# Supplementary material for: Accelerated brain aging towards transcriptional inversion in a zebrafish model of the K115fs mutation of human PSEN2
Source: PLoS One. 2020 Jan 24;15(1):e0227258. doi: 10.1371/journal.pone.0227258 (PMC6980398; doi:10.1371/journal.pone.0227258)
Supplement: S1 Table — (XLSX) [file pone.0227258.s002.xlsx]

## Sheet: DEGenes
Annotation								Log2 Fold Change				Raw p-value				FDR-adjusted p-value				Differentially Expressed? (Down: -1, Up: 1)
Ensembl Gene ID	Gene Name	Chromosome	Strand	Start	End	Biotype	Description	Young mutant vs. young wild type	Aged mutant vs. aged wild type	Aged wild type vs. young wild type	Aged mutant vs. young mutant	Young mutant vs. young wild type	Aged mutant vs. aged wild type	Aged wild type vs. young wild type	Aged mutant vs. young mutant	Young mutant vs. young wild type	Aged mutant vs. aged wild type	Aged wild type vs. young wild type	Aged mutant vs. young mutant	Young mutant vs. young wild type	Aged mutant vs. aged wild type	Aged wild type vs. young wild type	Aged mutant vs. young mutant
ENSDARG00000104632	RERG	4	-1	6732	52059	protein_coding	si:cabz01085950.1 [Source:ZFIN;Acc:ZDB-GENE-161017-134]	0.172637	-0.248442	0.197777	-0.223303	0.063506	0.0320013	0.0381482	0.0457933	0.308978	0.21832	0.238688	0.262069	0	0	0	0
ENSDARG00000100660	PARP12	4	1	16257	28189	protein_coding	si:ch73-252i11.1 [Source:ZFIN;Acc:ZDB-GENE-141210-7]	-0.125189	0.0783411	0.305105	0.508636	0.527279	0.715815	0.122799	0.0362613	0.805934	0.899071	0.42893	0.232601	0	0	0	0
ENSDARG00000098417	syn3	4	1	30383	34259	protein_coding	synapsin III [Source:ZFIN;Acc:ZDB-GENE-141212-325]	-0.246438	-0.0757302	0.301031	0.471739	0.386582	0.809747	0.270925	0.157847	0.71387	0.937504	0.615184	0.482292	0	0	0	0
ENSDARG00000100422	ptpro	4	1	57288	85736	protein_coding	protein tyrosine phosphatase, receptor type, O [Source:ZFIN;Acc:ZDB-GENE-070424-54]	-0.127965	-0.0671339	0.153403	0.214234	0.205533	0.543682	0.127706	0.0703709	0.545149	0.815429	0.436915	0.325128	0	0	0	0
ENSDARG00000102128	eps8	4	1	90801	119267	protein_coding	epidermal growth factor receptor pathway substrate 8 [Source:ZFIN;Acc:ZDB-GENE-040426-871]	-0.0478629	-0.148054	-0.215389	-0.31558	0.475587	0.0955859	0.0078032	0.00212618	0.774421	0.379029	0.1031	0.0496556	0	0	0	-1
ENSDARG00000103095	tbk1	4	1	120072	135084	protein_coding	TANK-binding kinase 1 [Source:ZFIN;Acc:ZDB-GENE-060512-359]	-0.0778014	-0.0387482	0.0297739	0.0688271	0.246754	0.597783	0.643076	0.352869	0.590083	0.844724	0.866517	0.688041	0	0	0	0
ENSDARG00000102226	gpr19	4	1	135880	141154	protein_coding	G protein-coupled receptor 19 [Source:ZFIN;Acc:ZDB-GENE-040426-1295]	0.0619294	-0.14658	-0.0146894	-0.223199	0.587471	0.306763	0.898419	0.12215	0.839285	0.648251	0.96991	0.4276	0	0	0	0
ENSDARG00000104049	crebl2	4	-1	144009	147740	protein_coding	cAMP responsive element binding protein-like 2 [Source:ZFIN;Acc:ZDB-GENE-040718-456]	-0.0250844	-0.0793277	0.32666	0.272417	0.674393	0.240637	0.000134922	0.00139468	0.880792	0.583727	0.0107861	0.0392722	0	0	1	1
ENSDARG00000102474	dusp16	4	1	149700	334996	protein_coding	dual specificity phosphatase 16 [Source:ZFIN;Acc:ZDB-GENE-040426-2360]	0.043153	-0.368059	0.00408436	-0.407128	0.641637	0.00797064	0.964976	0.00376599	0.865672	0.104277	0.990644	0.0685257	0	0	0	0
ENSDARG00000100143	lrp6	4	-1	168033	195214	protein_coding	low density lipoprotein receptor-related protein 6 [Source:ZFIN;Acc:ZDB-GENE-090821-1]	-0.2168	-0.286703	0.202799	0.132896	0.0492606	0.0292731	0.0555131	0.26998	0.272578	0.207819	0.288912	0.614333	0	0	0	0
ENSDARG00000104839	mansc1	4	-1	196253	202858	protein_coding	MANSC domain containing 1 [Source:ZFIN;Acc:ZDB-GENE-070209-77]	-0.192776	0.0304797	0.110402	0.333658	0.218346	0.861218	0.457941	0.0758124	0.560103	0.957193	0.762703	0.337717	0	0	0	0
ENSDARG00000104373	si:zfos-932h1.2	4	-1	203199	205503	protein_coding	si:zfos-932h1.2 [Source:ZFIN;Acc:ZDB-GENE-141212-345]	-0.0628318	-0.23957	0.0720996	-0.104639	0.780045	0.3877	0.746326	0.697999	0.925863	0.714876	0.912188	0.891622	0	0	0	0
ENSDARG00000098311	CU856344.1	4	1	207365	212746	protein_coding		-0.198797	-0.0828034	0.0637916	0.179786	0.309493	0.709699	0.731907	0.423264	0.650637	0.896704	0.906052	0.739734	0	0	0	0
ENSDARG00000102121	prr5b	4	1	216043	223018	protein_coding	proline rich 5b (renal) [Source:ZFIN;Acc:ZDB-GENE-141212-324]	-0.34055	0.0464676	-0.94351	-0.556492	0.284874	0.910756	0.0143734	0.175711	0.628727	0.973993	0.143233	0.508189	0	0	0	0
ENSDARG00000102123	phtf2	4	-1	223156	241528	protein_coding	putative homeodomain transcription factor 2 [Source:ZFIN;Acc:ZDB-GENE-040711-4]	0.0254881	-0.050691	-0.163968	-0.240147	0.700842	0.499429	0.0262786	0.00679677	0.892718	0.78908	0.196345	0.0950951	0	0	0	0
ENSDARG00000102141	ptpn12	4	1	251201	252106	protein_coding	protein tyrosine phosphatase, non-receptor type 12 [Source:ZFIN;Acc:ZDB-GENE-040426-1441]	-0.229583	-0.120337	0.128909	0.238155	0.507384	0.763089	0.696872	0.554424	0.793777	0.918987	0.891053	0.821472	0	0	0	0
ENSDARG00000105725	CABZ01088622.1	4	-1	258369	264546	lincRNA		-0.336704	-0.356538	0.271681	0.251847	0.098406	0.133998	0.14972	0.282337	0.38477	0.447539	0.471602	0.62621	0	0	0	0
ENSDARG00000099787	echdc3	4	-1	272976	274054	protein_coding	enoyl CoA hydratase domain containing 3 [Source:ZFIN;Acc:ZDB-GENE-061201-12]	0.447478	-0.315007	0.639212	-0.123274	0.253567	0.459095	0.107772	0.768705	0.597266	0.763646	0.402264	0.921338	0	0	0	0
ENSDARG00000045914	si:ch211-51e12.7	4	1	295240	304523	protein_coding	si:ch211-51e12.7 [Source:ZFIN;Acc:ZDB-GENE-030131-8279]	0.0123537	0.111997	-0.164594	-0.0649511	0.847737	0.14275	0.0231494	0.374429	0.951736	0.461176	0.18365	0.704825	0	0	0	0
ENSDARG00000045913	mrps10	4	-1	311580	317300	protein_coding	mitochondrial ribosomal protein S10 [Source:ZFIN;Acc:ZDB-GENE-040914-39]	-0.060298	-0.0586991	-0.109867	-0.108268	0.52992	0.618852	0.268784	0.353296	0.807255	0.854317	0.613061	0.688308	0	0	0	0
ENSDARG00000045911	tulp4a	4	1	317903	340476	protein_coding	tubby like protein 4a [Source:ZFIN;Acc:ZDB-GENE-060503-215]	-0.199027	0.0709089	0.0719088	0.341844	0.0304074	0.44841	0.376198	0.00305564	0.21224	0.756121	0.706213	0.0613567	0	0	0	0
ENSDARG00000045910	tmem181	4	1	344362	372720	protein_coding	transmembrane protein 181 [Source:ZFIN;Acc:ZDB-GENE-060503-309]	0.0431271	0.0637934	-0.148132	-0.127466	0.557086	0.449264	0.0611418	0.140419	0.822685	0.756444	0.303404	0.458113	0	0	0	0
ENSDARG00000045909	dynlt1	4	-1	372987	376994	protein_coding	dynein, light chain, Tctex-type 1 [Source:ZFIN;Acc:ZDB-GENE-041210-9]	-0.106442	-0.322949	-0.154301	-0.370808	0.59873	0.217483	0.451972	0.152587	0.845089	0.559139	0.758441	0.475452	0	0	0	0
ENSDARG00000025073	rpl18a	4	1	377849	385003	protein_coding	ribosomal protein L18a [Source:ZFIN;Acc:ZDB-GENE-040426-1071]	0.101435	-0.107939	0.162848	-0.0465254	0.168602	0.182336	0.0343716	0.551113	0.498342	0.517163	0.226484	0.819892	0	0	0	0
ENSDARG00000084828	SNORA68	4	1	380318	380454	snoRNA	Small nucleolar RNA SNORA68 [Source:RFAM;Acc:RF00263]	0.103955	-0.2856	0.979825	0.590269	0.703637	0.317405	0.00211162	0.0631418	0.893892	0.658101	0.0494065	0.307926	0	0	1	0
ENSDARG00000093924	BX890562.1	4	1	389178	486498	lincRNA		0.105527	0.846851	0.108884	0.850208	0.834979	0.176832	0.840986	0.15129	0.946672	0.509782	0.949128	0.473829	0	0	0	0
ENSDARG00000031737	pthlha	4	1	578216	613102	protein_coding	parathyroid hormone-like hormone a [Source:ZFIN;Acc:ZDB-GENE-050119-9]	0.212138	0.821306	-0.307718	0.30145	0.488613	0.0501611	0.368262	0.399793	0.782689	0.274837	0.70041	0.723163	0	0	0	0
ENSDARG00000099652	xpot	4	1	632706	661979	protein_coding	exportin, tRNA (nuclear export receptor for tRNAs) [Source:ZFIN;Acc:ZDB-GENE-041210-4]	0.0577359	0.0363378	0.134292	0.112893	0.384809	0.619079	0.0558493	0.138754	0.712327	0.854402	0.289631	0.455575	0	0	0	0
ENSDARG00000101047	rtcb	4	-1	663262	671985	protein_coding	RNA 2',3'-cyclic phosphate and 5'-OH ligase [Source:ZFIN;Acc:ZDB-GENE-040426-2096]	0.0261476	0.0241222	-0.0898898	-0.0919152	0.7627	0.815908	0.316286	0.371482	0.918745	0.939327	0.657102	0.702785	0	0	0	0
ENSDARG00000099833	fbxo7	4	1	672709	687249	protein_coding	F-box protein 7 [Source:ZFIN;Acc:ZDB-GENE-050913-68]	0.0361505	-0.369993	0.0856669	-0.320476	0.724383	0.012709	0.410491	0.02352	0.903014	0.134174	0.730756	0.185227	0	0	0	0
ENSDARG00000096118	ost4	4	1	722947	724072	protein_coding	oligosaccharyltransferase complex subunit 4 (non-catalytic) [Source:ZFIN;Acc:ZDB-GENE-110307-1]	-0.0813552	-0.00441739	-0.109184	-0.0322458	0.374219	0.967832	0.244757	0.763314	0.704684	0.991541	0.588601	0.919183	0	0	0	0
ENSDARG00000045900	agbl5	4	-1	724091	747112	protein_coding	ATP/GTP binding protein-like 5 [Source:ZFIN;Acc:ZDB-GENE-040822-29]	0.0502923	-0.0380822	0.151259	0.0628849	0.666058	0.780805	0.208003	0.641777	0.876988	0.926148	0.548262	0.865782	0	0	0	0
ENSDARG00000016968	tmem214	4	-1	750652	766348	protein_coding	transmembrane protein 214 [Source:ZFIN;Acc:ZDB-GENE-110307-2]	0.0731251	0.0148508	0.0225675	-0.0357068	0.46162	0.89413	0.816904	0.74654	0.765156	0.968089	0.939945	0.912268	0	0	0	0
ENSDARG00000102878	mapre3b	4	-1	770196	784410	protein_coding	microtubule-associated protein, RP/EB family, member 3b [Source:ZFIN;Acc:ZDB-GENE-040704-6]	-0.0285905	-0.0579491	-0.012846	-0.0422046	0.730307	0.532528	0.87438	0.646644	0.905635	0.808677	0.962265	0.867989	0	0	0	0
ENSDARG00000059311	dpysl5b	4	-1	785248	802423	protein_coding	dihydropyrimidinase-like 5b [Source:ZFIN;Acc:ZDB-GENE-050720-4]	-0.0282668	-0.052938	0.159706	0.135035	0.745097	0.583201	0.0808586	0.176781	0.911661	0.837105	0.348639	0.509713	0	0	0	0
ENSDARG00000017386	sobpb	4	-1	805480	824452	protein_coding	sine oculis binding protein homolog (Drosophila) b [Source:ZFIN;Acc:ZDB-GENE-041210-8]	0.232723	-0.364436	0.41743	-0.17973	0.225287	0.103051	0.0373099	0.399125	0.567791	0.393947	0.236228	0.722917	0	0	0	0
ENSDARG00000045898	si:ch211-152c2.3	4	1	828562	831585	protein_coding	si:ch211-152c2.3 [Source:ZFIN;Acc:ZDB-GENE-030131-9914]	-0.147755	0.0240491	-1.21736	-1.04555	0.692743	0.966174	0.0150291	0.0666131	0.889339	0.991144	0.145826	0.31658	0	0	0	0
ENSDARG00000006060	aim1b	4	-1	847996	885445	protein_coding	crystallin beta-gamma domain containing 1b [Source:ZFIN;Acc:ZDB-GENE-030131-7179]	-0.237471	0.00759908	-0.363783	-0.118713	0.374025	0.980816	0.189276	0.700654	0.70446	0.994791	0.525511	0.892715	0	0	0	0
ENSDARG00000103050	MRAP2 (1 of many)	4	-1	892035	895373	protein_coding	Melanocortin-2 receptor accessory protein 2B [Source:UniProtKB/Swiss-Prot;Acc:P0DM64]	-0.276866	-0.0315293	-0.259919	-0.0145819	0.24583	0.916305	0.282386	0.960077	0.589554	0.975416	0.62621	0.989234	0	0	0	0
ENSDARG00000104018	mtpn	4	-1	895549	1054707	protein_coding	myotrophin [Source:ZFIN;Acc:ZDB-GENE-040426-2166]	0.139878	-0.239404	0.356063	-0.023219	0.131057	0.0288977	0.00142208	0.811234	0.442818	0.206609	0.0396019	0.937824	0	0	1	0
ENSDARG00000063686	xrcc6bp1	4	-1	945169	952040	protein_coding	XRCC6 binding protein 1 [Source:ZFIN;Acc:ZDB-GENE-070410-102]	0.0561452	0.228238	-0.41364	-0.241548	0.674483	0.201438	0.0134493	0.155345	0.880792	0.539863	0.13826	0.478689	0	0	0	0
ENSDARG00000087962	rpap3	4	1	952638	969736	protein_coding	RNA polymerase II associated protein 3 [Source:ZFIN;Acc:ZDB-GENE-040426-928]	0.117403	0.0865239	-0.0302009	-0.0610804	0.189003	0.40365	0.729381	0.541646	0.525116	0.726226	0.90523	0.814127	0	0	0	0
ENSDARG00000099313	naga	4	-1	972512	978700	protein_coding	N-acetylgalactosaminidase, alpha [Source:ZFIN;Acc:ZDB-GENE-051113-256]	0.242636	-0.0195264	0.599046	0.336883	0.102237	0.898042	0.000881853	0.0459322	0.39252	0.969873	0.0307168	0.262597	0	0	1	0
ENSDARG00000098612	chrm2a	4	1	1132898	1271224	protein_coding	cholinergic receptor, muscarinic 2a [Source:ZFIN;Acc:ZDB-GENE-030314-1]	-0.136202	0.203815	-0.0721944	0.267823	0.146803	0.0686382	0.4237	0.0210236	0.467441	0.321428	0.739874	0.17395	0	0	0	0
ENSDARG00000102340	ptn	4	-1	1287988	1347047	protein_coding	pleiotrophin [Source:ZFIN;Acc:ZDB-GENE-030624-1]	0.0896453	-0.0112169	0.196402	0.09554	0.192023	0.877435	0.010084	0.205293	0.528726	0.963388	0.118495	0.544891	0	0	0	0
ENSDARG00000099129	phlda1	4	-1	1466013	1467049	protein_coding	pleckstrin homology-like domain, family A, member 1 [Source:ZFIN;Acc:ZDB-GENE-041010-103]	-0.01415	-0.147	-0.234262	-0.367112	0.895369	0.302558	0.0552335	0.0173295	0.968627	0.644674	0.288276	0.15667	0	0	0	0
ENSDARG00000101813	nap1l1	4	-1	1469444	1497032	protein_coding	nucleosome assembly protein 1-like 1 [Source:ZFIN;Acc:ZDB-GENE-030516-2]	-0.0289352	-0.35837	0.0111089	-0.318325	0.734097	0.00252614	0.893729	0.00531481	0.907162	0.0547934	0.968019	0.0833793	0	0	0	0
ENSDARG00000098551	CABZ01085700.1	4	-1	1544820	1564628	protein_coding		-0.00645544	0.0741046	-0.0135941	0.0669659	0.94563	0.512928	0.886552	0.545189	0.984856	0.797106	0.965969	0.816234	0	0	0	0
ENSDARG00000063672	TULP3	4	-1	1619906	1648034	protein_coding	zmp:0000000711 [Source:ZFIN;Acc:ZDB-GENE-130530-714]	0.102904	0.0167409	-0.00974627	-0.0959098	0.22399	0.858804	0.904875	0.311978	0.566098	0.956259	0.972186	0.652639	0	0	0	0
ENSDARG00000018149	slc38a4	4	1	1667403	1717259	protein_coding	solute carrier family 38, member 4 [Source:ZFIN;Acc:ZDB-GENE-041010-14]	0.496783	-1.03073	0.911876	-0.615633	0.0164609	0.00047935	0.000258358	0.0132451	0.152529	0.0217353	0.0153445	0.136916	0	-1	1	0
ENSDARG00000045886	slc38a2	4	1	1750721	1768584	protein_coding	solute carrier family 38, member 2 [Source:ZFIN;Acc:ZDB-GENE-030131-9659]	0.00053259	-0.293963	0.164585	-0.12991	0.995323	0.0119887	0.084857	0.210062	0.998956	0.130193	0.357109	0.550693	0	0	0	0
ENSDARG00000045885	scaf11	4	1	1769988	1792532	protein_coding	SR-related CTD-associated factor 11 [Source:ZFIN;Acc:ZDB-GENE-041210-22]	-0.059207	0.107515	-0.0295113	0.137211	0.44062	0.232726	0.696405	0.130419	0.750968	0.575244	0.890915	0.44141	0	0	0	0
ENSDARG00000007413	arid2	4	-1	1797785	1835034	protein_coding	AT rich interactive domain 2 (ARID, RFX-like) [Source:ZFIN;Acc:ZDB-GENE-030131-6311]	-0.108446	-0.0885844	-0.168799	-0.148937	0.287388	0.467873	0.112345	0.222533	0.631307	0.769094	0.410806	0.564514	0	0	0	0
ENSDARG00000097341	CR847994.1	4	1	1835708	1836032	lincRNA		0.107971	0.188096	-0.153099	-0.0729741	0.350744	0.209793	0.217482	0.598352	0.686661	0.550597	0.559139	0.845009	0	0	0	0
ENSDARG00000045880	gas2l3	4	-1	1839999	1871335	protein_coding	growth arrest-specific 2 like 3 [Source:ZFIN;Acc:ZDB-GENE-030131-2560]	0.0101027	0.497572	-0.185057	0.302411	0.961297	0.0599533	0.396726	0.212598	0.989589	0.300847	0.721261	0.553418	0	0	0	0
ENSDARG00000009657	fgfr1op2	4	1	1873586	1881607	protein_coding	FGFR1 oncogene partner 2 [Source:ZFIN;Acc:ZDB-GENE-030131-7451]	0.039682	0.123304	-0.0741458	0.00947629	0.658637	0.258805	0.420075	0.926888	0.873678	0.602741	0.73754	0.978671	0	0	0	0
ENSDARG00000093658	tm7sf3	4	-1	1883512	1908147	protein_coding	transmembrane 7 superfamily member 3 [Source:ZFIN;Acc:ZDB-GENE-030131-1770]	-0.0284015	0.294559	0.0797534	0.402714	0.749493	0.0132258	0.377619	0.00177935	0.913179	0.136881	0.70712	0.0448136	0	0	0	1
ENSDARG00000026839	med21	4	1	1908149	1910242	protein_coding	mediator complex subunit 21 [Source:ZFIN;Acc:ZDB-GENE-040426-2763]	0.0132041	0.10279	-0.18606	-0.0964736	0.900994	0.452306	0.114814	0.461289	0.970666	0.758617	0.41528	0.765032	0	0	0	0
ENSDARG00000016979	pmpcb	4	1	1911716	1921995	protein_coding	peptidase (mitochondrial processing) beta [Source:ZFIN;Acc:ZDB-GENE-050220-10]	0.0959616	0.0784633	-0.158462	-0.17596	0.312658	0.487894	0.116092	0.125268	0.653214	0.78232	0.417178	0.432883	0	0	0	0
ENSDARG00000070477	dnajc2	4	-1	1917335	1935997	protein_coding	DnaJ (Hsp40) homolog, subfamily C, member 2 [Source:ZFIN;Acc:ZDB-GENE-040426-1912]	0.00113388	0.00346637	0.165577	0.167909	0.992223	0.979893	0.172433	0.230811	0.998115	0.994538	0.503846	0.573523	0	0	0	0
ENSDARG00000045878	nudt4b	4	-1	1938043	1952493	protein_coding	nudix (nucleoside diphosphate linked moiety X)-type motif 4b [Source:ZFIN;Acc:ZDB-GENE-040912-79]	-0.0524665	0.0706107	0.219428	0.342505	0.471248	0.391493	0.00897498	0.00119875	0.771241	0.717477	0.111287	0.0362819	0	0	0	1
ENSDARG00000045877	ube2nb	4	-1	1960249	1969002	protein_coding	ubiquitin-conjugating enzyme E2Nb [Source:ZFIN;Acc:ZDB-GENE-040426-1291]	0.0773189	-0.0165088	0.000719042	-0.0931087	0.187062	0.799059	0.989755	0.163832	0.522729	0.932922	0.997281	0.491232	0	0	0	0
ENSDARG00000079391	mrpl42	4	-1	1972324	1975523	protein_coding	mitochondrial ribosomal protein L42 [Source:ZFIN;Acc:ZDB-GENE-101014-1]	-0.151142	-0.195728	-0.0536088	-0.0981947	0.165943	0.152965	0.609375	0.448094	0.494388	0.476007	0.850056	0.755989	0	0	0	0
ENSDARG00000015921	pwp1	4	-1	1977699	1989879	protein_coding	PWP1 homolog (S. cerevisiae) [Source:ZFIN;Acc:ZDB-GENE-040426-1049]	0.12577	0.0536547	0.286273	0.214158	0.182904	0.606697	0.00766452	0.0559494	0.517881	0.84897	0.10206	0.289924	0	0	0	0
ENSDARG00000061544	ano6	4	-1	2027790	2065079	protein_coding	anoctamin 6 [Source:ZFIN;Acc:ZDB-GENE-081104-64]	-0.0255147	-0.0344652	0.396675	0.387724	0.861714	0.83229	0.0152303	0.0341422	0.957393	0.945242	0.14664	0.225735	0	0	0	0
ENSDARG00000009262	FAR2	4	-1	2139147	2187307	protein_coding	si:dkey-97m3.1 [Source:ZFIN;Acc:ZDB-GENE-060503-367]	-0.045477	0.493482	-0.257712	0.281246	0.796859	0.032869	0.173952	0.177607	0.931944	0.221561	0.505921	0.510786	0	0	0	0
ENSDARG00000018618	cpsf6	4	-1	2195819	2209989	protein_coding	cleavage and polyadenylation specific factor 6 [Source:ZFIN;Acc:ZDB-GENE-030131-5277]	-0.179891	0.0308136	0.0877675	0.298472	0.0204982	0.684386	0.203634	0.00197652	0.171366	0.885609	0.542647	0.0474417	0	0	0	1
ENSDARG00000045874	yeats4	4	1	2210379	2213122	protein_coding	YEATS domain containing 4 [Source:ZFIN;Acc:ZDB-GENE-040718-252]	0.0930773	0.108897	0.00271227	0.0185316	0.34185	0.356069	0.977876	0.86889	0.679984	0.690934	0.993908	0.960154	0	0	0	0
ENSDARG00000057468	kcnc2	4	-1	2211211	2347876	protein_coding	potassium voltage-gated channel, Shaw-related subfamily, member 2 [Source:ZFIN;Acc:ZDB-GENE-070410-118]	-0.0117638	-0.0770482	0.0480854	-0.017199	0.906408	0.521385	0.632163	0.883115	0.972751	0.802652	0.860777	0.96493	0	0	0	0
ENSDARG00000045873	frs2a	4	1	2215469	2250418	protein_coding	fibroblast growth factor receptor substrate 2a [Source:ZFIN;Acc:ZDB-GENE-060503-462]	-0.171723	0.39543	-0.243652	0.323501	0.194454	0.0208848	0.0804458	0.0443312	0.531977	0.173242	0.347972	0.257753	0	0	0	0
ENSDARG00000079143	si:ch73-278m9.1	4	-1	2361004	2370392	protein_coding	si:ch73-278m9.1 [Source:ZFIN;Acc:ZDB-GENE-141212-261]	-0.111659	-0.527866	-0.285149	-0.701356	0.64761	0.125155	0.264942	0.0444104	0.868481	0.4328	0.608852	0.257968	0	0	0	0
ENSDARG00000011246	krr1	4	-1	2409622	2415958	protein_coding	KRR1, small subunit (SSU) processome component, homolog (yeast) [Source:ZFIN;Acc:ZDB-GENE-060623-10]	0.000996215	0.01699	0.0323655	0.0483593	0.992739	0.898397	0.770399	0.710334	0.998355	0.96991	0.921994	0.896956	0	0	0	0
ENSDARG00000039724	CABZ01007893.1	4	-1	2468942	2497733	protein_coding		0.0740966	0.0307602	0.287059	0.243723	0.353875	0.730023	0.0030244	0.0166297	0.688832	0.905508	0.0610081	0.153491	0	0	0	0
ENSDARG00000070441	zdhhc17	4	1	2551935	2578466	protein_coding	zinc finger, DHHC-type containing 17 [Source:ZFIN;Acc:ZDB-GENE-070424-194]	0.0495386	-0.0176447	-0.0953695	-0.162553	0.434849	0.801565	0.142395	0.036166	0.747205	0.934134	0.460552	0.232438	0	0	0	0
ENSDARG00000011961	csrp2	4	-1	2581518	2595823	protein_coding	cysteine and glycine-rich protein 2 [Source:ZFIN;Acc:ZDB-GENE-040426-1863]	0.066222	-0.125781	0.598605	0.406602	0.749806	0.590701	0.0106792	0.103516	0.913269	0.841099	0.122576	0.394768	0	0	0	0
ENSDARG00000008986	e2f7	4	-1	2600730	2615234	protein_coding	E2F transcription factor 7 [Source:ZFIN;Acc:ZDB-GENE-030131-3527]	-0.0586456	0.139751	-0.0733131	0.125083	0.794508	0.609089	0.747166	0.638927	0.930965	0.849985	0.912476	0.864215	0	0	0	0
ENSDARG00000008235	cog5	4	-1	2618672	2707599	protein_coding	component of oligomeric golgi complex 5 [Source:ZFIN;Acc:ZDB-GENE-041210-47]	0.00493303	-0.220608	-0.108547	-0.334088	0.957624	0.0782033	0.26472	0.0116898	0.988306	0.343161	0.608615	0.128551	0	0	0	0
ENSDARG00000004592	gpr22a	4	1	2689021	2693376	protein_coding	G protein-coupled receptor 22a [Source:ZFIN;Acc:ZDB-GENE-041210-48]	0.0759291	-0.125866	-0.0437636	-0.245559	0.38765	0.216651	0.610771	0.0256267	0.714875	0.558153	0.850691	0.193787	0	0	0	0
ENSDARG00000006567	dus4l	4	1	2707836	2712424	protein_coding	dihydrouridine synthase 4-like (S. cerevisiae) [Source:ZFIN;Acc:ZDB-GENE-040801-233]	0.107925	-0.0999421	0.127237	-0.0806308	0.432362	0.55662	0.366337	0.624454	0.7455	0.822336	0.69886	0.856865	0	0	0	0
ENSDARG00000016231	bcap29	4	1	2725247	2736199	protein_coding	B-cell receptor-associated protein 29 [Source:ZFIN;Acc:ZDB-GENE-050522-468]	-0.0674572	0.0375837	-0.17324	-0.0681989	0.507153	0.75874	0.11124	0.569018	0.793751	0.91698	0.40893	0.829272	0	0	0	0
ENSDARG00000016749	slco1c1	4	-1	2742610	2797553	protein_coding	solute carrier organic anion transporter family, member 1C1 [Source:ZFIN;Acc:ZDB-GENE-041210-50]	-0.146232	0.0175295	-0.114003	0.0497583	0.19836	0.890647	0.306529	0.692981	0.536347	0.967003	0.648178	0.889411	0	0	0	0
ENSDARG00000004227	pde3a	4	-1	2822543	2938001	protein_coding	phosphodiesterase 3A, cGMP-inhibited [Source:ZFIN;Acc:ZDB-GENE-041210-23]	-0.122523	-0.0882606	0.0253223	0.0595846	0.255194	0.479144	0.806411	0.626561	0.598982	0.776786	0.936166	0.858193	0	0	0	0
ENSDARG00000006038	aebp2	4	-1	2993088	3015195	protein_coding	AE binding protein 2 [Source:ZFIN;Acc:ZDB-GENE-040426-2885]	-0.0154756	-0.130402	0.0623955	-0.0525311	0.856051	0.216926	0.469059	0.601857	0.95512	0.558388	0.76988	0.846582	0	0	0	0
ENSDARG00000045870	plekha5	4	-1	3017952	3215254	protein_coding	pleckstrin homology domain containing, family A member 5 [Source:ZFIN;Acc:ZDB-GENE-041210-25]	-0.21445	0.0724724	0.0129497	0.299872	0.00630572	0.334637	0.839072	0.00154773	0.0914255	0.673629	0.948367	0.0416374	0	0	0	1
ENSDARG00000060248	fgd4b	4	1	3308063	3325117	protein_coding	FYVE, RhoGEF and PH domain containing 4b [Source:ZFIN;Acc:ZDB-GENE-110421-6]	-0.368048	-0.532548	0.456769	0.29227	0.0391289	0.0149164	0.00994865	0.147033	0.241432	0.145236	0.117546	0.467755	0	0	0	0
ENSDARG00000017757	pik3cg	4	-1	3329844	3340268	protein_coding	phosphatidylinositol-4,5-bisphosphate 3-kinase, catalytic subunit gamma [Source:ZFIN;Acc:ZDB-GENE-040426-2532]	0.099293	0.0446985	-0.105468	-0.160062	0.431508	0.760058	0.408883	0.275684	0.744996	0.917526	0.729828	0.619797	0	0	0	0
ENSDARG00000030598	nampta	4	1	3345056	3372125	protein_coding	nicotinamide phosphoribosyltransferase a [Source:ZFIN;Acc:ZDB-GENE-110420-1]	-0.0340987	-0.134323	0.225854	0.12563	0.58377	0.0714567	0.00291427	0.0883874	0.837338	0.32758	0.0595517	0.364426	0	0	0	0
ENSDARG00000077356	sypl1	4	1	3376539	3385058	protein_coding	synaptophysin-like 1 [Source:ZFIN;Acc:ZDB-GENE-110420-2]	0.16646	-0.391991	0.431005	-0.127446	0.336512	0.0711829	0.02225	0.526763	0.675238	0.327042	0.17959	0.805555	0	0	0	0
ENSDARG00000097907	CU928083.1	4	-1	3382995	3391723	antisense_RNA		0.208804	-0.0590965	0.317524	0.0496243	0.40249	0.850139	0.222328	0.870001	0.725298	0.952774	0.564215	0.960494	0	0	0	0
ENSDARG00000089860	atxn7l1	4	1	3419757	3433431	protein_coding	ataxin 7-like 1 [Source:ZFIN;Acc:ZDB-GENE-131127-383]	-0.0656191	0.199459	-0.36852	-0.103442	0.490761	0.106694	0.00275913	0.362957	0.783742	0.399829	0.0576431	0.696189	0	0	0	0
ENSDARG00000039843	znf800b	4	1	3442338	3462052	protein_coding	zinc finger protein 800b [Source:ZFIN;Acc:ZDB-GENE-040426-1166]	0.196286	0.401155	-0.271557	-0.0666873	0.0754234	0.00860616	0.0282319	0.583595	0.336798	0.108648	0.20394	0.837309	0	0	0	0
ENSDARG00000077654	grm8a	4	1	3464722	3728485	protein_coding	glutamate receptor, metabotropic 8a [Source:ZFIN;Acc:ZDB-GENE-110421-2]	-0.266073	0.116696	-0.104335	0.278434	0.0199267	0.314864	0.301505	0.0280498	0.16898	0.655487	0.643761	0.203308	0	0	0	0
ENSDARG00000033296	gpr37b	4	1	3971334	3989577	protein_coding	G protein-coupled receptor 37b [Source:ZFIN;Acc:ZDB-GENE-041210-264]	-0.0505439	0.122845	0.0629537	0.236343	0.631981	0.315324	0.548126	0.0657279	0.860767	0.656012	0.817987	0.314168	0	0	0	0
ENSDARG00000104357	TMEM229A	4	1	4048430	4049281	protein_coding	transmembrane protein 229A [Source:HGNC Symbol;Acc:HGNC:37279]	-0.114687	-0.136642	-0.219486	-0.24144	0.367902	0.415941	0.111972	0.149296	0.700103	0.734809	0.410279	0.471095	0	0	0	0
ENSDARG00000006283	waslb	4	1	4070505	4102860	protein_coding	Wiskott-Aldrich syndrome-like b [Source:ZFIN;Acc:ZDB-GENE-040426-718]	-0.238715	0.0357742	0.141953	0.416442	0.034651	0.754189	0.165283	0.00346467	0.227559	0.915242	0.493397	0.0654568	0	0	0	0
ENSDARG00000045864	lmod2b	4	-1	4105280	4110678	protein_coding	leiomodin 2 (cardiac) b [Source:ZFIN;Acc:ZDB-GENE-041210-356]	-0.266237	-0.0662146	0.691526	0.891549	0.309875	0.790843	0.0101786	0.00601853	0.650882	0.929969	0.119171	0.0893066	0	0	0	0
ENSDARG00000045863	asb15b	4	-1	4111657	4120274	protein_coding	ankyrin repeat and SOCS box containing 15b [Source:ZFIN;Acc:ZDB-GENE-041210-265]	-0.126876	-0.259792	0.356285	0.223369	0.602969	0.351725	0.140968	0.427102	0.847153	0.687371	0.458685	0.742271	0	0	0	0
ENSDARG00000105162	CR293509.1	4	-1	4215493	4219769	lincRNA		0.0195666	0.203059	-0.349145	-0.165653	0.948019	0.592356	0.284451	0.645668	0.98551	0.841887	0.628302	0.867542	0	0	0	0
ENSDARG00000016691	cd9b	4	-1	4226081	4252760	protein_coding	CD9 molecule b [Source:ZFIN;Acc:ZDB-GENE-040426-2768]	0.00932519	-0.209944	-0.493094	-0.712364	0.926283	0.0943035	0.000416076	6.1039e-05	0.97858	0.376473	0.0202378	0.00705699	0	0	-1	-1
ENSDARG00000101363	ano2	4	1	4263709	4350027	protein_coding	anoctamin 2 [Source:ZFIN;Acc:ZDB-GENE-060503-62]	-0.279815	0.106108	-0.632145	-0.246222	0.0451126	0.499707	0.000442713	0.122247	0.259921	0.789342	0.0208139	0.427693	0	0	-1	0
ENSDARG00000075281	tbc1d30	4	-1	4475738	4498848	protein_coding	TBC1 domain family, member 30 [Source:ZFIN;Acc:ZDB-GENE-030131-2064]	-0.115674	0.128078	0.194339	0.438091	0.347929	0.35736	0.121347	0.00719383	0.684799	0.691778	0.426178	0.0980515	0	0	0	0
ENSDARG00000023766	gnsa	4	1	4501083	4515371	protein_coding	glucosamine (N-acetyl)-6-sulfatase a [Source:ZFIN;Acc:ZDB-GENE-050107-5]	0.0565544	-0.0318567	-0.179446	-0.267857	0.315349	0.607193	0.00622045	0.000966365	0.656012	0.84923	0.0909285	0.032147	0	0	0	-1
ENSDARG00000039356	zgc:194209	4	-1	4517335	4526276	protein_coding	zgc:194209 [Source:ZFIN;Acc:ZDB-GENE-081022-75]	0.266142	-0.109274	0.257704	-0.117711	0.0398593	0.448355	0.0485696	0.402521	0.243822	0.756117	0.270242	0.725321	0	0	0	0
ENSDARG00000059064	rassf3	4	-1	4529260	4590682	protein_coding	Ras association (RalGDS/AF-6) domain family member 3 [Source:ZFIN;Acc:ZDB-GENE-100422-9]	-0.0366388	0.135868	0.0183451	0.190851	0.751061	0.315722	0.873114	0.162243	0.913898	0.656284	0.961669	0.488943	0	0	0	0
ENSDARG00000063578	DGKI	4	-1	4605698	4698462	protein_coding	diacylglycerol kinase iota [Source:HGNC Symbol;Acc:HGNC:2855]	-0.0316768	0.0915196	-0.25018	-0.126984	0.703579	0.332483	0.00969228	0.185009	0.893859	0.671565	0.115904	0.520336	0	0	0	0
ENSDARG00000063563	creb3l2	4	-1	4701907	4743413	protein_coding	cAMP responsive element binding protein 3-like 2 [Source:ZFIN;Acc:ZDB-GENE-070112-1542]	0.0157773	0.0553913	-0.22441	-0.184796	0.898192	0.708491	0.0958048	0.214158	0.969903	0.896275	0.379465	0.55504	0	0	0	0
ENSDARG00000039350	ssbp1	4	-1	4744052	4747779	protein_coding	single-stranded DNA binding protein 1 [Source:ZFIN;Acc:ZDB-GENE-050417-340]	-0.0138717	-0.0776858	0.306796	0.242982	0.877138	0.460871	0.0044099	0.0354775	0.963333	0.764729	0.0748803	0.23038	0	0	0	0
ENSDARG00000073963	si:ch211-258f14.2	4	-1	4749413	4772132	protein_coding	si:ch211-258f14.2 [Source:ZFIN;Acc:ZDB-GENE-070705-151]	-0.100088	0.182372	-0.291441	-0.00898127	0.364519	0.2077	0.0240824	0.946206	0.697636	0.547818	0.187774	0.984967	0	0	0	0
ENSDARG00000069607	zgc:162331	4	-1	4774151	4786635	protein_coding	zgc:162331 [Source:ZFIN;Acc:ZDB-GENE-070410-75]	-0.026004	-0.125355	-0.182826	-0.282177	0.862048	0.525671	0.254743	0.1537	0.957501	0.804947	0.598534	0.476889	0	0	0	0
ENSDARG00000059053	slc13a4	4	1	4795123	4823579	protein_coding	solute carrier family 13 (sodium/sulfate symporter), member 4 [Source:ZFIN;Acc:ZDB-GENE-070424-71]	0.373503	-0.0823424	-0.0665181	-0.522363	0.154619	0.778525	0.791801	0.0889631	0.477775	0.925138	0.930266	0.365578	0	0	0	0
ENSDARG00000092677	coa6	4	-1	4823574	4826047	protein_coding	cytochrome c oxidase assembly factor 6 [Source:ZFIN;Acc:ZDB-GENE-070705-152]	0.0802794	0.137597	0.082536	0.139854	0.410471	0.239623	0.402017	0.222504	0.730755	0.582841	0.724944	0.564466	0	0	0	0
ENSDARG00000020871	ptprz1b	4	1	4825515	4918034	protein_coding	protein tyrosine phosphatase, receptor-type, Z polypeptide 1b [Source:ZFIN;Acc:ZDB-GENE-050506-100]	0.0690152	0.0221935	-0.00923452	-0.0560562	0.350713	0.781991	0.896647	0.487395	0.686661	0.926389	0.969251	0.782098	0	0	0	0
ENSDARG00000039346	ndufa5	4	-1	4921836	4924049	protein_coding	NADH dehydrogenase (ubiquinone) 1 alpha subcomplex, 5 [Source:ZFIN;Acc:ZDB-GENE-050320-17]	0.0243089	0.00856207	0.0825613	0.0668145	0.722189	0.911678	0.236264	0.390677	0.901803	0.974293	0.579129	0.71677	0	0	0	0
ENSDARG00000097044	CU468915.1	4	1	4955322	4957976	lincRNA		-0.5069	0.240147	-0.683048	0.0639987	0.0384579	0.428995	0.0125993	0.82237	0.239582	0.743689	0.133876	0.941714	0	0	0	0
ENSDARG00000059003	strip2	4	-1	4962568	5010234	protein_coding	striatin interacting protein 2 [Source:ZFIN;Acc:ZDB-GENE-120328-1]	-0.1471	-0.0544922	-0.15015	-0.057542	0.0906463	0.562	0.0827526	0.535889	0.369102	0.825561	0.352924	0.810633	0	0	0	0
ENSDARG00000039343	ahcyl2	4	-1	5017055	5083765	protein_coding	adenosylhomocysteinase-like 2 [Source:ZFIN;Acc:ZDB-GENE-040115-5]	0.0750486	-0.129146	0.125838	-0.0783561	0.283595	0.106616	0.0799627	0.307973	0.62743	0.399704	0.346949	0.649329	0	0	0	0
ENSDARG00000039340	tmem209	4	-1	5085437	5100371	protein_coding	transmembrane protein 209 [Source:ZFIN;Acc:ZDB-GENE-030131-2879]	-0.0805759	0.103156	-0.246388	-0.0626562	0.333304	0.313815	0.0119143	0.521169	0.672229	0.654485	0.129657	0.8025	0	0	0	0
ENSDARG00000070408	ccnd2b	4	1	5124196	5141777	protein_coding	cyclin D2, b [Source:ZFIN;Acc:ZDB-GENE-050420-354]	-0.0717319	0.0910074	0.102075	0.264814	0.733252	0.702582	0.622504	0.275872	0.906611	0.893538	0.855884	0.620022	0	0	0	0
ENSDARG00000045858	tigarb	4	1	5147547	5153307	protein_coding	tp53-induced glycolysis and apoptosis regulator b [Source:ZFIN;Acc:ZDB-GENE-040426-885]	-0.265259	-0.0245096	0.0618912	0.30264	0.0907274	0.888478	0.667711	0.101595	0.369201	0.966268	0.877823	0.391201	0	0	0	0
ENSDARG00000045856	fgf6b	4	1	5172080	5174767	protein_coding	fibroblast growth factor 6b [Source:ZFIN;Acc:ZDB-GENE-050201-5]	0.038008	-0.532218	0.0884571	-0.481769	0.827816	0.0378921	0.618066	0.0510463	0.943486	0.238094	0.85399	0.277285	0	0	0	0
ENSDARG00000045853	rad51ap1	4	1	5187899	5194773	protein_coding	RAD51 associated protein 1 [Source:ZFIN;Acc:ZDB-GENE-050419-96]	-0.182464	0.202124	-0.385233	-0.000645114	0.278695	0.344448	0.0418025	0.997435	0.622532	0.681781	0.249391	0.999329	0	0	0	0
ENSDARG00000015623	cecr1b	4	-1	5216982	5231558	protein_coding	cat eye syndrome chromosome region, candidate 1b [Source:ZFIN;Acc:ZDB-GENE-041210-77]	-0.0109016	-0.318951	0.709378	0.401328	0.969642	0.310357	0.0200552	0.22081	0.992061	0.651349	0.169532	0.562357	0	0	0	0
ENSDARG00000030694	atp6v1e1b	4	-1	5231556	5238765	protein_coding	ATPase, H+ transporting, lysosomal, V1 subunit E1b [Source:ZFIN;Acc:ZDB-GENE-020419-11]	-0.00591284	-0.031117	0.0509072	0.025703	0.911506	0.597762	0.338963	0.661774	0.974204	0.844724	0.677796	0.875143	0	0	0	0
ENSDARG00000045850	ccdc167	4	1	5246471	5265268	protein_coding	coiled-coil domain containing 167 [Source:ZFIN;Acc:ZDB-GENE-041210-79]	0.108155	-0.0166475	-0.0340039	-0.158806	0.275882	0.888125	0.731333	0.184451	0.620022	0.966225	0.905826	0.519986	0	0	0	0
ENSDARG00000015931	si:ch211-214j24.9	4	-1	5252371	5294333	protein_coding	si:ch211-214j24.9 [Source:ZFIN;Acc:ZDB-GENE-041210-81]	-0.0251224	-0.0379611	0.297517	0.284679	0.731656	0.63685	0.00137319	0.00400314	0.905989	0.863082	0.0389367	0.0709674	0	0	1	0
ENSDARG00000045847	si:ch211-214j24.10	4	1	5308913	5316766	protein_coding	si:ch211-214j24.10 [Source:ZFIN;Acc:ZDB-GENE-030131-6301]	-0.0649522	0.0333803	0.225534	0.323866	0.520683	0.770743	0.0380772	0.0144939	0.802123	0.922143	0.238491	0.143835	0	0	0	0
ENSDARG00000045846	osgep	4	-1	5319062	5325401	protein_coding	O-sialoglycoprotein endopeptidase [Source:ZFIN;Acc:ZDB-GENE-030131-7880]	0.033815	0.0819644	-0.182897	-0.134748	0.714338	0.493536	0.0795935	0.249142	0.898512	0.785737	0.346046	0.592943	0	0	0	0
ENSDARG00000045843	apex1	4	1	5325418	5655206	protein_coding	APEX nuclease (multifunctional DNA repair enzyme) 1 [Source:ZFIN;Acc:ZDB-GENE-040426-2761]	-0.148303	-0.0404455	-0.142222	-0.034364	0.0913659	0.683544	0.105902	0.722953	0.370438	0.885211	0.398869	0.902158	0	0	0	0
ENSDARG00000045842	zgc:113263	4	1	5333022	5359588	protein_coding	zgc:113263 [Source:ZFIN;Acc:ZDB-GENE-050306-34]	0.32202	0.717578	-0.945229	-0.549671	0.0901948	0.00863004	0.000527014	0.0220628	0.368185	0.108706	0.0229825	0.178622	0	0	-1	0
ENSDARG00000095332	si:dkey-14d8.1	4	-1	5354339	5363069	protein_coding	si:dkey-14d8.1 [Source:ZFIN;Acc:ZDB-GENE-041210-86]	-0.109798	-0.00880507	-0.0866083	0.0143845	0.179778	0.926427	0.286286	0.877314	0.51388	0.97858	0.630169	0.963379	0	0	0	0
ENSDARG00000014395	SELENOO (1 of many)	4	1	5369768	5378908	protein_coding	si:dkey-14d8.2 [Source:ZFIN;Acc:ZDB-GENE-041210-110]	-0.553734	-0.138658	-0.569179	-0.154103	0.0972392	0.737501	0.0927129	0.702256	0.382315	0.908435	0.373164	0.893374	0	0	0	0
ENSDARG00000045837	si:dkey-14d8.20	4	1	5383524	5485728	protein_coding	si:dkey-14d8.20 [Source:ZFIN;Acc:ZDB-GENE-041210-146]	0.282876	-0.442641	0.376464	-0.349052	0.287493	0.171517	0.16271	0.266447	0.631391	0.502495	0.489554	0.61026	0	0	0	0
ENSDARG00000097507	BX324164.4	4	-1	5413215	5415592	antisense_RNA		-0.286029	-0.0737968	-0.135431	0.0768014	0.0661457	0.69049	0.360438	0.670537	0.315138	0.888474	0.694218	0.87909	0	0	0	0
ENSDARG00000096986	si:dkey-14d8.22	4	-1	5445436	5447026	protein_coding	si:dkey-14d8.22 [Source:ZFIN;Acc:ZDB-GENE-041210-148]	0.323241	0.0986782	0.250569	0.0260058	0.141407	0.696123	0.255128	0.91516	0.459399	0.890779	0.598879	0.975067	0	0	0	0
ENSDARG00000045836	mapk11	4	1	5498376	5513867	protein_coding	mitogen-activated protein kinase 11 [Source:ZFIN;Acc:ZDB-GENE-040625-75]	-5.6396e-05	0.170131	-0.480187	-0.31	0.99953	0.147795	0.000375023	0.014454	0.999898	0.468932	0.0190331	0.143588	0	0	-1	0
ENSDARG00000006409	mapk12b	4	1	5515120	5521871	protein_coding	mitogen-activated protein kinase 12b [Source:ZFIN;Acc:ZDB-GENE-041210-123]	0.0223813	0.354302	-0.593481	-0.26156	0.927977	0.302366	0.049881	0.408509	0.979052	0.644508	0.274259	0.729586	0	0	0	0
ENSDARG00000034700	vegfab	4	-1	5560118	5589254	protein_coding	vascular endothelial growth factor Ab [Source:ZFIN;Acc:ZDB-GENE-030131-4605]	-0.111133	-0.124762	-0.12537	-0.138999	0.332691	0.355977	0.276086	0.298588	0.671688	0.690835	0.620302	0.641437	0	0	0	0
ENSDARG00000024465	mrps18a	4	1	5634126	5636596	protein_coding	mitochondrial ribosomal protein S18A [Source:ZFIN;Acc:ZDB-GENE-041210-109]	0.14191	0.054685	0.139336	0.052111	0.147089	0.617414	0.155572	0.627091	0.4678	0.853688	0.479041	0.858411	0	0	0	0
ENSDARG00000017355	rsph9	4	-1	5636681	5643460	protein_coding	radial spoke head 9 homolog [Source:ZFIN;Acc:ZDB-GENE-051120-129]	0.262215	-0.483463	0.341291	-0.404387	0.280921	0.123606	0.169043	0.182317	0.624888	0.430452	0.499091	0.517163	0	0	0	0
ENSDARG00000031956	tmem63a	4	-1	5656612	5682687	protein_coding	transmembrane protein 63A [Source:ZFIN;Acc:ZDB-GENE-041210-107]	-0.128309	0.114822	-0.137733	0.105397	0.175158	0.310239	0.154334	0.336847	0.507488	0.651231	0.47756	0.675527	0	0	0	0
ENSDARG00000070220	pou3f2a	4	1	5733163	5735887	protein_coding	POU class 3 homeobox 2a [Source:ZFIN;Acc:ZDB-GENE-980526-139]	0.176937	-0.408018	0.170559	-0.414395	0.10323	0.0066336	0.116699	0.00531488	0.394201	0.0939656	0.418018	0.0833793	0	0	0	0
ENSDARG00000075956	faxca	4	-1	5742284	5755685	protein_coding	failed axon connections homolog a [Source:ZFIN;Acc:ZDB-GENE-100422-7]	-0.115184	-0.0301198	0.00531498	0.0903793	0.20408	0.758998	0.950584	0.363039	0.543124	0.917017	0.986096	0.696248	0	0	0	0
ENSDARG00000009607	ccnc	4	-1	5755916	5766937	protein_coding	cyclin C [Source:ZFIN;Acc:ZDB-GENE-030131-7369]	-0.0857063	0.163013	-0.474725	-0.226006	0.320396	0.1403	0.000187852	0.0425204	0.661024	0.45795	0.0128364	0.251775	0	0	-1	0
ENSDARG00000024654	pgm3	4	-1	5776400	5786739	protein_coding	phosphoglucomutase 3 [Source:ZFIN;Acc:ZDB-GENE-041024-13]	0.0283893	0.125912	-0.032622	0.0649008	0.797424	0.354233	0.77183	0.618345	0.932238	0.689126	0.922556	0.85406	0	0	0	0
ENSDARG00000040610	si:ch73-352p4.8	4	1	5789653	5801524	protein_coding	si:ch73-352p4.8 [Source:ZFIN;Acc:ZDB-GENE-140106-36]	0.453011	-0.134118	0.546283	-0.0408465	0.0614867	0.598489	0.0282306	0.870236	0.304228	0.845084	0.20394	0.960633	0	0	0	0
ENSDARG00000091640	si:ch73-352p4.5	4	1	5823741	5826078	protein_coding	si:ch73-352p4.5 [Source:ZFIN;Acc:ZDB-GENE-141219-42]	-0.36377	0.176975	0.028046	0.56879	0.115027	0.48944	0.894674	0.0417337	0.415459	0.783142	0.968234	0.249391	0	0	0	0
ENSDARG00000073858	pex26	4	1	5826823	5832461	protein_coding	peroxisomal biogenesis factor 26 [Source:ZFIN;Acc:ZDB-GENE-030131-6584]	-0.164077	0.0120721	-0.271566	-0.0954166	0.192658	0.9369	0.0468368	0.522215	0.529463	0.981627	0.26516	0.803171	0	0	0	0
ENSDARG00000088078	usp18	4	1	5833863	5839367	protein_coding	ubiquitin specific peptidase 18 [Source:ZFIN;Acc:ZDB-GENE-100210-2]	-0.750724	-0.157635	0.421168	1.01426	0.00560235	0.507268	0.0513592	0.00163497	0.0858105	0.793777	0.278199	0.0427487	0	0	0	1
ENSDARG00000099560	lyrm5a	4	1	5839659	5842063	protein_coding	LYR motif containing 5a [Source:ZFIN;Acc:ZDB-GENE-050522-203]	-0.0912402	0.148791	-0.105108	0.134923	0.461074	0.334563	0.409498	0.36458	0.764889	0.673587	0.730179	0.697636	0	0	0	0
ENSDARG00000099280	utp20	4	1	5859348	5901925	protein_coding	UTP20 small subunit (SSU) processome component [Source:ZFIN;Acc:ZDB-GENE-080225-38]	0.0638045	-0.0585594	0.0371144	-0.0852496	0.445389	0.547739	0.654298	0.377863	0.754061	0.817742	0.871643	0.70726	0	0	0	0
ENSDARG00000101680	arl1	4	-1	5901688	5904842	protein_coding	ADP-ribosylation factor-like 1 [Source:ZFIN;Acc:ZDB-GENE-040718-175]	0.100766	-0.0584342	0.299015	0.139814	0.144813	0.435352	0.000637374	0.0776435	0.464518	0.747492	0.0257001	0.341811	0	0	1	0
ENSDARG00000098745	tfec	4	1	5988658	6041072	protein_coding	transcription factor EC [Source:ZFIN;Acc:ZDB-GENE-041210-21]	-0.204244	-0.395467	0.750001	0.558778	0.595183	0.340282	0.0503893	0.203534	0.843342	0.678875	0.275551	0.542534	0	0	0	0
ENSDARG00000074223	MDFIC	4	-1	6331002	6407585	protein_coding	si:ch73-156e19.1 [Source:ZFIN;Acc:ZDB-GENE-111012-5]	-0.132667	0.0645748	-0.491981	-0.294739	0.261713	0.662724	0.00166361	0.0553008	0.605801	0.875345	0.0432042	0.288475	0	0	-1	0
ENSDARG00000005453	foxp2	4	-1	6414471	6615068	protein_coding	forkhead box P2 [Source:ZFIN;Acc:ZDB-GENE-041203-2]	-0.039078	-0.121841	0.394493	0.31173	0.726143	0.339827	0.00326655	0.0276332	0.903776	0.678429	0.0635388	0.201485	0	0	0	0
ENSDARG00000090468	ppp1r3aa	4	1	6563794	6572040	protein_coding	protein phosphatase 1, regulatory subunit 3Aa [Source:ZFIN;Acc:ZDB-GENE-110914-122]	-0.350468	0.602196	-0.615075	0.337589	0.335058	0.170075	0.117269	0.40834	0.673946	0.500377	0.419257	0.729499	0	0	0	0
ENSDARG00000099281	si:dkey-112e7.2	4	1	6630722	6631845	protein_coding	si:dkey-112e7.2 [Source:ZFIN;Acc:ZDB-GENE-141216-229]	0.098254	-0.0246944	0.408804	0.285855	0.440632	0.861173	0.00593685	0.0625715	0.750968	0.957187	0.0886699	0.30667	0	0	0	0
ENSDARG00000068701	gpr85	4	1	6634851	6639035	protein_coding	G protein-coupled receptor 85 [Source:ZFIN;Acc:ZDB-GENE-000710-2]	-0.0600918	-0.236578	0.236182	0.0596963	0.546356	0.0614397	0.0302189	0.606413	0.817022	0.304117	0.211516	0.848937	0	0	0	0
ENSDARG00000068705	tmem168a	4	1	6726483	6740842	protein_coding	transmembrane protein 168a [Source:ZFIN;Acc:ZDB-GENE-050419-97]	-0.22113	-0.0545584	-0.114338	0.0522338	0.193892	0.786846	0.48873	0.79182	0.531156	0.928428	0.782689	0.930266	0	0	0	0
ENSDARG00000068708	ifrd1	4	-1	6791224	6800753	protein_coding	interferon-related developmental regulator 1 [Source:ZFIN;Acc:ZDB-GENE-030131-6132]	0.227018	-0.462317	0.456964	-0.232371	0.0473619	0.00179593	0.000795926	0.0633643	0.266727	0.0450011	0.0291463	0.308508	0	-1	1	0
ENSDARG00000024874	dock4b	4	1	6825013	6984541	protein_coding	dedicator of cytokinesis 4b [Source:ZFIN;Acc:ZDB-GENE-060130-74]	-0.0860059	0.0116268	-0.161847	-0.0642145	0.216799	0.875683	0.0290067	0.394085	0.55822	0.962705	0.206984	0.719272	0	0	0	0
ENSDARG00000102702	lrrn3b	4	-1	7201986	7204500	protein_coding	leucine rich repeat neuronal 3b [Source:ZFIN;Acc:ZDB-GENE-170217-3]	0.0294149	0.0240356	-0.0878134	-0.0931927	0.695496	0.772936	0.248053	0.273971	0.890574	0.923004	0.591692	0.618131	0	0	0	0
ENSDARG00000102461	CR354372.2	4	-1	7213510	7213797	processed_transcript		0.0516533	0.0163274	-0.103552	-0.138877	0.628136	0.903932	0.356982	0.298471	0.85899	0.972051	0.691575	0.641383	0	0	0	0
ENSDARG00000070314	cald1a	4	1	7406710	7497841	processed_transcript	caldesmon 1a [Source:ZFIN;Acc:ZDB-GENE-030131-1629]	0.103281	0.0234368	0.56785	0.488006	0.506582	0.885157	0.00229478	0.0118607	0.793462	0.965444	0.0519459	0.129438	0	0	0	0
ENSDARG00000045822	tnnt2e	4	1	7499687	7536058	protein_coding	troponin T2e, cardiac [Source:ZFIN;Acc:ZDB-GENE-041210-27]	-2.06498	1.27584	-1.07548	2.26534	0.0117693	0.113792	0.174931	0.00692275	0.129018	0.413453	0.507229	0.096172	0	0	0	0
ENSDARG00000105079	BX649411.2	4	1	7537301	7541187	lincRNA		-0.0107609	-0.161818	-0.151674	-0.302731	0.950919	0.487463	0.411864	0.190232	0.986246	0.782128	0.731775	0.526396	0	0	0	0
ENSDARG00000101254	BX649411.1	4	-1	7641374	7644352	lincRNA		0.279185	-0.210246	0.367152	-0.122279	0.32656	0.532768	0.205433	0.709714	0.666488	0.808813	0.545079	0.896704	0	0	0	0
ENSDARG00000018688	elk3	4	1	7644184	7705036	protein_coding	ELK3, ETS-domain protein [Source:ZFIN;Acc:ZDB-GENE-030716-2]	0.0177988	0.0642741	0.345345	0.39182	0.929318	0.772958	0.0973474	0.100037	0.97941	0.923004	0.382511	0.388305	0	0	0	0
ENSDARG00000006029	lta4h	4	-1	7644978	7664536	protein_coding	leukotriene A4 hydrolase [Source:ZFIN;Acc:ZDB-GENE-040426-2477]	0.31742	-0.0841853	0.102664	-0.298942	0.0842657	0.681404	0.557891	0.152482	0.356036	0.884088	0.823095	0.47528	0	0	0	0
ENSDARG00000079470	cdk17	4	-1	7710225	7803296	protein_coding	cyclin-dependent kinase 17 [Source:ZFIN;Acc:ZDB-GENE-041210-15]	0.00144909	-0.0994198	-0.0793892	-0.180258	0.983632	0.23649	0.271668	0.0423283	0.995837	0.579322	0.61584	0.251115	0	0	0	0
ENSDARG00000086740	phyh	4	1	7818632	7827784	protein_coding	phytanoyl-CoA 2-hydroxylase [Source:ZFIN;Acc:ZDB-GENE-050417-361]	0.0697482	-0.0468853	0.048452	-0.0681815	0.245124	0.473425	0.403869	0.301407	0.588868	0.773003	0.726385	0.643734	0	0	0	0
ENSDARG00000027799	ucmaa	4	1	7832998	7841860	protein_coding	upper zone of growth plate and cartilage matrix associated a [Source:ZFIN;Acc:ZDB-GENE-070410-71]	0.055126	0.371908	-0.517292	-0.20051	0.835821	0.282487	0.0915694	0.530815	0.947021	0.62632	0.370818	0.807682	0	0	0	0
ENSDARG00000078073	nudt5	4	-1	7861755	7867376	protein_coding	nudix (nucleoside diphosphate linked moiety X)-type motif 5 [Source:ZFIN;Acc:ZDB-GENE-040625-63]	0.0131224	0.0898538	0.0434667	0.120198	0.895139	0.458037	0.667235	0.314356	0.968493	0.762724	0.877671	0.654995	0	0	0	0
ENSDARG00000075025	cdc123	4	1	7867568	7875063	protein_coding	cell division cycle 123 homolog (S. cerevisiae) [Source:ZFIN;Acc:ZDB-GENE-040426-1680]	0.0868898	0.170367	-0.191681	-0.108204	0.365697	0.165706	0.0722662	0.345773	0.698427	0.49415	0.328942	0.682961	0	0	0	0
ENSDARG00000074905	camk1da	4	1	7879418	7974387	protein_coding	calcium/calmodulin-dependent protein kinase 1Da [Source:ZFIN;Acc:ZDB-GENE-080402-7]	-0.0617178	-0.000237441	0.222093	0.283574	0.459613	0.997944	0.0169268	0.00930649	0.764028	0.99941	0.154781	0.113676	0	0	0	0
ENSDARG00000026052	ccdc3a	4	-1	7993245	8005834	protein_coding	coiled-coil domain containing 3a [Source:ZFIN;Acc:ZDB-GENE-041210-326]	0.149918	-0.0126017	0.0279523	-0.134567	0.377746	0.953414	0.872941	0.519333	0.707213	0.98715	0.96165	0.801106	0	0	0	0
ENSDARG00000002663	optn	4	1	8007828	8018689	protein_coding	optineurin [Source:ZFIN;Acc:ZDB-GENE-030131-8103]	0.0142428	-0.0019214	-0.102108	-0.118272	0.88338	0.9865	0.306648	0.300787	0.96493	0.996383	0.64825	0.643516	0	0	0	0
ENSDARG00000039392	wnk1b	4	-1	8034070	8146942	protein_coding	WNK lysine deficient protein kinase 1b [Source:ZFIN;Acc:ZDB-GENE-030131-2656]	-0.289009	0.173717	-0.266336	0.19639	0.0419568	0.240139	0.0539812	0.185899	0.249802	0.583366	0.285103	0.521638	0	0	0	0
ENSDARG00000079824	ninj2	4	1	8159885	8200025	protein_coding	ninjurin 2 [Source:ZFIN;Acc:ZDB-GENE-100422-19]	0.100098	-0.248402	0.285794	-0.0627059	0.404714	0.101608	0.030255	0.655747	0.726783	0.391204	0.211701	0.872263	0	0	0	0
ENSDARG00000076014	ERC1 (1 of many)	4	1	8204447	8515749	protein_coding	si:dkey-222l13.1 [Source:ZFIN;Acc:ZDB-GENE-110411-39]	-0.216308	0.262595	-0.353189	0.125713	0.0147072	0.0106778	0.000638963	0.162759	0.144648	0.122576	0.0257314	0.489633	0	0	-1	0
ENSDARG00000102464	wnt5b	4	1	8531664	8662201	protein_coding	wingless-type MMTV integration site family, member 5b [Source:ZFIN;Acc:ZDB-GENE-980526-87]	-0.298419	-0.282797	-0.492479	-0.476857	0.127221	0.231942	0.0211453	0.0512641	0.43609	0.574548	0.174551	0.277888	0	0	0	0
ENSDARG00000045801	fbxl14b	4	-1	8608601	8610925	protein_coding	F-box and leucine-rich repeat protein 14b [Source:ZFIN;Acc:ZDB-GENE-030131-3556]	-0.0247709	0.122312	-0.224374	-0.0772914	0.706568	0.122285	0.00495252	0.306161	0.895495	0.427783	0.0799395	0.6478	0	0	0	0
ENSDARG00000101849	adipor2	4	1	8669746	8706545	protein_coding	adiponectin receptor 2 [Source:ZFIN;Acc:ZDB-GENE-041210-60]	0.0654542	-0.287497	0.233031	-0.119921	0.480884	0.0178854	0.0232531	0.266307	0.777856	0.159139	0.183993	0.610093	0	0	0	0
ENSDARG00000103537	ttll12	4	-1	8741910	8778682	protein_coding	tubulin tyrosine ligase-like family, member 12 [Source:ZFIN;Acc:ZDB-GENE-040426-697]	0.438812	0.147997	0.656751	0.365935	0.12866	0.618074	0.0301079	0.228756	0.438513	0.85399	0.211075	0.57159	0	0	0	0
ENSDARG00000102020	pnpla3	4	-1	8779267	8794334	protein_coding	patatin-like phospholipase domain containing 3 [Source:ZFIN;Acc:ZDB-GENE-040718-27]	-0.0453724	0.250279	-0.714907	-0.419255	0.771287	0.265018	0.00162073	0.0576203	0.922334	0.608896	0.0425588	0.294722	0	0	-1	0
ENSDARG00000101967	sult4a1	4	1	8796218	8809829	protein_coding	sulfotransferase family 4A, member 1 [Source:ZFIN;Acc:ZDB-GENE-060421-2705]	0.062454	0.142529	-0.142712	-0.0626373	0.442903	0.127167	0.0908852	0.482087	0.752274	0.435986	0.369519	0.778738	0	0	0	0
ENSDARG00000088181	mpped1	4	-1	8851094	8902324	protein_coding	metallophosphoesterase domain containing 1 [Source:ZFIN;Acc:ZDB-GENE-111104-1]	-0.0640105	0.10809	-0.295159	-0.123059	0.650511	0.53505	0.0608703	0.466907	0.86971	0.810117	0.302734	0.768421	0	0	0	0
ENSDARG00000063097	scube1	4	-1	8905977	9007935	protein_coding	signal peptide, CUB domain, EGF-like 1 [Source:ZFIN;Acc:ZDB-GENE-050302-78]	-0.0177134	-0.0982267	-0.0859561	-0.166469	0.837624	0.351897	0.333303	0.120746	0.947739	0.687486	0.672229	0.425434	0	0	0	0
ENSDARG00000039681	samm50l	4	1	9010909	9024183	protein_coding	sorting and assembly machinery component 50 homolog, like [Source:ZFIN;Acc:ZDB-GENE-041114-30]	0.0520904	-0.0111996	-0.00527484	-0.0685648	0.46657	0.891142	0.940391	0.402263	0.768281	0.96711	0.982733	0.725121	0	0	0	0
ENSDARG00000070230	aldh1l2	4	1	9027903	9048059	protein_coding	aldehyde dehydrogenase 1 family, member L2 [Source:ZFIN;Acc:ZDB-GENE-100426-6]	0.00294626	0.116346	-0.177224	-0.0638244	0.975618	0.332844	0.0941784	0.57743	0.993326	0.671777	0.376176	0.834063	0	0	0	0
ENSDARG00000077926	si:dkey-48p11.3	4	-1	9050672	9054031	protein_coding	si:dkey-48p11.3 [Source:ZFIN;Acc:ZDB-GENE-100427-1]	-0.0359235	0.0740154	0.0423578	0.152297	0.70349	0.528523	0.659611	0.19588	0.893853	0.806627	0.874195	0.533448	0	0	0	0
ENSDARG00000073881	slc41a2b	4	1	9054572	9104396	protein_coding	solute carrier family 41 (magnesium transporter), member 2b [Source:ZFIN;Acc:ZDB-GENE-100427-2]	-0.0778787	-0.0705466	-0.00888331	-0.0015512	0.350437	0.476029	0.913236	0.987121	0.686475	0.774654	0.974667	0.99655	0	0	0	0
ENSDARG00000034375	chst11	4	-1	9102266	9172636	protein_coding	carbohydrate (chondroitin 4) sulfotransferase 11 [Source:ZFIN;Acc:ZDB-GENE-040315-1]	0.123749	-0.163195	0.021511	-0.265433	0.0898863	0.0697465	0.75543	0.00653764	0.367615	0.323879	0.915613	0.0930883	0	0	0	0
ENSDARG00000039185	nfyba	4	1	9170463	9182686	protein_coding	nuclear transcription factor Y, beta a [Source:ZFIN;Acc:ZDB-GENE-050417-13]	-0.151749	0.0740756	0.422736	0.648561	0.120703	0.464073	0.000456679	4.67531e-05	0.425406	0.766548	0.0211164	0.00606662	0	0	1	1
ENSDARG00000058127	hcfc2	4	-1	9182743	9195378	protein_coding	host cell factor C2 [Source:ZFIN;Acc:ZDB-GENE-050417-203]	-0.0522397	0.151998	-0.195477	0.0087606	0.611256	0.24336	0.0846554	0.942575	0.850999	0.586804	0.356899	0.983678	0	0	0	0
ENSDARG00000045788	avpr1ab	4	-1	9206806	9213372	protein_coding	arginine vasopressin receptor 1Ab [Source:ZFIN;Acc:ZDB-GENE-041210-105]	-0.00248805	-0.491651	-0.0604344	-0.549598	0.984914	0.0160987	0.655288	0.00747236	0.995896	0.151044	0.872006	0.100376	0	0	0	0
ENSDARG00000045789	srgap1b	4	1	9278745	9337475	protein_coding	SLIT-ROBO Rho GTPase activating protein 1b [Source:ZFIN;Acc:ZDB-GENE-041210-103]	-0.0884492	0.0658529	0.188878	0.34318	0.486783	0.643987	0.14572	0.0304652	0.781853	0.866926	0.466007	0.212467	0	0	0	0
ENSDARG00000045790	si:ch211-125a15.1	4	-1	9337903	9349669	protein_coding	si:ch211-125a15.1 [Source:ZFIN;Acc:ZDB-GENE-041210-104]	-0.117062	0.0336446	-0.0828008	0.0679059	0.261313	0.784526	0.423598	0.57438	0.6054	0.927283	0.739818	0.831973	0	0	0	0
ENSDARG00000058159	ipo8	4	1	9359781	9388443	protein_coding	importin 8 [Source:ZFIN;Acc:ZDB-GENE-060503-3]	-0.30417	0.0927808	-0.473733	-0.0767818	0.014138	0.464508	0.000901776	0.535158	0.142184	0.7668	0.03113	0.810148	0	0	-1	0
ENSDARG00000063149	tmtc1	4	1	9393510	9465332	protein_coding	transmembrane and tetratricopeptide repeat containing 1 [Source:ZFIN;Acc:ZDB-GENE-070705-219]	0.0167188	0.201403	-0.305631	-0.120947	0.820044	0.030374	0.00132982	0.158897	0.940961	0.212106	0.0382102	0.483776	0	0	-1	0
ENSDARG00000025859	lmf2b	4	1	9477584	9501930	protein_coding	lipase maturation factor 2b [Source:ZFIN;Acc:ZDB-GENE-070206-11]	0.0835328	0.123796	-0.109306	-0.0690434	0.368561	0.270519	0.254835	0.518514	0.700681	0.614836	0.598581	0.80059	0	0	0	0
ENSDARG00000091656	lsm8	4	1	9535944	9538508	protein_coding	LSM8 homolog, U6 small nuclear RNA associated [Source:ZFIN;Acc:ZDB-GENE-070629-3]	0.0727992	0.090929	0.0293893	0.0475192	0.463657	0.455876	0.770464	0.684553	0.766174	0.76116	0.922027	0.885609	0	0	0	0
ENSDARG00000099821	TYMP	4	-1	9539851	9549532	protein_coding	thymidine phosphorylase [Source:HGNC Symbol;Acc:HGNC:3148]	0.147649	0.0281276	-0.0100151	-0.129537	0.398415	0.897985	0.95548	0.54192	0.72245	0.969873	0.987681	0.81422	0	0	0	0
ENSDARG00000063054	shank3b	4	-1	9552315	9585797	protein_coding	SH3 and multiple ankyrin repeat domains 3b [Source:ZFIN;Acc:ZDB-GENE-041210-74]	-0.106417	0.10613	0.0599175	0.272464	0.527163	0.571751	0.715211	0.161201	0.805846	0.830712	0.898742	0.487437	0	0	0	0
ENSDARG00000058030	hspa14	4	1	9591570	9600775	protein_coding	heat shock protein 14 [Source:ZFIN;Acc:ZDB-GENE-041210-73]	-0.0490017	-0.0781074	0.0101132	-0.0189925	0.618842	0.504419	0.91766	0.867521	0.854317	0.792125	0.97582	0.95971	0	0	0	0
ENSDARG00000045704	dclre1c	4	-1	9602390	9636482	protein_coding	DNA cross-link repair 1C, PSO2 homolog (S. cerevisiae) [Source:ZFIN;Acc:ZDB-GENE-041210-72]	-0.0973592	0.0686617	-0.15772	0.00830074	0.198922	0.439268	0.0511371	0.922574	0.537154	0.75002	0.277581	0.977485	0	0	0	0
ENSDARG00000045705	meig1	4	1	9608989	9610959	protein_coding	meiosis/spermiogenesis associated 1 [Source:ZFIN;Acc:ZDB-GENE-050320-33]	0.446299	0.105562	0.0147383	-0.325999	0.058366	0.704816	0.949061	0.231668	0.296526	0.894577	0.985777	0.574316	0	0	0	0
ENSDARG00000033179	tmem243b	4	1	9611658	9618641	protein_coding	transmembrane protein 243, mitochondrial b [Source:ZFIN;Acc:ZDB-GENE-040426-2205]	0.287708	0.476486	-0.221406	-0.0326289	0.0785735	0.0247859	0.192901	0.852943	0.343873	0.190485	0.529889	0.95368	0	0	0	0
ENSDARG00000094000	BX901962.2	4	1	9622545	9626436	antisense_RNA		-0.0130831	0.193429	-0.153515	0.0529976	0.929721	0.318433	0.334914	0.770122	0.979454	0.658943	0.673849	0.921784	0	0	0	0
ENSDARG00000093445	BX901962.1	4	1	9630042	9633788	antisense_RNA		-0.488063	-0.00160102	-0.0624214	0.42404	0.0631086	0.9956	0.789548	0.162311	0.307886	0.998964	0.929431	0.488964	0	0	0	0
ENSDARG00000025824	dmtf1	4	-1	9651385	9667006	protein_coding	cyclin D binding myb-like transcription factor 1 [Source:ZFIN;Acc:ZDB-GENE-040718-413]	-0.104849	-0.0168962	-0.109072	-0.0211193	0.383965	0.905742	0.368561	0.879785	0.71163	0.972554	0.700681	0.963902	0	0	0	0
ENSDARG00000004386	si:dkey-153k10.9	4	1	9668801	9689503	protein_coding	si:dkey-153k10.9 [Source:ZFIN;Acc:ZDB-GENE-030131-3893]	0.176695	-0.324863	0.263027	-0.238531	0.108558	0.0146109	0.0225259	0.0564065	0.403921	0.144302	0.1808	0.291369	0	0	0	0
ENSDARG00000045706	tspan9b	4	-1	9696049	9721652	protein_coding	tetraspanin 9b [Source:ZFIN;Acc:ZDB-GENE-040704-25]	0.183837	-0.0176777	0.192954	-0.00856027	0.0441619	0.852881	0.035947	0.927269	0.257075	0.95368	0.231763	0.978815	0	0	0	0
ENSDARG00000094732	mical3b	4	-1	9723276	9763853	protein_coding	microtubule associated monooxygenase, calponin and LIM domain containing 3b [Source:ZFIN;Acc:ZDB-GENE-050211-1]	0.0237417	-0.0917729	-0.0044609	-0.119976	0.83684	0.479017	0.96854	0.356788	0.947393	0.776683	0.991687	0.691472	0	0	0	0
ENSDARG00000063008	si:dkeyp-27e10.3	4	-1	9783385	9810083	protein_coding	si:dkeyp-27e10.3 [Source:ZFIN;Acc:ZDB-GENE-041210-96]	-0.260379	0.197698	0.0142982	0.472376	0.0190264	0.0896355	0.879774	0.00100055	0.164968	0.366945	0.963902	0.0326893	0	0	0	1
ENSDARG00000057974	parp12b	4	-1	9812837	9821603	protein_coding	poly (ADP-ribose) polymerase family, member 12b [Source:ZFIN;Acc:ZDB-GENE-030131-2617]	-0.0878785	0.0711435	-0.362909	-0.203887	0.38032	0.567525	0.00402053	0.107123	0.708898	0.828389	0.0710892	0.400848	0	0	0	0
ENSDARG00000086650	ttc41	4	-1	9823147	9835426	protein_coding	tetratricopeptide repeat domain 41 [Source:ZFIN;Acc:ZDB-GENE-110914-190]	0.00631218	-0.234785	0.318245	0.0771485	0.981946	0.480441	0.256869	0.813861	0.995208	0.777665	0.600712	0.938463	0	0	0	0
ENSDARG00000003570	hsp90b1	4	1	9835415	9844607	protein_coding	heat shock protein 90, beta (grp94), member 1 [Source:ZFIN;Acc:ZDB-GENE-031002-1]	0.0893586	-0.111408	-0.0811773	-0.281944	0.309347	0.256032	0.345246	0.0113219	0.650461	0.599891	0.682434	0.126154	0	0	0	0
ENSDARG00000062983	fbxo18	4	-1	9852663	9866885	protein_coding	F-box protein, helicase, 18 [Source:ZFIN;Acc:ZDB-GENE-041210-99]	-0.00877307	-0.0232372	-0.139626	-0.15409	0.91951	0.822952	0.132096	0.148244	0.976295	0.941781	0.444827	0.469656	0	0	0	0
ENSDARG00000045708	adm2a	4	-1	9879731	9890958	protein_coding	adrenomedullin 2a [Source:ZFIN;Acc:ZDB-GENE-041210-100]	0.136738	-0.0943677	0.459532	0.228426	0.739609	0.825454	0.250079	0.605208	0.909101	0.94239	0.593921	0.848226	0	0	0	0
ENSDARG00000062968	sbf1	4	1	9910595	9999080	protein_coding	SET binding factor 1 [Source:ZFIN;Acc:ZDB-GENE-040718-139]	-0.180909	-0.0823031	-0.0819116	0.016694	0.0160618	0.264441	0.214364	0.815568	0.150954	0.608487	0.555326	0.939314	0	0	0	0
ENSDARG00000057929	naf1	4	1	10002607	10011387	protein_coding	nuclear assembly factor 1 homolog (S. cerevisiae) [Source:ZFIN;Acc:ZDB-GENE-030131-4546]	-0.42193	0.187742	-0.0594527	0.550219	0.0157352	0.292923	0.685177	0.00806208	0.149283	0.636593	0.88567	0.104892	0	0	0	0
ENSDARG00000057921	ccdc136b	4	1	10016094	10048270	protein_coding	coiled-coil domain containing 136b [Source:ZFIN;Acc:ZDB-GENE-081104-244]	-0.000694641	-0.0911726	0.0214666	-0.0690114	0.994287	0.404848	0.821748	0.524091	0.998681	0.726889	0.941522	0.804311	0	0	0	0
ENSDARG00000018820	flncb	4	1	10065903	10131044	protein_coding	filamin C, gamma b (actin binding protein 280) [Source:ZFIN;Acc:ZDB-GENE-041008-175]	-0.133981	-0.0624903	0.0143363	0.0858271	0.374131	0.712232	0.921218	0.611681	0.70456	0.897685	0.976935	0.851089	0	0	0	0
ENSDARG00000032799	kcnd2	4	1	10367008	10560619	protein_coding	potassium voltage-gated channel, Shal-related subfamily, member 2 [Source:ZFIN;Acc:ZDB-GENE-041210-70]	-0.288635	0.150266	-0.0978594	0.341042	0.00088048	0.0590783	0.145742	0.000571464	0.0306843	0.298693	0.466027	0.0240356	-1	0	0	1
ENSDARG00000032389	tspan12	4	-1	10575973	10600213	protein_coding	tetraspanin 12 [Source:ZFIN;Acc:ZDB-GENE-040426-1285]	-0.0853522	-0.127816	0.498704	0.456241	0.742361	0.64427	0.0600033	0.127499	0.910458	0.867099	0.30097	0.436492	0	0	0	0
ENSDARG00000034326	ing3	4	1	10605261	10616506	protein_coding	inhibitor of growth family, member 3 [Source:ZFIN;Acc:ZDB-GENE-040109-3]	-0.0414304	-0.0061385	-0.016623	0.0186689	0.558918	0.939652	0.812174	0.815723	0.823711	0.982465	0.937999	0.939326	0	0	0	0
ENSDARG00000045747	cped1	4	1	10617858	10705736	protein_coding	cadherin-like and PC-esterase domain containing 1 [Source:ZFIN;Acc:ZDB-GENE-041210-247]	0.0249044	-0.0526588	0.07909	0.00152684	0.814991	0.672726	0.460449	0.990041	0.939029	0.880149	0.764567	0.997391	0	0	0	0
ENSDARG00000094973	wnt16	4	1	10707906	10743490	protein_coding	wingless-type MMTV integration site family, member 16 [Source:ZFIN;Acc:ZDB-GENE-040426-2330]	-0.116302	0.0351456	-0.177596	-0.0261486	0.57802	0.895779	0.413754	0.919621	0.834339	0.968777	0.733253	0.976295	0	0	0	0
ENSDARG00000045748	stab2	4	1	10722946	10764698	protein_coding	stabilin 2 [Source:ZFIN;Acc:ZDB-GENE-041210-336]	-0.340376	-0.16534	0.00981668	0.184853	0.00725495	0.18996	0.923037	0.148236	0.0985789	0.526016	0.977648	0.469651	0	0	0	0
ENSDARG00000097175	CR383662.8	4	-1	10773248	10786647	lincRNA		-0.218933	0.773175	-0.557934	0.434174	0.46878	0.0533992	0.0964712	0.228209	0.769766	0.283596	0.380827	0.570929	0	0	0	0
ENSDARG00000093014	CR383662.2	4	-1	10792111	10813387	lincRNA		-0.130137	-0.33558	0.152535	-0.0529081	0.676143	0.366754	0.614373	0.884469	0.881717	0.699208	0.852353	0.965125	0	0	0	0
ENSDARG00000045749	ppfibp1a	4	-1	10813811	10837501	protein_coding	PTPRF interacting protein, binding protein 1a (liprin beta 1) [Source:ZFIN;Acc:ZDB-GENE-041210-298]	-0.0816016	0.0189053	-0.130398	-0.0298908	0.685155	0.937091	0.521706	0.898585	0.88567	0.981693	0.802921	0.969922	0	0	0	0
ENSDARG00000095994	CR383662.6	4	1	10817391	10827687	antisense_RNA		0.817331	0.12498	0.491925	-0.200427	0.00748992	0.670765	0.0847576	0.480504	0.100508	0.879199	0.357063	0.777682	0	0	0	0
ENSDARG00000045750	syt10	4	1	10889906	10910237	protein_coding	synaptotagmin X [Source:ZFIN;Acc:ZDB-GENE-041210-297]	0.468751	-0.445196	1.04416	0.130215	0.0722907	0.113829	0.000818736	0.626881	0.329012	0.41354	0.0295059	0.85838	0	0	1	0
ENSDARG00000045753	tmtc2a	4	-1	10975076	11025934	protein_coding	transmembrane and tetratricopeptide repeat containing 2a [Source:ZFIN;Acc:ZDB-GENE-041210-299]	0.00220695	0.00594068	-0.170125	-0.166391	0.98013	0.956611	0.081797	0.136319	0.994604	0.98815	0.350781	0.451555	0	0	0	0
ENSDARG00000045754	mettl25	4	-1	11031872	11054826	protein_coding	methyltransferase like 25 [Source:ZFIN;Acc:ZDB-GENE-041210-90]	-0.255827	0.0298284	-0.45023	-0.164575	0.0617276	0.856658	0.00514725	0.309596	0.304652	0.955424	0.0819975	0.650658	0	0	0	0
ENSDARG00000045755	ccdc59	4	1	11054452	11056888	protein_coding	coiled-coil domain containing 59 [Source:ZFIN;Acc:ZDB-GENE-041210-91]	0.487126	0.0702317	0.498538	0.0816433	0.00272432	0.634135	0.00248236	0.572617	0.0572427	0.861669	0.0542944	0.830965	0	0	0	0
ENSDARG00000045760	prmt8b	4	-1	11147769	11166762	protein_coding	protein arginine methyltransferase 8b [Source:ZFIN;Acc:ZDB-GENE-030131-7791]	-0.241405	0.0136017	-0.182548	0.0724588	0.0246275	0.898699	0.0709383	0.499217	0.18984	0.969922	0.326677	0.789018	0	0	0	0
ENSDARG00000001781	tspan11	4	1	11174245	11199206	protein_coding	tetraspanin 11 [Source:ZFIN;Acc:ZDB-GENE-041210-93]	0.199218	0.0526083	-0.170423	-0.317032	0.0653711	0.683616	0.127478	0.0227797	0.313361	0.885215	0.436481	0.181959	0	0	0	0
ENSDARG00000019235	sema3aa	4	1	11312466	11369641	protein_coding	sema domain, immunoglobulin domain (Ig), short basic domain, secreted, (semaphorin) 3Aa [Source:ZFIN;Acc:ZDB-GENE-991209-3]	-0.0614215	-0.107666	-0.019086	-0.0653302	0.672394	0.520424	0.893922	0.691743	0.87998	0.801994	0.968072	0.888944	0	0	0	0
ENSDARG00000063299	pcloa	4	1	11377065	11448326	protein_coding	piccolo presynaptic cytomatrix protein a [Source:ZFIN;Acc:ZDB-GENE-030131-8115]	-0.324652	0.0815126	-0.150204	0.255961	0.00103764	0.33185	0.0596124	0.0087977	0.0334327	0.670983	0.299985	0.109891	-1	0	0	0
ENSDARG00000003822	ankrd16	4	1	11459229	11463853	protein_coding	ankyrin repeat domain 16 [Source:ZFIN;Acc:ZDB-GENE-041210-253]	0.327451	-0.0526561	-0.161662	-0.541769	0.038955	0.779759	0.304152	0.0100154	0.241072	0.925718	0.646202	0.117973	0	0	0	0
ENSDARG00000005451	gdi2	4	1	11465406	11478781	protein_coding	GDP dissociation inhibitor 2 [Source:ZFIN;Acc:ZDB-GENE-030131-2485]	0.129859	0.00761721	0.139501	0.0172591	0.0353694	0.900206	0.023411	0.776332	0.230045	0.97036	0.184702	0.924334	0	0	0	0
ENSDARG00000079698	asb13a.1	4	1	11480856	11484341	protein_coding	ankyrin repeat and SOCS box containing 13a, tandem duplicate 1 [Source:ZFIN;Acc:ZDB-GENE-040718-261]	-0.0295652	0.194762	-0.812974	-0.588647	0.849396	0.378965	0.000651858	0.0123394	0.952414	0.708032	0.0259572	0.13229	0	0	-1	0
ENSDARG00000045765	asb13a.2	4	1	11484512	11526039	protein_coding	ankyrin repeat and SOCS box containing 13a, tandem duplicate 2 [Source:ZFIN;Acc:ZDB-GENE-041210-88]	0.0166321	-0.0164491	-0.293892	-0.326973	0.91784	0.938028	0.104959	0.126605	0.975841	0.981859	0.397318	0.435141	0	0	0	0
ENSDARG00000032765	net1	4	-1	11574719	11604305	protein_coding	neuroepithelial cell transforming 1 [Source:ZFIN;Acc:ZDB-GENE-041121-18]	-0.423979	-0.0718692	0.80936	1.16147	0.0676496	0.715207	0.000899742	0.000223162	0.318979	0.898742	0.0310891	0.0141328	0	0	1	1
ENSDARG00000096147	BX465862.4	4	-1	11611869	11638533	lincRNA		0.0252335	-0.0851487	1.58863	1.47824	0.964246	0.865336	0.0066519	0.0215064	0.990419	0.958771	0.0940313	0.176144	0	0	0	0
ENSDARG00000025576	mkln1	4	1	11692074	11764375	protein_coding	muskelin 1, intracellular mediator containing kelch motifs [Source:ZFIN;Acc:ZDB-GENE-030131-3942]	-0.0244959	-0.0431898	0.0278115	0.00911759	0.702367	0.558021	0.661596	0.899737	0.893417	0.823144	0.875023	0.970241	0	0	0	0
ENSDARG00000031228	podxl	4	-1	11733307	11752188	protein_coding	podocalyxin-like [Source:ZFIN;Acc:ZDB-GENE-030131-2805]	-0.122969	0.109881	0.0646501	0.2975	0.193346	0.294606	0.473782	0.0123309	0.530432	0.638035	0.773084	0.132228	0	0	0	0
ENSDARG00000093427	BX465862.2	4	-1	11766637	11769156	antisense_RNA		-0.196576	-0.105594	-0.495024	-0.404041	0.294439	0.668867	0.0238836	0.106485	0.637916	0.878254	0.186921	0.399675	0	0	0	0
ENSDARG00000092083	BX899181.1	4	-1	11781148	11781898	antisense_RNA		0.722972	0.180113	-0.0198303	-0.562689	0.00683282	0.517266	0.93402	0.0483377	0.0953935	0.799726	0.980933	0.269425	0	0	0	0
ENSDARG00000005891	cyb5r3	4	-1	11804413	11811950	protein_coding	cytochrome b5 reductase 3 [Source:ZFIN;Acc:ZDB-GENE-030131-3281]	0.140631	-0.155749	-0.0536955	-0.350076	0.249862	0.284919	0.655214	0.0254366	0.59364	0.628755	0.871983	0.193288	0	0	0	0
ENSDARG00000063255	btbd11a	4	-1	11814929	12008555	protein_coding	BTB (POZ) domain containing 11a [Source:ZFIN;Acc:ZDB-GENE-050419-142]	-0.104186	0.0102899	-0.109113	0.00536266	0.0919259	0.871906	0.0742815	0.932816	0.371583	0.961147	0.333984	0.980456	0	0	0	0
ENSDARG00000045768	cry1aa	4	1	12014193	12027687	protein_coding	cryptochrome circadian clock 1aa [Source:ZFIN;Acc:ZDB-GENE-010426-2]	0.00086188	-0.0215211	0.209372	0.186989	0.988605	0.745305	0.00404222	0.0148118	0.996928	0.911745	0.0712318	0.144919	0	0	0	0
ENSDARG00000058366	si:dkey-222f8.3	4	-1	12035024	12041496	protein_coding	si:dkey-222f8.3 [Source:ZFIN;Acc:ZDB-GENE-030131-3658]	0.149133	-0.334313	0.332883	-0.150564	0.359549	0.0955445	0.0529887	0.424854	0.693607	0.378944	0.282361	0.740764	0	0	0	0
ENSDARG00000017661	braf	4	-1	12075927	12103187	protein_coding	B-Raf proto-oncogene, serine/threonine kinase [Source:ZFIN;Acc:ZDB-GENE-040805-1]	-0.189574	0.0294857	0.332729	0.551789	0.0241838	0.717024	0.00060661	2.8212e-05	0.188137	0.899524	0.0249405	0.00469243	0	0	1	1
ENSDARG00000020015	mrps33	4	-1	12103418	12107190	protein_coding	mitochondrial ribosomal protein S33 [Source:ZFIN;Acc:ZDB-GENE-040715-6]	0.157352	0.134653	0.146541	0.123842	0.0948346	0.211277	0.12058	0.236874	0.377523	0.551941	0.425275	0.579663	0	0	0	0
ENSDARG00000006747	tmem178b	4	1	12112305	12240311	protein_coding	transmembrane protein 178B [Source:ZFIN;Acc:ZDB-GENE-040718-92]	-0.326771	0.0564584	0.0115339	0.394763	0.00107564	0.501563	0.875939	0.00053069	0.0340779	0.79022	0.962808	0.0230767	-1	0	0	1
ENSDARG00000007639	cnot4b	4	-1	12244849	12287218	protein_coding	CCR4-NOT transcription complex, subunit 4b [Source:ZFIN;Acc:ZDB-GENE-040426-1164]	-0.212111	-0.142476	0.491722	0.561357	0.0298429	0.152182	7.9295e-05	0.000102902	0.210204	0.475038	0.00823139	0.00942525	0	0	1	1
ENSDARG00000041665	mkrn1	4	1	12293425	12308985	protein_coding	makorin, ring finger protein, 1 [Source:ZFIN;Acc:ZDB-GENE-020213-1]	-0.0601641	-0.0176951	0.0330892	0.0755581	0.314643	0.790033	0.568988	0.264927	0.655232	0.929761	0.829268	0.608837	0	0	0	0
ENSDARG00000087319	cecr6	4	1	12310127	12314127	protein_coding	cat eye syndrome chromosome region, candidate 6 [Source:ZFIN;Acc:ZDB-GENE-070705-241]	-0.13647	0.429921	-0.446352	0.12004	0.222415	0.00815533	0.00224032	0.361674	0.564358	0.105579	0.0513323	0.695267	0	0	0	0
ENSDARG00000019396	rergla	4	-1	12382886	12389686	protein_coding	RERG/RAS-like a [Source:ZFIN;Acc:ZDB-GENE-040718-198]	-0.0431152	-0.259557	0.584285	0.367843	0.766399	0.128753	0.00137693	0.0409005	0.920343	0.438549	0.0390124	0.246969	0	0	1	0
ENSDARG00000008720	lmo3	4	1	12613874	12680444	protein_coding	LIM domain only 3 [Source:ZFIN;Acc:ZDB-GENE-050522-201]	0.0090187	0.0217753	-0.0354024	-0.0226458	0.927545	0.844323	0.717881	0.837178	0.978895	0.950436	0.899974	0.947501	0	0	0	0
ENSDARG00000032618	mgst1.1	4	-1	12716846	12719518	protein_coding	microsomal glutathione S-transferase 1.1 [Source:ZFIN;Acc:ZDB-GENE-041010-30]	0.0715293	0.0345922	0.277152	0.240215	0.699962	0.869962	0.148109	0.265986	0.892448	0.960468	0.469412	0.609921	0	0	0	0
ENSDARG00000022165	mgst1.2	4	-1	12720116	12726664	protein_coding	microsomal glutathione S-transferase 1.2 [Source:ZFIN;Acc:ZDB-GENE-040704-59]	0.0741569	-0.303192	0.178604	-0.198745	0.701905	0.204334	0.36012	0.389221	0.89322	0.543413	0.694025	0.71577	0	0	0	0
ENSDARG00000005897	dera	4	-1	12756287	12767569	protein_coding	deoxyribose-phosphate aldolase (putative) [Source:ZFIN;Acc:ZDB-GENE-041010-200]	-0.062014	0.027502	-0.0238447	0.0656712	0.473193	0.788175	0.78126	0.516125	0.772805	0.929072	0.926282	0.799135	0	0	0	0
ENSDARG00000053127	helb	4	-1	12771102	12782333	protein_coding	helicase (DNA) B [Source:ZFIN;Acc:ZDB-GENE-030729-16]	-0.0353425	-0.0364167	-0.397803	-0.398877	0.805807	0.847539	0.0220003	0.0451667	0.935903	0.95163	0.178421	0.260099	0	0	0	0
ENSDARG00000053131	irak3	4	-1	12783285	12792122	protein_coding	interleukin-1 receptor-associated kinase 3 [Source:ZFIN;Acc:ZDB-GENE-060503-710]	-0.310506	-0.152448	0.539746	0.697804	0.389514	0.683095	0.114958	0.0941494	0.716023	0.884908	0.415425	0.376166	0	0	0	0
ENSDARG00000053136	b2m	4	-1	12794547	12796640	protein_coding	beta-2-microglobulin [Source:ZFIN;Acc:ZDB-GENE-980526-88]	-0.182073	-0.234263	1.03708	0.984894	0.294082	0.214213	4.72147e-05	0.000200269	0.637758	0.555093	0.00608338	0.0132638	0	0	1	1
ENSDARG00000069912	hmga2	4	-1	12820423	12863238	protein_coding	high mobility group AT-hook 2 [Source:ZFIN;Acc:ZDB-GENE-030131-3148]	0.547569	0.0748312	0.599544	0.126806	0.103133	0.83254	0.0785102	0.715925	0.394092	0.945378	0.343745	0.899164	0	0	0	0
ENSDARG00000045658	msrb3	4	-1	12893619	12915356	protein_coding	methionine sulfoxide reductase B3 [Source:ZFIN;Acc:ZDB-GENE-040625-74]	0.247115	-0.164105	-0.132745	-0.543964	0.00491741	0.0923498	0.0969531	5.77349e-05	0.0796891	0.372343	0.381974	0.00687036	0	0	0	-1
ENSDARG00000015824	lemd3	4	-1	12917379	12931237	protein_coding	LEM domain containing 3 [Source:ZFIN;Acc:ZDB-GENE-030131-490]	0.0459203	-0.04311	0.162389	0.0733585	0.50728	0.581229	0.0321355	0.350651	0.793777	0.836065	0.218854	0.686648	0	0	0	0
ENSDARG00000005541	wif1	4	1	12932914	12957869	protein_coding	wnt inhibitory factor 1 [Source:ZFIN;Acc:ZDB-GENE-990712-17]	0.253385	0.212971	-0.0326931	-0.0731067	0.120303	0.267404	0.838702	0.6834	0.424691	0.611325	0.94824	0.88513	0	0	0	0
ENSDARG00000014361	tmbim4	4	-1	12972406	12980076	protein_coding	transmembrane BAX inhibitor motif containing 4 [Source:ZFIN;Acc:ZDB-GENE-040426-2152]	-0.190368	-0.214235	0.189466	0.165599	0.160242	0.154046	0.152632	0.261538	0.485817	0.477234	0.475509	0.605651	0	0	0	0
ENSDARG00000015053	grip1	4	-1	13034769	13256964	protein_coding	glutamate receptor interacting protein 1 [Source:ZFIN;Acc:ZDB-GENE-041210-125]	-0.154232	0.134771	-0.145549	0.143454	0.0823455	0.160973	0.0936947	0.136222	0.351925	0.487045	0.375353	0.451344	0	0	0	0
ENSDARG00000017841	cand1	4	1	13413181	13426598	protein_coding	cullin-associated and neddylation-dissociated 1 [Source:ZFIN;Acc:ZDB-GENE-040426-2872]	0.073853	-0.034746	0.00383531	-0.104764	0.196918	0.569754	0.94326	0.104514	0.534708	0.829663	0.984028	0.396533	0	0	0	0
ENSDARG00000045669	si:dkey-39a18.1	4	1	13430144	13435178	protein_coding	si:dkey-39a18.1 [Source:ZFIN;Acc:ZDB-GENE-041210-127]	-1.18925	-0.507388	0.102743	0.784607	0.00927536	0.25652	0.755755	0.107805	0.113475	0.600414	0.915746	0.402368	0	0	0	0
ENSDARG00000094646	dyrk2	4	1	13450978	13462750	protein_coding	dual-specificity tyrosine-(Y)-phosphorylation regulated kinase 2 [Source:ZFIN;Acc:ZDB-GENE-030131-2804]	0.0168685	-0.0648128	0.174181	0.0924998	0.809337	0.410258	0.0247994	0.246237	0.937305	0.730663	0.190553	0.589852	0	0	0	0
ENSDARG00000045675	mdm1	4	-1	13552551	13568667	protein_coding	Mdm1 nuclear protein homolog (mouse) [Source:ZFIN;Acc:ZDB-GENE-041210-117]	0.0183467	-0.156145	0.178366	0.00387407	0.848948	0.202917	0.0846785	0.973294	0.952174	0.541665	0.356924	0.992834	0	0	0	0
ENSDARG00000045676	calua	4	1	13569446	13577366	protein_coding	calumenin a [Source:ZFIN;Acc:ZDB-GENE-040625-166]	0.133965	0.0826252	-0.0858	-0.13714	0.112077	0.386807	0.298814	0.153117	0.410488	0.714002	0.641637	0.47617	0	0	0	0
ENSDARG00000045680	tnpo3	4	1	13587606	13606309	protein_coding	transportin 3 [Source:ZFIN;Acc:ZDB-GENE-040426-708]	-0.0902948	-0.00695697	0.00146814	0.084806	0.136014	0.914567	0.979292	0.204925	0.450907	0.974799	0.994361	0.544337	0	0	0	0
ENSDARG00000045681	irf5	4	-1	13605424	13615972	protein_coding	interferon regulatory factor 5 [Source:ZFIN;Acc:ZDB-GENE-040426-2587]	-0.404955	-0.447442	0.334968	0.292481	0.157634	0.168963	0.199097	0.368624	0.481863	0.498975	0.537328	0.700681	0	0	0	0
ENSDARG00000045683	ccdc87	4	1	13616882	13625445	protein_coding	coiled-coil domain containing 87 [Source:ZFIN;Acc:ZDB-GENE-041210-118]	-0.06192	0.0824132	0.511175	0.655508	0.811804	0.775553	0.0604272	0.0419369	0.937926	0.923974	0.301959	0.249724	0	0	0	0
ENSDARG00000078745	pnpla8	4	1	13627043	13644767	protein_coding	patatin-like phospholipase domain containing 8 [Source:ZFIN;Acc:ZDB-GENE-070705-553]	0.0216317	-0.0288131	-0.0309617	-0.0814065	0.750559	0.709679	0.646815	0.298785	0.913534	0.896704	0.868082	0.641637	0	0	0	0
ENSDARG00000006396	nrcama	4	1	13651637	13729526	protein_coding	neuronal cell adhesion molecule a [Source:ZFIN;Acc:ZDB-GENE-041210-235]	-0.23395	-0.11858	-0.104282	0.0110877	0.0360047	0.295698	0.298844	0.919963	0.231894	0.638886	0.641637	0.976416	0	0	0	0
ENSDARG00000045685	cntn1b	4	1	13734989	13757952	protein_coding	contactin 1b [Source:ZFIN;Acc:ZDB-GENE-041210-236]	-0.00753833	-0.13444	-0.148239	-0.275141	0.934507	0.202675	0.120309	0.0180544	0.980958	0.541274	0.424691	0.159982	0	0	0	0
ENSDARG00000045687	pdzrn4	4	1	13811962	13862596	protein_coding	PDZ domain containing ring finger 4 [Source:ZFIN;Acc:ZDB-GENE-041210-237]	-0.095481	-0.00273831	0.0415602	0.134303	0.373795	0.982761	0.694143	0.29323	0.704256	0.995548	0.889797	0.636939	0	0	0	0
ENSDARG00000022550	gxylt1b	4	-1	13893924	13903339	protein_coding	glucoside xylosyltransferase 1b [Source:ZFIN;Acc:ZDB-GENE-041210-116]	-0.123518	0.0501333	-0.336742	-0.163091	0.416815	0.797838	0.0506797	0.392193	0.735341	0.932373	0.27637	0.718024	0	0	0	0
ENSDARG00000045692	pphln1	4	1	13902609	13964591	protein_coding	periphilin 1 [Source:ZFIN;Acc:ZDB-GENE-030131-1873]	0.0289809	-0.0220973	-0.0912696	-0.142348	0.675053	0.788842	0.207101	0.0978625	0.881043	0.929308	0.547285	0.383649	0	0	0	0
ENSDARG00000015966	yaf2	4	-1	13906673	13922357	protein_coding	YY1 associated factor 2 [Source:ZFIN;Acc:ZDB-GENE-041210-115]	-0.115563	-0.0549204	0.00852742	0.0691696	0.219063	0.595624	0.923963	0.502364	0.561007	0.84352	0.977968	0.790697	0	0	0	0
ENSDARG00000045691	zcrb1	4	-1	13926429	13932659	protein_coding	zinc finger CCHC-type and RNA binding motif 1 [Source:ZFIN;Acc:ZDB-GENE-041210-114]	-0.473608	0.157432	-0.384825	0.246215	0.00538353	0.369787	0.0174608	0.162812	0.0839326	0.701617	0.157352	0.489694	0	0	0	0
ENSDARG00000045694	prickle1b	4	-1	13964650	13996917	protein_coding	prickle homolog 1b [Source:ZFIN;Acc:ZDB-GENE-030131-2152]	-0.136074	-0.0102537	-0.178658	-0.0528377	0.150791	0.924037	0.0685081	0.618118	0.473179	0.977971	0.321238	0.85399	0	0	0	0
ENSDARG00000069780	pus7l	4	-1	14165248	14193492	protein_coding	pseudouridylate synthase 7-like [Source:ZFIN;Acc:ZDB-GENE-050419-188]	-0.191251	0.178937	-0.102403	0.267785	0.166313	0.282742	0.450357	0.110478	0.494856	0.626562	0.757177	0.407266	0	0	0	0
ENSDARG00000011661	twf1b	4	-1	14194231	14208622	protein_coding	twinfilin actin-binding protein 1b [Source:ZFIN;Acc:ZDB-GENE-040711-3]	0.0791053	-0.0825916	-0.222828	-0.384525	0.358613	0.43469	0.0237428	0.00254514	0.692844	0.747119	0.186217	0.0550144	0	0	0	0
ENSDARG00000062797	nell2b	4	-1	14248844	14330120	protein_coding	neural EGFL like 2b [Source:ZFIN;Acc:ZDB-GENE-030131-8026]	-0.0323967	-0.101442	-0.0694868	-0.138532	0.82823	0.53855	0.635545	0.404386	0.943644	0.812218	0.862559	0.726479	0	0	0	0
ENSDARG00000018744	prl2	4	1	14344951	14350056	protein_coding	prolactin 2 [Source:ZFIN;Acc:ZDB-GENE-041210-160]	-0.1316	0.387716	-0.598094	-0.0787777	0.648202	0.308793	0.0718893	0.822995	0.868707	0.650109	0.328268	0.941789	0	0	0	0
ENSDARG00000020086	nuak1a	4	1	14361617	14374088	protein_coding	NUAK family, SNF1-like kinase, 1a [Source:ZFIN;Acc:ZDB-GENE-041210-122]	-0.105125	-0.0181743	-0.0906083	-0.00365768	0.391474	0.895281	0.454219	0.978615	0.717466	0.968561	0.760086	0.994197	0	0	0	0
ENSDARG00000092161	si:dkey-261e22.4	4	-1	14435159	14446135	processed_transcript	si:dkey-261e22.4 [Source:ZFIN;Acc:ZDB-GENE-041210-161]	0.339839	-0.506278	0.4965	-0.349617	0.127456	0.0724541	0.0342728	0.190289	0.436467	0.329449	0.226187	0.526468	0	0	0	0
ENSDARG00000003811	plxnb2a	4	-1	14450478	14532812	protein_coding	plexin b2a [Source:ZFIN;Acc:ZDB-GENE-030131-8917]	-0.0771227	0.120354	-0.0251633	0.172314	0.383426	0.2301	0.768962	0.0947414	0.711314	0.57305	0.92151	0.377398	0	0	0	0
ENSDARG00000094799	plxnb2a	4	-1	14483080	14625726	protein_coding	plexin b2a [Source:ZFIN;Acc:ZDB-GENE-030131-8917]	-0.115251	0.136487	-0.0275714	0.224167	0.565746	0.575218	0.890848	0.352295	0.827592	0.832543	0.967042	0.687581	0	0	0	0
ENSDARG00000077090	si:ch211-127b11.1	4	-1	14637554	14643624	protein_coding	si:ch211-127b11.1 [Source:ZFIN;Acc:ZDB-GENE-041210-159]	-0.54203	0.569345	-0.533633	0.577742	0.121641	0.193227	0.145475	0.167915	0.426659	0.530246	0.465435	0.497318	0	0	0	0
ENSDARG00000015985	abcc9	4	1	14658198	14715780	protein_coding	ATP-binding cassette, sub-family C (CFTR/MRP), member 9 [Source:ZFIN;Acc:ZDB-GENE-050517-23]	0.0417437	0.0905223	-0.464815	-0.416036	0.687875	0.464532	0.000903327	0.00445531	0.887026	0.766807	0.0311395	0.0753356	0	0	-1	0
ENSDARG00000045589	kcnj8	4	1	14718747	14721099	protein_coding	potassium inwardly-rectifying channel, subfamily J, member 8 [Source:ZFIN;Acc:ZDB-GENE-060308-1]	0.313438	0.440462	-1.08666	-0.959633	0.121661	0.137	0.000561582	0.0025539	0.426677	0.452466	0.0238636	0.0550529	0	0	-1	0
ENSDARG00000087328	U4	4	1	14726319	14726459	snRNA	U4 spliceosomal RNA [Source:RFAM;Acc:RF00015]	0.3302	-0.0508864	1.51807	1.13698	0.0856096	0.76669	1.40074e-06	5.53941e-05	0.35866	0.920431	0.00114277	0.0067566	0	0	1	1
ENSDARG00000057334	cmasa	4	1	14727768	14738070	protein_coding	cytidine monophosphate N-acetylneuraminic acid synthetase a [Source:ZFIN;Acc:ZDB-GENE-050420-277]	-0.0982023	0.0372825	-0.21058	-0.0750957	0.125548	0.598727	0.00461063	0.290521	0.433298	0.845089	0.0767334	0.634204	0	0	0	0
ENSDARG00000045594	si:dkey-14k9.2	4	1	14827414	14884238	protein_coding	si:dkey-14k9.2 [Source:ZFIN;Acc:ZDB-GENE-041210-130]	0.0795884	0.0975032	-0.193224	-0.175309	0.38662	0.394844	0.0600847	0.125399	0.71387	0.720029	0.30116	0.433111	0	0	0	0
ENSDARG00000045595	si:dkey-14k9.3	4	-1	14896751	14900358	protein_coding	si:dkey-14k9.3 [Source:ZFIN;Acc:ZDB-GENE-030131-2893]	-0.0929802	0.0860311	-0.187396	-0.00838419	0.442828	0.568187	0.148714	0.953657	0.752221	0.82883	0.470392	0.987162	0	0	0	0
ENSDARG00000006215	akr1b1	4	1	14901287	14907761	protein_coding	aldo-keto reductase family 1, member B1 (aldose reductase) [Source:ZFIN;Acc:ZDB-GENE-040625-7]	-0.0824431	0.193879	-0.0450444	0.231278	0.632103	0.361215	0.796827	0.266473	0.860772	0.694874	0.931923	0.610282	0	0	0	0
ENSDARG00000045598	si:dkey-180p18.9	4	-1	14907853	14916513	protein_coding	si:dkey-180p18.9 [Source:ZFIN;Acc:ZDB-GENE-041210-132]	-0.267458	0.0906316	-0.0215337	0.336555	0.015614	0.412019	0.818117	0.00890557	0.148622	0.731945	0.940484	0.11067	0	0	0	0
ENSDARG00000017366	prdm4	4	-1	14917839	14927912	protein_coding	PR domain containing 4 [Source:ZFIN;Acc:ZDB-GENE-041210-131]	0.0801532	0.12707	-0.0687274	-0.0218109	0.453763	0.326251	0.527149	0.859144	0.759669	0.666193	0.805842	0.956397	0	0	0	0
ENSDARG00000020101	psmc2	4	1	14928193	14933604	protein_coding	proteasome 26S subunit, ATPase 2 [Source:ZFIN;Acc:ZDB-GENE-040426-1327]	0.0628914	-0.134008	0.0297232	-0.167177	0.308853	0.0728338	0.620731	0.0294914	0.650169	0.330293	0.855149	0.208733	0	0	0	0
ENSDARG00000022424	slc26a5	4	-1	14933782	14955274	protein_coding	solute carrier family 26 (anion exchanger), member 5 [Source:ZFIN;Acc:ZDB-GENE-030131-1566]	0.117404	-0.389214	0.287373	-0.219245	0.205575	0.00255304	0.00652479	0.0496061	0.545175	0.0550505	0.0929553	0.273475	0	0	0	0
ENSDARG00000004497	tspan33a	4	1	14958605	14971812	protein_coding	tetraspanin 33a [Source:ZFIN;Acc:ZDB-GENE-040718-361]	-0.015175	-0.147752	0.359597	0.227019	0.9155	0.388368	0.0235426	0.192939	0.975154	0.715225	0.185343	0.529914	0	0	0	0
ENSDARG00000002952	smo	4	1	14972484	14981182	protein_coding	smoothened, frizzled class receptor [Source:ZFIN;Acc:ZDB-GENE-980526-89]	0.00807547	0.0187082	-0.297982	-0.287349	0.906147	0.8241	0.0012421	0.00415861	0.972662	0.942005	0.0369221	0.072364	0	0	-1	0
ENSDARG00000007764	klhdc10	4	-1	14992161	15005163	protein_coding	kelch domain containing 10 [Source:ZFIN;Acc:ZDB-GENE-040426-776]	0.0384917	-0.0410688	0.105035	0.0254746	0.589527	0.611392	0.153419	0.749542	0.840748	0.851021	0.476554	0.913179	0	0	0	0
ENSDARG00000062651	zc3hc1	4	1	15007462	15012136	protein_coding	zinc finger, C3HC-type containing 1 [Source:ZFIN;Acc:ZDB-GENE-061013-94]	0.183866	-0.0249098	0.0928458	-0.11593	0.133181	0.859733	0.43809	0.405056	0.446234	0.956678	0.749045	0.727036	0	0	0	0
ENSDARG00000000019	ube2h	4	1	15012586	15061121	protein_coding	ubiquitin-conjugating enzyme E2H (UBC8 homolog, yeast) [Source:ZFIN;Acc:ZDB-GENE-030616-67]	0.0272757	-0.103519	0.0370305	-0.0937643	0.670385	0.162999	0.557339	0.201387	0.87908	0.489973	0.822874	0.539863	0	0	0	0
ENSDARG00000000018	nrf1	4	-1	15082630	15104891	protein_coding	nuclear respiratory factor 1 [Source:ZFIN;Acc:ZDB-GENE-001221-1]	-0.0909484	0.0992647	-0.100221	0.0899923	0.228878	0.252934	0.186634	0.290463	0.5717	0.596607	0.522398	0.634147	0	0	0	0
ENSDARG00000019328	plxna4	4	-1	15219174	15442980	protein_coding	plexin A4 [Source:ZFIN;Acc:ZDB-GENE-030131-4663]	-0.0186737	-0.0373363	-0.155836	-0.174499	0.810006	0.66397	0.0603049	0.0608227	0.937614	0.875878	0.301634	0.302587	0	0	0	0
ENSDARG00000032919	chchd3a	4	-1	15491464	15604794	protein_coding	coiled-coil-helix-coiled-coil-helix domain containing 3a [Source:ZFIN;Acc:ZDB-GENE-030131-5005]	0.0175628	-0.0731835	0.00398467	-0.0867617	0.829652	0.459073	0.961197	0.373075	0.944221	0.763637	0.989577	0.703887	0	0	0	0
ENSDARG00000004336	exoc4	4	1	15607089	15817785	protein_coding	exocyst complex component 4 [Source:ZFIN;Acc:ZDB-GENE-041210-112]	0.101148	-0.0734003	-0.0823903	-0.256939	0.0601091	0.20853	0.113329	0.000642613	0.301237	0.548957	0.412559	0.025837	0	0	0	-1
ENSDARG00000069698	lrguk	4	1	15820973	15842044	protein_coding	leucine-rich repeats and guanylate kinase domain containing [Source:ZFIN;Acc:ZDB-GENE-050419-232]	-0.197827	-0.428488	0.0696913	-0.160969	0.292864	0.0858802	0.697953	0.488531	0.636579	0.359146	0.891622	0.782677	0	0	0	0
ENSDARG00000069692	col7a1l	4	1	15890682	15967505	protein_coding	collagen type VII alpha 1-like [Source:ZFIN;Acc:ZDB-GENE-030131-9861]	-0.0714087	-0.865354	0.171116	-0.622829	0.765859	0.0195769	0.476655	0.0704583	0.920058	0.167464	0.775234	0.325388	0	0	0	0
ENSDARG00000087241	ucn3l	4	1	15982341	15982784	protein_coding	urocortin 3, like [Source:ZFIN;Acc:ZDB-GENE-060130-250]	0.158842	-0.177951	0.229745	-0.107048	0.263537	0.297463	0.117008	0.516209	0.607302	0.640337	0.418636	0.799137	0	0	0	0
ENSDARG00000034823	copg2	4	1	15984786	15997436	protein_coding	coatomer protein complex, subunit gamma 2 [Source:ZFIN;Acc:ZDB-GENE-000208-8]	0.0848954	-0.100417	0.0745439	-0.110768	0.173832	0.149183	0.21969	0.114059	0.505834	0.470966	0.561505	0.41395	0	0	0	0
ENSDARG00000032319	mest	4	-1	15997479	16002460	protein_coding	mesoderm specific transcript [Source:ZFIN;Acc:ZDB-GENE-991111-5]	0.0851223	0.180807	-0.12008	-0.024396	0.368284	0.1259	0.223343	0.821507	0.70041	0.433961	0.565474	0.941458	0	0	0	0
ENSDARG00000012684	atp2b1a	4	-1	16076990	16125948	protein_coding	ATPase, Ca++ transporting, plasma membrane 1a [Source:ZFIN;Acc:ZDB-GENE-030925-29]	-0.108013	0.063362	0.125242	0.296617	0.160913	0.436733	0.101961	0.00314929	0.486884	0.748346	0.39201	0.0623924	0	0	0	0
ENSDARG00000056954	si:dkeyp-38g8.5	4	1	16326716	16330786	protein_coding	si:dkeyp-38g8.5 [Source:ZFIN;Acc:ZDB-GENE-081104-62]	0.00804129	0.0525178	-0.309609	-0.265132	0.946348	0.735725	0.0295743	0.0941929	0.985016	0.907706	0.20905	0.376176	0	0	0	0
ENSDARG00000056950	epyc	4	-1	16328415	16345386	protein_coding	epiphycan [Source:ZFIN;Acc:ZDB-GENE-041008-9]	-0.028864	0.527985	-0.822505	-0.265655	0.968556	0.53045	0.298382	0.737561	0.991687	0.807501	0.641333	0.908435	0	0	0	0
ENSDARG00000012066	dcn	4	-1	16379786	16417761	protein_coding	decorin [Source:ZFIN;Acc:ZDB-GENE-010102-1]	-0.0326323	-0.245595	-0.00121159	-0.214174	0.832813	0.181907	0.993638	0.236617	0.945609	0.51666	0.998565	0.579378	0	0	0	0
ENSDARG00000027249	btg1	4	-1	16547197	16556109	protein_coding	B-cell translocation gene 1, anti-proliferative [Source:ZFIN;Acc:ZDB-GENE-010726-1]	0.0365219	-0.199429	0.46265	0.226699	0.536087	0.00874042	5.11642e-06	0.00412136	0.810667	0.109549	0.002056	0.0720711	0	0	1	0
ENSDARG00000020749	caprin2	4	-1	16626050	16639826	protein_coding	caprin family member 2 [Source:ZFIN;Acc:ZDB-GENE-040812-2]	0.402512	-0.20728	0.339348	-0.270445	0.0719297	0.421179	0.129665	0.28468	0.328292	0.738173	0.440101	0.628533	0	0	0	0
ENSDARG00000032653	fam60a	4	-1	16646470	16655732	protein_coding	family with sequence similarity 60, member A [Source:ZFIN;Acc:ZDB-GENE-041210-166]	0.309196	-0.396624	0.865489	0.159669	0.0656711	0.0362966	9.67151e-05	0.362795	0.314022	0.232709	0.00907649	0.696104	0	0	1	0
ENSDARG00000003789	dennd5b	4	-1	16657711	16718169	protein_coding	DENN/MADD domain containing 5B [Source:ZFIN;Acc:ZDB-GENE-030131-2248]	-0.00673373	-0.141524	0.467328	0.332538	0.90678	0.0421705	3.94465e-06	0.000229872	0.972783	0.250605	0.00177107	0.0143663	0	0	1	1
ENSDARG00000023026	pkp2	4	1	16720936	16736441	protein_coding	plakophilin 2 [Source:ZFIN;Acc:ZDB-GENE-041210-167]	0.0902185	-1.29754	0.0461446	-1.34161	0.710287	0.00237885	0.848115	0.00166727	0.896956	0.0528504	0.951884	0.043284	0	0	0	-1
ENSDARG00000027316	tcp11l2	4	1	16736941	16753967	protein_coding	t-complex 11, testis-specific-like 2 [Source:ZFIN;Acc:ZDB-GENE-040426-1956]	0.0841345	-0.0262314	0.0872619	-0.0231041	0.49626	0.851048	0.477487	0.867042	0.787322	0.953198	0.775629	0.959565	0	0	0	0
ENSDARG00000093058	si:dkey-13i19.8	4	1	16795577	16797268	protein_coding	si:dkey-13i19.8 [Source:ZFIN;Acc:ZDB-GENE-041210-156]	0.102714	-0.10918	0.117027	-0.0948666	0.199208	0.236154	0.14632	0.29284	0.537448	0.579059	0.466814	0.636563	0	0	0	0
ENSDARG00000022795	golt1ba	4	1	16798058	16802664	protein_coding	golgi transport 1Ba [Source:ZFIN;Acc:ZDB-GENE-041210-157]	0.00794285	-0.143652	0.110484	-0.0411111	0.944468	0.318095	0.344278	0.765603	0.984531	0.658635	0.681719	0.920058	0	0	0	0
ENSDARG00000056859	spx	4	1	16805442	16808509	protein_coding	spexin hormone [Source:ZFIN;Acc:ZDB-GENE-041210-158]	0.352995	-0.244665	0.109548	-0.488112	0.24674	0.508568	0.719284	0.186342	0.590083	0.79433	0.900727	0.52208	0	0	0	0
ENSDARG00000077985	kiss2	4	1	16838449	16839308	protein_coding	kisspeptin 2 [Source:ZFIN;Acc:ZDB-GENE-090526-1]	0.468769	0.142461	-0.129922	-0.456229	0.10965	0.687629	0.662924	0.188764	0.406069	0.886962	0.87545	0.524868	0	0	0	0
ENSDARG00000019644	ldhba	4	-1	16840128	16847030	protein_coding	lactate dehydrogenase Ba [Source:ZFIN;Acc:ZDB-GENE-991026-6]	0.0632606	-0.0329098	0.0140313	-0.0821391	0.350447	0.652122	0.82894	0.271953	0.686475	0.870581	0.943822	0.616065	0	0	0	0
ENSDARG00000027424	slc25a3a	4	-1	16855997	16864488	protein_coding	solute carrier family 25 (mitochondrial carrier; phosphate carrier), member 3a [Source:ZFIN;Acc:ZDB-GENE-040426-1673]	-0.145746	0.150415	-0.429798	-0.133637	0.765169	0.822998	0.423003	0.833239	0.919902	0.941789	0.739583	0.945823	0	0	0	0
ENSDARG00000007315	tmpoa	4	-1	16868746	16887360	protein_coding	thymopoietin a [Source:ZFIN;Acc:ZDB-GENE-030131-6003]	-0.0994437	0.128455	-0.430339	-0.202441	0.396859	0.396539	0.00430002	0.171976	0.721332	0.721257	0.0738541	0.503154	0	0	0	0
ENSDARG00000007405	strap	4	-1	16887855	16894075	protein_coding	serine/threonine kinase receptor associated protein [Source:ZFIN;Acc:ZDB-GENE-040426-1110]	0.0105356	-0.0180682	-0.0168343	-0.0454382	0.873808	0.813172	0.798861	0.549658	0.962027	0.938233	0.932884	0.818921	0	0	0	0
ENSDARG00000019420	etnk1	4	1	16896601	16918323	protein_coding	ethanolamine kinase 1 [Source:ZFIN;Acc:ZDB-GENE-030328-21]	-0.0747042	0.043267	0.0408685	0.15884	0.34976	0.617311	0.595822	0.085756	0.686003	0.853644	0.843612	0.358927	0	0	0	0
ENSDARG00000011582	sox5	4	-1	16991645	17085808	protein_coding	SRY (sex determining region Y)-box 5 [Source:ZFIN;Acc:ZDB-GENE-000607-13]	-0.152173	-0.0285882	0.0674823	0.191067	0.0695667	0.738549	0.380925	0.0430538	0.323475	0.908617	0.709371	0.253759	0	0	0	0
ENSDARG00000016815	casc1	4	1	17255867	17262964	protein_coding	cancer susceptibility candidate 1 [Source:ZFIN;Acc:ZDB-GENE-041210-153]	0.411658	0.154531	0.0313525	-0.225774	0.0425439	0.504871	0.871997	0.311956	0.251843	0.792368	0.961218	0.652639	0	0	0	0
ENSDARG00000045574	lrmp	4	-1	17263620	17289959	protein_coding	lymphoid-restricted membrane protein [Source:ZFIN;Acc:ZDB-GENE-041210-152]	0.0944685	-0.263604	0.176385	-0.181687	0.692864	0.359611	0.462525	0.517424	0.889359	0.693668	0.765461	0.799851	0	0	0	0
ENSDARG00000045568	bcat1	4	1	17290990	17308444	protein_coding	branched chain amino-acid transaminase 1, cytosolic [Source:ZFIN;Acc:ZDB-GENE-030131-9358]	-0.0409157	0.130141	-0.0391173	0.131939	0.669507	0.237206	0.678622	0.228478	0.87857	0.580216	0.882967	0.571254	0	0	0	0
ENSDARG00000094132	igf1	4	1	17321167	17337741	protein_coding	insulin-like growth factor 1 [Source:ZFIN;Acc:ZDB-GENE-010607-2]	-0.000296834	-0.213981	-0.00504389	-0.218728	0.998872	0.408095	0.980864	0.389128	0.999801	0.729401	0.9948	0.715709	0	0	0	0
ENSDARG00000094191	nup37	4	1	17338728	17381441	protein_coding	nucleoporin 37 [Source:ZFIN;Acc:ZDB-GENE-040718-363]	0.06056	-0.0512348	0.0614615	-0.0503333	0.57188	0.692566	0.570239	0.690686	0.830712	0.889303	0.829825	0.888586	0	0	0	0
ENSDARG00000073959	pmch	4	1	17347581	17349777	protein_coding	pro-melanin-concentrating hormone [Source:ZFIN;Acc:ZDB-GENE-041210-150]	0.228032	0.551941	-0.163088	0.160821	0.49729	0.189387	0.647865	0.673535	0.787808	0.525535	0.8686	0.880514	0	0	0	0
ENSDARG00000038384	th2	4	-1	17391602	17402115	protein_coding	tyrosine hydroxylase 2 [Source:ZFIN;Acc:ZDB-GENE-050201-1]	0.128871	0.077011	0.36487	0.313009	0.566003	0.762991	0.118027	0.231251	0.827592	0.918899	0.420461	0.573995	0	0	0	0
ENSDARG00000038386	ascl1a	4	1	17428135	17430217	protein_coding	achaete-scute family bHLH transcription factor 1a [Source:ZFIN;Acc:ZDB-GENE-980526-90]	0.0325726	0.186255	-0.288308	-0.134626	0.882081	0.504578	0.22909	0.611257	0.964648	0.792196	0.571956	0.850999	0	0	0	0
ENSDARG00000007175	recql	4	1	17436143	17549942	protein_coding	RecQ helicase-like [Source:ZFIN;Acc:ZDB-GENE-050809-134]	0.0483794	-0.096919	-0.135082	-0.28038	0.522012	0.303665	0.0976468	0.00841073	0.803021	0.645778	0.383214	0.10731	0	0	0	0
ENSDARG00000002174	itfg2	4	1	17550158	17565020	protein_coding	integrin alpha FG-GAP repeat containing 2 [Source:ZFIN;Acc:ZDB-GENE-041008-161]	0.029715	-0.062163	-0.138984	-0.230862	0.74716	0.593215	0.161672	0.0584685	0.912476	0.842345	0.487906	0.29682	0	0	0	0
ENSDARG00000079985	nrip2	4	-1	17583519	17640468	protein_coding	nuclear receptor interacting protein 2 [Source:ZFIN;Acc:ZDB-GENE-030131-9425]	0.0155854	0.0337768	0.0101615	0.0283529	0.825288	0.667366	0.883453	0.716778	0.942348	0.877724	0.96493	0.899438	0	0	0	0
ENSDARG00000006011	klhl42	4	-1	17645335	17653192	protein_coding	kelch-like family, member 42 [Source:ZFIN;Acc:ZDB-GENE-041210-190]	-0.217463	-0.0203056	-0.181289	0.0158684	0.135478	0.904625	0.209754	0.923602	0.450069	0.972157	0.550586	0.977883	0	0	0	0
ENSDARG00000002128	cwf19l1	4	1	17653755	17664590	protein_coding	CWF19-like 1, cell cycle control [Source:ZFIN;Acc:ZDB-GENE-031204-5]	-0.00747072	-0.179057	-0.0640835	-0.23567	0.935818	0.139318	0.499439	0.0547353	0.981314	0.456418	0.78908	0.287269	0	0	0	0
ENSDARG00000045563	ccdc53	4	1	17666896	17673102	protein_coding	coiled-coil domain containing 53 [Source:ZFIN;Acc:ZDB-GENE-040426-783]	-0.0811533	-0.383008	0.0821581	-0.219697	0.479129	0.0161149	0.469163	0.126593	0.77678	0.151083	0.769952	0.435141	0	0	0	0
ENSDARG00000045561	dram1	4	-1	17673437	17680905	protein_coding	DNA-damage regulated autophagy modulator 1 [Source:ZFIN;Acc:ZDB-GENE-041010-147]	0.168984	-0.0483645	0.700704	0.483355	0.581149	0.881961	0.031699	0.163068	0.836052	0.964648	0.217195	0.490019	0	0	0	0
ENSDARG00000030153	gnptab	4	1	17682638	17716132	protein_coding	N-acetylglucosamine-1-phosphate transferase, alpha and beta subunits [Source:ZFIN;Acc:ZDB-GENE-030131-4714]	-0.0461578	0.114435	0.0169388	0.177532	0.593235	0.258002	0.842634	0.0878923	0.842345	0.601959	0.949707	0.363366	0	0	0	0
ENSDARG00000014572	chpt1	4	-1	17718032	17736032	protein_coding	choline phosphotransferase 1 [Source:ZFIN;Acc:ZDB-GENE-030131-1325]	0.0701017	-0.0930938	-0.0409585	-0.204154	0.439769	0.398749	0.652857	0.0741907	0.750438	0.72274	0.870968	0.333799	0	0	0	0
ENSDARG00000045560	mybpc1	4	-1	17737865	17804176	protein_coding	myosin binding protein C, slow type [Source:ZFIN;Acc:ZDB-GENE-041114-196]	-0.889752	1.69172	-0.989751	1.59172	0.0855791	0.00895785	0.0924905	0.005908	0.358611	0.111133	0.372671	0.0886007	0	0	0	0
ENSDARG00000016886	dnajb9b	4	-1	17832414	17834448	protein_coding	DnaJ (Hsp40) homolog, subfamily B, member 9b [Source:ZFIN;Acc:ZDB-GENE-050522-76]	0.162842	0.217756	-0.182423	-0.127509	0.310228	0.288836	0.289134	0.504497	0.651231	0.632558	0.632866	0.792192	0	0	0	0
ENSDARG00000021239	apaf1	4	1	17854738	18074738	protein_coding	apoptotic peptidase activating factor 1 [Source:ZFIN;Acc:ZDB-GENE-000616-4]	0.0353288	-0.0118372	-0.221968	-0.269134	0.763638	0.934215	0.0851334	0.0736688	0.919272	0.980958	0.357679	0.332514	0	0	0	0
ENSDARG00000003512	anks1b	4	-1	17895551	18212788	protein_coding	ankyrin repeat and sterile alpha motif domain containing 1B [Source:ZFIN;Acc:ZDB-GENE-041210-349]	-0.191312	0.0245852	-0.177301	0.0385962	0.00339302	0.674023	0.00486048	0.510102	0.0647936	0.880682	0.0792187	0.795332	0	0	0	0
ENSDARG00000004055	uhrf1bp1l	4	-1	18218733	18292134	protein_coding	UHRF1 binding protein 1-like [Source:ZFIN;Acc:ZDB-GENE-041210-177]	-0.197598	-0.0509717	-0.117867	0.0287591	0.0190657	0.551573	0.125643	0.732649	0.165131	0.820194	0.433377	0.90637	0	0	0	0
ENSDARG00000015278	plxnc1	4	-1	18293670	18328628	protein_coding	plexin C1 [Source:ZFIN;Acc:ZDB-GENE-030131-1620]	-0.0395351	-0.860407	0.256471	-0.5644	0.737625	9.20479e-05	0.0432493	0.00222154	0.908435	0.00884787	0.254173	0.0510458	0	-1	0	0
ENSDARG00000028192	cradd	4	-1	18394277	18427590	protein_coding	CASP2 and RIPK1 domain containing adaptor with death domain [Source:ZFIN;Acc:ZDB-GENE-041010-168]	-0.0060535	-0.526304	-0.110984	-0.631235	0.966965	0.0204375	0.46545	0.00652481	0.991345	0.171054	0.767412	0.0929553	0	0	0	0
ENSDARG00000045557	socs2	4	-1	18443206	18447923	protein_coding	suppressor of cytokine signaling 2 [Source:ZFIN;Acc:ZDB-GENE-041210-171]	0.00971174	0.0874728	0.052793	0.130554	0.921794	0.453016	0.595227	0.262985	0.977115	0.759155	0.843374	0.606846	0	0	0	0
ENSDARG00000033757	ncaph2	4	1	18453012	18463259	protein_coding	non-SMC condensin II complex, subunit H2 [Source:ZFIN;Acc:ZDB-GENE-041210-172]	-0.15477	-0.58123	0.398796	-0.0276643	0.554802	0.0823861	0.124813	0.929702	0.821472	0.352037	0.432326	0.979454	0	0	0	0
ENSDARG00000045555	sco2	4	-1	18464726	18466504	protein_coding	SCO2 cytochrome c oxidase assembly protein [Source:ZFIN;Acc:ZDB-GENE-041210-173]	-0.0776332	-0.0161829	0.00551576	0.0669661	0.507344	0.908832	0.962272	0.62978	0.793777	0.973493	0.989879	0.859669	0	0	0	0
ENSDARG00000005547	rint1	4	-1	18511036	18523574	protein_coding	RAD50 interactor 1 [Source:ZFIN;Acc:ZDB-GENE-041210-174]	0.0455017	-0.116908	0.0303009	-0.132109	0.604364	0.287697	0.732262	0.221998	0.847882	0.631515	0.906244	0.563813	0	0	0	0
ENSDARG00000029018	cdkn1ba	4	-1	18603767	18606549	protein_coding	cyclin-dependent kinase inhibitor 1Ba [Source:ZFIN;Acc:ZDB-GENE-040812-3]	-0.117986	-0.358151	0.120664	-0.119502	0.424315	0.0549709	0.403753	0.485945	0.740371	0.287743	0.726296	0.781383	0	0	0	0
ENSDARG00000095705	CDPF1	4	-1	18608186	18617597	protein_coding	si:ch211-239e6.4 [Source:ZFIN;Acc:ZDB-GENE-041210-170]	0.141618	-0.0485948	0.305942	0.11573	0.190678	0.690466	0.0117254	0.344114	0.526956	0.888458	0.128768	0.681607	0	0	0	0
ENSDARG00000031777	pparaa	4	-1	18618085	18663699	protein_coding	peroxisome proliferator-activated receptor alpha a [Source:ZFIN;Acc:ZDB-GENE-041210-169]	-0.0179591	-0.306029	-0.00760077	-0.295671	0.908445	0.138108	0.961315	0.14285	0.973304	0.454387	0.989589	0.461397	0	0	0	0
ENSDARG00000081807	dre-let-7b	4	-1	18664172	18664265	miRNA	dre-let-7b [Source:miRBase;Acc:MI0001865]	0.096355	0.0740692	-0.0135868	-0.0358725	0.326593	0.536338	0.890635	0.75499	0.666488	0.81078	0.967003	0.915525	0	0	0	0
ENSDARG00000082287	dre-let-7a-3	4	-1	18665179	18665285	miRNA	dre-let-7a-3 [Source:miRBase;Acc:MI0001860]	0.0918651	0.338677	-0.174388	0.0724241	0.53059	0.082565	0.269637	0.675623	0.807628	0.352452	0.613917	0.881344	0	0	0	0
ENSDARG00000022858	wnt7ba	4	1	18713153	18727060	protein_coding	wingless-type MMTV integration site family, member 7Ba [Source:ZFIN;Acc:ZDB-GENE-041210-178]	0.144419	-0.0923795	0.222507	-0.0142911	0.312049	0.596007	0.13601	0.93245	0.652708	0.843768	0.450907	0.980353	0	0	0	0
ENSDARG00000008439	atxn10	4	-1	18731702	18753916	protein_coding	ataxin 10 [Source:ZFIN;Acc:ZDB-GENE-060503-180]	-0.0658137	-0.106242	-0.167632	-0.20806	0.477183	0.372862	0.0959813	0.0869209	0.775453	0.703808	0.379753	0.36133	0	0	0	0
ENSDARG00000034717	def6c	4	-1	18770313	18786572	protein_coding	differentially expressed in FDCP 6c homolog [Source:ZFIN;Acc:ZDB-GENE-060503-87]	-0.101827	-0.31884	0.529921	0.312907	0.639698	0.206989	0.0220054	0.223148	0.86458	0.547186	0.178442	0.565339	0	0	0	0
ENSDARG00000015222	cbll1	4	-1	18847819	18852095	protein_coding	Cbl proto-oncogene-like 1, E3 ubiquitin protein ligase [Source:ZFIN;Acc:ZDB-GENE-040426-691]	-0.295723	-0.322716	0.746727	0.719734	0.13862	0.124446	0.000944148	0.00486041	0.455332	0.431596	0.0318271	0.0792187	0	0	1	0
ENSDARG00000016613	mcat	4	-1	18857648	18862389	protein_coding	malonyl CoA:ACP acyltransferase (mitochondrial) [Source:ZFIN;Acc:ZDB-GENE-041111-231]	-0.081286	-0.0740699	0.179697	0.186913	0.711216	0.775081	0.409184	0.472524	0.897454	0.923745	0.730062	0.77223	0	0	0	0
ENSDARG00000008867	rap1b	4	-1	18863845	18950362	protein_coding	RAP1B, member of RAS oncogene family [Source:ZFIN;Acc:ZDB-GENE-030131-9662]	0.104203	-0.0343763	0.105611	-0.0329684	0.184977	0.682641	0.172767	0.693515	0.520308	0.884667	0.504218	0.889597	0	0	0	0
ENSDARG00000029524	impdh1b	4	1	18971900	18996505	protein_coding	IMP (inosine 5'-monophosphate) dehydrogenase 1b [Source:ZFIN;Acc:ZDB-GENE-030219-206]	0.0200399	-0.274147	-0.307813	-0.602	0.84713	0.0499285	0.0124736	0.000444624	0.951448	0.274404	0.133013	0.0208319	0	0	0	-1
ENSDARG00000099812	si:dkey-31f5.11	4	-1	18996553	19039885	protein_coding	si:dkey-31f5.11 [Source:ZFIN;Acc:ZDB-GENE-030131-7826]	-0.0342283	-0.00192597	0.115073	0.147375	0.68786	0.983939	0.186868	0.141306	0.887023	0.995837	0.522494	0.459223	0	0	0	0
ENSDARG00000006766	snd1	4	-1	19407969	19705180	protein_coding	staphylococcal nuclease and tudor domain containing 1 [Source:ZFIN;Acc:ZDB-GENE-030131-3124]	0.0382478	-0.15649	-0.115025	-0.309763	0.44923	0.0150388	0.0353615	0.000139747	0.756444	0.14589	0.230024	0.0109382	0	0	0	-1
ENSDARG00000069402	lrrc4.1	4	1	19545857	19550109	protein_coding	leucine rich repeat containing 4.1 [Source:ZFIN;Acc:ZDB-GENE-041210-129]	-0.203999	-0.146516	0.470038	0.527522	0.118793	0.287881	0.00194946	0.00221948	0.422067	0.631638	0.0471652	0.0510146	0	0	1	0
ENSDARG00000014804	cacna2d1a	4	-1	19774890	19895189	protein_coding	calcium channel, voltage-dependent, alpha 2/delta subunit 1a [Source:ZFIN;Acc:ZDB-GENE-041210-215]	-0.066261	-0.101012	0.0595261	0.0247748	0.602723	0.49353	0.635257	0.863965	0.847123	0.785737	0.862397	0.958268	0	0	0	0
ENSDARG00000001912	drd4-rs	4	-1	19957318	20038595	protein_coding	dopamine receptor D4 related sequence [Source:ZFIN;Acc:ZDB-GENE-051113-172]	0.151715	-0.125498	0.15018	-0.127033	0.482836	0.628496	0.489677	0.61694	0.779253	0.859097	0.78318	0.853437	0	0	0	0
ENSDARG00000045543	atp6v1f	4	-1	20058074	20074258	protein_coding	ATPase, H+ transporting, lysosomal, V1 subunit F [Source:ZFIN;Acc:ZDB-GENE-040718-259]	0.114195	-0.0381286	-0.0307269	-0.18305	0.107526	0.614729	0.642895	0.0291652	0.401613	0.852492	0.866441	0.207589	0	0	0	0
ENSDARG00000045542	lamtor4	4	1	20062502	20065607	protein_coding	late endosomal/lysosomal adaptor, MAPK and MTOR activator 4 [Source:ZFIN;Acc:ZDB-GENE-030131-7438]	-0.071036	0.00899473	-0.132832	-0.0528015	0.348573	0.919504	0.0971686	0.547164	0.685208	0.976295	0.382192	0.81745	0	0	0	0
ENSDARG00000088733	zmp:0000000938	4	1	20068112	20073568	protein_coding	zmp:0000000938 [Source:ZFIN;Acc:ZDB-GENE-130530-941]	-0.00149225	0.295737	-0.176463	0.120767	0.990451	0.078577	0.195721	0.424234	0.997582	0.343873	0.533343	0.740371	0	0	0	0
ENSDARG00000045541	gcc1	4	1	20074303	20080517	protein_coding	GRIP and coiled-coil domain containing 1 [Source:ZFIN;Acc:ZDB-GENE-040801-118]	0.0893689	-0.0957514	-0.034618	-0.219738	0.283159	0.335112	0.673544	0.0374739	0.626973	0.674007	0.880514	0.236619	0	0	0	0
ENSDARG00000011605	dennd6b	4	-1	20081785	20092700	protein_coding	DENN/MADD domain containing 6B [Source:ZFIN;Acc:ZDB-GENE-030131-9382]	0.0133321	0.0722344	-0.218168	-0.159266	0.844811	0.380177	0.00810413	0.063252	0.950711	0.708825	0.105147	0.308274	0	0	0	0
ENSDARG00000045540	ppp6r2a	4	1	20093499	20109782	protein_coding	protein phosphatase 6, regulatory subunit 2a [Source:ZFIN;Acc:ZDB-GENE-030131-5428]	0.0704563	-0.120119	0.0227544	-0.167821	0.260576	0.100386	0.705011	0.0283567	0.60466	0.389083	0.894668	0.204459	0	0	0	0
ENSDARG00000056152	fam3c	4	-1	20113016	20119857	protein_coding	family with sequence similarity 3, member C [Source:ZFIN;Acc:ZDB-GENE-030131-6137]	-0.00417846	0.0807157	-0.164569	-0.0796746	0.960609	0.440627	0.0783475	0.432344	0.989461	0.750968	0.343414	0.745487	0	0	0	0
ENSDARG00000056145	si:dkey-159a18.1	4	-1	20121977	20131185	protein_coding	si:dkey-159a18.1 [Source:ZFIN;Acc:ZDB-GENE-041210-204]	0.197139	0.165296	0.207935	0.176091	0.428798	0.569262	0.409136	0.535457	0.743493	0.829435	0.730031	0.810368	0	0	0	0
ENSDARG00000101236	cep83	4	-1	20404271	20414431	protein_coding	centrosomal protein 83 [Source:ZFIN;Acc:ZDB-GENE-110321-1]	0.0976489	0.140712	-0.376667	-0.333603	0.380562	0.334923	0.00763856	0.0280049	0.709097	0.673849	0.101825	0.203083	0	0	0	0
ENSDARG00000037960	lrrc17	4	-1	20420216	20435110	protein_coding	leucine rich repeat containing 17 [Source:ZFIN;Acc:ZDB-GENE-030131-9774]	0.166554	-0.0346775	-0.108036	-0.309268	0.26229	0.849345	0.478593	0.098196	0.606341	0.952386	0.776365	0.384413	0	0	0	0
ENSDARG00000004794	ccdc146	4	1	20456551	20478249	protein_coding	coiled-coil domain containing 146 [Source:ZFIN;Acc:ZDB-GENE-041210-217]	0.173263	-0.679402	0.246412	-0.606254	0.47558	0.0472143	0.313519	0.0674146	0.774421	0.266292	0.654121	0.318527	0	0	0	0
ENSDARG00000019861	fgl2a	4	-1	20457719	20460989	protein_coding	fibrinogen-like 2a [Source:ZFIN;Acc:ZDB-GENE-030131-9506]	-0.213196	-0.502971	0.837005	0.54723	0.45547	0.0870982	0.00576614	0.0847718	0.760892	0.361731	0.0871518	0.357066	0	0	0	0
ENSDARG00000045481	gsap	4	-1	20477120	20501207	protein_coding	gamma-secretase activating protein [Source:ZFIN;Acc:ZDB-GENE-041210-216]	-0.151	-0.241559	0.0270475	-0.0635117	0.299527	0.181242	0.84668	0.711117	0.642327	0.515769	0.951411	0.89739	0	0	0	0
ENSDARG00000045482	stk38l	4	-1	20503124	20514929	protein_coding	serine/threonine kinase 38 like [Source:ZFIN;Acc:ZDB-GENE-040426-798]	0.0322771	-0.0125962	-0.0261007	-0.070974	0.676021	0.888232	0.735178	0.427132	0.88166	0.966268	0.907525	0.742283	0	0	0	0
ENSDARG00000045483	lrtm2a	4	1	20542122	20544751	protein_coding	leucine-rich repeats and transmembrane domains 2a [Source:ZFIN;Acc:ZDB-GENE-041210-218]	-0.197654	-0.0144159	-0.408852	-0.225614	0.146717	0.930292	0.00972391	0.174759	0.467305	0.979602	0.116034	0.507021	0	0	0	0
ENSDARG00000045484	dcp1b	4	-1	20581853	20593773	protein_coding	decapping mRNA 1B [Source:ZFIN;Acc:ZDB-GENE-040819-1]	-0.00457876	-0.0998137	0.0537241	-0.0415109	0.964465	0.431182	0.604077	0.735369	0.990472	0.744799	0.847794	0.907558	0	0	0	0
ENSDARG00000008398	cacna1c	4	1	20597152	20753997	protein_coding	calcium channel, voltage-dependent, L type, alpha 1C subunit [Source:ZFIN;Acc:ZDB-GENE-020129-1]	-0.184247	0.101621	-0.236482	0.0493867	0.0108074	0.15427	0.0020846	0.471077	0.123432	0.477505	0.0489129	0.771137	0	0	-1	0
ENSDARG00000009252	napepld	4	-1	20759446	20765030	protein_coding	N-acyl phosphatidylethanolamine phospholipase D [Source:ZFIN;Acc:ZDB-GENE-030131-3856]	-0.0338699	-0.123154	0.0059288	-0.0833552	0.754901	0.357589	0.95636	0.521242	0.915525	0.691903	0.987977	0.802579	0	0	0	0
ENSDARG00000011764	asun	4	1	20765066	20778693	protein_coding	asunder, spermatogenesis regulator homolog (Drosphila) [Source:ZFIN;Acc:ZDB-GENE-030131-6224]	5.0035e-05	0.0498933	0.0380633	0.0879066	0.999383	0.516561	0.56051	0.254383	0.999898	0.799313	0.824705	0.598096	0	0	0	0
ENSDARG00000045485	rassf8b	4	-1	20786130	20800466	protein_coding	Ras association (RalGDS/AF-6) domain family (N-terminal) member 8b [Source:ZFIN;Acc:ZDB-GENE-040426-1338]	0.0394131	-0.0350057	-0.069052	-0.143471	0.56661	0.655202	0.320003	0.0835839	0.82779	0.871982	0.660586	0.354594	0	0	0	0
ENSDARG00000005476	nav3	4	1	21091925	21266589	protein_coding	neuron navigator 3 [Source:ZFIN;Acc:ZDB-GENE-021205-1]	-0.100654	-0.0272758	0.166332	0.23971	0.162941	0.720221	0.0281735	0.00815177	0.489881	0.901076	0.203811	0.105552	0	0	0	0
ENSDARG00000030614	syt1a	4	1	21408781	21594424	protein_coding	synaptotagmin Ia [Source:ZFIN;Acc:ZDB-GENE-040718-165]	-0.042759	-0.0185515	0.0934197	0.117627	0.599148	0.833843	0.251674	0.20086	0.845147	0.946073	0.595359	0.539415	0	0	0	0
ENSDARG00000045486	pawr	4	-1	21601316	21745620	protein_coding	PRKC, apoptosis, WT1, regulator [Source:ZFIN;Acc:ZDB-GENE-041010-108]	0.103804	0.132436	-0.239388	-0.210756	0.622272	0.619931	0.291389	0.412924	0.855884	0.854713	0.635028	0.732628	0	0	0	0
ENSDARG00000010784	ppp1r12a	4	-1	21768015	21863784	protein_coding	protein phosphatase 1, regulatory subunit 12A [Source:ZFIN;Acc:ZDB-GENE-041011-3]	-0.0334095	-0.0187164	0.0637286	0.0784217	0.516185	0.73938	0.217934	0.180346	0.799137	0.908982	0.559644	0.514631	0	0	0	0
ENSDARG00000045487	rps16	4	-1	21927620	21931668	protein_coding	ribosomal protein S16 [Source:ZFIN;Acc:ZDB-GENE-050506-107]	0.108311	0.0314988	0.101261	0.0244486	0.211731	0.733956	0.232942	0.790921	0.552398	0.907094	0.575427	0.929969	0	0	0	0
ENSDARG00000013414	lin7a	4	-1	22030787	22130498	protein_coding	lin-7 homolog A (C. elegans) [Source:ZFIN;Acc:ZDB-GENE-040426-1665]	0.0248739	-0.052567	-0.0564794	-0.13392	0.756166	0.562155	0.479274	0.153376	0.915843	0.825655	0.776945	0.47647	0	0	0	0
ENSDARG00000032218	acss3	4	1	22145920	22257094	protein_coding	acyl-CoA synthetase short-chain family member 3 [Source:ZFIN;Acc:ZDB-GENE-060503-816]	-0.20076	-0.0907645	-0.0272	0.0827951	0.233729	0.647584	0.86575	0.672612	0.576418	0.868477	0.958911	0.880077	0	0	0	0
ENSDARG00000013000	ppfia2	4	-1	22235950	22509245	protein_coding	protein tyrosine phosphatase, receptor type, f polypeptide (PTPRF), interacting protein (liprin), alpha 2 [Source:ZFIN;Acc:ZDB-GENE-030131-7905]	-0.124862	0.205804	-0.106854	0.223812	0.261452	0.111717	0.328128	0.0840967	0.605548	0.409768	0.667496	0.355813	0	0	0	0
ENSDARG00000055360	llph	4	1	22576864	22579351	protein_coding	LLP homolog, long-term synaptic facilitation (Aplysia) [Source:ZFIN;Acc:ZDB-GENE-051030-30]	0.144877	-0.146333	0.522581	0.23137	0.277111	0.333557	0.00146279	0.137486	0.621003	0.672533	0.0403061	0.453334	0	0	1	0
ENSDARG00000012729	hcls1	4	-1	22576798	22590728	protein_coding	hematopoietic cell-specific Lyn substrate 1 [Source:ZFIN;Acc:ZDB-GENE-030131-7191]	-0.133602	-0.620235	1.13635	0.649716	0.640068	0.0520174	0.000764904	0.0555299	0.864796	0.279844	0.028546	0.288958	0	0	1	0
ENSDARG00000061951	golgb1	4	-1	22591881	22617931	protein_coding	golgin B1 [Source:ZFIN;Acc:ZDB-GENE-030429-9]	0.115728	0.0544767	0.128171	0.0669188	0.034814	0.324554	0.0199666	0.230579	0.228136	0.664827	0.169106	0.573461	0	0	0	0
ENSDARG00000010454	guca1a	4	1	22622118	22630001	protein_coding	guanylate cyclase activator 1A [Source:ZFIN;Acc:ZDB-GENE-011128-5]	0.123073	-0.156293	-1.18697	-1.46634	0.848966	0.91035	0.213438	0.262759	0.95218	0.973798	0.554191	0.606651	0	0	0	0
ENSDARG00000021579	orc5	4	-1	22632490	22642734	protein_coding	origin recognition complex, subunit 5 [Source:ZFIN;Acc:ZDB-GENE-040426-2275]	-0.0308581	-0.293707	0.340243	0.0773939	0.894811	0.301832	0.152869	0.779879	0.968324	0.644069	0.475843	0.925786	0	0	0	0
ENSDARG00000021595	lhfpl3	4	1	22644086	22698768	protein_coding	lipoma HMGIC fusion partner-like 3 [Source:ZFIN;Acc:ZDB-GENE-040801-180]	0.0879456	-0.0412273	0.00341473	-0.125758	0.184713	0.559526	0.956277	0.0931547	0.520065	0.824066	0.987955	0.374183	0	0	0	0
ENSDARG00000007523	kmt2e	4	-1	22703476	22751678	protein_coding	lysine (K)-specific methyltransferase 2E [Source:ZFIN;Acc:ZDB-GENE-030131-4120]	-0.16863	-0.0740336	-0.152883	-0.0582873	0.0842492	0.489087	0.110938	0.579405	0.356028	0.78294	0.408231	0.835087	0	0	0	0
ENSDARG00000045490	ndufb2	4	1	22759194	22762156	protein_coding	NADH dehydrogenase (ubiquinone) 1 beta subcomplex, 2 [Source:ZFIN;Acc:ZDB-GENE-040426-1762]	-0.0760889	-0.000435861	0.0097403	0.0853934	0.345448	0.996145	0.900763	0.349093	0.682631	0.999071	0.970606	0.685485	0	0	0	0
ENSDARG00000018111	kdm7aa	4	-1	22764006	22798550	protein_coding	lysine (K)-specific demethylase 7Aa [Source:ZFIN;Acc:ZDB-GENE-030131-9829]	-0.0685117	-0.0767208	-0.064321	-0.07253	0.346148	0.364739	0.373054	0.383863	0.683283	0.697797	0.703887	0.711559	0	0	0	0
ENSDARG00000034300	sema3c	4	1	22851159	22931969	protein_coding	sema domain, immunoglobulin domain (Ig), short basic domain, secreted, (semaphorin) 3C [Source:ZFIN;Acc:ZDB-GENE-050513-5]	0.0254457	-0.16804	0.236845	0.0433587	0.880548	0.398171	0.172421	0.823659	0.964094	0.722237	0.503831	0.941887	0	0	0	0
ENSDARG00000032639	cd36	4	-1	22937497	22950494	protein_coding	CD36 molecule (thrombospondin receptor) [Source:ZFIN;Acc:ZDB-GENE-040718-55]	0.0183603	0.0332282	-0.00692583	0.00794211	0.839971	0.762885	0.940072	0.940875	0.948778	0.918845	0.982579	0.982971	0	0	0	0
ENSDARG00000021647	gnai1	4	1	22959467	22993088	protein_coding	guanine nucleotide binding protein (G protein), alpha inhibiting activity polypeptide 1 [Source:ZFIN;Acc:ZDB-GENE-040426-1310]	-0.0136957	-0.199298	0.108501	-0.0771014	0.794937	0.0054218	0.054988	0.205823	0.931088	0.084244	0.287754	0.545501	0	0	0	0
ENSDARG00000016010	nup107	4	-1	23009820	23028578	protein_coding	nucleoporin 107 [Source:ZFIN;Acc:ZDB-GENE-041210-245]	0.102647	-0.0139027	-0.140885	-0.257435	0.123649	0.854226	0.0461071	0.00442273	0.430548	0.954351	0.263001	0.0750112	0	0	0	0
ENSDARG00000021590	magi2a	4	-1	23037943	23362010	protein_coding	membrane associated guanylate kinase, WW and PDZ domain containing 2a [Source:ZFIN;Acc:ZDB-GENE-050810-4]	-0.276147	0.172371	0.111945	0.560462	0.062802	0.268945	0.403863	0.00317786	0.307123	0.613104	0.726385	0.0626472	0	0	0	0
ENSDARG00000045493	slc35e3	4	1	23396582	23401420	protein_coding	solute carrier family 35, member E3 [Source:ZFIN;Acc:ZDB-GENE-041210-186]	-0.00631767	-0.164165	0.133007	-0.02484	0.95907	0.292154	0.294507	0.867296	0.98883	0.63579	0.637935	0.959592	0	0	0	0
ENSDARG00000033443	mdm2	4	1	23404714	23415116	protein_coding	MDM2 oncogene, E3 ubiquitin protein ligase [Source:ZFIN;Acc:ZDB-GENE-990415-153]	0.0198841	-0.123406	0.0592551	-0.0840353	0.788415	0.168429	0.426652	0.330898	0.929136	0.498078	0.741912	0.67011	0	0	0	0
ENSDARG00000076044	trhde.1	4	1	23502367	23691414	protein_coding	thyrotropin releasing hormone degrading enzyme, tandem duplicate 1 [Source:ZFIN;Acc:ZDB-GENE-170406-2]	-0.109038	0.0689972	0.0782058	0.256241	0.277069	0.524263	0.419451	0.0328088	0.621003	0.804329	0.737127	0.221277	0	0	0	0
ENSDARG00000062013	trhde.2	4	-1	23717010	23922778	protein_coding	thyrotropin releasing hormone degrading enzyme, tandem duplicate 2 [Source:ZFIN;Acc:ZDB-GENE-070705-89]	-0.00314823	0.00129305	0.0951082	0.0995494	0.978518	0.992356	0.420145	0.46077	0.994164	0.998179	0.737542	0.76469	0	0	0	0
ENSDARG00000011769	cpm	4	-1	24019680	24038238	protein_coding	carboxypeptidase M [Source:ZFIN;Acc:ZDB-GENE-041210-191]	0.318871	-0.103721	0.247934	-0.174658	0.0264271	0.490528	0.0738212	0.245059	0.196853	0.783717	0.332914	0.588792	0	0	0	0
ENSDARG00000022187	usp6nl	4	-1	24051624	24153025	protein_coding	USP6 N-terminal like [Source:ZFIN;Acc:ZDB-GENE-041210-192]	0.000501545	0.0194002	0.38832	0.407219	0.996773	0.888113	0.00734174	0.0118581	0.999173	0.966225	0.0993682	0.129429	0	0	0	0
ENSDARG00000002131	celf2	4	-1	24165751	24310950	protein_coding	cugbp, Elav-like family member 2 [Source:ZFIN;Acc:ZDB-GENE-030826-35]	-0.0949083	0.0135955	-0.188702	-0.0801978	0.41712	0.914954	0.115666	0.531303	0.735549	0.975022	0.416537	0.807898	0	0	0	0
ENSDARG00000016526	gata3	4	-1	25063300	25080923	protein_coding	GATA binding protein 3 [Source:ZFIN;Acc:ZDB-GENE-990415-82]	-0.484079	0.176277	0.406847	1.0672	0.0173057	0.331551	0.0246924	0.000124826	0.156547	0.670708	0.1902	0.0103401	0	0	0	1
ENSDARG00000045513	taf3	4	-1	25095030	25179260	protein_coding	TAF3 RNA polymerase II, TATA box binding protein (TBP)-associated facto [Source:ZFIN;Acc:ZDB-GENE-030131-6406]	-0.081694	-0.0681142	0.438624	0.452204	0.300185	0.430786	8.36312e-05	0.000237803	0.642963	0.744742	0.00848885	0.0145513	0	0	1	1
ENSDARG00000045514	atp5c1	4	-1	25184101	25192354	protein_coding	ATP synthase, H+ transporting, mitochondrial F1 complex, gamma polypeptide 1 [Source:ZFIN;Acc:ZDB-GENE-030131-8901]	0.0148112	-0.0212904	-0.0250221	-0.0611237	0.856168	0.813626	0.755136	0.501476	0.955164	0.938372	0.915525	0.790183	0	0	0	0
ENSDARG00000045515	kin	4	1	25192374	25199231	protein_coding	Kin17 DNA and RNA binding protein [Source:ZFIN;Acc:ZDB-GENE-030131-3689]	-0.0438207	0.174551	-0.138623	0.0797495	0.775563	0.362242	0.389046	0.661383	0.923974	0.695639	0.71568	0.874958	0	0	0	0
ENSDARG00000045518	tmem110l	4	-1	25262657	25282310	protein_coding	transmembrane protein 110, like [Source:ZFIN;Acc:ZDB-GENE-040426-912]	-0.0267025	-0.517531	0.280743	-0.210085	0.862368	0.0172133	0.0806894	0.276727	0.957533	0.15622	0.348423	0.620705	0	0	0	0
ENSDARG00000045519	sfmbt2	4	1	25296256	25373594	protein_coding	Scm-like with four mbt domains 2 [Source:ZFIN;Acc:ZDB-GENE-041210-196]	-0.11643	0.0559768	-0.109387	0.0630199	0.136348	0.519077	0.158107	0.4623	0.451555	0.800931	0.482638	0.765296	0	0	0	0
ENSDARG00000034173	prkcq	4	1	25402043	25454349	protein_coding	protein kinase C, theta [Source:ZFIN;Acc:ZDB-GENE-041210-195]	-0.348827	0.285519	0.214182	0.848527	0.0585515	0.138776	0.200712	0.00070814	0.297002	0.455575	0.539261	0.0272904	0	0	0	1
ENSDARG00000001953	pfkfb3	4	-1	25483583	25496842	protein_coding	6-phosphofructo-2-kinase/fructose-2,6-biphosphatase 3 [Source:ZFIN;Acc:ZDB-GENE-040426-2724]	-0.0171266	-0.289179	0.96731	0.695258	0.901816	0.0748068	1.49728e-05	0.000688064	0.971123	0.335295	0.00348593	0.026799	0	0	1	1
ENSDARG00000031346	rbm17	4	-1	25507906	25526393	protein_coding	RNA binding motif protein 17 [Source:ZFIN;Acc:ZDB-GENE-040426-817]	-0.0259769	0.0570145	0.0853594	0.168351	0.744995	0.538909	0.29387	0.0845598	0.911654	0.812487	0.63756	0.356675	0	0	0	0
ENSDARG00000069311	zgc:195175	4	1	25569577	25587515	protein_coding	zgc:195175 [Source:ZFIN;Acc:ZDB-GENE-081022-191]	-0.113508	-0.27156	0.903564	0.745512	0.62152	0.262253	0.00099623	0.0105762	0.855616	0.606328	0.0325774	0.122065	0	0	1	0
ENSDARG00000045522	acot15	4	1	25617860	25701180	protein_coding	acyl-CoA thioesterase 15 [Source:ZFIN;Acc:ZDB-GENE-041210-203]	0.612051	-0.0166214	-0.0304149	-0.659087	0.015607	0.953912	0.898214	0.0302053	0.148622	0.987195	0.96991	0.211504	0	0	0	0
ENSDARG00000033413	acot18	4	1	25702444	25715004	protein_coding	acyl-CoA thioesterase 18 [Source:ZFIN;Acc:ZDB-GENE-041210-254]	0.0240435	0.0637713	0.0165697	0.0562975	0.800754	0.577281	0.863243	0.613776	0.933783	0.83398	0.957975	0.852236	0	0	0	0
ENSDARG00000045524	lamb1b	4	1	25715280	25762109	protein_coding	laminin, beta 1b [Source:ZFIN;Acc:ZDB-GENE-041210-197]	0.0612116	-0.222588	-0.391635	-0.675435	0.396448	0.0272442	0.000210388	7.0552e-06	0.721249	0.199949	0.0137719	0.00244226	0	0	-1	-1
ENSDARG00000045525	tmcc3	4	-1	25765527	25823131	protein_coding	transmembrane and coiled-coil domain family 3 [Source:ZFIN;Acc:ZDB-GENE-030131-1811]	-0.0129437	-0.326152	0.478134	0.164926	0.87988	0.00542763	0.000106333	0.109694	0.963902	0.0842987	0.00957643	0.406186	0	0	1	0
ENSDARG00000045527	nr2c1	4	-1	25840714	25869810	protein_coding	nuclear receptor subfamily 2, group C, member 1 [Source:ZFIN;Acc:ZDB-GENE-041210-198]	0.0765927	0.186994	-0.0894275	0.0209733	0.319825	0.0589616	0.260865	0.81132	0.660403	0.298351	0.604991	0.937824	0	0	0	0
ENSDARG00000045528	fgd6	4	-1	25870306	25921957	protein_coding	FYVE, RhoGEF and PH domain containing 6 [Source:ZFIN;Acc:ZDB-GENE-041210-200]	-0.0528785	0.099658	0.068653	0.22119	0.349804	0.13324	0.226314	0.00401085	0.686064	0.446272	0.568923	0.0709674	0	0	0	0
ENSDARG00000075215	vetz	4	1	25923231	25958213	protein_coding	vezatin, adherens junctions transmembrane protein [Source:ZFIN;Acc:ZDB-GENE-070705-251]	-0.113654	0.0035986	-0.0875309	0.0297219	0.342712	0.979665	0.463223	0.829902	0.680785	0.994449	0.765895	0.944388	0	0	0	0
ENSDARG00000069261	metap2a	4	1	25961174	26027343	protein_coding	methionyl aminopeptidase 2a [Source:ZFIN;Acc:ZDB-GENE-061013-5]	0.309593	-0.180483	-0.0814202	-0.571496	0.0441439	0.328588	0.581389	0.00620271	0.257031	0.667984	0.836112	0.0907389	0	0	0	0
ENSDARG00000089861	usp44	4	-1	26032542	26046634	protein_coding	ubiquitin specific peptidase 44 [Source:ZFIN;Acc:ZDB-GENE-040426-774]	-0.106951	-0.00432158	-0.148618	-0.0459886	0.20449	0.964577	0.0897627	0.630842	0.543644	0.990476	0.36724	0.860181	0	0	0	0
ENSDARG00000032627	SCYL2	4	1	26063846	26092028	protein_coding	si:ch211-244b2.1 [Source:ZFIN;Acc:ZDB-GENE-041210-205]	-0.0665588	0.10386	0.275189	0.445607	0.344026	0.189569	0.00157156	9.50224e-05	0.681575	0.525699	0.0419143	0.00900704	0	0	1	1
ENSDARG00000069244	si:ch211-244b2.3	4	-1	26093342	26106785	protein_coding	si:ch211-244b2.3 [Source:ZFIN;Acc:ZDB-GENE-030131-4737]	-0.346529	-0.523945	1.75392	1.5765	0.388813	0.156677	0.000233773	0.00204816	0.715452	0.480652	0.0144864	0.0484462	0	0	1	1
ENSDARG00000045530	si:ch211-244b2.4	4	-1	26107124	26130947	protein_coding	si:ch211-244b2.4 [Source:ZFIN;Acc:ZDB-GENE-030131-8699]	-0.0415525	-0.0225214	0.970464	0.989495	0.890183	0.940245	0.00407879	0.00878298	0.96685	0.982689	0.0715279	0.109763	0	0	0	0
ENSDARG00000098221	st8sia1	4	-1	26314415	26333638	protein_coding	ST8 alpha-N-acetyl-neuraminide alpha-2,8-sialyltransferase 1 [Source:ZFIN;Acc:ZDB-GENE-051005-1]	0.025522	-0.127313	0.147419	-0.00541635	0.774154	0.214176	0.111517	0.956098	0.923326	0.55504	0.409494	0.987866	0	0	0	0
ENSDARG00000099850	iqsec3a	4	1	26507291	26776621	protein_coding	IQ motif and Sec7 domain 3a [Source:ZFIN;Acc:ZDB-GENE-041210-343]	-0.0523172	0.100306	-0.0978167	0.0548065	0.40752	0.165742	0.130179	0.431896	0.728882	0.494161	0.441022	0.745254	0	0	0	0
ENSDARG00000029071	creld2	4	-1	27092684	27109997	protein_coding	cysteine-rich with EGF-like domains 2 [Source:ZFIN;Acc:ZDB-GENE-040426-1626]	-0.102343	0.0895417	0.0109077	0.202793	0.420998	0.553145	0.930631	0.185883	0.738025	0.820957	0.979772	0.521638	0	0	0	0
ENSDARG00000041199	alg12	4	1	27111240	27120460	protein_coding	ALG12, alpha-1,6-mannosyltransferase [Source:ZFIN;Acc:ZDB-GENE-041210-295]	0.0850798	0.206944	-0.00165573	0.120209	0.454944	0.147886	0.988563	0.369362	0.760516	0.469071	0.996927	0.701237	0	0	0	0
ENSDARG00000024306	zbed4	4	-1	27123111	27140409	protein_coding	zinc finger, BED-type containing 4 [Source:ZFIN;Acc:ZDB-GENE-041210-305]	0.0451953	0.0145915	-0.177731	-0.208335	0.542422	0.869485	0.0339294	0.0313527	0.81459	0.960394	0.224938	0.215943	0	0	0	0
ENSDARG00000013596	brd1a	4	1	27141124	27160603	protein_coding	bromodomain containing 1a [Source:ZFIN;Acc:ZDB-GENE-041008-168]	0.0856114	-0.0938528	-0.0412345	-0.220699	0.311651	0.328646	0.616283	0.033663	0.652418	0.668026	0.853058	0.224089	0	0	0	0
ENSDARG00000069160	fam19a5a	4	-1	27262566	27409126	protein_coding	family with sequence similarity 19 (chemokine (C-C motif)-like), member A5a [Source:ZFIN;Acc:ZDB-GENE-041210-344]	0.0480388	-0.142065	0.04675	-0.143354	0.614923	0.211154	0.621576	0.202232	0.852505	0.551877	0.855628	0.540821	0	0	0	0
ENSDARG00000045510	tbc1d22a	4	-1	27638170	27907983	protein_coding	TBC1 domain family, member 22a [Source:ZFIN;Acc:ZDB-GENE-041114-144]	-0.0740824	0.142571	-0.19004	0.026613	0.36211	0.15894	0.0359264	0.776719	0.695518	0.483835	0.231718	0.924401	0	0	0	0
ENSDARG00000069169	cerk	4	1	27909378	27964688	protein_coding	ceramide kinase [Source:ZFIN;Acc:ZDB-GENE-041210-210]	0.0413943	0.0412727	-0.265326	-0.265448	0.494543	0.565694	0.00100242	0.00250235	0.786466	0.827548	0.0326967	0.0544707	0	0	-1	0
ENSDARG00000069171	gramd4a	4	-1	28072416	28188890	protein_coding	GRAM domain containing 4a [Source:ZFIN;Acc:ZDB-GENE-041210-211]	0.0480223	0.0710936	0.138151	0.161223	0.650825	0.547088	0.20052	0.1851	0.869788	0.817415	0.539043	0.520371	0	0	0	0
ENSDARG00000069185	celsr1a	4	-1	28200993	28346069	protein_coding	cadherin EGF LAG seven-pass G-type receptor 1a [Source:ZFIN;Acc:ZDB-GENE-030616-78]	-0.377214	0.557055	-0.871715	0.0625534	0.0890439	0.0404571	0.00159851	0.791258	0.365748	0.245792	0.0423324	0.930174	0	0	-1	0
ENSDARG00000043734	trmu	4	-1	28349354	28364250	protein_coding	tRNA 5-methylaminomethyl-2-thiouridylate methyltransferase [Source:ZFIN;Acc:ZDB-GENE-050522-540]	-0.0647272	-0.0394674	0.175283	0.200543	0.677465	0.828613	0.264358	0.280203	0.882446	0.943772	0.60837	0.624109	0	0	0	0
ENSDARG00000014941	tprkb	4	-1	28382444	28384621	protein_coding	Tp53rk binding protein [Source:ZFIN;Acc:ZDB-GENE-041114-68]	0.173734	-0.0523695	0.136376	-0.0897274	0.276195	0.782179	0.396465	0.627151	0.620337	0.926423	0.721257	0.858426	0	0	0	0
ENSDARG00000053917	alg10	4	1	28385340	28391020	protein_coding	asparagine-linked glycosylation 10 [Source:ZFIN;Acc:ZDB-GENE-110310-8]	-0.00717988	0.283166	-0.311312	-0.0209664	0.929615	0.0155975	0.00340294	0.828307	0.979454	0.148592	0.0648579	0.943644	0	0	0	0
ENSDARG00000096007	znf1067	4	1	28429500	28463053	protein_coding	zinc finger protein 1067 [Source:ZFIN;Acc:ZDB-GENE-110913-170]	0.130082	-0.0976578	0.5143	0.28656	0.533002	0.664867	0.0225059	0.223902	0.80902	0.87653	0.180739	0.566071	0	0	0	0
ENSDARG00000076272	znf1041	4	1	28429541	28434905	protein_coding	zinc finger protein 1041 [Source:ZFIN;Acc:ZDB-GENE-080213-11]	-0.064662	0.0770474	-0.183309	-0.0415997	0.660396	0.672814	0.239322	0.812961	0.874436	0.880186	0.582499	0.938182	0	0	0	0
ENSDARG00000077488	si:ch73-289h5.4	4	1	28483935	28515228	protein_coding	si:ch73-289h5.4 [Source:ZFIN;Acc:ZDB-GENE-110913-10]	0.804079	-1.13153	1.61434	-0.32127	0.0661831	0.0201526	0.00121296	0.466654	0.315247	0.169796	0.036535	0.768318	0	0	1	0
ENSDARG00000104584	CABZ01050663.1	4	-1	28644784	28651122	protein_coding		-0.0667753	0.110633	0.191487	0.368895	0.632087	0.490791	0.17863	0.035977	0.860772	0.783742	0.512194	0.231858	0	0	0	0
ENSDARG00000104281	CABZ01050665.1	4	-1	28657101	28674605	protein_coding		0.236914	0.00227216	0.0150616	-0.21958	0.370997	0.99433	0.955372	0.480984	0.702366	0.998685	0.987616	0.777908	0	0	0	0
ENSDARG00000074009	znf1059	4	1	28860207	29154519	protein_coding	zinc finger protein 1059 [Source:ZFIN;Acc:ZDB-GENE-030131-8437]	0.0951065	0.165639	0.20819	0.278722	0.607704	0.434537	0.268621	0.194868	0.84946	0.746977	0.612843	0.532332	0	0	0	0
ENSDARG00000089318	BX088538.1	4	-1	28875251	28901034	unprocessed_pseudogene		1.4095	-1.16692	3.19075	0.614337	0.127111	0.132238	0.00206966	0.445482	0.435898	0.444872	0.0487185	0.754061	0	0	1	0
ENSDARG00000079222	zgc:174315	4	-1	28996915	29003958	protein_coding	zgc:174315 [Source:ZFIN;Acc:ZDB-GENE-080219-29]	0.0503792	0.168068	-0.103301	0.0143881	0.756787	0.414532	0.542639	0.941225	0.916166	0.733904	0.814741	0.98305	0	0	0	0
ENSDARG00000088214	si:dkey-23a23.3	4	1	29008131	29021917	protein_coding	si:dkey-23a23.3 [Source:ZFIN;Acc:ZDB-GENE-110913-89]	0.111881	-0.064377	-0.0306664	-0.206925	0.420866	0.711674	0.828893	0.232132	0.737934	0.89763	0.943798	0.574756	0	0	0	0
ENSDARG00000099486	CR387997.1	4	-1	29050408	29059067	protein_coding		-0.0407717	0.630635	0.0858532	0.75726	0.899385	0.0946896	0.788778	0.0486313	0.970136	0.377332	0.929308	0.270412	0	0	0	0
ENSDARG00000023036	si:dkey-23a23.2	4	-1	29079208	29095592	protein_coding	si:dkey-23a23.2 [Source:ZFIN;Acc:ZDB-GENE-060503-158]	0.0283578	0.378044	-0.782548	-0.432862	0.815514	0.0443108	0.000139093	0.0162256	0.939314	0.257655	0.0109221	0.151616	0	0	-1	0
ENSDARG00000101782	CR388132.2	4	-1	29157891	29166800	protein_coding		-0.0300856	0.117553	-0.0735917	0.0740473	0.84296	0.526458	0.635544	0.679704	0.949813	0.805462	0.862559	0.883287	0	0	0	0
ENSDARG00000104041	ZNF189 (1 of many)	4	1	29209957	29333427	protein_coding	zinc finger protein 189 [Source:HGNC Symbol;Acc:HGNC:12980]	-0.226537	0.884663	-0.814677	0.296522	0.0692252	7.96645e-05	4.83999e-05	0.0472929	0.322666	0.00825546	0.00619248	0.266524	0	1	-1	0
ENSDARG00000101105	CR847895.3	4	-1	29338326	29428529	protein_coding		-0.128176	0.651729	-0.792927	-0.0130226	0.319839	0.00214475	0.000139256	0.93226	0.660403	0.0499082	0.010923	0.980297	0	1	-1	0
ENSDARG00000076054	znf1140	4	1	29353763	29598881	protein_coding	zinc finger protein 1140 [Source:ZFIN;Acc:ZDB-GENE-080218-12]	-0.00418454	0.491176	-0.564147	-0.068787	0.981601	0.0539996	0.0146072	0.751431	0.995117	0.285129	0.144302	0.914026	0	0	0	0
ENSDARG00000099224	CR847895.2	4	-1	29418694	29428514	protein_coding		-0.259829	1.37209	-1.8482	-0.216287	0.493601	0.0215969	0.00176853	0.637231	0.785759	0.176558	0.0447354	0.863262	0	0	-1	0
ENSDARG00000101492	CR847895.4	4	-1	29480176	29488158	protein_coding		1.06276	-0.277943	1.25616	-0.0845443	0.13631	0.688234	0.0803382	0.902503	0.451555	0.887293	0.347799	0.971392	0	0	0	0
ENSDARG00000100661	BX248122.1	4	-1	29696528	29729240	protein_coding		-0.623331	0.731104	-1.32387	0.0305639	0.0197401	0.0354375	0.00033045	0.915025	0.168081	0.230274	0.0176138	0.975046	0	0	-1	0
ENSDARG00000093489	znf1119	4	-1	29720249	29815094	protein_coding	zinc finger protein 1119 [Source:ZFIN;Acc:ZDB-GENE-110914-42]	0.312088	-0.334621	0.701592	0.0548833	0.350134	0.368314	0.0446094	0.881019	0.686277	0.700413	0.258447	0.964278	0	0	0	0
ENSDARG00000091381	si:dkey-191j3.2	4	1	29669152	29766210	protein_coding	si:dkey-191j3.2 [Source:ZFIN;Acc:ZDB-GENE-081103-55]	0.308829	-0.174721	0.661197	0.177647	0.545984	0.753357	0.198122	0.749981	0.816689	0.914909	0.535949	0.913343	0	0	0	0
ENSDARG00000104762	BX530097.1	4	1	29775758	29835564	protein_coding		-0.268584	0.150335	-0.574439	-0.15552	0.0177541	0.244909	0.000142379	0.212179	0.158627	0.588702	0.0110614	0.552824	0	0	-1	0
ENSDARG00000093831	znf1121	4	1	29817292	29900802	protein_coding	zinc finger protein 1121 [Source:ZFIN;Acc:ZDB-GENE-110914-9]	-0.510723	-0.881957	0.0159837	-0.355251	0.105788	0.03109	0.953998	0.344598	0.398819	0.214954	0.987195	0.681798	0	0	0	0
ENSDARG00000094147	znf1111	4	1	29955346	29967881	protein_coding	zinc finger protein 1111 [Source:ZFIN;Acc:ZDB-GENE-110913-113]	-0.0444481	-0.658869	0.487651	-0.126769	0.893315	0.105171	0.137087	0.744169	0.967864	0.397665	0.45259	0.91127	0	0	0	0
ENSDARG00000101091	BX322597.1	4	-1	30004927	30011300	protein_coding		1.07846	-0.57695	1.96562	0.310205	0.164702	0.416898	0.0161996	0.669282	0.492618	0.735432	0.15156	0.878433	0	0	0	0
ENSDARG00000092968	znf1128	4	1	30012731	30023610	protein_coding	zinc finger protein 1128 [Source:ZFIN;Acc:ZDB-GENE-110913-167]	0.843261	-0.69476	1.45523	-0.0827945	0.106115	0.192246	0.00894324	0.873668	0.399215	0.529025	0.110989	0.961944	0	0	0	0
ENSDARG00000088870	si:dkey-265e15.5	4	-1	30093637	30220272	protein_coding	si:dkey-265e15.5 [Source:ZFIN;Acc:ZDB-GENE-081104-6]	-0.0479028	-0.670982	1.13241	0.509328	0.872556	0.0494476	0.00122318	0.14061	0.961502	0.273054	0.0366426	0.458247	0	0	1	0
ENSDARG00000089582	si:dkey-265e15.2	4	-1	30254666	30295273	protein_coding	si:dkey-265e15.2 [Source:ZFIN;Acc:ZDB-GENE-081103-3]	0.299734	-0.564016	1.33739	0.473643	0.32331	0.0847243	0.00041305	0.15556	0.663649	0.356972	0.0201659	0.47904	0	0	1	0
ENSDARG00000099837	si:dkey-199m13.7	4	1	30362395	30419839	protein_coding	si:dkey-199m13.7 [Source:ZFIN;Acc:ZDB-GENE-110914-26]	0.10038	0.58883	-0.486352	0.00209871	0.739337	0.134761	0.151834	0.99523	0.908965	0.448901	0.474377	0.998956	0	0	0	0
ENSDARG00000101497	znf1047	4	-1	30394152	30394846	protein_coding	zinc finger protein 1047 [Source:ZFIN;Acc:ZDB-GENE-110914-204]	-0.468977	-0.25679	-0.588445	-0.376258	0.0582846	0.401696	0.0244096	0.215465	0.296318	0.724701	0.188985	0.556788	0	0	0	0
ENSDARG00000100142	znf1083	4	-1	30399529	30408316	protein_coding	zinc finger protein 1083 [Source:ZFIN;Acc:ZDB-GENE-110914-15]	-0.180833	0.114056	-0.390518	-0.0956303	0.259915	0.571871	0.0318461	0.620854	0.603823	0.830712	0.217779	0.855181	0	0	0	0
ENSDARG00000102799	znf1114	4	-1	30451340	30573084	protein_coding	zinc finger protein 1114 [Source:ZFIN;Acc:ZDB-GENE-110914-54]	0.0342685	-0.17855	-0.0679969	-0.280815	0.866679	0.487607	0.743421	0.270529	0.959432	0.782171	0.910928	0.614836	0	0	0	0
ENSDARG00000101278	CU207245.1	4	1	30789852	30795470	protein_coding		-0.165204	1.4825	-1.70146	-0.0537618	0.685527	0.0291291	0.00659793	0.917402	0.885903	0.207514	0.0937962	0.975794	0	0	0	0
ENSDARG00000104604	znf1099	4	-1	30956600	30965242	protein_coding	zinc finger protein 1099 [Source:ZFIN;Acc:ZDB-GENE-060503-829]	-0.300843	0.687104	-1.84089	-0.852938	0.180768	0.0719417	3.33965e-05	0.0174694	0.515139	0.328302	0.00506023	0.15739	0	0	-1	0
ENSDARG00000103741	BX649620.2	4	-1	31108576	31118245	protein_coding		-0.516498	1.23435	-2.04049	-0.28964	0.0541329	0.00790987	5.15175e-05	0.393229	0.285455	0.103872	0.00648926	0.718535	0	0	-1	0
ENSDARG00000100479	zgc:173720	4	-1	31281914	31524416	protein_coding	zgc:173720 [Source:ZFIN;Acc:ZDB-GENE-080218-21]	0.31944	-0.50561	1.38659	0.561539	0.429601	0.224777	0.00268599	0.199917	0.743998	0.567087	0.0566979	0.538335	0	0	0	0
ENSDARG00000104064	si:rp71-5o12.3	4	1	31362540	31446959	protein_coding	si:rp71-5o12.3 [Source:ZFIN;Acc:ZDB-GENE-070424-283]	-0.335958	0.135474	-0.919391	-0.44796	0.219428	0.723379	0.00911949	0.223657	0.561257	0.90237	0.112413	0.565803	0	0	0	0
ENSDARG00000104412	si:dkey-72l17.5	4	-1	31977777	32027222	protein_coding	si:dkey-72l17.5 [Source:ZFIN;Acc:ZDB-GENE-070424-250]	-0.0209058	0.993574	-1.16534	-0.150857	0.971746	0.248362	0.123139	0.838064	0.992664	0.592003	0.429623	0.948061	0	0	0	0
ENSDARG00000100793	CR450785.1	4	1	32189932	32195433	protein_coding		-0.583366	0.816477	-1.86043	-0.460592	0.155943	0.195491	0.00235461	0.402886	0.479485	0.533152	0.0525642	0.72578	0	0	0	0
ENSDARG00000088245	si:dkey-16p6.1	4	1	32876770	32888484	protein_coding	si:dkey-16p6.1 [Source:ZFIN;Acc:ZDB-GENE-081103-43]	1.20675	-2.81129	3.4208	-0.597247	0.274224	0.0234133	0.00359548	0.609472	0.618358	0.184702	0.0668078	0.850143	0	0	0	0
ENSDARG00000096011	si:dkeyp-4f2.3	4	-1	33469083	33476251	protein_coding	si:dkeyp-4f2.3 [Source:ZFIN;Acc:ZDB-GENE-110914-117]	-0.21132	0.910558	-1.23193	-0.110048	0.582983	0.119306	0.0176919	0.825213	0.836979	0.422885	0.158381	0.942348	0	0	0	0
ENSDARG00000090461	si:ch211-197f20.1	4	-1	33826693	33867838	protein_coding	si:ch211-197f20.1 [Source:ZFIN;Acc:ZDB-GENE-081103-44]	-0.544167	-0.998408	0.440929	-0.013312	0.330103	0.155341	0.380186	0.984471	0.66926	0.478689	0.708825	0.995837	0	0	0	0
ENSDARG00000098177	si:dkey-28i19.3	4	1	33967055	33994301	protein_coding	si:dkey-28i19.3 [Source:ZFIN;Acc:ZDB-GENE-110913-17]	0.477351	0.620875	-0.369376	-0.225852	0.147476	0.130143	0.295414	0.533782	0.468315	0.440944	0.63863	0.809501	0	0	0	0
ENSDARG00000105017	CT737138.1	4	1	34082399	34091459	protein_coding		-0.641835	1.35627	-1.80168	0.196423	0.126595	0.0316371	0.00282041	0.693741	0.435141	0.217005	0.0584066	0.889684	0	0	0	0
ENSDARG00000102596	BX324179.2	4	-1	34134654	34146521	protein_coding		-0.288934	0.640329	-1.24642	-0.317161	0.377088	0.177414	0.00573393	0.450126	0.706757	0.510566	0.0870968	0.757097	0	0	0	0
ENSDARG00000102716	AL645691.3	4	-1	34538431	34574451	unprocessed_pseudogene		0.110955	0.0997247	0.128523	0.117293	0.662057	0.747591	0.620789	0.696645	0.875157	0.912664	0.855167	0.891009	0	0	0	0
ENSDARG00000101459	si:dkey-279j5.1	4	1	35115896	35195733	protein_coding	si:dkey-279j5.1 [Source:ZFIN;Acc:ZDB-GENE-120703-27]	-0.34984	0.209115	0.0340544	0.59301	0.349953	0.621575	0.923375	0.178574	0.68616	0.855628	0.977798	0.512138	0	0	0	0
ENSDARG00000099585	si:dkeyp-4c4.2	4	1	35520032	35557230	protein_coding	si:dkeyp-4c4.2 [Source:ZFIN;Acc:ZDB-GENE-130530-1]	-0.121487	0.789539	-1.0498	-0.138772	0.754255	0.149717	0.0336492	0.770796	0.915246	0.471602	0.224077	0.92216	0	0	0	0
ENSDARG00000101623	znf992	4	-1	35994749	36120033	protein_coding	zinc finger protein 992 [Source:ZFIN;Acc:ZDB-GENE-110913-92]	-0.288534	1.46619	-2.07689	-0.322163	0.483971	0.0419437	0.00239242	0.567288	0.779988	0.249744	0.053105	0.828192	0	0	0	0
ENSDARG00000104407	BX649453.3	4	-1	36164175	36180953	protein_coding		-0.950288	-1.99964	1.57144	0.522088	0.300838	0.0571219	0.0397904	0.624243	0.643516	0.293486	0.243602	0.856837	0	0	0	0
ENSDARG00000100896	znf973	4	1	36896828	36904219	protein_coding	zinc finger protein 973 [Source:ZFIN;Acc:ZDB-GENE-080218-9]	-0.279742	0.821034	-1.17733	-0.076551	0.329423	0.0613883	0.00417839	0.832569	0.668563	0.304029	0.0725491	0.945396	0	0	0	0
ENSDARG00000098179	si:dkeyp-86c4.1	4	1	37113146	37155474	protein_coding	si:dkeyp-86c4.1 [Source:ZFIN;Acc:ZDB-GENE-120214-4]	-0.887901	2.2138	-3.01665	0.0850455	0.128055	0.0276008	0.0020089	0.908293	0.437516	0.20137	0.0478578	0.973222	0	0	-1	0
ENSDARG00000103405	znf1102	4	1	37161731	37168614	protein_coding	zinc finger protein 1102 [Source:ZFIN;Acc:ZDB-GENE-071004-71]	-0.644169	1.52469	-2.10998	0.0588836	0.245549	0.0771998	0.00924884	0.931789	0.58931	0.340759	0.113264	0.980193	0	0	0	0
ENSDARG00000104964	znf1093	4	-1	37851700	37859835	protein_coding	zinc finger protein 1093 [Source:ZFIN;Acc:ZDB-GENE-110914-12]	-1.02882	0.168329	-1.11578	0.0813621	0.116769	0.835183	0.0904707	0.918095	0.418155	0.946777	0.368817	0.975877	0	0	0	0
ENSDARG00000101229	CR792418.3	4	-1	38390566	38405463	protein_coding		-0.573181	1.12999	-1.72856	-0.0253906	0.230033	0.114089	0.00828428	0.966549	0.57296	0.414018	0.106495	0.991187	0	0	0	0
ENSDARG00000096205	znf997	4	1	38475612	38485343	protein_coding	zinc finger protein 997 [Source:ZFIN;Acc:ZDB-GENE-110914-80]	-0.311266	0.248785	-0.767665	-0.207614	0.355791	0.593262	0.0523491	0.635414	0.690678	0.842355	0.280688	0.862463	0	0	0	0
ENSDARG00000091026	si:ch211-218h8.1	4	1	39831166	39849522	protein_coding	si:ch211-218h8.1 [Source:ZFIN;Acc:ZDB-GENE-081103-16]	-0.750688	1.02652	-0.788887	0.988321	0.210456	0.159983	0.19368	0.164324	0.551099	0.48555	0.530873	0.492038	0	0	0	0
ENSDARG00000089831	si:dkey-207m2.4	4	-1	40012841	40047603	protein_coding	si:dkey-207m2.4 [Source:ZFIN;Acc:ZDB-GENE-081103-58]	-2.12188	-0.111958	-2.23402	-0.2241	0.00243072	0.886747	0.00177554	0.769779	0.0536783	0.966055	0.0447912	0.921732	0	0	-1	0
ENSDARG00000096456	si:dkeyp-82h4.3	4	-1	40515829	40522631	protein_coding	si:dkeyp-82h4.3 [Source:ZFIN;Acc:ZDB-GENE-120709-17]	-0.452045	0.801991	-1.76585	-0.511816	0.351774	0.297106	0.0110406	0.450966	0.687409	0.64006	0.124633	0.757714	0	0	0	0
ENSDARG00000092583	si:dkey-16p19.5	4	1	40685264	40695165	protein_coding	si:dkey-16p19.5 [Source:ZFIN;Acc:ZDB-GENE-120709-69]	-0.608274	0.890846	-1.30936	0.189757	0.220088	0.193378	0.0295858	0.755544	0.561703	0.530448	0.209092	0.915671	0	0	0	0
ENSDARG00000101851	znf976	4	-1	41156333	41283264	protein_coding	zinc finger protein 976 [Source:ZFIN;Acc:ZDB-GENE-131119-69]	-0.00355213	0.173676	-0.417172	-0.239943	0.993841	0.767466	0.399102	0.668691	0.998612	0.920924	0.722917	0.878171	0	0	0	0
ENSDARG00000102542	si:ch211-268b14.2	4	1	41292389	41311804	protein_coding	si:ch211-268b14.2 [Source:ZFIN;Acc:ZDB-GENE-131121-648]	0.168214	0.671927	-1.14902	-0.645308	0.421212	0.0476906	0.000825329	0.0334821	0.738173	0.267694	0.0296212	0.223552	0	0	-1	0
ENSDARG00000103346	si:dkeyp-85d8.5	4	-1	41489348	41497925	protein_coding	si:dkeyp-85d8.5 [Source:ZFIN;Acc:ZDB-GENE-110913-144]	0.0175702	0.439383	-0.603739	-0.181926	0.968617	0.461704	0.237091	0.74052	0.991713	0.765159	0.580018	0.909589	0	0	0	0
ENSDARG00000098390	si:ch211-129p6.2	4	-1	41655164	41702543	protein_coding	si:ch211-129p6.2 [Source:ZFIN;Acc:ZDB-GENE-131118-4]	-0.0018989	0.188877	-0.49562	-0.304844	0.985198	0.17129	0.000770304	0.0298209	0.995963	0.50207	0.0286307	0.21015	0	0	-1	0
ENSDARG00000098515	si:dkey-16p6.1	4	1	41860812	41879101	protein_coding	si:dkey-16p6.1 [Source:ZFIN;Acc:ZDB-GENE-081103-43]	-0.351296	-0.554709	0.522401	0.318988	0.129887	0.0411067	0.0234055	0.221327	0.440613	0.247459	0.18468	0.562748	0	0	0	0
ENSDARG00000093165	si:dkey-16p6.2	4	-1	42627799	42657746	protein_coding	si:dkey-16p6.2 [Source:ZFIN;Acc:ZDB-GENE-110913-100]	2.00365	0.759807	2.36934	1.12549	0.215667	0.611307	0.169429	0.424213	0.556948	0.850999	0.499559	0.740371	0	0	0	0
ENSDARG00000090947	si:dkey-29j8.1	4	1	42717673	42733095	protein_coding	si:dkey-29j8.1 [Source:ZFIN;Acc:ZDB-GENE-110913-11]	0.0110423	1.08031	-1.38601	-0.316738	0.983585	0.210087	0.0592754	0.66748	0.995837	0.550701	0.299132	0.877772	0	0	0	0
ENSDARG00000102681	BX664605.2	4	-1	43069548	43077412	protein_coding		0.122013	0.552565	-0.580565	-0.150013	0.8042	0.390137	0.293256	0.79939	0.935417	0.716463	0.636967	0.9331	0	0	0	0
ENSDARG00000096166	si:dkey-29p23.2	4	-1	43101525	43112992	protein_coding	si:dkey-29p23.2 [Source:ZFIN;Acc:ZDB-GENE-110914-51]	0.905383	0.405282	0.624323	0.124222	0.466121	0.780487	0.63959	0.927044	0.767903	0.926027	0.864521	0.978706	0	0	0	0
ENSDARG00000068841	si:dkey-29p23.1	4	-1	43124237	43149067	protein_coding	si:dkey-29p23.1 [Source:ZFIN;Acc:ZDB-GENE-081103-27]	1.74814	0.352877	3.06379	1.66853	0.540222	0.857001	0.272902	0.445872	0.813303	0.955467	0.617084	0.754341	0	0	0	0
ENSDARG00000089875	si:ch211-226o13.2	4	1	43151470	43162693	protein_coding	si:ch211-226o13.2 [Source:ZFIN;Acc:ZDB-GENE-110913-67]	1.23249	1.03007	0.384383	0.181962	0.466115	0.583539	0.83297	0.91554	0.767903	0.837285	0.945719	0.975169	0	0	0	0
ENSDARG00000087714	si:ch211-226o13.1	4	1	43172804	43197659	protein_coding	si:ch211-226o13.1 [Source:ZFIN;Acc:ZDB-GENE-081104-491]	0.01848	1.50651	-2.16086	-0.672823	0.973616	0.173849	0.0316839	0.433498	0.992834	0.505842	0.217132	0.746368	0	0	0	0
ENSDARG00000094175	znf1027	4	-1	43379771	43392479	protein_coding	zinc finger protein 1027 [Source:ZFIN;Acc:ZDB-GENE-110913-160]	0.111252	1.54805	-1.48337	-0.0465751	0.881451	0.216903	0.179317	0.962243	0.964492	0.558348	0.513004	0.989876	0	0	0	0
ENSDARG00000078167	si:dkeyp-100h4.1	4	-1	43703066	43742203	protein_coding	si:dkeyp-100h4.1 [Source:ZFIN;Acc:ZDB-GENE-081103-7]	-0.295451	1.05729	-1.78111	-0.428362	0.431269	0.103442	0.00353687	0.424372	0.744832	0.394635	0.0662393	0.740371	0	0	0	0
ENSDARG00000092471	si:dkey-7j22.1	4	-1	43800567	43843354	protein_coding	si:dkey-7j22.1 [Source:ZFIN;Acc:ZDB-GENE-131119-62]	1.08017	0.0298361	1.01372	-0.0366146	0.0507755	0.956303	0.0682286	0.944955	0.276608	0.987955	0.32047	0.984688	0	0	0	0
ENSDARG00000090192	si:dkey-16p6.1	4	1	43946107	43991670	protein_coding	si:dkey-16p6.1 [Source:ZFIN;Acc:ZDB-GENE-081103-43]	-0.48001	0.265539	-0.287792	0.457756	0.24897	0.587842	0.478293	0.348853	0.592773	0.839569	0.776327	0.685326	0	0	0	0
ENSDARG00000096046	BX649307.1	4	1	44090996	44094214	antisense_RNA		0.624979	-0.731237	1.6934	0.33718	0.0957449	0.0557289	0.000247508	0.365971	0.379374	0.289232	0.0149699	0.698625	0	0	1	0
ENSDARG00000096012	znf1115	4	1	44457514	44475284	protein_coding	zinc finger protein 1115 [Source:ZFIN;Acc:ZDB-GENE-131119-74]	-0.304771	-0.126401	-0.163427	0.0149434	0.374314	0.745993	0.619757	0.969304	0.704736	0.911988	0.854585	0.992021	0	0	0	0
ENSDARG00000099829	BX927336.2	4	-1	45277997	45314373	unprocessed_pseudogene		-0.0603007	0.73223	-1.40488	-0.612348	0.897299	0.325122	0.0354189	0.345934	0.969627	0.665299	0.230224	0.683131	0	0	0	0
ENSDARG00000101598	si:ch211-215p11.1	4	-1	45323401	45348614	protein_coding	si:ch211-215p11.1 [Source:ZFIN;Acc:ZDB-GENE-060531-33]	-0.220232	0.180522	-1.10537	-0.704613	0.705137	0.822321	0.113273	0.351474	0.894688	0.941714	0.412445	0.687351	0	0	0	0
ENSDARG00000101312	si:dkey-31n13.4	4	1	45414591	45429537	protein_coding	si:dkey-31n13.4 [Source:ZFIN;Acc:ZDB-GENE-071008-3]	-0.0314126	0.590733	-1.67809	-1.05595	0.90259	0.190595	0.0004693	0.0151267	0.971442	0.526856	0.0215327	0.146414	0	0	-1	0
ENSDARG00000098796	znf1122	4	1	45818007	45994340	protein_coding	zinc finger protein 1122 [Source:ZFIN;Acc:ZDB-GENE-141211-60]	0.0560307	-0.36794	0.760472	0.336501	0.881857	0.381123	0.0509972	0.431156	0.964648	0.709596	0.277106	0.744797	0	0	0	0
ENSDARG00000098735	NA	NA	NA	NA	NA	NA	NA	-4.94832	-0.443271	-2.07314	2.43191	0.0194271	0.862123	0.210893	0.356997	0.166794	0.957501	0.551632	0.691575	0	0	0	0
ENSDARG00000104918	si:ch211-196f19.1	4	1	46184135	46198286	protein_coding	si:ch211-196f19.1 [Source:ZFIN;Acc:ZDB-GENE-081103-47]	0.0925024	-0.236226	0.647488	0.318759	0.789193	0.546475	0.0711167	0.42274	0.929308	0.817055	0.326902	0.73945	0	0	0	0
ENSDARG00000102922	BX470115.2	4	-1	47183305	47198479	protein_coding		0.0445428	-0.110008	-0.445291	-0.599842	0.867426	0.765665	0.141255	0.107156	0.959661	0.920058	0.459171	0.400848	0	0	0	0
ENSDARG00000096222	si:ch211-245n8.4	4	-1	48939903	48944071	protein_coding	si:ch211-245n8.4 [Source:ZFIN;Acc:ZDB-GENE-110914-56]	0.415602	-0.362106	0.717673	-0.0600345	0.143028	0.25753	0.0181748	0.845716	0.461671	0.601627	0.160582	0.951042	0	0	0	0
ENSDARG00000102735	znf1141	4	-1	49252884	49429120	protein_coding	zinc finger protein 1141 [Source:ZFIN;Acc:ZDB-GENE-110913-35]	-0.00498238	-0.261949	-0.176041	-0.433008	0.9865	0.510314	0.569368	0.267062	0.996383	0.795433	0.82954	0.610856	0	0	0	0
ENSDARG00000098776	BX640547.2	4	-1	50884441	50900579	unprocessed_pseudogene		-0.138983	0.189279	-0.573225	-0.244963	0.734586	0.737206	0.210471	0.647208	0.907326	0.908355	0.551099	0.868249	0	0	0	0
ENSDARG00000098610	si:dkey-8o9.2	4	1	51184963	51228421	protein_coding	si:dkey-8o9.2 [Source:ZFIN;Acc:ZDB-GENE-081103-17]	-0.989032	-0.476492	0.152005	0.664545	0.0323542	0.322266	0.672148	0.195669	0.219709	0.662763	0.879934	0.533315	0	0	0	0
ENSDARG00000102595	si:dkey-250k10.1	4	1	51338256	51388466	protein_coding	si:dkey-250k10.1 [Source:ZFIN;Acc:ZDB-GENE-081103-24]	-1.66467	0.162117	-0.298858	1.52792	0.00712741	0.745867	0.459972	0.0191378	0.0976164	0.911963	0.764157	0.165445	0	0	0	0
ENSDARG00000102576	NA	NA	NA	NA	NA	NA	NA	-5.26162	-0.211119	-2.33349	2.71701	0.0249859	0.93965	0.20372	0.349389	0.191393	0.982465	0.5427	0.685625	0	0	0	0
ENSDARG00000104496	NA	NA	NA	NA	NA	NA	NA	-0.14721	-0.151819	-0.333149	-0.337758	0.569634	0.651944	0.224086	0.309034	0.829643	0.870512	0.566212	0.650356	0	0	0	0
ENSDARG00000103292	BX936303.4	4	1	52295742	52361891	protein_coding		0.0153177	0.875864	-1.15676	-0.296215	0.97312	0.204756	0.0548026	0.619282	0.992827	0.544092	0.287369	0.854437	0	0	0	0
ENSDARG00000103420	si:dkey-56m15.5	4	1	53043378	53059511	protein_coding	si:dkey-56m15.5 [Source:ZFIN;Acc:ZDB-GENE-110913-134]	-0.65558	0.541733	-1.79564	-0.598328	0.0406958	0.212197	0.000231183	0.134467	0.246532	0.552824	0.0144078	0.448268	0	0	-1	0
ENSDARG00000103201	CT583728.16	4	-1	53868920	53869370	rRNA		0.387019	1.61648	-4.51318	-3.28371	0.287221	0.0730611	1.71384e-05	0.00061261	0.6311	0.330825	0.00368923	0.0251308	0	0	-1	-1
ENSDARG00000101517	CT583728.14	4	1	53941533	53954195	unprocessed_pseudogene		-0.380269	1.88044	-3.11294	-0.852235	0.228767	0.00901741	8.76651e-05	0.0880611	0.571597	0.111581	0.00862934	0.363777	0	0	-1	0
ENSDARG00000104745	si:ch211-207e19.15	4	-1	54217709	54338630	protein_coding	si:ch211-207e19.15 [Source:ZFIN;Acc:ZDB-GENE-110914-27]	-0.411154	-0.666446	-0.446632	-0.701924	0.300056	0.221149	0.266178	0.189095	0.642852	0.562584	0.609993	0.525229	0	0	0	0
ENSDARG00000099845	zgc:174275	4	1	54385328	54399155	protein_coding	zgc:174275 [Source:ZFIN;Acc:ZDB-GENE-080305-5]	2.85873	-0.186097	3.53646	0.491635	0.213126	0.931207	0.120658	0.822546	0.553795	0.979877	0.42539	0.941714	0	0	0	0
ENSDARG00000098469	BX927290.1	4	1	56350539	56499561	protein_coding		0.0528575	0.436219	-1.00029	-0.616932	0.794239	0.149454	0.00121311	0.0350345	0.930965	0.471331	0.036535	0.228905	0	0	-1	0
ENSDARG00000086615	CR846087.1	4	-1	57666456	57679281	unprocessed_pseudogene		-0.140674	0.798739	-0.988712	-0.0492999	0.521189	0.0186511	0.00199476	0.854442	0.802514	0.163234	0.0476918	0.954447	0	0	-1	0
ENSDARG00000103138	znf1130	4	1	58463685	58487919	protein_coding	zinc finger protein 1130 [Source:ZFIN;Acc:ZDB-GENE-131122-51]	-0.285103	0.812235	-1.48111	-0.383775	0.154298	0.0146226	5.6584e-05	0.148026	0.47755	0.144332	0.00684469	0.469314	0	0	-1	0
ENSDARG00000103003	si:dkey-211i20.2	4	1	58565040	58750721	protein_coding	si:dkey-211i20.2 [Source:ZFIN;Acc:ZDB-GENE-081027-6]	-0.409392	-0.148551	0.247067	0.507908	0.224989	0.679317	0.420178	0.18589	0.567346	0.883213	0.737542	0.521638	0	0	0	0
ENSDARG00000093803	si:dkey-16p6.1	4	-1	58842629	58998375	protein_coding	si:dkey-16p6.1 [Source:ZFIN;Acc:ZDB-GENE-081103-43]	0.000532436	0.27842	0.119106	0.396994	0.999389	0.71413	0.860529	0.603229	0.999898	0.898405	0.956907	0.847315	0	0	0	0
ENSDARG00000095126	si:dkey-82i20.2	4	1	59016295	59020474	protein_coding	si:dkey-82i20.2 [Source:ZFIN;Acc:ZDB-GENE-110914-74]	0.32955	-0.667373	1.18202	0.185098	0.482681	0.191591	0.0172619	0.715808	0.77915	0.528112	0.156464	0.899071	0	0	0	0
ENSDARG00000100421	znf1129	4	-1	59753639	59767805	protein_coding	zinc finger protein 1129 [Source:ZFIN;Acc:ZDB-GENE-110914-95]	-0.423527	1.58653	-2.31758	-0.307523	0.249163	0.0126299	0.000433777	0.502871	0.592943	0.134013	0.0205597	0.791043	0	0	-1	0
ENSDARG00000104136	CR450780.4	4	1	60131649	60320535	protein_coding		-0.37965	0.407906	-1.21634	-0.428782	0.128343	0.238914	0.000755559	0.183604	0.437926	0.58195	0.0283089	0.5189	0	0	-1	0
ENSDARG00000100344	CR450780.2	4	1	60229071	60231225	protein_coding		-0.141016	1.694	-2.05485	-0.219832	0.815448	0.152268	0.0392182	0.817484	0.939314	0.475068	0.241656	0.940096	0	0	0	0
ENSDARG00000103705	si:ch211-134c10.1	4	1	60585455	60613587	protein_coding	si:ch211-134c10.1 [Source:ZFIN;Acc:ZDB-GENE-131122-6]	-0.477655	0.989671	-1.66252	-0.195197	0.294905	0.158819	0.0092404	0.74561	0.638209	0.483667	0.113214	0.911919	0	0	0	0
ENSDARG00000102074	CR388416.1	4	-1	60980751	61059187	protein_coding		-0.104626	0.253701	-0.247154	0.111173	0.628833	0.340521	0.274722	0.661219	0.859158	0.679093	0.618794	0.87484	0	0	0	0
ENSDARG00000101843	znf1106	4	-1	62361900	62369289	protein_coding	zinc finger protein 1106 [Source:ZFIN;Acc:ZDB-GENE-110913-156]	-0.584006	-0.871299	0.532796	0.245503	0.292137	0.184359	0.281931	0.706859	0.635772	0.519968	0.625787	0.895569	0	0	0	0
ENSDARG00000098892	si:ch211-223a21.1	4	1	62629808	62641336	protein_coding	si:ch211-223a21.1 [Source:ZFIN;Acc:ZDB-GENE-110913-137]	-0.70302	0.444617	-1.09379	0.0538425	0.146329	0.468711	0.0416236	0.925783	0.466814	0.769764	0.249069	0.978488	0	0	0	0
ENSDARG00000104580	znf1099	4	-1	62877575	62896266	protein_coding	zinc finger protein 1099 [Source:ZFIN;Acc:ZDB-GENE-060503-829]	0.0486414	0.258801	-0.700653	-0.490493	0.84749	0.474196	0.0284218	0.159471	0.951612	0.7732	0.204706	0.484645	0	0	0	0
ENSDARG00000101544	BX004873.6	4	-1	64229743	64306666	protein_coding		-0.628107	1.97368	-2.70202	-0.100231	0.182286	0.0204272	0.00144222	0.867132	0.517151	0.171026	0.0399347	0.959565	0	0	-1	0
ENSDARG00000101310	BX004873.5	4	1	64241219	64247005	protein_coding		-0.919419	3.68982	-3.95878	0.650451	0.216704	0.0107504	0.00521887	0.45976	0.55817	0.123181	0.0826129	0.764087	0	0	0	0
ENSDARG00000101174	BX649556.2	4	1	64512013	64512908	processed_transcript		2.80708	0.725196	3.57511	1.49323	0.243112	0.75188	0.144478	0.514679	0.586591	0.914305	0.463992	0.798173	0	0	0	0
ENSDARG00000102691	BX649556.3	4	-1	64520436	64534997	protein_coding		0.0217209	0.479126	-0.991792	-0.534387	0.965642	0.534096	0.12808	0.441507	0.990919	0.809572	0.437582	0.751424	0	0	0	0
ENSDARG00000099048	znf1070	4	1	64539369	64767192	protein_coding	zinc finger protein 1070 [Source:ZFIN;Acc:ZDB-GENE-080212-4]	0.0702193	0.105967	-0.850411	-0.814664	0.8052	0.793064	0.0205691	0.0480888	0.935733	0.93052	0.171802	0.268726	0	0	0	0
ENSDARG00000104266	si:dkey-29m1.2	4	1	64564347	64601978	protein_coding	si:dkey-29m1.2 [Source:ZFIN;Acc:ZDB-GENE-141215-2]	0.117469	0.0197698	-0.498618	-0.596317	0.696934	0.963302	0.157745	0.156934	0.891109	0.990295	0.482123	0.481022	0	0	0	0
ENSDARG00000098721	BX649331.1	4	-1	64684113	64691000	unprocessed_pseudogene		-0.710548	4.1533	-4.83245	0.0314035	0.203755	0.00296393	0.000566495	0.967428	0.542733	0.0602868	0.0239505	0.991412	0	0	-1	0
ENSDARG00000104666	BX511215.2	4	1	65457855	65568397	protein_coding		0.250261	0.723723	-0.976674	-0.503212	0.696177	0.445207	0.223045	0.550644	0.890779	0.753986	0.565221	0.819571	0	0	0	0
ENSDARG00000100543	CT573234.3	4	1	65798441	65809521	protein_coding		0.432271	0.377456	-0.348983	-0.403798	0.323652	0.513786	0.475557	0.449271	0.663884	0.797542	0.774421	0.756444	0	0	0	0
ENSDARG00000100485	CT573234.2	4	1	65824208	65834279	protein_coding		0.985761	0.175398	0.891068	0.0807044	0.161261	0.802707	0.205753	0.906546	0.487472	0.934661	0.545454	0.972751	0	0	0	0
ENSDARG00000101147	znf987	4	-1	66047635	66049189	protein_coding	zinc finger protein 987 [Source:ZFIN;Acc:ZDB-GENE-120709-57]	-0.0696167	-0.258098	0.038132	-0.150349	0.743698	0.321021	0.856139	0.552095	0.911091	0.661568	0.955151	0.820463	0	0	0	0
ENSDARG00000098083	BX276122.1	4	-1	66184366	66193131	protein_coding		-0.620065	-0.968114	0.363394	0.0153452	0.175101	0.0758916	0.361751	0.976586	0.507409	0.337879	0.695267	0.993639	0	0	0	0
ENSDARG00000099262	si:dkey-16p6.1	4	1	66450508	66577327	protein_coding	si:dkey-16p6.1 [Source:ZFIN;Acc:ZDB-GENE-081103-43]	0.363138	-0.561401	0.769779	-0.15476	0.55092	0.415694	0.203687	0.820797	0.819733	0.734688	0.542686	0.941066	0	0	0	0
ENSDARG00000100302	si:dkey-237g15.2	4	1	66451358	66527939	protein_coding	si:dkey-237g15.2 [Source:ZFIN;Acc:ZDB-GENE-060503-157]	0.637729	-0.388889	0.634566	-0.392052	0.634847	0.792773	0.614081	0.795543	0.862138	0.930444	0.852353	0.931298	0	0	0	0
ENSDARG00000098189	si:dkey-16p6.1	4	1	66566548	66576931	protein_coding	si:dkey-16p6.1 [Source:ZFIN;Acc:ZDB-GENE-081103-43]	0.225962	-0.851218	0.589911	-0.487269	0.504023	0.0554226	0.0900281	0.24389	0.791855	0.288646	0.367812	0.587629	0	0	0	0
ENSDARG00000104502	si:dkey-264f17.5	4	-1	66796189	66876607	protein_coding	si:dkey-264f17.5 [Source:ZFIN;Acc:ZDB-GENE-120703-23]	-0.819386	-0.518255	-0.284149	0.0169825	0.0303323	0.227486	0.370981	0.967742	0.211958	0.570179	0.702366	0.991526	0	0	0	0
ENSDARG00000101484	si:dkey-264f17.2	4	1	66896990	66940099	protein_coding	si:dkey-264f17.2 [Source:ZFIN;Acc:ZDB-GENE-110913-14]	0.460712	-0.599221	1.1256	0.0656649	0.410464	0.318039	0.0506743	0.912418	0.730755	0.658566	0.27637	0.974552	0	0	0	0
ENSDARG00000104731	NA	NA	NA	NA	NA	NA	NA	0.184287	-0.0356688	-0.359188	-0.579143	0.579396	0.933183	0.317227	0.171491	0.835087	0.980659	0.658067	0.502459	0	0	0	0
ENSDARG00000101594	si:dkey-246j6.1	4	1	67272096	67365154	protein_coding	si:dkey-246j6.1 [Source:ZFIN;Acc:ZDB-GENE-110913-97]	-0.670507	1.23796	-2.36654	-0.458079	0.121926	0.0786813	0.000958222	0.421856	0.427103	0.344061	0.0320359	0.738719	0	0	-1	0
ENSDARG00000103324	si:ch211-127b6.2	4	1	68765919	69053224	protein_coding	si:ch211-127b6.2 [Source:ZFIN;Acc:ZDB-GENE-081103-37]	0.395739	-0.309592	1.11307	0.407737	0.232559	0.370439	0.00331556	0.253844	0.575169	0.70215	0.0639906	0.59763	0	0	0	0
ENSDARG00000101756	im:7141269	4	-1	68816117	68823793	protein_coding	im:7141269 [Source:ZFIN;Acc:ZDB-GENE-041111-134]	1.26567	0.120706	0.227555	-0.917409	0.0165847	0.822598	0.65221	0.0855095	0.153327	0.941714	0.870645	0.358486	0	0	0	0
ENSDARG00000105279	si:ch211-108c17.2	4	-1	68824615	68857695	protein_coding	si:ch211-108c17.2 [Source:ZFIN;Acc:ZDB-GENE-131118-13]	0.808023	0.165481	0.0731791	-0.569363	0.00089248	0.459398	0.707757	0.0177822	0.0309551	0.763841	0.895979	0.158657	1	0	0	0
ENSDARG00000104897	si:dkey-16p6.1	4	1	68885530	68896991	protein_coding	si:dkey-16p6.1 [Source:ZFIN;Acc:ZDB-GENE-081103-43]	-0.292823	-0.570122	0.554349	0.27705	0.396849	0.153	0.0975803	0.48316	0.721332	0.476024	0.383097	0.779511	0	0	0	0
ENSDARG00000101421	si:dkeyp-80d11.10	4	1	69060049	69098579	protein_coding	si:dkeyp-80d11.10 [Source:ZFIN;Acc:ZDB-GENE-070424-271]	0.859796	-0.57007	2.71203	1.28217	0.0581215	0.126253	1.4594e-05	0.00651969	0.29588	0.43465	0.0034677	0.0929548	0	0	1	0
ENSDARG00000101828	si:ch211-76m11.5	4	-1	69106827	69507590	protein_coding	si:ch211-76m11.5 [Source:ZFIN;Acc:ZDB-GENE-041210-278]	-0.367214	-0.231673	0.133539	0.26908	0.116293	0.386073	0.528129	0.319337	0.417339	0.713512	0.806464	0.659913	0	0	0	0
ENSDARG00000102951	si:dkey-193i10.4	4	-1	69106876	69127784	protein_coding	si:dkey-193i10.4 [Source:ZFIN;Acc:ZDB-GENE-070705-343]	-0.326785	-0.736402	0.838332	0.428716	0.356416	0.077039	0.0176261	0.301045	0.691238	0.340399	0.158198	0.643661	0	0	0	0
ENSDARG00000100240	CT737123.1	4	1	69128203	69129595	processed_transcript		-1.87421	-1.58745	-0.137104	0.149655	0.019047	0.0810858	0.804838	0.867211	0.165061	0.349131	0.935649	0.959565	0	0	0	0
ENSDARG00000102713	si:ch211-205a14.1	4	-1	69248343	69268517	protein_coding	si:ch211-205a14.1 [Source:ZFIN;Acc:ZDB-GENE-050420-271]	-1.94411	-0.887049	-1.45664	-0.399578	0.0071756	0.301469	0.0191288	0.63689	0.0979479	0.643761	0.165417	0.863103	0	0	0	0
ENSDARG00000098305	si:ch211-76m11.8	4	1	69340358	69368812	protein_coding	si:ch211-76m11.8 [Source:ZFIN;Acc:ZDB-GENE-041210-280]	-0.536755	2.4468	-3.31565	-0.332103	0.294753	0.0193569	0.00158259	0.634346	0.638146	0.166367	0.0421093	0.861842	0	0	-1	0
ENSDARG00000103306	BX927130.4	4	-1	69663502	69666972	processed_transcript		0.349594	2.15115	-2.16998	-0.368433	0.604545	0.0867652	0.0553313	0.687722	0.847925	0.361003	0.288496	0.886983	0	0	0	0
ENSDARG00000103063	si:dkey-156c23.1	4	-1	69924719	69942332	protein_coding	si:dkey-156c23.1 [Source:ZFIN;Acc:ZDB-GENE-141210-8]	-0.434106	1.29885	-2.20864	-0.475688	0.157315	0.0146135	0.00014717	0.229555	0.481492	0.144308	0.0112076	0.572334	0	0	-1	0
ENSDARG00000101045	CU457778.2	4	1	70003436	70014804	protein_coding		-0.257213	0.0468075	-0.318311	-0.014291	0.503085	0.920453	0.411086	0.975155	0.791236	0.9766	0.731193	0.993192	0	0	0	0
ENSDARG00000098976	CU457778.1	4	1	70015510	70020250	protein_coding		-0.108735	0.367883	-0.69573	-0.219112	0.74418	0.408814	0.0764575	0.59547	0.91127	0.729811	0.339078	0.843408	0	0	0	0
ENSDARG00000104817	ryroxd1	4	-1	70493006	70517423	protein_coding	pyridine nucleotide-disulphide oxidoreductase domain 1 [Source:ZFIN;Acc:ZDB-GENE-040426-1732]	0.0814703	5.0796e-05	0.0625453	-0.0188742	0.537292	0.999747	0.639907	0.903535	0.811436	0.999904	0.864729	0.971848	0	0	0	0
ENSDARG00000101514	ftr64	4	-1	70704404	70713219	protein_coding	finTRIM family, member 64 [Source:ZFIN;Acc:ZDB-GENE-090508-8]	-0.134354	0.0399739	-0.092334	0.0819936	0.643794	0.90899	0.749928	0.811337	0.86681	0.973523	0.913311	0.937824	0	0	0	0
ENSDARG00000089604	CABZ01054405.1	4	-1	70717551	70726459	protein_coding		-0.0310354	0.214105	-0.116319	0.128821	0.783232	0.138669	0.325008	0.342018	0.926947	0.45539	0.665214	0.680119	0	0	0	0
ENSDARG00000089635	si:ch211-161m3.2	4	1	70728419	70739666	protein_coding	si:ch211-161m3.2 [Source:ZFIN;Acc:ZDB-GENE-110914-154]	-0.360127	-0.185939	-0.399592	-0.225404	0.0904504	0.48936	0.0699663	0.38971	0.36879	0.783131	0.324302	0.716219	0	0	0	0
ENSDARG00000096058	si:ch211-161m3.2	4	1	70746999	70762510	protein_coding	si:ch211-161m3.2 [Source:ZFIN;Acc:ZDB-GENE-110914-154]	0.163882	0.395856	-0.439832	-0.207857	0.248364	0.0465835	0.0130297	0.231567	0.592003	0.264331	0.135855	0.574271	0	0	0	0
ENSDARG00000091393	si:ch211-161m3.6	4	-1	70775123	70791880	protein_coding	si:ch211-161m3.6 [Source:ZFIN;Acc:ZDB-GENE-161017-36]	0.0113816	0.149848	-0.0816714	0.0567954	0.930304	0.356854	0.543801	0.713633	0.979602	0.691472	0.815507	0.898179	0	0	0	0
ENSDARG00000075417	zgc:175107	4	-1	70873685	70894457	protein_coding	zgc:175107 [Source:ZFIN;Acc:ZDB-GENE-080220-38]	-0.0682382	0.315744	-0.425231	-0.0412489	0.584093	0.0619293	0.00699483	0.780085	0.837527	0.305056	0.0966426	0.925863	0	0	0	0
ENSDARG00000103375	si:ch211-161m3.4	4	-1	70885374	70894441	protein_coding	si:ch211-161m3.4 [Source:ZFIN;Acc:ZDB-GENE-110914-169]	0.0999925	-0.225073	0.0873273	-0.237738	0.496485	0.229686	0.556585	0.195541	0.787404	0.572563	0.822336	0.533196	0	0	0	0
ENSDARG00000089598	si:cabz01054396.2	4	-1	70897938	70948014	protein_coding	si:cabz01054396.2 [Source:ZFIN;Acc:ZDB-GENE-161017-46]	0.101664	0.181234	0.537353	0.616923	0.59632	0.392497	0.0126844	0.0120199	0.843942	0.718113	0.134108	0.13032	0	0	0	0
ENSDARG00000089092	si:cabz01054394.5	4	1	70917435	70931334	protein_coding	si:cabz01054394.5 [Source:ZFIN;Acc:ZDB-GENE-161017-87]	0.345718	0.450398	-0.341926	-0.237246	0.255469	0.263276	0.310327	0.515877	0.599315	0.607101	0.65134	0.798991	0	0	0	0
ENSDARG00000098324	CABZ01054394.2	4	-1	70942037	70948631	protein_coding		-0.0321245	0.215327	-0.514864	-0.267412	0.800903	0.213949	0.00282452	0.110576	0.933866	0.554841	0.0584507	0.40743	0	0	0	0
ENSDARG00000090942	CABZ01054394.1	4	-1	70966537	70982009	protein_coding		-0.0102753	0.191736	-0.264681	-0.0626695	0.928764	0.201153	0.0461392	0.651321	0.979274	0.539651	0.263125	0.870124	0	0	0	0
ENSDARG00000101402	CABZ01054392.1	4	-1	70992577	71002349	protein_coding		-0.171643	0.420299	-0.259479	0.332463	0.462718	0.144431	0.281974	0.227379	0.765572	0.463907	0.625789	0.570111	0	0	0	0
ENSDARG00000104152	CABZ01054391.1	4	-1	71030130	71046860	protein_coding		-0.111596	-0.0692199	-0.216576	-0.174199	0.348501	0.638952	0.0906035	0.236489	0.685156	0.864234	0.369009	0.579322	0	0	0	0
ENSDARG00000101908	rab3ip	4	1	71068571	71129073	protein_coding	RAB3A interacting protein (rabin3) [Source:ZFIN;Acc:ZDB-GENE-050522-323]	0.140653	0.0627565	-0.131634	-0.20953	0.0625877	0.453669	0.0832471	0.0221428	0.30667	0.759642	0.353898	0.17908	0	0	0	0
ENSDARG00000103279	CABZ01021454.2	4	-1	71220697	71235970	protein_coding		-0.0849432	0.722896	-0.846678	-0.0388387	0.857342	0.277498	0.135885	0.947805	0.955644	0.621368	0.450717	0.985498	0	0	0	0
ENSDARG00000101974	CABZ01021454.1	4	1	71239374	71251160	protein_coding		0.350286	0.20787	-0.117795	-0.260212	0.142368	0.473622	0.632055	0.344552	0.460552	0.773003	0.860772	0.681786	0	0	0	0
ENSDARG00000102090	CABZ01021453.1	4	-1	71273520	71279036	protein_coding		0.0622587	0.358295	-0.450821	-0.154785	0.62404	0.0478358	0.00665645	0.325604	0.856746	0.268241	0.0940313	0.665854	0	0	0	0
ENSDARG00000102749	CABZ01021450.3	4	-1	71289786	71390457	protein_coding		0.135451	0.29937	-0.232727	-0.0688087	0.444913	0.18732	0.227672	0.739109	0.753686	0.523049	0.570418	0.908923	0	0	0	0
ENSDARG00000098811	CABZ01021450.1	4	-1	71325450	71334504	protein_coding		-0.362391	0.566601	-1.16628	-0.237287	0.14576	0.116139	0.00119128	0.450707	0.466045	0.417231	0.0361891	0.757503	0	0	-1	0
ENSDARG00000103157	CABZ01021450.4	4	-1	71340866	71425823	protein_coding		0.193249	-0.00482299	-0.121504	-0.319576	0.452597	0.988319	0.654319	0.319164	0.758809	0.996821	0.871643	0.659748	0	0	0	0
ENSDARG00000100390	CABZ01021450.2	4	-1	71354577	71367468	protein_coding		0.116127	-0.327127	0.575172	0.131918	0.573936	0.186648	0.0129492	0.581728	0.831758	0.522398	0.135407	0.836277	0	0	0	0
ENSDARG00000102586	zgc:152938	4	1	71390221	71406822	protein_coding	zgc:152938 [Source:ZFIN;Acc:ZDB-GENE-061013-458]	-0.254428	0.804024	-1.04959	0.00886594	0.195574	0.00851116	0.000456504	0.969688	0.533268	0.107989	0.0211164	0.992061	0	0	-1	0
ENSDARG00000102707	CABZ01021435.1	4	-1	71509697	71553485	protein_coding		0.212808	-0.129915	0.660281	0.317558	0.226658	0.491107	0.00175172	0.112173	0.569381	0.784077	0.0444823	0.410608	0	0	1	0
ENSDARG00000104120	CABZ01021435.3	4	-1	71530292	71537011	protein_coding		0.750084	-0.395735	1.74573	0.599914	0.106625	0.346893	0.00110854	0.185181	0.399706	0.683973	0.0347143	0.520483	0	0	1	0
ENSDARG00000102835	CABZ01021435.2	4	1	71570089	71578767	protein_coding		0.0932515	-0.199086	1.2701	0.977765	0.811517	0.59435	0.00366334	0.0293621	0.937824	0.843132	0.0673612	0.20814	0	0	0	0
ENSDARG00000105696	CABZ01021433.1	4	-1	71586665	71601893	protein_coding		0.352944	0.0274948	0.394323	0.0688739	0.178237	0.923308	0.137358	0.806322	0.511571	0.977765	0.453016	0.936131	0	0	0	0
ENSDARG00000103865	wu:fc30c06	4	-1	71602344	71612401	protein_coding	wu:fc30c06 [Source:ZFIN;Acc:ZDB-GENE-030131-3190]	0.439416	-0.534177	0.811551	-0.162043	0.265521	0.240317	0.0478194	0.713387	0.609398	0.583521	0.26817	0.898052	0	0	0	0
ENSDARG00000101365	si:cabz01021430.2	4	-1	71619329	71645118	protein_coding	si:cabz01021430.2 [Source:ZFIN;Acc:ZDB-GENE-161017-89]	0.0656807	0.349852	-0.00822329	0.275948	0.572894	0.0248795	0.944767	0.057676	0.831071	0.190984	0.984619	0.294818	0	0	0	0
ENSDARG00000103850	si:cabz01021426.2	4	-1	71680893	71697205	protein_coding	si:cabz01021426.2 [Source:ZFIN;Acc:ZDB-GENE-161017-90]	0.306042	-0.349954	0.393868	-0.262129	0.209753	0.234468	0.115038	0.357504	0.550586	0.577248	0.415459	0.691855	0	0	0	0
ENSDARG00000105801	CABZ01032472.1	4	-1	71697415	71730798	protein_coding		-0.151036	0.383859	-0.566808	-0.031913	0.254156	0.0378731	0.0015838	0.83838	0.597941	0.238038	0.0421093	0.948124	0	0	-1	0
ENSDARG00000091869	zgc:162958	4	-1	71737153	71770651	protein_coding	zgc:162958 [Source:ZFIN;Acc:ZDB-GENE-030131-6002]	0.00282877	0.237934	-0.347271	-0.112165	0.97893	0.103623	0.00996423	0.396652	0.994301	0.394928	0.117588	0.721257	0	0	0	0
ENSDARG00000095030	si:ch73-120g24.4	4	-1	71776812	71807054	protein_coding	si:ch73-120g24.4 [Source:ZFIN;Acc:ZDB-GENE-161017-27]	0.0607512	-0.041103	-0.00414079	-0.105995	0.626804	0.790502	0.973967	0.484608	0.858336	0.929799	0.992868	0.780526	0	0	0	0
ENSDARG00000105728	si:ch73-266f23.1	4	-1	71811085	71875047	protein_coding	si:ch73-266f23.1 [Source:ZFIN;Acc:ZDB-GENE-110913-180]	0.15569	0.0816902	-0.0789727	-0.152972	0.373896	0.700472	0.659883	0.457711	0.704394	0.892685	0.874263	0.762563	0	0	0	0
ENSDARG00000095135	si:ch73-266f23.1	4	-1	71829275	71875224	protein_coding	si:ch73-266f23.1 [Source:ZFIN;Acc:ZDB-GENE-110913-180]	0.234772	0.477419	-0.547986	-0.30534	0.242989	0.0910574	0.0283801	0.221912	0.58645	0.369875	0.204547	0.563708	0	0	0	0
ENSDARG00000074298	znf1015	4	-1	71849572	71920050	protein_coding	zinc finger protein 1015 [Source:ZFIN;Acc:ZDB-GENE-050913-139]	-0.0317244	0.248584	-0.60459	-0.324281	0.823467	0.186225	0.00183588	0.0789389	0.941887	0.521952	0.0455043	0.344712	0	0	-1	0
ENSDARG00000105713	CU570689.2	4	-1	71856818	71920588	protein_coding		-0.14847	-0.00927468	0.0857807	0.224976	0.382869	0.962154	0.602308	0.261221	0.71093	0.989854	0.846881	0.605372	0	0	0	0
ENSDARG00000098389	znf1015	4	-1	71921418	71930496	protein_coding	zinc finger protein 1015 [Source:ZFIN;Acc:ZDB-GENE-050913-139]	-0.0827904	-0.152269	0.675743	0.606264	0.694785	0.504074	0.00476192	0.0221186	0.890134	0.791855	0.0782313	0.178907	0	0	0	0
ENSDARG00000054957	znf1015	4	-1	71931861	71945671	protein_coding	zinc finger protein 1015 [Source:ZFIN;Acc:ZDB-GENE-050913-139]	0.0203979	0.418484	-0.58771	-0.189624	0.933839	0.207712	0.0494599	0.526279	0.980826	0.54783	0.273054	0.805387	0	0	0	0
ENSDARG00000096120	si:ch73-266f23.3	4	-1	71993750	72008540	protein_coding	si:ch73-266f23.3 [Source:ZFIN;Acc:ZDB-GENE-110914-182]	0.356616	-0.260906	0.537524	-0.0799974	0.262258	0.467977	0.0996329	0.820028	0.606328	0.769167	0.387341	0.940961	0	0	0	0
ENSDARG00000075470	znf989	4	1	72009519	72016929	protein_coding	zinc finger protein 989 [Source:ZFIN;Acc:ZDB-GENE-050522-337]	-0.52278	0.126996	-0.737122	-0.0873458	0.0256508	0.640763	0.00500025	0.737977	0.193869	0.865179	0.0804967	0.908569	0	0	0	0
ENSDARG00000096030	si:dkey-262g12.7	4	1	72030896	72040553	protein_coding	si:dkey-262g12.7 [Source:ZFIN;Acc:ZDB-GENE-110914-181]	0.0462252	-0.0986028	0.568902	0.424074	0.827575	0.671091	0.0148319	0.092545	0.943355	0.879451	0.14492	0.372809	0	0	0	0
ENSDARG00000096141	zgc:173624	4	1	72041934	72049362	protein_coding	zgc:173624 [Source:ZFIN;Acc:ZDB-GENE-071004-60]	0.26867	0.0560051	0.202559	-0.0101067	0.301448	0.85095	0.435993	0.972269	0.643761	0.953196	0.747849	0.992753	0	0	0	0
ENSDARG00000101193	BX855614.3	4	-1	72060267	72067968	protein_coding		-0.328591	0.358072	-0.465903	0.22076	0.121763	0.172285	0.0421357	0.36997	0.42688	0.503675	0.25046	0.701738	0	0	0	0
ENSDARG00000103751	si:dkey-262g12.14	4	-1	72069693	72086392	protein_coding	si:dkey-262g12.14 [Source:ZFIN;Acc:ZDB-GENE-161017-17]	-0.0718973	-0.191201	-0.187948	-0.307252	0.674626	0.390454	0.294807	0.166499	0.880804	0.716639	0.638148	0.495146	0	0	0	0
ENSDARG00000073708	zgc:171551	4	-1	72087887	72115093	protein_coding	zgc:171551 [Source:ZFIN;Acc:ZDB-GENE-080220-8]	-0.392509	0.492755	-1.46201	-0.576746	0.0613871	0.112434	6.02791e-05	0.0450914	0.304029	0.410965	0.00701782	0.259823	0	0	-1	0
ENSDARG00000105816	BX855614.4	4	-1	72098478	72115139	protein_coding		-0.317145	0.255336	-0.502869	0.0696114	0.104506	0.291817	0.0215278	0.758362	0.396524	0.635389	0.176249	0.91678	0	0	0	0
ENSDARG00000102154	si:dkey-262g12.10	4	-1	72116429	72132374	protein_coding	si:dkey-262g12.10 [Source:ZFIN;Acc:ZDB-GENE-161017-33]	0.264079	-0.149443	0.207559	-0.205963	0.136979	0.469803	0.240509	0.31194	0.452466	0.770304	0.58366	0.652639	0	0	0	0
ENSDARG00000094612	si:dkey-262g12.3	4	-1	72138811	72146202	protein_coding	si:dkey-262g12.3 [Source:ZFIN;Acc:ZDB-GENE-060503-255]	0.179266	0.154856	-0.0209092	-0.0453199	0.327391	0.485695	0.910229	0.830312	0.666998	0.781212	0.973788	0.944433	0	0	0	0
ENSDARG00000094551	BX855614.1	4	-1	72154638	72165802	protein_coding		-0.132323	0.328243	-0.599584	-0.139018	0.353099	0.093598	0.00196003	0.42553	0.688224	0.375102	0.0472486	0.741099	0	0	-1	0
ENSDARG00000092608	si:dkey-262g12.12	4	-1	72172582	72183900	protein_coding	si:dkey-262g12.12 [Source:ZFIN;Acc:ZDB-GENE-161017-24]	-0.405045	0.337372	-1.09196	-0.349539	0.0637758	0.256682	0.000499639	0.20712	0.309651	0.600537	0.0222379	0.547295	0	0	-1	0
ENSDARG00000080016	si:cabz01032454.3	4	-1	72206255	72211638	protein_coding	si:cabz01032454.3 [Source:ZFIN;Acc:ZDB-GENE-161017-73]	-0.209152	0.992501	-2.86757	-1.66592	0.712883	0.330636	0.00403537	0.0699135	0.897839	0.669864	0.0712122	0.3242	0	0	0	0
ENSDARG00000105692	CABZ01069022.1	4	1	72230811	72258349	protein_coding		-0.0300464	0.00943107	0.00349042	0.0429679	0.920245	0.979077	0.990767	0.902874	0.976556	0.994301	0.997622	0.971553	0	0	0	0
ENSDARG00000105806	CABZ01069020.1	4	1	72300457	72306170	protein_coding		-0.0876366	0.152634	-0.13768	0.10259	0.594766	0.448785	0.416478	0.597471	0.843292	0.756356	0.735067	0.844598	0	0	0	0
ENSDARG00000105747	CABZ01069016.1	4	1	72333488	72342090	protein_coding		-1.07178	2.77291	-7.18057	-3.33589	0.0525816	0.0428204	4.06533e-06	0.0097014	0.281234	0.252846	0.00180636	0.115916	0	0	-1	0
ENSDARG00000105737	CABZ01069015.1	4	1	72347893	72356728	protein_coding		0.10387	-0.0461297	0.0567029	-0.0932963	0.539126	0.823524	0.741297	0.643252	0.812566	0.941887	0.909912	0.866622	0	0	0	0
ENSDARG00000088367	si:cabz01069013.3	4	1	72363165	72372221	protein_coding	si:cabz01069013.3 [Source:ZFIN;Acc:ZDB-GENE-161017-47]	0.393884	0.120996	0.0365658	-0.236323	0.254578	0.767731	0.917255	0.54841	0.598319	0.92105	0.975749	0.81811	0	0	0	0
ENSDARG00000086576	si:cabz01069012.2	4	-1	72399863	72444337	protein_coding	si:cabz01069012.2 [Source:ZFIN;Acc:ZDB-GENE-161017-152]	-0.436295	0.425247	-1.57304	-0.711501	0.0799938	0.231295	0.000144126	0.0368888	0.346961	0.573995	0.0111144	0.234709	0	0	-1	0
ENSDARG00000105818	CABZ01071909.3	4	-1	72448168	72468365	protein_coding		-0.0320236	-0.0423325	-0.201594	-0.211903	0.76369	0.7552	0.0878615	0.125524	0.919272	0.915541	0.363323	0.433298	0	0	0	0
ENSDARG00000091841	si:cabz01071909.2	4	1	72468423	72477817	protein_coding	si:cabz01071909.2 [Source:ZFIN;Acc:ZDB-GENE-161017-114]	-0.0198439	0.341531	-0.329981	0.0313942	0.885985	0.0739115	0.042791	0.851555	0.965806	0.333198	0.252774	0.95331	0	0	0	0
ENSDARG00000105811	CABZ01071909.2	4	-1	72497347	72511426	transcribed_unprocessed_pseudogene		-2.05219	0.39907	-2.41683	0.0344355	0.0164818	0.721833	0.0116087	0.973905	0.152626	0.901761	0.12814	0.992858	0	0	0	0
ENSDARG00000090998	si:cabz01071911.3	4	1	72538762	72554882	protein_coding	si:cabz01071911.3 [Source:ZFIN;Acc:ZDB-GENE-161017-60]	-0.564616	0.273385	-0.365466	0.472536	0.00638064	0.198009	0.0486717	0.0359415	0.0918852	0.535855	0.270503	0.231763	0	0	0	0
ENSDARG00000091793	si:cabz01071911.4	4	-1	72568520	72584464	protein_coding	si:cabz01071911.4 [Source:ZFIN;Acc:ZDB-GENE-161017-70]	-0.206813	0.0839781	-0.549059	-0.258269	0.176464	0.660904	0.00405147	0.174273	0.509258	0.87472	0.071338	0.506264	0	0	0	0
ENSDARG00000104163	si:cabz01071912.2	4	-1	72589483	72603843	protein_coding	si:cabz01071912.2 [Source:ZFIN;Acc:ZDB-GENE-161017-141]	0.161221	-0.0161287	0.120172	-0.057177	0.317443	0.933755	0.460862	0.761815	0.658112	0.980785	0.764729	0.918374	0	0	0	0
ENSDARG00000078212	zgc:165515	4	-1	72608363	72627774	protein_coding	zgc:165515 [Source:ZFIN;Acc:ZDB-GENE-030131-1772]	-0.0277863	0.456926	-0.681219	-0.196507	0.887988	0.106842	0.00929472	0.431151	0.966225	0.40019	0.113579	0.744797	0	0	0	0
ENSDARG00000105778	ptprr	4	-1	72628376	72664236	protein_coding	protein tyrosine phosphatase, receptor type, r [Source:ZFIN;Acc:ZDB-GENE-101029-2]	0.0679568	-0.0224936	0.196943	0.106493	0.330479	0.776353	0.0128753	0.190437	0.669688	0.924334	0.135057	0.526637	0	0	0	0
ENSDARG00000103350	trim24	4	1	72666711	72730614	protein_coding	tripartite motif containing 24 [Source:ZFIN;Acc:ZDB-GENE-030131-5913]	-0.0878575	0.217699	-0.15974	0.145816	0.350634	0.0651691	0.107295	0.187391	0.686648	0.312934	0.401221	0.523095	0	0	0	0
ENSDARG00000100752	RAB21	4	-1	72746978	72771217	protein_coding	zgc:154045 [Source:ZFIN;Acc:ZDB-GENE-060929-1062]	-0.0478286	-0.0108494	0.071523	0.108502	0.473277	0.88379	0.283563	0.160535	0.77289	0.964974	0.627425	0.486304	0	0	0	0
ENSDARG00000105760	CABZ01072523.1	4	1	72792955	72797157	protein_coding		-0.0340466	-0.203679	0.242365	0.0727324	0.719382	0.0941065	0.0224172	0.521281	0.900799	0.376056	0.180343	0.802615	0	0	0	0
ENSDARG00000105744	CABZ01062511.1	4	1	72799489	72812365	protein_coding		0.00163467	0.00450332	0.14695	0.149819	0.98741	0.969516	0.170113	0.216389	0.99655	0.992059	0.500466	0.557815	0	0	0	0
ENSDARG00000076624	ptprb	4	-1	72814552	72914132	protein_coding	protein tyrosine phosphatase, receptor type, b [Source:ZFIN;Acc:ZDB-GENE-101108-3]	-0.0820042	0.070721	0.161982	0.314707	0.530669	0.625309	0.217445	0.0471693	0.807663	0.857453	0.559094	0.266242	0	0	0	0
ENSDARG00000091499	zmp:0000001020	4	1	72923555	72995515	protein_coding	zmp:0000001020 [Source:ZFIN;Acc:ZDB-GENE-130530-1023]	-0.379124	-0.152904	0.436819	0.663038	0.151404	0.565885	0.0748798	0.0327919	0.473829	0.827592	0.335479	0.221224	0	0	0	0
ENSDARG00000105746	CABZ01083838.1	4	-1	73000679	73022581	protein_coding		-2.26334	-1.59953	1.1814	1.8452	0.106739	0.236563	0.243926	0.231985	0.39989	0.579378	0.587651	0.574583	0	0	0	0
ENSDARG00000017108	kcna1b	4	1	73109164	73113835	protein_coding	potassium voltage-gated channel, shaker-related subfamily, member 1b [Source:ZFIN;Acc:ZDB-GENE-140515-1]	-0.0451759	0.083835	-0.107609	0.0214018	0.507817	0.282614	0.127375	0.776462	0.793777	0.62641	0.436334	0.924398	0	0	0	0
ENSDARG00000105822	CABZ01117780.1	4	1	73121750	73123392	lincRNA		-0.11513	0.193543	-0.160087	0.148586	0.15603	0.0471701	0.0573591	0.109307	0.47962	0.266242	0.294023	0.405594	0	0	0	0
ENSDARG00000087887	phf21b	4	-1	73244029	73485212	protein_coding	PHD finger protein 21B [Source:ZFIN;Acc:ZDB-GENE-120824-1]	0.0186446	0.117838	0.188425	0.287618	0.847339	0.296093	0.0689342	0.0208474	0.951539	0.639268	0.322048	0.1731	0	0	0	0
ENSDARG00000017454	nup50	4	1	73490767	73532790	protein_coding	nucleoporin 50 [Source:ZFIN;Acc:ZDB-GENE-030131-1689]	0.0267236	-0.0674627	0.154645	0.0604587	0.674375	0.358724	0.028231	0.405049	0.880792	0.692889	0.20394	0.727036	0	0	0	0
ENSDARG00000068830	zgc:172139	4	-1	73531697	73559954	protein_coding	zgc:172139 [Source:ZFIN;Acc:ZDB-GENE-080204-49]	-0.0947111	0.0377729	-0.147872	-0.0153883	0.329303	0.742651	0.143353	0.890741	0.668526	0.910577	0.462153	0.967003	0	0	0	0
ENSDARG00000005126	large	4	-1	73564995	73618133	protein_coding	like-glycosyltransferase [Source:ZFIN;Acc:ZDB-GENE-061204-1]	-0.173212	0.324074	-0.365059	0.132226	0.111111	0.0149197	0.0036774	0.258708	0.408621	0.145236	0.067518	0.602664	0	0	0	0
ENSDARG00000100624	CABZ01066312.1	4	-1	73700548	73719943	protein_coding		0.00832924	-0.0335723	0.0872582	0.0453566	0.900089	0.668239	0.20457	0.557747	0.970354	0.878096	0.543764	0.823072	0	0	0	0
ENSDARG00000102191	CPNE8 (1 of many)	4	1	73733027	73840036	protein_coding	copine 8 [Source:HGNC Symbol;Acc:HGNC:23498]	-0.37291	-0.318431	-0.160615	-0.106136	0.0332902	0.118446	0.307981	0.579538	0.223	0.421222	0.649329	0.835163	0	0	0	0
ENSDARG00000103844	si:ch211-266c8.1	4	1	73877474	73890649	protein_coding	si:ch211-266c8.1 [Source:ZFIN;Acc:ZDB-GENE-070424-173]	-2.50915	-0.130907	-1.64083	0.737417	0.131236	0.946191	0.240125	0.713969	0.443166	0.984966	0.583366	0.898369	0	0	0	0
ENSDARG00000102468	si:dkey-71l4.5	4	-1	73900473	73930099	protein_coding	si:dkey-71l4.5 [Source:ZFIN;Acc:ZDB-GENE-120703-15]	-0.247538	0.0780568	-0.318844	0.00675091	0.492556	0.870866	0.401778	0.988288	0.784893	0.960819	0.724784	0.996821	0	0	0	0
ENSDARG00000099112	si:dkey-71l4.3	4	-1	74022854	74035134	protein_coding	si:dkey-71l4.3 [Source:ZFIN;Acc:ZDB-GENE-120703-25]	-0.263334	-0.333159	0.360202	0.290377	0.597148	0.579263	0.448585	0.630468	0.84438	0.835079	0.7562	0.85995	0	0	0	0
ENSDARG00000099327	zgc:174944	4	-1	74050132	74722238	protein_coding	zgc:174944 [Source:ZFIN;Acc:ZDB-GENE-080207-2]	0.38268	-1.33975	0.9277	-0.794734	0.148833	0.00140918	0.00253986	0.0280279	0.470565	0.0394574	0.0549769	0.203229	0	-1	0	0
ENSDARG00000098369	si:dkey-165o8.1	4	-1	74085500	74105395	protein_coding	si:dkey-165o8.1 [Source:ZFIN;Acc:ZDB-GENE-131118-7]	-0.807254	1.4183	-1.94252	0.283033	0.316462	0.221053	0.0512568	0.78143	0.657336	0.562512	0.277886	0.92633	0	0	0	0
ENSDARG00000103186	si:ch73-389k6.1	4	1	74723830	74754136	protein_coding	si:ch73-389k6.1 [Source:ZFIN;Acc:ZDB-GENE-091204-408]	0.167949	0.150458	-0.16576	-0.183251	0.232872	0.38293	0.259673	0.271691	0.575333	0.710989	0.603567	0.61584	0	0	0	0
ENSDARG00000102473	zgc:171673	4	1	74754998	74767025	protein_coding	zgc:171673 [Source:ZFIN;Acc:ZDB-GENE-071004-20]	1.01693	-0.174987	1.4644	0.272483	0.0023	0.509192	0.000119081	0.315462	0.0519712	0.794921	0.0101471	0.65608	0	0	1	0
ENSDARG00000101690	si:ch73-158p21.2	4	1	74768856	74780919	protein_coding	si:ch73-158p21.2 [Source:ZFIN;Acc:ZDB-GENE-161017-23]	0.626463	-0.0531712	0.398014	-0.28162	0.00824294	0.821303	0.0732252	0.230361	0.106206	0.941381	0.331217	0.57329	0	0	0	0
ENSDARG00000101030	si:ch73-158p21.3	4	-1	74781811	74789618	protein_coding	si:ch73-158p21.3 [Source:ZFIN;Acc:ZDB-GENE-030131-4747]	1.09722	-0.373396	1.56802	0.0974036	0.000408045	0.128	1.66232e-05	0.676244	0.0200284	0.4375	0.00367569	0.881737	1	0	1	0
ENSDARG00000101675	zgc:123107	4	-1	74796164	74802199	protein_coding	zgc:123107 [Source:ZFIN;Acc:ZDB-GENE-051113-192]	-0.103469	-0.447472	0.697428	0.353425	0.729066	0.202455	0.02556	0.318147	0.905136	0.541083	0.193625	0.658649	0	0	0	0
ENSDARG00000102679	FP074874.2	4	1	74823509	74832397	protein_coding		1.60601	-0.0418781	1.69104	0.0431494	0.000518343	0.90009	0.000347364	0.896099	0.0227561	0.970354	0.0182102	0.968945	1	0	1	0
ENSDARG00000100294	zgc:113209	4	1	74835205	74844381	protein_coding	zgc:113209 [Source:ZFIN;Acc:ZDB-GENE-050410-8]	0.560957	0.00561323	0.25286	-0.302484	0.0117938	0.980042	0.212367	0.181869	0.129189	0.994587	0.553111	0.516608	0	0	0	0
ENSDARG00000104208	zgc:172128	4	1	74845358	74849531	protein_coding	zgc:172128 [Source:ZFIN;Acc:ZDB-GENE-080220-2]	0.658878	-0.0173546	0.384971	-0.291262	0.00528588	0.93894	0.0746808	0.200653	0.0831739	0.982143	0.335036	0.539202	0	0	0	0
ENSDARG00000101883	FP074874.1	4	1	74850468	74858921	protein_coding		0.261651	0.11238	-0.114117	-0.263388	0.167151	0.617385	0.552022	0.233075	0.496097	0.85368	0.820392	0.5756	0	0	0	0
ENSDARG00000100164	si:dkey-16p6.1	4	1	74860137	74879239	protein_coding	si:dkey-16p6.1 [Source:ZFIN;Acc:ZDB-GENE-081103-43]	-0.695764	0.170759	-1.21135	-0.344823	0.0237514	0.662825	0.001762	0.354519	0.186246	0.875409	0.0446228	0.689297	0	0	-1	0
ENSDARG00000089142	zgc:113119	4	1	74873981	74884569	protein_coding	zgc:113119 [Source:ZFIN;Acc:ZDB-GENE-050327-3]	0.626327	0.116679	0.449276	-0.0603718	0.0400279	0.70555	0.131241	0.839662	0.24432	0.894887	0.443166	0.948612	0	0	0	0
ENSDARG00000077205	zgc:153116	4	1	74885688	74893653	protein_coding	zgc:153116 [Source:ZFIN;Acc:ZDB-GENE-060825-107]	0.830293	0.175291	0.699056	0.0440539	0.008511	0.541115	0.0225653	0.87378	0.107989	0.81384	0.180918	0.96201	0	0	0	0
ENSDARG00000029105	ftr51	4	-1	74899854	74907791	protein_coding	finTRIM family, member 51 [Source:ZFIN;Acc:ZDB-GENE-081104-54]	1.03471	-0.170124	0.541333	-0.6635	0.0044711	0.630362	0.1017	0.0692438	0.0754708	0.859886	0.391376	0.322732	0	0	0	0
ENSDARG00000053561	ms4a17a.11	4	1	74998757	75012109	protein_coding	membrane-spanning 4-domains, subfamily A, member 17A.11 [Source:ZFIN;Acc:ZDB-GENE-050417-157]	1.10208	-0.372126	1.02522	-0.448993	0.000689458	0.170201	0.00119182	0.0998297	0.0268132	0.500599	0.0361891	0.387842	1	0	1	0
ENSDARG00000043802	ms4a17a.9	4	1	75032057	75055899	protein_coding	membrane-spanning 4-domains, subfamily A, member 17A.9 [Source:ZFIN;Acc:ZDB-GENE-050320-79]	1.67552	-0.159384	1.26261	-0.572288	0.015804	0.781034	0.0589667	0.315514	0.149586	0.926199	0.298351	0.65611	0	0	0	0
ENSDARG00000007018	ms4a17a.6	4	1	75158375	75165741	protein_coding	membrane-spanning 4-domains, subfamily A, member 17A.6 [Source:ZFIN;Acc:ZDB-GENE-070209-265]	0.834618	-0.411456	2.14947	0.903397	0.109368	0.350403	0.000519446	0.0726001	0.405696	0.686475	0.0227909	0.329805	0	0	1	0
ENSDARG00000095695	ms4a17a.10	4	1	75168277	75208498	protein_coding	membrane-spanning 4-domains, subfamily A, member 17A.10 [Source:ZFIN;Acc:ZDB-GENE-080829-3]	1.63047	-0.611036	2.77566	0.534156	0.00218819	0.10261	2.18615e-05	0.167531	0.0505248	0.393118	0.00408273	0.496636	0	0	1	0
ENSDARG00000105672	CABZ01015815.2	4	1	75262431	75289486	lincRNA		1.58802	0.117555	1.31905	-0.15141	0.000723403	0.736785	0.00312205	0.655903	0.0276457	0.908216	0.062088	0.872359	1	0	0	0
ENSDARG00000105743	CABZ01015815.4	4	1	75270724	75272565	lincRNA		0.845391	0.144522	0.835696	0.134828	0.00270502	0.544789	0.00307555	0.564467	0.0570173	0.816118	0.0615818	0.826909	0	0	0	0
ENSDARG00000105800	CABZ01015815.5	4	1	75274245	75279376	lincRNA		1.31679	-0.0583109	1.42585	0.0507506	0.0030131	0.865521	0.0017513	0.881949	0.0608473	0.95886	0.0444823	0.964648	0	0	1	0
ENSDARG00000105694	CABZ01015815.3	4	1	75286742	75287182	lincRNA		1.53412	0.546669	0.950576	-0.0368793	0.0241164	0.382032	0.149719	0.949531	0.187915	0.710193	0.471602	0.985844	0	0	0	0
ENSDARG00000089296	si:dkey-240n22.6	4	1	75309080	75385300	protein_coding	si:dkey-240n22.6 [Source:ZFIN;Acc:ZDB-GENE-070705-411]	0.948415	-0.540888	1.69753	0.208229	0.103381	0.322985	0.00705708	0.704497	0.394463	0.663505	0.0971164	0.894358	0	0	0	0
ENSDARG00000105679	NA	NA	NA	NA	NA	NA	NA	1.63789	-0.312333	2.01343	0.0632079	0.00219494	0.415398	0.000447934	0.868297	0.050623	0.734526	0.02092	0.959956	0	0	1	0
ENSDARG00000105831	znf1009	4	1	75469557	75476350	protein_coding	zinc finger protein 1009 [Source:ZFIN;Acc:ZDB-GENE-110914-160]	0.241296	0.271369	-0.878662	-0.848588	0.273015	0.386609	0.00465435	0.00997406	0.617133	0.71387	0.0771866	0.117609	0	0	0	0
ENSDARG00000105689	znf1009	4	1	75476819	75483568	protein_coding	zinc finger protein 1009 [Source:ZFIN;Acc:ZDB-GENE-110914-160]	0.861186	0.077785	0.0881995	-0.695201	0.0102705	0.822904	0.772882	0.0527335	0.119784	0.941771	0.923004	0.281718	0	0	0	0
ENSDARG00000092241	znf1009	4	1	75477584	75603963	protein_coding	zinc finger protein 1009 [Source:ZFIN;Acc:ZDB-GENE-110914-160]	0.0309824	-0.0748955	-0.0311069	-0.136985	0.857987	0.732968	0.860544	0.522843	0.95602	0.90649	0.956907	0.803501	0	0	0	0
ENSDARG00000096001	si:dkey-240n22.8	4	1	75484123	75489070	protein_coding	si:dkey-240n22.8 [Source:ZFIN;Acc:ZDB-GENE-110914-150]	0.0597138	0.290663	-0.133073	0.0978761	0.773272	0.254968	0.535606	0.683278	0.923093	0.598638	0.810446	0.885029	0	0	0	0
ENSDARG00000100849	BX005417.2	4	1	75492064	75514792	protein_coding		-0.363442	-0.106871	-0.462405	-0.205833	0.0574243	0.641271	0.0233031	0.3613	0.294155	0.865482	0.18423	0.694978	0	0	0	0
ENSDARG00000102480	BX005417.3	4	1	75499907	75509173	protein_coding		-0.163595	0.573356	-1.72991	-0.992964	0.609138	0.254908	0.000981774	0.039307	0.849985	0.598596	0.0323916	0.241999	0	0	-1	0
ENSDARG00000102027	si:dkey-172k15.11	4	1	75508816	75573385	protein_coding	si:dkey-172k15.11 [Source:ZFIN;Acc:ZDB-GENE-161017-10]	0.0979861	0.218171	-0.119509	0.000676083	0.612178	0.355145	0.551402	0.997574	0.851371	0.689853	0.820071	0.999346	0	0	0	0
ENSDARG00000104678	CU467646.6	4	1	75516171	75531712	protein_coding		0.0106928	0.238775	-0.268692	-0.0406097	0.935639	0.171121	0.0750428	0.798573	0.981213	0.501937	0.335742	0.93275	0	0	0	0
ENSDARG00000095717	si:dkey-172k15.6	4	1	75607584	75625999	protein_coding	si:dkey-172k15.6 [Source:ZFIN;Acc:ZDB-GENE-121214-9]	-0.160999	-0.367148	-2.10562	-2.31177	0.691149	0.640614	0.00226535	0.00703409	0.888805	0.865071	0.0515794	0.0969641	0	0	0	0
ENSDARG00000043781	psmb10	4	-1	75630955	75641899	protein_coding	proteasome subunit beta 10 [Source:ZFIN;Acc:ZDB-GENE-040718-278]	0.118666	-0.223173	0.805774	0.463936	0.526881	0.280333	0.000698369	0.0410905	0.805617	0.624317	0.027042	0.247421	0	0	1	0
ENSDARG00000097086	si:dkey-172k15.4	4	-1	75644408	75652002	protein_coding	si:dkey-172k15.4 [Source:ZFIN;Acc:ZDB-GENE-131127-210]	-0.156551	0.217785	-0.735188	-0.360851	0.337132	0.327787	0.00134346	0.0973855	0.675785	0.667397	0.0384965	0.38262	0	0	-1	0
ENSDARG00000097215	si:dkey-172k15.3	4	-1	75652590	75660745	protein_coding	si:dkey-172k15.3 [Source:ZFIN;Acc:ZDB-GENE-131121-97]	0.185224	0.108524	0.263054	0.186354	0.340663	0.62261	0.185064	0.39551	0.679178	0.855925	0.520371	0.720457	0	0	0	0
ENSDARG00000097937	si:dkey-172k15.5	4	-1	75662519	75673735	protein_coding	si:dkey-172k15.5 [Source:ZFIN;Acc:ZDB-GENE-131127-219]	-0.0190528	0.143904	-0.296325	-0.133368	0.865063	0.30765	0.0240241	0.326132	0.958628	0.649017	0.187551	0.666136	0	0	0	0
ENSDARG00000076442	zgc:174310	4	-1	75673766	75675748	protein_coding	zgc:174310 [Source:ZFIN;Acc:ZDB-GENE-081022-6]	0.146626	0.166748	0.10973	0.129852	0.215141	0.235452	0.354506	0.336036	0.556512	0.578251	0.689291	0.674849	0	0	0	0
ENSDARG00000053695	zgc:162948	4	-1	75676771	75689678	protein_coding	zgc:162948 [Source:ZFIN;Acc:ZDB-GENE-070424-46]	0.136337	-0.160344	0.00912731	-0.287554	0.384424	0.415048	0.953991	0.144976	0.712084	0.734243	0.987195	0.464714	0	0	0	0
ENSDARG00000105697	CABZ01063884.1	4	-1	75684542	75690819	protein_coding		-0.310552	0.131828	-0.426482	0.0158979	0.0557344	0.485128	0.0160102	0.929618	0.289241	0.780849	0.1507	0.979454	0	0	0	0
ENSDARG00000105784	CABZ01063885.1	4	-1	75693023	75697386	protein_coding		-0.216752	0.178928	-0.312695	0.0829848	0.0709819	0.207838	0.0171064	0.533988	0.326693	0.547965	0.155665	0.809565	0	0	0	0
ENSDARG00000099984	CABZ01023255.1	4	-1	75703060	75709292	protein_coding		-0.093889	0.124418	0.16904	0.387347	0.541119	0.473755	0.26823	0.0415507	0.81384	0.773084	0.612426	0.248944	0	0	0	0
ENSDARG00000101587	CABZ01023254.1	4	-1	75711913	75718925	protein_coding		0.0637387	0.317836	-0.00309524	0.251002	0.745779	0.182318	0.987652	0.271322	0.91196	0.517163	0.996596	0.615645	0	0	0	0
ENSDARG00000100015	si:ch211-248k15.2	4	1	75733712	75744332	protein_coding	si:ch211-248k15.2 [Source:ZFIN;Acc:ZDB-GENE-070705-142]	0.475091	-0.00465595	0.325771	-0.153976	0.0623262	0.986516	0.193312	0.566535	0.305962	0.996383	0.53038	0.827728	0	0	0	0
ENSDARG00000099658	CT025651.1	4	1	75747154	75772245	unprocessed_pseudogene		0.321644	0.0340158	0.52537	0.237742	0.410286	0.934774	0.183227	0.569041	0.730663	0.980958	0.518295	0.829272	0	0	0	0
ENSDARG00000104975	CT025651.2	4	1	75755559	75759270	sense_intronic		2.96531	-0.356022	3.68156	0.360231	0.023831	0.69171	0.00698791	0.698328	0.186669	0.888933	0.0966371	0.891684	0	0	0	0
ENSDARG00000086492	si:dkey-265e15.2	4	1	75806664	75870920	protein_coding	si:dkey-265e15.2 [Source:ZFIN;Acc:ZDB-GENE-081103-3]	0.375793	-0.214963	2.12975	1.539	0.465546	0.619109	0.000575684	0.00755359	0.767485	0.854402	0.0241715	0.101116	0	0	1	0
ENSDARG00000105691	slco1f3	4	-1	75905276	75947760	protein_coding	solute carrier organic anion transporter family, member 1F3 [Source:ZFIN;Acc:ZDB-GENE-080212-5]	-0.0387481	2.60035	-3.92411	-1.28501	0.935186	0.00806983	9.81554e-05	0.086668	0.981045	0.104937	0.00916262	0.360668	0	0	-1	0
ENSDARG00000100780	slco1e1	4	-1	75964559	75995890	protein_coding	solute carrier organic anion transporter family, member 1E1 [Source:ZFIN;Acc:ZDB-GENE-100818-2]	-0.262966	0.334664	-0.846234	-0.248604	0.183776	0.226116	0.00193236	0.32672	0.519219	0.568734	0.0469982	0.666507	0	0	-1	0
ENSDARG00000104108	slco1d1	4	-1	76004966	76047519	protein_coding	solute carrier organic anion transporter family, member 1D1 [Source:ZFIN;Acc:ZDB-GENE-030131-5044]	-0.258682	0.0180501	0.284318	0.56105	0.05322	0.894162	0.0315084	0.00151552	0.283035	0.968089	0.216581	0.0411394	0	0	0	1
ENSDARG00000105685	CABZ01087415.1	4	-1	76087151	76121660	protein_coding		-0.149866	-0.177764	-0.437353	-0.465251	0.644877	0.68274	0.210489	0.278337	0.867341	0.884673	0.551104	0.622187	0	0	0	0
ENSDARG00000092759	si:dkey-61p9.9	4	1	76245352	76361603	protein_coding	si:dkey-61p9.9 [Source:ZFIN;Acc:ZDB-GENE-041210-240]	0.355296	-0.658295	1.5829	0.569306	0.562716	0.311671	0.0145099	0.398353	0.825986	0.652422	0.143852	0.722414	0	0	0	0
ENSDARG00000104380	si:dkey-238k10.2	4	1	76377194	76528321	protein_coding	si:dkey-238k10.2 [Source:ZFIN;Acc:ZDB-GENE-070705-400]	-0.394486	-0.14825	0.605914	0.85215	0.291196	0.704076	0.0871139	0.0553519	0.634926	0.894118	0.361735	0.28851	0	0	0	0
ENSDARG00000090778	ttll1	4	1	76377531	76547868	protein_coding	tubulin tyrosine ligase-like family, member 1 [Source:ZFIN;Acc:ZDB-GENE-040426-1326]	-0.113725	0.0892433	-0.393664	-0.190696	0.331316	0.536608	0.00606679	0.185015	0.670514	0.810996	0.0896772	0.520336	0	0	0	0
ENSDARG00000100654	si:dkey-207m2.4	4	1	76455198	76486085	protein_coding	si:dkey-207m2.4 [Source:ZFIN;Acc:ZDB-GENE-081103-58]	-0.818409	-0.0558006	-0.0622007	0.700408	0.0518413	0.898697	0.859687	0.139779	0.279484	0.969922	0.956678	0.457394	0	0	0	0
ENSDARG00000098409	BX005376.1	4	1	76495519	76504620	unprocessed_pseudogene		0.474369	-0.297721	0.617294	-0.154796	0.0694784	0.316101	0.0254354	0.586964	0.323304	0.656905	0.193288	0.839057	0	0	0	0
ENSDARG00000078014	pacsin2	4	1	76548382	76624399	protein_coding	protein kinase C and casein kinase substrate in neurons 2 [Source:ZFIN;Acc:ZDB-GENE-040426-2596]	-0.0444015	-0.0311553	-0.159853	-0.146606	0.777788	0.87238	0.329898	0.442261	0.924893	0.961394	0.669011	0.751886	0	0	0	0
ENSDARG00000097583	arfgap3	4	1	76572909	76580808	protein_coding	ADP-ribosylation factor GTPase activating protein 3 [Source:ZFIN;Acc:ZDB-GENE-040426-1]	-0.242837	0.269573	-0.131427	0.380983	0.173533	0.197436	0.444947	0.0748181	0.505386	0.535214	0.753686	0.335295	0	0	0	0
ENSDARG00000078520	zgc:113921	4	1	76581353	76590118	protein_coding	zgc:113921 [Source:ZFIN;Acc:ZDB-GENE-050913-116]	-0.194991	0.191569	-0.26821	0.11835	0.247712	0.352736	0.129525	0.548306	0.591182	0.687876	0.439866	0.81811	0	0	0	0
ENSDARG00000039302	terfa	4	1	76587747	76612256	protein_coding	telomeric repeat binding factor a [Source:ZFIN;Acc:ZDB-GENE-020419-38]	-0.019059	-0.0209757	-0.109539	-0.111456	0.814203	0.831866	0.200709	0.260482	0.938609	0.945022	0.539261	0.604529	0	0	0	0
ENSDARG00000032405	zgc:85975	4	-1	76590519	76594730	protein_coding	zgc:85975 [Source:ZFIN;Acc:ZDB-GENE-040426-2417]	0.543902	0.0211329	0.362607	-0.160162	0.0389787	0.937544	0.154669	0.543873	0.241134	0.981825	0.477846	0.815516	0	0	0	0
ENSDARG00000087206	cct2	4	1	76623605	76624990	protein_coding	chaperonin containing TCP1, subunit 2 (beta) [Source:ZFIN;Acc:ZDB-GENE-020419-6]	-0.0440208	-0.215135	0.271123	0.100008	0.720595	0.160991	0.0417816	0.495808	0.901135	0.48705	0.249391	0.78708	0	0	0	0
ENSDARG00000063150	nrxn2b	7	1	386897	483156	protein_coding	neurexin 2b [Source:ZFIN;Acc:ZDB-GENE-070206-7]	-0.328964	-0.07014	0.293357	0.552181	0.017789	0.600482	0.0239942	0.0015906	0.158657	0.845807	0.187492	0.0422412	0	0	0	1
ENSDARG00000091521	MAP3K11	7	-1	495901	598306	protein_coding	si:cabz01078036.1 [Source:ZFIN;Acc:ZDB-GENE-160728-33]	0.152065	0.0272517	0.125784	0.000969944	0.525987	0.92125	0.600905	0.997133	0.805091	0.976943	0.845999	0.999311	0	0	0	0
ENSDARG00000041203	drap1	7	-1	605715	616429	protein_coding	DR1-associated protein 1 (negative cofactor 2 alpha) [Source:ZFIN;Acc:ZDB-GENE-030131-400]	-0.00235528	-0.0167038	-0.228826	-0.243174	0.973249	0.840903	0.00718014	0.0110206	0.992834	0.949128	0.0979626	0.124548	0	0	0	0
ENSDARG00000019406	zgc:63470	7	1	620140	626604	protein_coding	zgc:63470 [Source:ZFIN;Acc:ZDB-GENE-040426-1126]	0.0537539	-0.195782	0.149311	-0.100225	0.587614	0.131804	0.152906	0.41114	0.839412	0.444389	0.475898	0.731218	0	0	0	0
ENSDARG00000098696	rela	7	-1	626603	667906	protein_coding	v-rel avian reticuloendotheliosis viral oncogene homolog A [Source:ZFIN;Acc:ZDB-GENE-040825-4]	-0.0451981	0.0682413	0.196268	0.309707	0.468312	0.3346	0.00682761	0.000802706	0.769476	0.673617	0.095339	0.0292994	0	0	0	1
ENSDARG00000067794	cabz01076234.2	7	1	692518	711507	protein_coding	cabz01076234.2 [Source:ZFIN;Acc:ZDB-GENE-160727-2]	0.182212	-0.108835	0.47219	0.181143	0.279403	0.571078	0.0124466	0.347823	0.623243	0.830318	0.132958	0.684718	0	0	0	0
ENSDARG00000102296	zgc:175177	7	1	718977	725824	protein_coding	zgc:175177 [Source:ZFIN;Acc:ZDB-GENE-080303-30]	0.0649518	-0.216063	0.395088	0.114073	0.700692	0.284782	0.0318539	0.563211	0.892715	0.628696	0.217787	0.826266	0	0	0	0
ENSDARG00000105657	si:cabz01080528.1	7	-1	728721	742702	protein_coding	si:cabz01080528.1 [Source:ZFIN;Acc:ZDB-GENE-160728-36]	-0.126607	0.0252093	0.238312	0.390128	0.20158	0.815839	0.0236098	0.00364339	0.539986	0.939327	0.185521	0.0671191	0	0	0	0
ENSDARG00000076386	epdl1	7	1	890713	902359	protein_coding	ependymin-like 1 [Source:ZFIN;Acc:ZDB-GENE-090710-3]	0.0160798	-0.328481	0.572785	0.228225	0.926605	0.103102	0.0045559	0.25203	0.97858	0.394037	0.0763398	0.595761	0	0	0	0
ENSDARG00000019743	dctn1a	7	-1	903916	954696	protein_coding	dynactin 1a [Source:ZFIN;Acc:ZDB-GENE-070117-2205]	-0.171084	0.0268809	-0.166963	0.0310019	0.0370733	0.751023	0.039677	0.711329	0.235294	0.913898	0.243132	0.897519	0	0	0	0
ENSDARG00000059741	alpk1	7	-1	956558	981563	protein_coding	alpha-kinase 1 [Source:ZFIN;Acc:ZDB-GENE-140106-68]	0.0194409	-0.0830811	-0.125261	-0.227783	0.883179	0.617514	0.365722	0.173658	0.96493	0.853746	0.698427	0.505527	0	0	0	0
ENSDARG00000063376	si:dkeyp-74b6.2	7	1	1152309	1163758	protein_coding	si:dkeyp-74b6.2 [Source:ZFIN;Acc:ZDB-GENE-160113-86]	0.016031	0.424636	-0.227344	0.18126	0.924853	0.0408639	0.192035	0.341194	0.978223	0.246906	0.52874	0.679588	0	0	0	0
ENSDARG00000090965	ripk3	7	-1	1168799	1211240	protein_coding	receptor-interacting serine-threonine kinase 3 [Source:ZFIN;Acc:ZDB-GENE-071115-4]	0.0081929	-0.00638118	0.0891329	0.0745588	0.963082	0.975704	0.615954	0.718242	0.990257	0.993363	0.852961	0.900156	0	0	0	0
ENSDARG00000092488	khnyn	7	1	1228365	1264961	protein_coding	KH and NYN domain containing [Source:ZFIN;Acc:ZDB-GENE-141215-64]	-0.16514	-0.00568144	0.00365507	0.163114	0.237262	0.971196	0.978118	0.307254	0.580281	0.992516	0.994023	0.648634	0	0	0	0
ENSDARG00000105485	si:cabz01090193.1	7	1	1306069	1313140	protein_coding	si:cabz01090193.1 [Source:ZFIN;Acc:ZDB-GENE-160113-148]	-0.425689	0.652215	-0.444204	0.6337	0.154347	0.0659771	0.138207	0.0687757	0.47756	0.314794	0.454606	0.321677	0	0	0	0
ENSDARG00000039268	emc4	7	1	1306308	1332441	protein_coding	ER membrane protein complex subunit 4 [Source:ZFIN;Acc:ZDB-GENE-040426-1891]	-0.0151468	0.157124	0.446194	0.618465	0.926173	0.389265	0.014562	0.00510695	0.978564	0.715833	0.144036	0.0816399	0	0	0	0
ENSDARG00000105551	si:cabz01101003.1	7	1	1314009	1320014	protein_coding	si:cabz01101003.1 [Source:ZFIN;Acc:ZDB-GENE-160728-148]	0.179125	0.313397	-0.192677	-0.0584044	0.662044	0.510874	0.647236	0.898136	0.875157	0.795706	0.868249	0.969873	0	0	0	0
ENSDARG00000104227	nop10	7	1	1369427	1372832	protein_coding	NOP10 ribonucleoprotein homolog (yeast) [Source:ZFIN;Acc:ZDB-GENE-041007-4]	0.0366939	0.0681108	0.380819	0.412236	0.826319	0.720194	0.0365402	0.0476488	0.942891	0.901076	0.233653	0.2675	0	0	0	0
ENSDARG00000105648	si:cabz01102082.1	7	1	1385754	1391471	protein_coding	si:cabz01102082.1 [Source:ZFIN;Acc:ZDB-GENE-160728-40]	-0.328358	0.374083	-0.227882	0.474559	0.0996351	0.10713	0.236373	0.0449743	0.387341	0.400848	0.579211	0.259431	0	0	0	0
ENSDARG00000100163	tox4b	7	1	1393944	1407868	protein_coding	TOX high mobility group box family member 4 b [Source:ZFIN;Acc:ZDB-GENE-080220-49]	-0.266388	-0.0299368	0.03402	0.270471	0.11644	0.872345	0.825594	0.166061	0.417543	0.96137	0.942476	0.494428	0	0	0	0
ENSDARG00000079949	supt16h	7	1	1414889	1485470	protein_coding	SPT16 homolog, facilitates chromatin remodeling subunit [Source:ZFIN;Acc:ZDB-GENE-031118-96]	0.0126789	-0.035209	0.17369	0.125802	0.893565	0.738207	0.0823766	0.245209	0.967992	0.908569	0.352017	0.588952	0	0	0	0
ENSDARG00000068030	si:cabz01007802.1	7	-1	2276574	2308382	protein_coding	si:cabz01007802.1 [Source:ZFIN;Acc:ZDB-GENE-160728-30]	0.354049	0.377366	-0.28953	-0.266214	0.104112	0.145137	0.202576	0.264888	0.395792	0.464987	0.54115	0.608824	0	0	0	0
ENSDARG00000011170	ndrg2	7	-1	3794730	3900585	protein_coding	NDRG family member 2 [Source:ZFIN;Acc:ZDB-GENE-041212-15]	0.123566	-0.0102621	0.0981722	-0.0356557	0.0926807	0.891347	0.162709	0.636515	0.37315	0.96711	0.489554	0.862982	0	0	0	0
ENSDARG00000103845	zgc:55733	7	1	3935060	3966557	protein_coding	zgc:55733 [Source:ZFIN;Acc:ZDB-GENE-040426-791]	0.170648	-0.0405714	0.00485268	-0.206367	0.0196811	0.577938	0.93891	0.0134334	0.167872	0.834339	0.982137	0.138174	0	0	0	0
ENSDARG00000105450	si:ch211-63p21.1	7	1	4024968	4048813	protein_coding	si:ch211-63p21.1 [Source:ZFIN;Acc:ZDB-GENE-141216-443]	-0.318823	0.342734	-0.233231	0.428326	0.0608263	0.0738638	0.151687	0.029694	0.302587	0.333045	0.474088	0.209598	0	0	0	0
ENSDARG00000055313	slc12a10.1	7	-1	4287322	4326612	protein_coding	solute carrier family 12 (sodium/potassium/chloride transporters), member 10, tandem duplicate 1 [Source:ZFIN;Acc:ZDB-GENE-060503-330]	0.284799	-0.209274	0.0759277	-0.418146	0.279545	0.518484	0.773596	0.195761	0.623437	0.80059	0.923173	0.533359	0	0	0	0
ENSDARG00000032631	ltb4r	7	-1	4878691	4901536	protein_coding	leukotriene B4 receptor [Source:ZFIN;Acc:ZDB-GENE-070705-164]	0.158344	-0.653508	0.511162	-0.30069	0.336248	0.00672736	0.00692772	0.149787	0.675024	0.0945889	0.0961863	0.471646	0	0	0	0
ENSDARG00000105364	si:ch73-223f5.1	7	-1	5058381	5069917	protein_coding	si:ch73-223f5.1 [Source:ZFIN;Acc:ZDB-GENE-160113-94]	0.0817618	-0.500433	2.9029	2.3207	0.885583	0.248192	5.74978e-05	0.000905034	0.965707	0.591768	0.00687036	0.0311836	0	0	1	1
ENSDARG00000105509	si:cabz01074944.1	7	1	5114572	5160970	protein_coding	si:cabz01074944.1 [Source:ZFIN;Acc:ZDB-GENE-160113-145]	-0.137463	-0.43884	0.182399	-0.118979	0.631379	0.226261	0.515033	0.732933	0.860334	0.568851	0.798396	0.906478	0	0	0	0
ENSDARG00000090396	si:cabz01074946.1	7	-1	5183665	5195252	protein_coding	si:cabz01074946.1 [Source:ZFIN;Acc:ZDB-GENE-160113-134]	-0.222312	0.0104604	0.158531	0.391303	0.529607	0.978509	0.637454	0.330221	0.807062	0.994164	0.863334	0.669351	0	0	0	0
ENSDARG00000027397	vangl2	7	-1	5202345	5253498	protein_coding	VANGL planar cell polarity protein 2 [Source:ZFIN;Acc:ZDB-GENE-020507-3]	-0.108663	0.00344038	-0.261968	-0.149865	0.179416	0.970621	0.00589829	0.120779	0.513185	0.992302	0.0885457	0.425469	0	0	0	0
ENSDARG00000052482	arhgef11	7	-1	5258599	5365946	protein_coding	Rho guanine nucleotide exchange factor (GEF) 11 [Source:ZFIN;Acc:ZDB-GENE-070604-1]	-0.148935	0.0686581	0.286039	0.503632	0.0568287	0.38777	0.00152864	4.29665e-05	0.292657	0.714876	0.0413113	0.00578705	0	0	1	1
ENSDARG00000086815	MYADM (1 of many)	7	1	5372918	5399165	protein_coding	si:dkeyp-67a8.2 [Source:ZFIN;Acc:ZDB-GENE-070912-664]	0.0519107	0.110605	-0.0355855	0.0231087	0.856703	0.730862	0.901766	0.941504	0.955424	0.905811	0.971123	0.983191	0	0	0	0
ENSDARG00000105500	BX000524.2	7	-1	5555132	5560904	unprocessed_pseudogene		-0.176901	-0.722172	0.345474	-0.199797	0.515913	0.0585531	0.207243	0.5663	0.799031	0.297002	0.547362	0.827628	0	0	0	0
ENSDARG00000028912	si:dkey-10h3.2	7	-1	5577977	5589550	protein_coding	si:dkey-10h3.2 [Source:ZFIN;Acc:ZDB-GENE-060503-142]	-1.52602	-1.34407	-0.499145	-0.317198	0.0504618	0.224035	0.470839	0.763519	0.27569	0.566153	0.770922	0.919263	0	0	0	0
ENSDARG00000105470	si:dkey-23a13.2	7	-1	5756975	5774692	protein_coding	si:dkey-23a13.2 [Source:ZFIN;Acc:ZDB-GENE-160113-96]	0.15362	0.324656	0.178191	0.349227	0.659304	0.411754	0.609316	0.371331	0.87406	0.731687	0.850039	0.702553	0	0	0	0
ENSDARG00000103819	CU459186.5	7	1	5783444	5784093	protein_coding	Histone H3.2 [Source:UniProtKB/Swiss-Prot;Acc:Q4QRF4]	-0.904969	-0.32131	-0.410481	0.173178	0.00283963	0.302124	0.0935127	0.571989	0.0586221	0.644338	0.374948	0.830712	0	0	0	0
ENSDARG00000099514	zgc:112234	7	1	5784680	5785349	protein_coding	zgc:112234 [Source:NCBI gene;Acc:554097]	-0.107094	1.04773	-0.338518	0.816303	0.87838	0.193097	0.635904	0.290422	0.963677	0.530135	0.862728	0.634147	0	0	0	0
ENSDARG00000105352	hist1h4l	7	1	5787624	5788029	protein_coding	histone 1, H4, like [Source:ZFIN;Acc:ZDB-GENE-070927-10]	-0.836951	-0.0550604	-0.656327	0.125564	0.0338073	0.90301	0.0807021	0.777893	0.224398	0.971641	0.348423	0.924973	0	0	0	0
ENSDARG00000105431	si:dkey-23a13.9	7	1	5790023	5790727	protein_coding	si:dkey-23a13.9 [Source:ZFIN;Acc:ZDB-GENE-160113-29]	-1.00307	-0.412761	-0.601859	-0.0115474	0.0769792	0.561918	0.260684	0.986716	0.340247	0.825489	0.604726	0.996437	0	0	0	0
ENSDARG00000029838	si:dkey-23a13.11	7	1	5799018	5821129	protein_coding	si:dkey-23a13.11 [Source:ZFIN;Acc:ZDB-GENE-160113-14]	0.161746	-0.337508	0.573027	0.0737738	0.51366	0.270798	0.0339435	0.802307	0.797414	0.615085	0.225002	0.934459	0	0	0	0
ENSDARG00000099123	CU459186.2	7	1	5835290	5835950	protein_coding		-0.968594	0.297708	-0.312555	0.953748	0.00231502	0.293825	0.193363	0.00575223	0.052114	0.63756	0.530439	0.0871066	0	0	0	0
ENSDARG00000101249	hist1h4l	7	1	5837556	5838171	protein_coding	histone 1, H4, like [Source:ZFIN;Acc:ZDB-GENE-070927-10]	0.297032	0.0461781	0.451608	0.200754	0.0729625	0.792835	0.0116889	0.260311	0.330631	0.930451	0.128551	0.604339	0	0	0	0
ENSDARG00000102806	zgc:112234	7	1	5838844	5839856	protein_coding	zgc:112234 [Source:NCBI gene;Acc:554097]	-0.330546	-0.313168	0.434237	0.451615	0.0326746	0.0618731	0.005008	0.0143851	0.22086	0.304945	0.0805377	0.143272	0	0	0	0
ENSDARG00000101720	CU459186.4	7	1	5843964	5844461	protein_coding	Histone H3.2 [Source:UniProtKB/Swiss-Prot;Acc:Q4QRF4]	0.0187102	-0.317137	0.837292	0.501445	0.963835	0.483625	0.0485867	0.28795	0.990382	0.779742	0.270284	0.631694	0	0	0	0
ENSDARG00000099920	hist1h4l	7	1	5846578	5847344	protein_coding	histone 1, H4, like [Source:ZFIN;Acc:ZDB-GENE-070927-10]	0.0538634	0.0924025	0.196567	0.235106	0.814031	0.73349	0.399652	0.384238	0.938512	0.906753	0.723106	0.711901	0	0	0	0
ENSDARG00000100906	CU459186.3	7	1	5853547	5854344	protein_coding		-0.361899	-0.796339	0.243536	-0.190904	0.199301	0.0314272	0.350001	0.568841	0.537501	0.216325	0.686162	0.829192	0	0	0	0
ENSDARG00000105508	si:dkey-23a13.21	7	1	5854966	5855595	protein_coding	si:dkey-23a13.21 [Source:ZFIN;Acc:ZDB-GENE-160113-53]	-0.6267	0.0394469	-0.365455	0.300692	0.0322973	0.899608	0.167936	0.344896	0.219547	0.970173	0.497318	0.6821	0	0	0	0
ENSDARG00000105384	si:dkey-23a13.22	7	1	5856060	5857076	protein_coding	si:dkey-23a13.22 [Source:ZFIN;Acc:ZDB-GENE-160113-78]	0.0963854	-0.407865	1.0354	0.531145	0.710105	0.160139	0.00107231	0.0839969	0.896924	0.485674	0.0340131	0.35564	0	0	1	0
ENSDARG00000086614	hist1h4l	7	-1	5943367	5943678	protein_coding	histone 1, H4, like [Source:ZFIN;Acc:ZDB-GENE-070927-10]	2.90693	0.297747	3.4127	0.803513	0.064223	0.703272	0.035363	0.326995	0.310791	0.893765	0.230024	0.666733	0	0	0	0
ENSDARG00000015607	si:ch211-220f21.2	7	-1	6106448	6143321	protein_coding	si:ch211-220f21.2 [Source:ZFIN;Acc:ZDB-GENE-160113-17]	0.28714	-0.796869	1.5879	0.503888	0.486257	0.104155	0.00131618	0.296992	0.781526	0.395834	0.0380283	0.640028	0	0	1	0
ENSDARG00000105353	hist1h4l	7	-1	6204800	6205181	protein_coding	histone 1, H4, like [Source:ZFIN;Acc:ZDB-GENE-070927-10]	0.715988	0.363335	0.615612	0.262959	0.00911701	0.158728	0.0213768	0.286336	0.112413	0.483532	0.1757	0.630232	0	0	0	0
ENSDARG00000105459	CU457819.4	7	-1	6208863	6209690	protein_coding	Histone H3.2 [Source:UniProtKB/Swiss-Prot;Acc:Q4QRF4]	-0.287	-0.209173	-0.14449	-0.0666634	0.248559	0.49434	0.549218	0.822913	0.592265	0.786337	0.818597	0.941771	0	0	0	0
ENSDARG00000105430	si:ch73-368j24.11	7	-1	6210302	6211042	protein_coding	si:ch73-368j24.11 [Source:ZFIN;Acc:ZDB-GENE-160113-46]	0.111153	-0.248978	0.34134	-0.0187915	0.643014	0.389383	0.166095	0.946713	0.866492	0.715941	0.494464	0.985131	0	0	0	0
ENSDARG00000104588	zgc:112234	7	-1	6213713	6215204	protein_coding	zgc:112234 [Source:NCBI gene;Acc:554097]	-0.115327	-0.483213	1.02978	0.661891	0.687988	0.144035	0.00205333	0.0616822	0.887147	0.463162	0.0484852	0.304581	0	0	1	0
ENSDARG00000105382	hist1h4l	7	-1	6216347	6216752	protein_coding	histone 1, H4, like [Source:ZFIN;Acc:ZDB-GENE-070927-10]	1.28551	0.092703	1.60693	0.414118	0.0513231	0.866966	0.0187054	0.461716	0.278121	0.959565	0.163397	0.765159	0	0	0	0
ENSDARG00000100279	zgc:165551	7	-1	6218467	6219642	protein_coding	zgc:165551 [Source:ZFIN;Acc:ZDB-GENE-030131-6292]	-0.0804556	-0.575504	0.372022	-0.123027	0.780074	0.121376	0.196332	0.726137	0.925863	0.426183	0.53404	0.903776	0	0	0	0
ENSDARG00000105468	zgc:112234	7	-1	6220571	6221058	protein_coding	zgc:112234 [Source:NCBI gene;Acc:554097]	-0.230527	-0.0976048	0.0879233	0.220846	0.363614	0.745802	0.718743	0.464242	0.696752	0.91196	0.90039	0.766598	0	0	0	0
ENSDARG00000105318	hist1h4l	7	-1	6221742	6222135	protein_coding	histone 1, H4, like [Source:ZFIN;Acc:ZDB-GENE-070927-10]	-0.0779904	0.146256	0.0471405	0.271387	0.662215	0.479939	0.789108	0.197467	0.875201	0.777171	0.929308	0.535218	0	0	0	0
ENSDARG00000105414	zgc:112234	7	-1	6227885	6228351	protein_coding	zgc:112234 [Source:NCBI gene;Acc:554097]	-0.346913	-0.0434175	0.434599	0.738095	0.171433	0.869067	0.0723414	0.0182336	0.502329	0.960231	0.329121	0.16085	0	0	0	0
ENSDARG00000105374	CU457819.1	7	-1	6231012	6231530	protein_coding	Histone H3.2 [Source:UniProtKB/Swiss-Prot;Acc:Q4QRF4]	-0.27583	-0.108415	-0.317365	-0.14995	0.315959	0.755814	0.261727	0.658171	0.656683	0.915764	0.605801	0.873313	0	0	0	0
ENSDARG00000086552	H2AFX (1 of many)	7	-1	6231968	6232589	protein_coding	si:ch73-368j24.15 [Source:ZFIN;Acc:ZDB-GENE-160113-112]	-0.632846	-0.479191	0.231744	0.385398	0.139959	0.307833	0.533717	0.423007	0.457675	0.649206	0.809495	0.739583	0	0	0	0
ENSDARG00000058564	si:ch73-368j24.17	7	1	6249847	6259265	protein_coding	si:ch73-368j24.17 [Source:ZFIN;Acc:ZDB-GENE-160113-31]	-0.512753	-0.681663	0.498789	0.32988	0.242799	0.207356	0.225312	0.533968	0.586362	0.547483	0.567791	0.809565	0	0	0	0
ENSDARG00000105418	CU457819.3	7	-1	6279684	6280174	protein_coding	Histone H3.2 [Source:UniProtKB/Swiss-Prot;Acc:Q4QRF4]	-0.0536184	-0.186702	0.381785	0.248701	0.889281	0.666069	0.312231	0.570267	0.966441	0.876988	0.652986	0.829825	0	0	0	0
ENSDARG00000105376	hist1h4l	7	-1	6289313	6289732	protein_coding	histone 1, H4, like [Source:ZFIN;Acc:ZDB-GENE-070927-10]	-0.684955	0.298742	-0.867183	0.116514	0.0848809	0.523152	0.037842	0.796096	0.357109	0.803694	0.237988	0.931543	0	0	0	0
ENSDARG00000100024	zgc:165551	7	-1	6290381	6291381	protein_coding	zgc:165551 [Source:ZFIN;Acc:ZDB-GENE-030131-6292]	-1.05921	-0.153288	-0.958501	-0.0525802	0.0004491	0.596799	0.00086414	0.852683	0.0209477	0.844239	0.0303995	0.953657	-1	0	-1	0
ENSDARG00000105340	zgc:112234	7	-1	6292762	6293214	protein_coding	zgc:112234 [Source:NCBI gene;Acc:554097]	-0.538633	0.42862	-0.00147057	0.965782	0.234396	0.34931	0.997109	0.0580858	0.577191	0.685615	0.999311	0.29588	0	0	0	0
ENSDARG00000105345	zgc:173552	7	-1	6293815	6294284	protein_coding	zgc:173552 [Source:ZFIN;Acc:ZDB-GENE-080220-24]	-1.01307	-0.0431086	-0.774119	0.195843	0.0055217	0.908312	0.0197398	0.601086	0.0851813	0.973222	0.168081	0.846062	0	0	0	0
ENSDARG00000105350	si:ch1073-153i20.4	7	-1	6296315	6297037	protein_coding	si:ch1073-153i20.4 [Source:ZFIN;Acc:ZDB-GENE-160113-41]	-0.384916	-0.639128	0.406201	0.151988	0.274068	0.129603	0.215627	0.709666	0.618177	0.440011	0.556884	0.896704	0	0	0	0
ENSDARG00000105482	hist1h4l	7	-1	6302305	6302727	protein_coding	histone 1, H4, like [Source:ZFIN;Acc:ZDB-GENE-070927-10]	-0.13855	-0.0167519	0.448124	0.569921	0.555527	0.94862	0.0626665	0.0495227	0.822053	0.985609	0.306822	0.273303	0	0	0	0
ENSDARG00000105483	zgc:112234	7	-1	6307730	6308194	protein_coding	zgc:112234 [Source:NCBI gene;Acc:554097]	0.203417	0.115434	0.919548	0.831566	0.40468	0.641462	0.00162322	0.00668368	0.726768	0.865581	0.0425785	0.0942463	0	0	1	0
ENSDARG00000105484	FP325123.5	7	-1	6308791	6309312	protein_coding	Histone H3.2 [Source:UniProtKB/Swiss-Prot;Acc:Q4QRF4]	-0.120949	-0.170343	0.124396	0.0750016	0.651187	0.590571	0.635263	0.810368	0.870024	0.841085	0.862397	0.937703	0	0	0	0
ENSDARG00000074012	si:ch1073-159d7.7	7	-1	6311482	6312858	protein_coding	si:ch1073-159d7.7 [Source:ZFIN;Acc:ZDB-GENE-160113-58]	-0.616074	-0.152052	-0.042703	0.421319	0.0730071	0.685086	0.886856	0.277612	0.33071	0.885647	0.966066	0.621441	0	0	0	0
ENSDARG00000105355	zgc:154164	7	-1	6321942	6322405	protein_coding	zgc:154164 [Source:ZFIN;Acc:ZDB-GENE-060929-1050]	0.283459	-0.0259756	0.368215	0.0587809	0.0774988	0.879874	0.0279602	0.728777	0.341461	0.963902	0.202859	0.905006	0	0	0	0
ENSDARG00000105393	zgc:112234	7	-1	6323202	6323664	protein_coding	zgc:112234 [Source:NCBI gene;Acc:554097]	0.167831	-0.138175	0.768781	0.462774	0.242825	0.368619	0.000100333	0.010581	0.586362	0.700681	0.00930641	0.122069	0	0	1	0
ENSDARG00000105409	hist1h4l	7	-1	6324608	6325004	protein_coding	histone 1, H4, like [Source:ZFIN;Acc:ZDB-GENE-070927-10]	0.185974	0.0736648	0.0673807	-0.0449287	0.151012	0.615722	0.592237	0.752495	0.473446	0.852923	0.841853	0.91452	0	0	0	0
ENSDARG00000105507	zgc:112234	7	-1	6329651	6330302	protein_coding	zgc:112234 [Source:NCBI gene;Acc:554097]	0.0966572	-0.0113608	0.74235	0.634331	0.496943	0.938157	0.000135592	0.00130742	0.787772	0.98191	0.0107861	0.0378881	0	0	1	1
ENSDARG00000105359	FP325123.2	7	-1	6331233	6331693	protein_coding	Histone H3.2 [Source:UniProtKB/Swiss-Prot;Acc:Q4QRF4]	-0.131765	-0.458333	0.135681	-0.190887	0.534416	0.102866	0.514709	0.469096	0.80971	0.393566	0.798173	0.76988	0	0	0	0
ENSDARG00000105444	FP325123.4	7	-1	6332357	6332794	protein_coding		-0.548229	-0.534987	-0.0414814	-0.0282391	0.0959062	0.160698	0.886008	0.938802	0.379562	0.486516	0.965806	0.982065	0	0	0	0
ENSDARG00000058479	zgc:110425	7	-1	6333316	6334614	protein_coding	zgc:110425 [Source:ZFIN;Acc:ZDB-GENE-050522-103]	0.598302	0.501065	0.92703	0.829794	0.195961	0.249618	0.0487623	0.0762904	0.533507	0.593329	0.270817	0.338748	0	0	0	0
ENSDARG00000105438	si:ch1073-220m6.1	7	-1	6388224	6417643	protein_coding	si:ch1073-220m6.1 [Source:ZFIN;Acc:ZDB-GENE-160113-85]	-0.0693526	-0.754602	2.08465	1.3994	0.880705	0.0835776	0.000208931	0.0103412	0.964137	0.354594	0.0137134	0.120251	0	0	1	0
ENSDARG00000090815	kcnj10a	7	-1	6428836	6468806	protein_coding	potassium inwardly-rectifying channel, subfamily J, member 10a [Source:ZFIN;Acc:ZDB-GENE-130726-1]	-0.122168	0.0261061	-0.314687	-0.166414	0.294002	0.84644	0.0171445	0.222449	0.637631	0.951305	0.15579	0.564371	0	0	0	0
ENSDARG00000078619	pnp5a	7	1	6517269	6532726	protein_coding	purine nucleoside phosphorylase 5a [Source:ZFIN;Acc:ZDB-GENE-040426-2553]	0.215991	-0.645495	0.691643	-0.169842	0.28797	0.0206036	0.00385352	0.487654	0.631714	0.171933	0.0693995	0.78222	0	0	0	0
ENSDARG00000045200	dusp19b	7	-1	6534620	6544930	protein_coding	dual specificity phosphatase 19b [Source:ZFIN;Acc:ZDB-GENE-040502-1]	-0.236572	0.173846	-0.625285	-0.214868	0.227963	0.483361	0.00873825	0.366977	0.570699	0.779582	0.109549	0.699364	0	0	0	0
ENSDARG00000045199	CAPN1 (1 of many)	7	-1	6548425	6618314	protein_coding	zgc:55262 [Source:ZFIN;Acc:ZDB-GENE-040426-2814]	0.148902	-0.389901	0.378532	-0.160271	0.538064	0.190741	0.127628	0.57506	0.811935	0.52702	0.43671	0.8325	0	0	0	0
ENSDARG00000018049	sf3b2	7	1	6620508	6664991	protein_coding	splicing factor 3b, subunit 2 [Source:ZFIN;Acc:ZDB-GENE-070928-1]	-0.128724	0.00987749	-0.116207	0.0223945	0.144567	0.917772	0.180018	0.813132	0.464176	0.97582	0.514152	0.938233	0	0	0	0
ENSDARG00000092003	ccs	7	1	6757131	6778582	protein_coding	copper chaperone for superoxide dismutase [Source:ZFIN;Acc:ZDB-GENE-050417-322]	0.264469	0.111823	0.314357	0.161711	0.213281	0.633019	0.14471	0.485476	0.553914	0.86103	0.464373	0.781116	0	0	0	0
ENSDARG00000103834	rbm14b	7	1	6786524	6809754	protein_coding	RNA binding motif protein 14b [Source:ZFIN;Acc:ZDB-GENE-040426-2455]	-0.220303	0.0495283	-0.0178032	0.252028	0.00873083	0.53874	0.797544	0.00794271	0.109541	0.812344	0.932268	0.104097	0	0	0	0
ENSDARG00000001431	actn3b	7	1	6814866	6898486	protein_coding	actinin alpha 3b [Source:ZFIN;Acc:ZDB-GENE-030131-2040]	-0.778039	2.05165	-1.73693	1.09276	0.108942	0.00374354	0.0104404	0.0322936	0.404813	0.068253	0.120936	0.219543	0	0	0	0
ENSDARG00000073728	gal3st3	7	1	6918453	7016410	protein_coding	galactose-3-O-sulfotransferase 3 [Source:ZFIN;Acc:ZDB-GENE-121001-3]	-0.376674	0.493978	-0.859907	0.0107451	0.0174052	0.0156529	0.000109955	0.948229	0.157063	0.148828	0.00971856	0.985545	0	0	-1	0
ENSDARG00000070100	si:ch211-168d1.3	7	1	7046534	7139690	protein_coding	si:ch211-168d1.3 [Source:ZFIN;Acc:ZDB-GENE-160113-13]	-0.406413	-0.1113	-0.0905428	0.20457	0.00924161	0.457917	0.486049	0.1845	0.113214	0.762698	0.781421	0.520003	0	0	0	0
ENSDARG00000004658	zgc:101810	7	-1	7145551	7164981	protein_coding	zgc:101810 [Source:ZFIN;Acc:ZDB-GENE-041121-7]	0.0248433	-0.467027	0.611638	0.119768	0.958603	0.373249	0.194615	0.819873	0.988661	0.70399	0.532005	0.940956	0	0	0	0
ENSDARG00000077583	b4gat1	7	-1	7232680	7241228	protein_coding	beta-1,4-glucuronyltransferase 1 [Source:ZFIN;Acc:ZDB-GENE-121001-5]	-0.0877625	0.202336	-0.386942	-0.0968439	0.238474	0.0350794	0.000235887	0.260211	0.58165	0.229096	0.0144867	0.60428	0	0	-1	0
ENSDARG00000025391	pfdn2	7	-1	7244029	7260389	protein_coding	prefoldin subunit 2 [Source:ZFIN;Acc:ZDB-GENE-060519-27]	-0.00162855	0.0599937	-0.173413	-0.111791	0.97942	0.423117	0.0176414	0.142204	0.994407	0.739687	0.158198	0.460427	0	0	0	0
ENSDARG00000003269	clcn3	7	1	7278474	7410572	protein_coding	chloride channel 3 [Source:ZFIN;Acc:ZDB-GENE-030131-1699]	0.05902	-0.00440648	0.189805	0.126379	0.478481	0.961143	0.0348037	0.180534	0.776327	0.989577	0.22809	0.514817	0	0	0	0
ENSDARG00000062752	mfap3l	7	-1	7428826	7442817	protein_coding	microfibrillar-associated protein 3-like [Source:ZFIN;Acc:ZDB-GENE-111229-2]	0.163015	-0.064519	0.101505	-0.126029	0.116585	0.556274	0.303498	0.258861	0.417771	0.822198	0.645642	0.602768	0	0	0	0
ENSDARG00000011410	aadat	7	-1	7444605	7462586	protein_coding	aminoadipate aminotransferase [Source:ZFIN;Acc:ZDB-GENE-111229-1]	-0.0412625	-0.321933	-0.0698773	-0.350548	0.803593	0.159268	0.680739	0.118507	0.93511	0.484375	0.883868	0.421337	0	0	0	0
ENSDARG00000062749	ino80b	7	1	7463296	7473849	protein_coding	INO80 complex subunit B [Source:ZFIN;Acc:ZDB-GENE-061013-69]	0.22306	0.10831	-0.131795	-0.246546	0.0114317	0.249433	0.109923	0.0154511	0.126895	0.593199	0.406415	0.147706	0	0	0	0
ENSDARG00000077639	intu	7	-1	7474927	7533551	protein_coding	inturned planar cell polarity protein [Source:ZFIN;Acc:ZDB-GENE-110914-91]	0.0337257	-0.110865	-0.227973	-0.372563	0.722786	0.377074	0.0384653	0.00826973	0.90213	0.706757	0.239599	0.10642	0	0	0	0
ENSDARG00000060176	trmt10b	7	-1	7549744	7564315	protein_coding	tRNA methyltransferase 10B [Source:ZFIN;Acc:ZDB-GENE-061013-313]	-0.0423603	-0.0383916	0.0778516	0.0818203	0.770631	0.828306	0.59454	0.638651	0.922139	0.943644	0.8432	0.864066	0	0	0	0
ENSDARG00000099377	si:cabz01030277.1	7	-1	7673437	7738057	protein_coding	si:cabz01030277.1 [Source:ZFIN;Acc:ZDB-GENE-160114-55]	0.518348	-0.0695439	2.21437	1.62648	0.39218	0.890278	0.00143567	0.013043	0.71802	0.966879	0.0398589	0.135954	0	0	1	0
ENSDARG00000098543	NA	NA	NA	NA	NA	NA	NA	1.15125	-0.469234	1.15847	-0.462012	0.0149083	0.377905	0.0188768	0.364681	0.145202	0.70726	0.164194	0.697758	0	0	0	0
ENSDARG00000036893	f13a1b	7	-1	8022567	8098285	protein_coding	coagulation factor XIII, A1 polypeptide b [Source:ZFIN;Acc:ZDB-GENE-030131-9634]	0.772752	-0.324716	0.0950097	-1.00246	0.219087	0.63677	0.883477	0.138803	0.561009	0.863058	0.96493	0.455575	0	0	0	0
ENSDARG00000099026	si:dkey-185m8.2	7	1	8078548	8095430	protein_coding	si:dkey-185m8.2 [Source:ZFIN;Acc:ZDB-GENE-160114-60]	0.586894	-0.353715	1.49278	0.552174	0.267981	0.47049	0.0087741	0.292271	0.612088	0.770661	0.109763	0.635848	0	0	0	0
ENSDARG00000044584	tex261	7	-1	8448599	8466190	protein_coding	testis expressed 261 [Source:ZFIN;Acc:ZDB-GENE-050522-400]	0.104426	0.0295629	0.0283108	-0.0465521	0.484869	0.871348	0.851921	0.792452	0.78069	0.960959	0.953443	0.93035	0	0	0	0
ENSDARG00000017504	si:ch211-1o7.3	7	-1	8476608	8517198	protein_coding	si:ch211-1o7.3 [Source:ZFIN;Acc:ZDB-GENE-130530-561]	0.208673	-0.623372	1.9395	1.10745	0.418178	0.0196272	2.58481e-06	0.00108311	0.736237	0.167651	0.00142465	0.0341489	0	0	1	1
ENSDARG00000058702	vax2	7	-1	8598327	8635556	protein_coding	ventral anterior homeobox 2 [Source:ZFIN;Acc:ZDB-GENE-030904-8]	-0.344105	0.165714	-0.191673	0.318146	0.182668	0.573088	0.437469	0.284307	0.5175	0.831233	0.748661	0.628146	0	0	0	0
ENSDARG00000076239	si:ch211-74f19.2	7	-1	8644408	8715983	protein_coding	si:ch211-74f19.2 [Source:ZFIN;Acc:ZDB-GENE-160114-78]	0.499277	-0.03087	0.380006	-0.150141	0.020322	0.883238	0.0607483	0.476646	0.170497	0.96493	0.302498	0.775234	0	0	0	0
ENSDARG00000100900	si:ch211-183d5.2	7	-1	8722016	8735549	protein_coding	si:ch211-183d5.2 [Source:ZFIN;Acc:ZDB-GENE-141216-406]	-0.112034	-0.0568116	2.88321	2.93843	0.896786	0.929145	0.00179805	0.00307277	0.969336	0.979359	0.0450197	0.0615598	0	0	1	0
ENSDARG00000104574	pcsk6	7	1	8833689	9031807	protein_coding	proprotein convertase subtilisin/kexin type 6 [Source:ZFIN;Acc:ZDB-GENE-100908-1]	-0.131219	0.0570334	0.0320516	0.220304	0.128052	0.53404	0.689681	0.0303111	0.437516	0.809572	0.888143	0.211912	0	0	0	0
ENSDARG00000024651	snrpa1	7	1	9045442	9060094	protein_coding	small nuclear ribonucleoprotein polypeptide A' [Source:ZFIN;Acc:ZDB-GENE-041114-82]	-0.317628	0.177231	-0.432634	0.0622261	0.0283926	0.265473	0.00610075	0.680455	0.204577	0.609354	0.0899791	0.883734	0	0	0	0
ENSDARG00000070097	vimp	7	1	9063138	9077006	protein_coding	VCP-interacting membrane selenoprotein [Source:ZFIN;Acc:ZDB-GENE-060804-1]	-0.296975	0.0904834	-0.0992877	0.288171	0.0911766	0.621085	0.540076	0.132931	0.370108	0.855274	0.8132	0.445644	0	0	0	0
ENSDARG00000079027	chsy1	7	1	9080747	9265811	protein_coding	chondroitin sulfate synthase 1 [Source:ZFIN;Acc:ZDB-GENE-030131-3127]	0.0131647	-0.206953	0.000469041	-0.219648	0.875513	0.0673484	0.995587	0.0496256	0.962696	0.318338	0.998964	0.273525	0	0	0	0
ENSDARG00000007398	lrrk1	7	-1	9281104	9471856	protein_coding	leucine-rich repeat kinase 1 [Source:ZFIN;Acc:ZDB-GENE-101019-2]	-0.11469	0.227105	-0.382238	-0.0404436	0.365455	0.149059	0.0108582	0.780391	0.698423	0.470878	0.123815	0.926003	0	0	0	0
ENSDARG00000076933	aldh1a3	7	-1	9476221	9557990	protein_coding	aldehyde dehydrogenase 1 family, member A3 [Source:ZFIN;Acc:ZDB-GENE-061128-2]	0.251336	0.0386504	0.238265	0.0255795	0.114218	0.820207	0.131728	0.87848	0.414209	0.94097	0.444174	0.963677	0	0	0	0
ENSDARG00000006494	asb7	7	-1	9595830	9628488	protein_coding	ankyrin repeat and SOCS box containing 7 [Source:ZFIN;Acc:ZDB-GENE-040426-2429]	-0.132503	0.215131	-0.160781	0.186853	0.122564	0.0464033	0.0717307	0.0700479	0.428375	0.263806	0.328112	0.324496	0	0	0	0
ENSDARG00000086879	lins1	7	1	9628586	9650785	protein_coding	lines homolog 1 [Source:ZFIN;Acc:ZDB-GENE-101019-1]	0.00139438	0.1639	-0.294872	-0.132367	0.993073	0.438021	0.104465	0.508878	0.998356	0.74901	0.396406	0.794614	0	0	0	0
ENSDARG00000075555	adamts17	7	1	9726384	10017958	protein_coding	ADAM metallopeptidase with thrombospondin type 1 motif, 17 [Source:ZFIN;Acc:ZDB-GENE-121030-7]	0.254345	0.241888	-0.244627	-0.257084	0.254363	0.38882	0.301485	0.336006	0.598096	0.715452	0.643761	0.674849	0	0	0	0
ENSDARG00000105432	si:cabz01029535.1	7	1	10109854	10158643	protein_coding	si:cabz01029535.1 [Source:ZFIN;Acc:ZDB-GENE-160114-82]	-0.167445	0.0353073	-0.27077	-0.0680173	0.0715217	0.729063	0.00845033	0.499041	0.327714	0.905136	0.107534	0.788878	0	0	0	0
ENSDARG00000104487	mthfs	7	-1	10260614	10318857	protein_coding	5,10-methenyltetrahydrofolate synthetase (5-formyltetrahydrofolate cyclo-ligase) [Source:ZFIN;Acc:ZDB-GENE-130103-5]	0.00721271	-0.415587	0.0302281	-0.392571	0.963947	0.0652353	0.851687	0.072672	0.990382	0.313095	0.953376	0.330019	0	0	0	0
ENSDARG00000098443	zfand6	7	1	10320011	10341044	protein_coding	zinc finger, AN1-type domain 6 [Source:ZFIN;Acc:ZDB-GENE-030131-8405]	0.104229	0.063183	-0.182142	-0.223187	0.19697	0.518916	0.0417168	0.0325436	0.534708	0.800851	0.249347	0.220546	0	0	0	0
ENSDARG00000103697	arnt2	7	1	10459755	10635896	protein_coding	aryl-hydrocarbon receptor nuclear translocator 2 [Source:ZFIN;Acc:ZDB-GENE-001207-3]	-0.0477926	-0.0530888	-0.12101	-0.126306	0.424478	0.421165	0.0555744	0.0720305	0.740472	0.738173	0.289107	0.328529	0	0	0	0
ENSDARG00000058452	abhd17c	7	1	10669756	10764279	protein_coding	abhydrolase domain containing 17C [Source:ZFIN;Acc:ZDB-GENE-040426-714]	-0.0354776	-0.145406	0.209479	0.0995507	0.663729	0.146847	0.0216858	0.303722	0.87573	0.467519	0.177008	0.645795	0	0	0	0
ENSDARG00000039881	cemip	7	1	10956300	11100971	protein_coding	cell migration inducing protein, hyaluronan binding [Source:ZFIN;Acc:ZDB-GENE-130103-7]	-0.0774633	0.00882787	0.0280429	0.114334	0.321057	0.917919	0.709415	0.197083	0.661587	0.975842	0.896649	0.534751	0	0	0	0
ENSDARG00000063030	mesdc2	7	-1	11134595	11142549	protein_coding	mesoderm development candidate 2 [Source:ZFIN;Acc:ZDB-GENE-070112-2142]	0.116539	0.0789669	0.0614775	0.0239052	0.261963	0.521935	0.553701	0.840237	0.606104	0.802993	0.821231	0.948862	0	0	0	0
ENSDARG00000079017	mesdc1	7	1	11148732	11151463	protein_coding	mesoderm development candidate 1 [Source:ZFIN;Acc:ZDB-GENE-130103-2]	-0.0470115	-0.179677	0.135468	0.00280237	0.60913	0.118136	0.152504	0.979142	0.849985	0.420582	0.47528	0.994301	0	0	0	0
ENSDARG00000102908	il16	7	1	11162425	11342228	protein_coding	interleukin 16 [Source:ZFIN;Acc:ZDB-GENE-130103-3]	0.107938	-0.339844	0.508111	0.060329	0.459958	0.0556871	0.00346865	0.711611	0.764157	0.289129	0.0654758	0.89763	0	0	0	0
ENSDARG00000076117	stard5	7	-1	11353534	11363455	protein_coding	StAR-related lipid transfer (START) domain containing 5 [Source:ZFIN;Acc:ZDB-GENE-130103-4]	-0.239932	0.240996	-0.343845	0.137084	0.16752	0.255568	0.0633383	0.495266	0.496636	0.599413	0.308488	0.786973	0	0	0	0
ENSDARG00000105718	CABZ01068273.1	7	-1	11363104	11363869	lincRNA		-0.18222	-0.154644	-0.0903827	-0.0628071	0.33901	0.507177	0.628817	0.781942	0.677803	0.793751	0.859158	0.926381	0	0	0	0
ENSDARG00000090696	TMC3	7	-1	11369514	11423423	protein_coding	si:dkey-15b23.3 [Source:ZFIN;Acc:ZDB-GENE-141216-304]	0.281814	-0.0494843	-0.106962	-0.438261	0.277101	0.884119	0.695973	0.189901	0.621003	0.965029	0.890779	0.525931	0	0	0	0
ENSDARG00000058369	mex3b	7	-1	11808826	11818124	protein_coding	mex-3 RNA binding family member B [Source:ZFIN;Acc:ZDB-GENE-030131-2628]	-0.00437784	0.0233513	-0.248925	-0.221196	0.957446	0.804308	0.0100407	0.0331086	0.988306	0.935458	0.118176	0.222406	0	0	0	0
ENSDARG00000079672	eftud1	7	-1	11887994	12118245	protein_coding	elongation factor Tu GTP binding domain containing 1 [Source:ZFIN;Acc:ZDB-GENE-130103-6]	-0.0997911	0.0500737	-0.120624	0.0292403	0.251635	0.617922	0.173212	0.765426	0.595359	0.85389	0.504896	0.919965	0	0	0	0
ENSDARG00000027903	adamtsl3	7	-1	12136905	12536290	protein_coding	ADAMTS-like 3 [Source:ZFIN;Acc:ZDB-GENE-121030-8]	-0.392954	-0.0272245	0.186753	0.552483	0.000916284	0.780568	0.0465664	0.000142993	0.0313206	0.926073	0.264331	0.0110747	-1	0	0	1
ENSDARG00000013360	sh3gl3a	7	-1	12587595	12656391	protein_coding	SH3-domain GRB2-like 3a [Source:ZFIN;Acc:ZDB-GENE-070112-242]	0.132272	-0.0277169	0.177094	0.017105	0.213239	0.807454	0.0993309	0.879845	0.553865	0.936597	0.386693	0.963902	0	0	0	0
ENSDARG00000015551	fth1a	7	1	12675224	12683988	protein_coding	ferritin, heavy polypeptide 1a [Source:ZFIN;Acc:ZDB-GENE-000831-2]	0.156506	-0.0403646	0.0999438	-0.096927	0.0286589	0.56442	0.128155	0.181503	0.205584	0.826909	0.437695	0.51609	0	0	0	0
ENSDARG00000011201	rplp2l	7	-1	12707126	12715981	protein_coding	ribosomal protein, large P2, like [Source:ZFIN;Acc:ZDB-GENE-070327-2]	0.0114731	-0.0431038	0.0926226	0.0380457	0.888389	0.637073	0.26259	0.675566	0.966268	0.863223	0.60662	0.881344	0	0	0	0
ENSDARG00000078060	syt7b	7	1	12786706	13085563	protein_coding	synaptotagmin VIIb [Source:ZFIN;Acc:ZDB-GENE-090601-6]	-0.399691	0.61066	-0.676115	0.334235	0.0399962	0.0121766	0.00285263	0.116863	0.24429	0.131391	0.0587745	0.418381	0	0	0	0
ENSDARG00000062971	sdhaf2	7	-1	13100360	13109870	protein_coding	succinate dehydrogenase complex assembly factor 2 [Source:ZFIN;Acc:ZDB-GENE-030131-7564]	-0.0260297	0.0589181	-0.195765	-0.110817	0.726183	0.513181	0.0225609	0.21822	0.90378	0.797199	0.180918	0.560003	0	0	0	0
ENSDARG00000058349	polr2l	7	-1	13111178	13118764	protein_coding	polymerase (RNA) II (DNA directed) polypeptide L [Source:ZFIN;Acc:ZDB-GENE-050522-181]	0.0946491	-0.0307323	0.107373	-0.0180085	0.370533	0.80776	0.317875	0.883658	0.702224	0.936715	0.658422	0.964974	0	0	0	0
ENSDARG00000099257	si:ch73-119p20.1	7	-1	13122845	13128409	protein_coding	si:ch73-119p20.1 [Source:ZFIN;Acc:ZDB-GENE-141216-395]	0.0385593	0.0881475	0.154202	0.20379	0.58865	0.270439	0.0440771	0.0214133	0.840086	0.614791	0.256819	0.175746	0	0	0	0
ENSDARG00000062956	dagla	7	1	13130132	13234505	protein_coding	diacylglycerol lipase, alpha [Source:ZFIN;Acc:ZDB-GENE-070619-1]	0.0108933	0.0811136	0.439091	0.509311	0.899353	0.396577	0.000246454	0.000189204	0.970136	0.721257	0.01493	0.0128807	0	0	1	1
ENSDARG00000036870	arih1l	7	1	13238732	13262017	protein_coding	ariadne homolog, ubiquitin-conjugating enzyme E2 binding protein, 1 like [Source:ZFIN;Acc:ZDB-GENE-040426-2395]	-0.0549568	-0.00541135	-0.0635306	-0.0139852	0.380825	0.939399	0.311762	0.842141	0.709266	0.982409	0.652521	0.949503	0	0	0	0
ENSDARG00000016774	plekho2	7	1	13275251	13320261	protein_coding	pleckstrin homology domain containing, family O member 2 [Source:ZFIN;Acc:ZDB-GENE-120406-4]	-0.149417	-0.0789448	0.310348	0.380821	0.236526	0.558177	0.021975	0.0144599	0.579357	0.823249	0.178346	0.143588	0	0	0	0
ENSDARG00000098647	ankdd1a	7	1	13329408	13452776	protein_coding	ankyrin repeat and death domain containing 1A [Source:ZFIN;Acc:ZDB-GENE-070615-8]	0.00309583	0.157116	-0.271635	-0.117614	0.976254	0.239796	0.0262867	0.353776	0.993515	0.583076	0.196383	0.688748	0	0	0	0
ENSDARG00000007760	spg21	7	-1	13373209	13395853	protein_coding	spastic paraplegia 21 (autosomal recessive, Mast syndrome) [Source:ZFIN;Acc:ZDB-GENE-040426-2722]	0.0323219	0.0135241	-0.113365	-0.132163	0.75053	0.914076	0.28899	0.289034	0.913534	0.974762	0.632728	0.632763	0	0	0	0
ENSDARG00000086455	clpxa	7	1	13386833	13398304	protein_coding	caseinolytic mitochondrial matrix peptidase chaperone subunit a [Source:ZFIN;Acc:ZDB-GENE-040912-143]	-0.0150882	-0.00243659	-0.116285	-0.103633	0.867875	0.981956	0.219862	0.336044	0.959803	0.995208	0.561566	0.674849	0	0	0	0
ENSDARG00000038976	pdcd7	7	-1	13400637	13416937	protein_coding	programmed cell death 7 [Source:ZFIN;Acc:ZDB-GENE-040728-3]	0.00984725	0.00472874	-0.0626809	-0.0677994	0.940633	0.976874	0.644567	0.669567	0.982907	0.993639	0.867243	0.878615	0	0	0	0
ENSDARG00000029063	clpxa	7	-1	13422417	13444585	protein_coding	caseinolytic mitochondrial matrix peptidase chaperone subunit a [Source:ZFIN;Acc:ZDB-GENE-040912-143]	0.0352935	-0.086585	-0.060872	-0.18275	0.700684	0.418151	0.507812	0.0997249	0.892715	0.736207	0.793777	0.387608	0	0	0	0
ENSDARG00000091843	ubap1lb	7	1	13449438	13486138	protein_coding	ubiquitin associated protein 1-like b [Source:ZFIN;Acc:ZDB-GENE-120406-5]	-0.453739	0.323918	-1.43481	-0.657158	0.427141	0.714841	0.0512088	0.424169	0.742283	0.898711	0.277707	0.740371	0	0	0	0
ENSDARG00000002701	rasl12	7	1	13503474	13534531	protein_coding	RAS-like, family 12 [Source:ZFIN;Acc:ZDB-GENE-040426-1201]	-0.00112034	0.338587	-0.205072	0.134635	0.995202	0.167182	0.306428	0.55054	0.998956	0.496125	0.648087	0.819553	0	0	0	0
ENSDARG00000025797	abhd2a	7	1	13573155	13611473	protein_coding	abhydrolase domain containing 2a [Source:ZFIN;Acc:ZDB-GENE-040426-784]	-0.000766621	0.0289407	0.0474945	0.0772018	0.989103	0.652472	0.40117	0.238018	0.997087	0.8707	0.724184	0.581062	0	0	0	0
ENSDARG00000012504	rlbp1a	7	-1	13620944	13638474	protein_coding	retinaldehyde binding protein 1a [Source:ZFIN;Acc:ZDB-GENE-040426-1662]	-0.174968	-0.743702	-0.743517	-1.31225	0.771064	0.478418	0.293506	0.198127	0.922323	0.776327	0.637292	0.535949	0	0	0	0
ENSDARG00000058257	slc39a1	7	-1	13651703	13661772	protein_coding	solute carrier family 39 (zinc transporter), member 1 [Source:ZFIN;Acc:ZDB-GENE-030131-9917]	0.408311	0.0282323	0.454313	0.0742345	0.0170476	0.872172	0.0106149	0.665109	0.155407	0.961266	0.12224	0.876653	0	0	0	0
ENSDARG00000062909	furina	7	1	13750304	13961880	protein_coding	furin (paired basic amino acid cleaving enzyme) a [Source:ZFIN;Acc:ZDB-GENE-040901-1]	0.0110083	0.0150364	-0.13094	-0.126912	0.871564	0.846192	0.0734523	0.118081	0.961034	0.951244	0.331823	0.420475	0	0	0	0
ENSDARG00000011449	fes	7	1	13965859	14021003	protein_coding	FES proto-oncogene, tyrosine kinase [Source:ZFIN;Acc:ZDB-GENE-100812-10]	-0.0222931	-0.251236	-0.0767571	-0.3057	0.832023	0.0776426	0.475804	0.0335387	0.945112	0.341811	0.774535	0.223787	0	0	0	0
ENSDARG00000101727	CU467822.2	7	1	14068923	14105624	lincRNA		-0.166146	0.359646	-0.0935522	0.432239	0.478439	0.205424	0.688133	0.127308	0.776327	0.545076	0.88725	0.436245	0	0	0	0
ENSDARG00000101584	CU467822.1	7	-1	14108459	14135906	lincRNA		-0.0315393	0.128291	-0.268635	-0.108804	0.727864	0.219058	0.0105207	0.28972	0.904632	0.561007	0.121577	0.633488	0	0	0	0
ENSDARG00000033099	kif7	7	-1	14147596	14201049	protein_coding	kinesin family member 7 [Source:ZFIN;Acc:ZDB-GENE-050307-1]	0.0400727	-0.0139885	-0.192461	-0.246522	0.620965	0.887986	0.036942	0.0238127	0.855243	0.966225	0.234742	0.186626	0	0	0	0
ENSDARG00000075129	mrps11	7	-1	14266537	14290399	protein_coding	mitochondrial ribosomal protein S11 [Source:ZFIN;Acc:ZDB-GENE-040724-84]	-0.0973049	0.0281058	-0.192004	-0.066593	0.274925	0.790909	0.0477118	0.521865	0.619063	0.929969	0.267751	0.802993	0	0	0	0
ENSDARG00000016307	mrpl46	7	1	14290620	14298501	protein_coding	mitochondrial ribosomal protein L46 [Source:ZFIN;Acc:ZDB-GENE-040718-224]	-0.0111788	0.172621	-0.135446	0.048354	0.903644	0.137658	0.169278	0.652933	0.971876	0.453535	0.499393	0.871022	0	0	0	0
ENSDARG00000086214	ntrk3b	7	1	14386931	14692934	protein_coding	neurotrophic tyrosine kinase, receptor, type 3b [Source:ZFIN;Acc:ZDB-GENE-010126-4]	-0.0879571	0.0517185	-0.0373215	0.102354	0.429104	0.675044	0.730212	0.409377	0.743735	0.881043	0.905606	0.730154	0	0	0	0
ENSDARG00000023868	AKAP13 (1 of many)	7	-1	14838906	15008833	protein_coding	si:dkey-172h23.2 [Source:ZFIN;Acc:ZDB-GENE-141212-258]	-0.0975121	-0.183344	0.263484	0.177652	0.385544	0.162526	0.0282011	0.176311	0.713021	0.489195	0.203859	0.509021	0	0	0	0
ENSDARG00000057427	sv2ba	7	1	15017806	15057728	protein_coding	synaptic vesicle glycoprotein 2Ba [Source:ZFIN;Acc:ZDB-GENE-070209-134]	0.0346287	-0.321785	-0.156552	-0.512966	0.953492	0.724554	0.812662	0.554225	0.98715	0.90306	0.938136	0.821472	0	0	0	0
ENSDARG00000089706	ANPEP (1 of many)	7	-1	15093046	15121755	protein_coding	si:ch211-276a23.5 [Source:ZFIN;Acc:ZDB-GENE-141215-4]	0.580381	-0.0010993	-1.54349	-2.12497	0.395615	0.999039	0.0792814	0.0196962	0.72053	0.999882	0.345459	0.167903	0	0	0	0
ENSDARG00000036809	ANPEP (1 of many)	7	-1	15125125	15164732	protein_coding	si:ch211-106j24.1 [Source:ZFIN;Acc:ZDB-GENE-130530-595]	0.153674	0.304307	-0.596901	-0.446269	0.231226	0.077788	0.000888507	0.0113513	0.573995	0.342247	0.0308905	0.126385	0	0	-1	0
ENSDARG00000034434	igf1rb	7	1	15197942	15361842	protein_coding	insulin-like growth factor 1b receptor [Source:ZFIN;Acc:ZDB-GENE-020503-2]	-0.132995	0.109111	0.0281168	0.270222	0.14197	0.269551	0.739599	0.0148122	0.460078	0.613815	0.909101	0.144919	0	0	0	0
ENSDARG00000057477	lrrc28	7	1	15369865	15408674	protein_coding	leucine rich repeat containing 28 [Source:ZFIN;Acc:ZDB-GENE-061128-1]	0.116908	0.0982793	0.168346	0.149717	0.223324	0.370674	0.0906725	0.17572	0.565474	0.702322	0.369124	0.508195	0	0	0	0
ENSDARG00000057527	mef2ab	7	1	15411076	15471453	protein_coding	myocyte enhancer factor 2ab [Source:ZFIN;Acc:ZDB-GENE-120614-2]	0.47707	-0.241252	0.0866321	-0.63169	0.00866387	0.248546	0.595763	0.00664516	0.108972	0.592263	0.843563	0.0940313	0	0	0	0
ENSDARG00000073970	mctp2b	7	1	15488195	15540009	protein_coding	multiple C2 domains, transmembrane 2b [Source:ZFIN;Acc:ZDB-GENE-050506-136]	0.49385	-0.178075	-0.025179	-0.697104	0.0756129	0.590855	0.926432	0.0441777	0.337151	0.841104	0.97858	0.257085	0	0	0	0
ENSDARG00000070006	rcn1	7	-1	15570892	15582365	protein_coding	reticulocalbin 1, EF-hand calcium binding domain [Source:ZFIN;Acc:ZDB-GENE-080225-33]	0.00848393	0.0514717	0.0669855	0.109973	0.930816	0.660273	0.500173	0.345472	0.979808	0.874406	0.789417	0.68266	0	0	0	0
ENSDARG00000045936	pax6b	7	1	15619313	15648344	protein_coding	paired box 6b [Source:ZFIN;Acc:ZDB-GENE-001031-1]	-0.116125	0.210612	-0.45036	-0.123623	0.365748	0.172569	0.00419063	0.398377	0.698427	0.50398	0.0726575	0.722423	0	0	0	0
ENSDARG00000008852	elp4	7	-1	15654245	15781885	protein_coding	elongator acetyltransferase complex subunit 4 [Source:ZFIN;Acc:ZDB-GENE-050417-114]	-0.0942464	0.0852859	-0.137607	0.0419253	0.499871	0.624327	0.342282	0.802689	0.789353	0.856848	0.680417	0.934661	0	0	0	0
ENSDARG00000045935	immp1l	7	1	15781950	15812712	protein_coding	inner mitochondrial membrane peptidase subunit 1 [Source:ZFIN;Acc:ZDB-GENE-070522-4]	0.02012	0.207	-0.446065	-0.259185	0.912486	0.392808	0.0399217	0.265027	0.974557	0.718273	0.243983	0.608896	0	0	0	0
ENSDARG00000105558	btr07	7	-1	15979218	15986577	protein_coding	bloodthirsty-related gene family, member 7 [Source:ZFIN;Acc:ZDB-GENE-110921-1]	0.588923	-0.449018	0.890211	-0.14773	0.00357979	0.0299259	0.000143214	0.42749	0.0666793	0.210425	0.0110793	0.742555	0	0	1	0
ENSDARG00000105603	BX957276.1	7	-1	16096766	16097459	processed_transcript		-0.154527	0.421395	-0.495311	0.0806108	0.440947	0.112992	0.033646	0.735814	0.751157	0.411989	0.224077	0.907724	0	0	0	0
ENSDARG00000006889	mpped2a	7	1	16096862	16209242	protein_coding	metallophosphoesterase domain containing 2a [Source:ZFIN;Acc:ZDB-GENE-050417-241]	-0.332595	-0.0417966	0.129027	0.419825	0.00315097	0.68479	0.156259	0.00162758	0.0624089	0.885624	0.479935	0.042647	0	0	0	1
ENSDARG00000101144	zdhhc13	7	1	16257219	16297116	protein_coding	zinc finger, DHHC-type containing 13 [Source:ZFIN;Acc:ZDB-GENE-041212-79]	0.0554244	0.064095	0.0587315	0.0674021	0.561053	0.569711	0.540498	0.542013	0.824992	0.829643	0.813436	0.81431	0	0	0	0
ENSDARG00000073688	nav2a	7	1	16554500	16763029	protein_coding	neuron navigator 2a [Source:ZFIN;Acc:ZDB-GENE-120502-3]	-0.0711985	0.0424902	-0.0817136	0.0319751	0.177481	0.463806	0.122995	0.575574	0.510639	0.766292	0.429268	0.832771	0	0	0	0
ENSDARG00000086393	dbx1a	7	-1	16772629	16776042	protein_coding	developing brain homeobox 1a [Source:ZFIN;Acc:ZDB-GENE-000128-8]	0.0798233	0.500505	-0.589687	-0.169006	0.772898	0.183513	0.0713258	0.618254	0.923004	0.518802	0.327328	0.854026	0	0	0	0
ENSDARG00000028386	htatip2	7	1	16844308	16851210	protein_coding	HIV-1 Tat interactive protein 2 [Source:ZFIN;Acc:ZDB-GENE-001219-1]	0.168166	0.0584859	0.0174258	-0.0922541	0.0761645	0.577694	0.845136	0.372724	0.338509	0.834232	0.950753	0.703697	0	0	0	0
ENSDARG00000019791	prmt3	7	1	16854281	16971567	protein_coding	protein arginine methyltransferase 3 [Source:ZFIN;Acc:ZDB-GENE-041105-1]	0.221926	-0.00373695	0.207577	-0.0180857	0.0795937	0.978706	0.101454	0.894768	0.346046	0.994234	0.390883	0.968321	0	0	0	0
ENSDARG00000067964	slc6a5	7	1	16977309	16995936	protein_coding	solute carrier family 6 (neurotransmitter transporter), member 5 [Source:ZFIN;Acc:ZDB-GENE-050105-2]	0.301179	-1.02249	-0.139562	-1.46323	0.321086	0.015923	0.639084	0.00165374	0.661617	0.150285	0.8643	0.0430703	0	0	0	-1
ENSDARG00000001234	map4k2	7	-1	17396958	17439010	protein_coding	mitogen-activated protein kinase kinase kinase kinase 2 [Source:ZFIN;Acc:ZDB-GENE-030616-163]	0.00671738	-0.308997	0.277572	-0.0381425	0.945373	0.0200356	0.0132435	0.74129	0.984787	0.169454	0.136916	0.909912	0	0	0	0
ENSDARG00000089456	men1	7	-1	17439874	17460692	protein_coding	multiple endocrine neoplasia I [Source:ZFIN;Acc:ZDB-GENE-991110-12]	-0.160251	0.0224603	-0.10982	0.0728913	0.0624858	0.815636	0.186199	0.444455	0.306437	0.939314	0.5219	0.753456	0	0	0	0
ENSDARG00000091348	rtn3	7	1	17464628	17505556	protein_coding	reticulon 3 [Source:ZFIN;Acc:ZDB-GENE-030710-5]	-0.185429	-0.0326666	0.159796	0.312558	0.0367678	0.708306	0.0597053	0.00378622	0.234487	0.896232	0.300245	0.0687637	0	0	0	0
ENSDARG00000088036	si:dkey-106g10.7	7	-1	17508740	17527671	protein_coding	si:dkey-106g10.7 [Source:ZFIN;Acc:ZDB-GENE-160728-46]	-0.172012	0.345137	-0.259993	0.257156	0.20274	0.044671	0.0712622	0.108764	0.541389	0.258623	0.327155	0.404375	0	0	0	0
ENSDARG00000104840	si:dkey-28a3.2	7	1	17530463	17551668	protein_coding	si:dkey-28a3.2 [Source:ZFIN;Acc:ZDB-GENE-141216-60]	0.283145	0.236338	-0.43853	-0.485337	0.00181894	0.0190764	9.67378e-05	0.000103465	0.0452781	0.165161	0.00907649	0.00946494	1	0	-1	-1
ENSDARG00000062834	ecsit	7	-1	17553356	17564948	protein_coding	ECSIT signalling integrator [Source:ZFIN;Acc:ZDB-GENE-030131-1332]	-0.0632296	-0.00397638	-0.234866	-0.175612	0.513483	0.973221	0.0326471	0.146067	0.797392	0.992834	0.220859	0.466468	0	0	0	0
ENSDARG00000058038	eml3	7	1	17564352	17653516	protein_coding	echinoderm microtubule associated protein like 3 [Source:ZFIN;Acc:ZDB-GENE-110304-3]	0.218754	-0.197484	0.263369	-0.152869	0.137322	0.239603	0.0787494	0.349726	0.453016	0.582814	0.344201	0.686003	0	0	0	0
ENSDARG00000013031	mta2	7	1	17655910	17691948	protein_coding	metastasis associated 1 family, member 2 [Source:ZFIN;Acc:ZDB-GENE-030131-4803]	-0.0471472	-0.00557819	0.481354	0.522923	0.400883	0.926093	1.94388e-06	2.76391e-06	0.724007	0.978564	0.00131723	0.00145641	0	0	1	1
ENSDARG00000079684	taf6l	7	1	17701616	17718950	protein_coding	TAF6-like RNA polymerase II, p300/CBP-associated factor (PCAF)-associated factor [Source:ZFIN;Acc:ZDB-GENE-030131-6789]	0.0189616	0.0645876	0.0247319	0.0703579	0.804124	0.478721	0.747838	0.432069	0.935359	0.776438	0.912773	0.745289	0	0	0	0
ENSDARG00000057353	ehbp1l1a	7	1	17740667	17822251	protein_coding	EH domain binding protein 1-like 1a [Source:ZFIN;Acc:ZDB-GENE-080917-27]	-0.227209	0.273055	-0.342652	0.157612	0.266695	0.24919	0.108632	0.486949	0.610497	0.592943	0.404076	0.781931	0	0	0	0
ENSDARG00000058044	rab1ba	7	1	17848610	17864127	protein_coding	zRAB1B, member RAS oncogene family a [Source:ZFIN;Acc:ZDB-GENE-040426-873]	0.0128417	-0.0941524	-0.0103069	-0.117301	0.8368	0.191026	0.866125	0.109521	0.947393	0.527436	0.959123	0.405836	0	0	0	0
ENSDARG00000087452	peli3	7	-1	17870087	17916173	protein_coding	pellino E3 ubiquitin protein ligase family member 3 [Source:ZFIN;Acc:ZDB-GENE-110304-4]	0.11367	-0.266903	0.489612	0.10904	0.140277	0.00662439	2.39845e-05	0.198669	0.457926	0.093917	0.00432336	0.536807	0	0	1	0
ENSDARG00000077909	rce1a	7	1	17924030	17935599	protein_coding	Ras converting CAAX endopeptidase 1a [Source:ZFIN;Acc:ZDB-GENE-041008-116]	0.063836	0.0965531	0.320799	0.353516	0.683861	0.59156	0.056828	0.0662922	0.885314	0.841538	0.292657	0.315588	0	0	0	0
ENSDARG00000103713	cd248a	7	1	18111909	18115000	protein_coding	CD248 molecule, endosialin a [Source:ZFIN;Acc:ZDB-GENE-030131-2084]	-0.016757	-0.170142	-0.206541	-0.359926	0.88606	0.260868	0.10604	0.025393	0.965806	0.604991	0.399118	0.193116	0	0	0	0
ENSDARG00000067925	sstr1b	7	-1	18160354	18193484	protein_coding	somatostatin receptor 1b [Source:ZFIN;Acc:ZDB-GENE-120410-2]	0.251515	-0.298682	0.379457	-0.170741	0.0710842	0.0718537	0.0116561	0.271516	0.326896	0.32823	0.128411	0.615819	0	0	0	0
ENSDARG00000105532	znf16l	7	-1	18209975	18218696	protein_coding	zinc finger protein 16 like [Source:ZFIN;Acc:ZDB-GENE-160728-135]	-0.0476715	0.0742138	-0.193232	-0.0713466	0.429902	0.305083	0.0073865	0.312226	0.74427	0.647023	0.0997138	0.652986	0	0	0	0
ENSDARG00000009610	rgs12a	7	-1	18222296	18295153	protein_coding	regulator of G protein signaling 12a [Source:ZFIN;Acc:ZDB-GENE-030131-2614]	0.0358386	-0.104276	0.0591611	-0.0809534	0.787355	0.527703	0.659988	0.614341	0.928643	0.806201	0.874298	0.852353	0	0	0	0
ENSDARG00000078801	msantd1	7	-1	18297402	18302336	protein_coding	Myb/SANT-like DNA-binding domain containing 1 [Source:ZFIN;Acc:ZDB-GENE-121227-1]	0.297907	0.159783	0.051121	-0.087003	0.0990119	0.451405	0.773025	0.665433	0.386016	0.758161	0.923033	0.87683	0	0	0	0
ENSDARG00000076302	DTX4 (1 of many)	7	-1	18305997	18348939	protein_coding	si:ch211-119e14.2 [Source:ZFIN;Acc:ZDB-GENE-160728-59]	-0.152352	0.0832862	0.156964	0.392603	0.0295896	0.244494	0.0231722	0.000126559	0.209092	0.588251	0.183711	0.0104272	0	0	0	1
ENSDARG00000099518	si:ch211-119e14.1	7	-1	18354531	18364920	protein_coding	si:ch211-119e14.1 [Source:ZFIN;Acc:ZDB-GENE-141216-162]	0.12869	-0.192712	0.493695	0.172293	0.384924	0.258905	0.00460834	0.308771	0.712467	0.602768	0.0767334	0.650089	0	0	0	0
ENSDARG00000008660	coro1b	7	-1	18365715	18403802	protein_coding	coronin, actin binding protein, 1B [Source:ZFIN;Acc:ZDB-GENE-040123-3]	0.0873736	-0.00992511	0.748257	0.650958	0.302837	0.910869	1.22378e-06	1.45714e-05	0.644976	0.974032	0.00105428	0.0034677	0	0	1	1
ENSDARG00000036678	trmt10a	7	-1	18452476	18521724	protein_coding	tRNA methyltransferase 10A [Source:ZFIN;Acc:ZDB-GENE-130530-594]	0.0421819	0.0519934	-0.0573787	-0.0475673	0.726665	0.73014	0.645988	0.743442	0.903994	0.905563	0.867736	0.910931	0	0	0	0
ENSDARG00000006754	mllt3	7	-1	18527288	18629091	protein_coding	myeloid/lymphoid or mixed-lineage leukemia (trithorax homolog, Drosophila); translocated to, 3 [Source:ZFIN;Acc:ZDB-GENE-050417-356]	0.055605	0.0638355	-0.128455	-0.120224	0.457837	0.482635	0.110449	0.185992	0.762651	0.779115	0.40723	0.521658	0	0	0	0
ENSDARG00000022020	focad	7	1	18626706	18731164	protein_coding	focadhesin [Source:ZFIN;Acc:ZDB-GENE-080213-1]	0.0226434	0.109174	-0.335886	-0.249355	0.82518	0.41913	0.00936393	0.0689766	0.942327	0.736949	0.114139	0.322102	0	0	0	0
ENSDARG00000102221	HACD4	7	-1	18741561	18751237	protein_coding	si:ch73-41h24.1 [Source:ZFIN;Acc:ZDB-GENE-030131-3627]	0.108748	0.194454	-0.978344	-0.892638	0.626916	0.528845	0.00235326	0.00786479	0.85838	0.806852	0.0525642	0.103596	0	0	0	0
ENSDARG00000105667	CU972454.4	7	-1	18776560	18777270	lincRNA		-0.456612	-0.115664	0.00265035	0.343598	0.0923469	0.698955	0.991285	0.264724	0.372343	0.892041	0.997725	0.608615	0	0	0	0
ENSDARG00000103276	fcer1g	7	-1	18781616	18791134	protein_coding	Fc fragment of IgE, high affinity I, receptor for; gamma polypeptide [Source:ZFIN;Acc:ZDB-GENE-061130-3]	-0.239562	-0.184649	0.462599	0.517511	0.136483	0.290503	0.00712271	0.01117	0.45178	0.634196	0.0976164	0.12534	0	0	0	0
ENSDARG00000007526	ndufs2	7	-1	18791483	18816272	protein_coding	NADH dehydrogenase (ubiquinone) Fe-S protein 2 [Source:ZFIN;Acc:ZDB-GENE-050522-273]	0.053141	-0.00401216	-0.206825	-0.263978	0.522312	0.96539	0.0248803	0.0134999	0.803198	0.990811	0.190984	0.138529	0	0	0	0
ENSDARG00000001634	kirrel1a	7	-1	18818197	18894659	protein_coding	kin of IRRE like a [Source:ZFIN;Acc:ZDB-GENE-040426-2126]	-0.218657	0.13918	-0.226827	0.13101	0.00279735	0.0497627	0.00193567	0.0613772	0.0580111	0.273958	0.0470164	0.304029	0	0	-1	0
ENSDARG00000080020	il13ra1	7	-1	18901053	18916108	protein_coding	interleukin 13 receptor, alpha 1 [Source:ZFIN;Acc:ZDB-GENE-060503-103]	-0.3436	-0.226072	-0.157577	-0.0400487	0.252329	0.51977	0.580539	0.907869	0.596125	0.801532	0.835799	0.973144	0	0	0	0
ENSDARG00000062485	dock11	7	-1	18927552	19080154	protein_coding	dedicator of cytokinesis 11 [Source:ZFIN;Acc:ZDB-GENE-060503-196]	-0.01343	-0.0203612	-0.0969924	-0.103924	0.865636	0.819586	0.231348	0.255018	0.958885	0.940872	0.574051	0.598725	0	0	0	0
ENSDARG00000102066	ntn4	7	-1	19082047	19117052	protein_coding	netrin 4 [Source:ZFIN;Acc:ZDB-GENE-050310-1]	-0.0554601	0.204478	0.0878863	0.347824	0.614552	0.129053	0.427641	0.0163383	0.85242	0.439059	0.742607	0.152117	0	0	0	0
ENSDARG00000105037	snrpf	7	1	19122715	19126056	protein_coding	small nuclear ribonucleoprotein polypeptide F [Source:ZFIN;Acc:ZDB-GENE-040930-9]	0.150247	-0.0911609	0.229933	-0.0114757	0.213291	0.526488	0.0710651	0.934257	0.55392	0.805488	0.326896	0.980958	0	0	0	0
ENSDARG00000036575	si:ch73-71d17.2	7	-1	19145161	19168366	protein_coding	si:ch73-71d17.2 [Source:ZFIN;Acc:ZDB-GENE-140106-25]	-0.0986879	0.0341547	-0.0256788	0.107164	0.177593	0.673623	0.712713	0.196796	0.510786	0.880514	0.89781	0.534667	0	0	0	0
ENSDARG00000088656	si:ch211-212k18.6	7	1	19172889	19225682	protein_coding	si:ch211-212k18.6 [Source:ZFIN;Acc:ZDB-GENE-130530-938]	0.218766	0.136909	0.325898	0.244041	0.425557	0.65476	0.241726	0.424006	0.741099	0.8717	0.584905	0.740247	0	0	0	0
ENSDARG00000055504	si:ch211-212k18.7	7	1	19230116	19239659	protein_coding	si:ch211-212k18.7 [Source:ZFIN;Acc:ZDB-GENE-030131-1312]	-0.119091	-0.13716	0.803634	0.785565	0.609891	0.547118	0.00235062	0.00693415	0.850374	0.817415	0.0525597	0.0962026	0	0	0	0
ENSDARG00000086421	si:ch211-212k18.8	7	1	19243937	19248373	protein_coding	si:ch211-212k18.8 [Source:ZFIN;Acc:ZDB-GENE-041111-14]	0.165353	-0.186928	0.313558	-0.0387222	0.578277	0.579252	0.291389	0.907515	0.834447	0.835079	0.635028	0.972991	0	0	0	0
ENSDARG00000100946	si:ch211-212k18.9	7	1	19250776	19254485	protein_coding	si:ch211-212k18.9 [Source:ZFIN;Acc:ZDB-GENE-160727-12]	0.023499	-0.0498059	0.21418	0.140875	0.904636	0.828464	0.280949	0.539383	0.972157	0.943672	0.624888	0.81278	0	0	0	0
ENSDARG00000079463	man2b2	7	-1	19257920	19274753	protein_coding	mannosidase, alpha, class 2B, member 2 [Source:ZFIN;Acc:ZDB-GENE-140106-166]	0.0507751	0.099523	-0.258221	-0.209474	0.586022	0.385282	0.0184101	0.074812	0.838611	0.712779	0.16186	0.335295	0	0	0	0
ENSDARG00000013329	ttc5	7	1	19276297	19286438	protein_coding	tetratricopeptide repeat domain 5 [Source:ZFIN;Acc:ZDB-GENE-050417-137]	0.0125005	-0.0314429	-0.164507	-0.20845	0.874663	0.74904	0.0629361	0.0465514	0.962316	0.913114	0.307485	0.264299	0	0	0	0
ENSDARG00000103316	si:ch211-212k18.5	7	1	19300413	19306874	protein_coding	si:ch211-212k18.5 [Source:ZFIN;Acc:ZDB-GENE-030131-379]	-0.0477789	-0.118669	0.0263142	-0.0445754	0.610728	0.303682	0.778007	0.687682	0.850691	0.645778	0.925013	0.886962	0	0	0	0
ENSDARG00000055226	slc7a7	7	1	19310077	19335574	protein_coding	solute carrier family 7 (amino acid transporter light chain, y+L system), member 7 [Source:ZFIN;Acc:ZDB-GENE-051127-5]	0.257024	-0.121798	0.168461	-0.21036	0.370463	0.719116	0.558244	0.526741	0.702156	0.900636	0.823298	0.805545	0	0	0	0
ENSDARG00000069313	oxa1l	7	-1	19336640	19348213	protein_coding	oxidase (cytochrome c) assembly 1-like [Source:ZFIN;Acc:ZDB-GENE-071004-49]	0.0567798	-0.0235152	-0.0411516	-0.121447	0.465875	0.795837	0.597043	0.189924	0.767751	0.931404	0.844323	0.525954	0	0	0	0
ENSDARG00000014657	zgc:171731	7	1	19348294	19354599	protein_coding	zgc:171731 [Source:ZFIN;Acc:ZDB-GENE-071004-27]	-0.16524	-0.0110221	1.60156	1.75578	0.678302	0.97501	0.000583849	0.000890327	0.882842	0.993175	0.0244162	0.0309244	0	0	1	1
ENSDARG00000104169	si:ch211-212k18.4	7	-1	19373654	19390449	protein_coding	si:ch211-212k18.4 [Source:ZFIN;Acc:ZDB-GENE-141216-265]	-0.0628411	0.00588346	0.278464	0.347189	0.280195	0.924249	0.000329207	0.000140421	0.624109	0.97805	0.0175975	0.0109792	0	0	1	1
ENSDARG00000101750	si:ch211-196p9.1	7	-1	19428284	19441794	protein_coding	si:ch211-196p9.1 [Source:ZFIN;Acc:ZDB-GENE-141216-207]	0.0716269	0.109494	-0.147205	-0.109338	0.337915	0.210015	0.0645974	0.203145	0.676793	0.550693	0.311737	0.541976	0	0	0	0
ENSDARG00000062085	tkfc	7	1	19486697	19508255	protein_coding	triokinase/FMN cyclase [Source:ZFIN;Acc:ZDB-GENE-060929-652]	0.0557742	-0.114583	0.207278	0.0369209	0.464269	0.202398	0.016018	0.667343	0.766598	0.541064	0.150726	0.877717	0	0	0	0
ENSDARG00000089821	si:dkey-9k7.3	7	1	19510627	19555290	protein_coding	si:dkey-9k7.3 [Source:ZFIN;Acc:ZDB-GENE-160728-12]	0.0625603	-0.246735	1.44299	1.13369	0.760024	0.216667	6.05357e-06	0.000186792	0.917515	0.558153	0.00222625	0.0128318	0	0	1	1
ENSDARG00000069326	mus81	7	1	19598921	19628298	protein_coding	MUS81 structure-specific endonuclease subunit [Source:ZFIN;Acc:ZDB-GENE-040426-2923]	-0.127327	0.00642654	0.00490854	0.138662	0.440715	0.974115	0.975856	0.481526	0.751002	0.992897	0.993392	0.778357	0	0	0	0
ENSDARG00000077986	TMEM151A (1 of many)	7	1	19630098	19648034	protein_coding	transmembrane protein 151A [Source:HGNC Symbol;Acc:HGNC:28497]	-0.129018	0.0691344	-0.289272	-0.0911193	0.136535	0.458869	0.00391119	0.329828	0.451909	0.763524	0.0700658	0.668989	0	0	0	0
ENSDARG00000056233	TMEM179B (1 of many)	7	-1	19657732	19671321	protein_coding	zgc:110591 [Source:ZFIN;Acc:ZDB-GENE-050522-510]	-0.17051	-0.181449	0.112464	0.101524	0.101717	0.131865	0.250144	0.380809	0.391405	0.444512	0.593921	0.709266	0	0	0	0
ENSDARG00000088810	prox1b	7	-1	19678596	19688505	protein_coding	prospero homeobox 1b [Source:ZFIN;Acc:ZDB-GENE-050107-3]	0.0810718	0.0363448	0.320979	0.276252	0.311949	0.679388	0.00136763	0.00798353	0.652639	0.883221	0.0388724	0.104346	0	0	1	0
ENSDARG00000020397	snx15	7	-1	19701788	19714438	protein_coding	sorting nexin 15 [Source:ZFIN;Acc:ZDB-GENE-040426-1377]	-0.00969507	0.0661755	-0.247172	-0.171302	0.902171	0.504163	0.0102515	0.0909721	0.971252	0.791883	0.119657	0.369733	0	0	0	0
ENSDARG00000069331	trip6	7	-1	19726466	19747186	protein_coding	thyroid hormone receptor interactor 6 [Source:ZFIN;Acc:ZDB-GENE-140106-91]	-0.118767	0.0818725	-0.140202	0.0604372	0.199484	0.448947	0.138432	0.565036	0.537736	0.756415	0.455041	0.827114	0	0	0	0
ENSDARG00000069335	bcl6b	7	1	19765243	19776199	protein_coding	B-cell CLL/lymphoma 6, member B [Source:ZFIN;Acc:ZDB-GENE-120907-1]	-0.0153473	0.429364	0.219036	0.663747	0.934773	0.0606138	0.253301	0.00761914	0.980958	0.302335	0.596947	0.101714	0	0	0	0
ENSDARG00000055342	slc16a13	7	1	19779234	19804015	protein_coding	solute carrier family 16, member 13 (monocarboxylic acid transporter 13) [Source:ZFIN;Acc:ZDB-GENE-120907-2]	-0.0833147	0.112305	-0.587441	-0.391822	0.551744	0.558875	0.00228334	0.047428	0.820308	0.823704	0.0517669	0.266957	0	0	0	0
ENSDARG00000056346	acap1	7	-1	19806889	19906412	protein_coding	ArfGAP with coiled-coil, ankyrin repeat and PH domains 1 [Source:ZFIN;Acc:ZDB-GENE-070112-1242]	0.033306	-0.213791	0.627959	0.380862	0.867141	0.335141	0.00596023	0.105833	0.959565	0.674013	0.0888378	0.398869	0	0	0	0
ENSDARG00000069334	zgc:114045	7	1	19858000	19890766	protein_coding	zgc:114045 [Source:ZFIN;Acc:ZDB-GENE-050913-119]	-0.0537072	-0.0697997	0.351887	0.335794	0.43769	0.367078	0.000219884	0.000910237	0.748806	0.699383	0.0140542	0.0312847	0	0	1	1
ENSDARG00000036414	si:ch73-335l21.1	7	1	19895234	19973293	protein_coding	si:ch73-335l21.1 [Source:ZFIN;Acc:ZDB-GENE-130530-591]	0.0308315	-0.187481	0.00034552	-0.217967	0.758594	0.128439	0.997229	0.0788307	0.916935	0.438121	0.999325	0.344406	0	0	0	0
ENSDARG00000091234	si:ch73-335l21.4	7	-1	19987947	19989445	protein_coding	si:ch73-335l21.4 [Source:ZFIN;Acc:ZDB-GENE-160728-105]	-0.716813	-0.136839	-1.54353	-0.963555	0.433139	0.913611	0.131372	0.428128	0.746129	0.974762	0.443487	0.742922	0	0	0	0
ENSDARG00000056184	dvl2	7	1	20008204	20043464	protein_coding	dishevelled segment polarity protein 2 [Source:ZFIN;Acc:ZDB-GENE-041118-20]	-0.080152	0.130568	-0.311128	-0.100408	0.473555	0.348587	0.0179067	0.451043	0.773003	0.685208	0.159252	0.75782	0	0	0	0
ENSDARG00000016687	acadvl	7	1	20046365	20081556	protein_coding	acyl-CoA dehydrogenase, very long chain [Source:ZFIN;Acc:ZDB-GENE-030131-899]	0.00273085	-0.116717	-0.273477	-0.392924	0.977896	0.300151	0.0150121	0.00372118	0.993908	0.642909	0.145728	0.0679664	0	0	0	0
ENSDARG00000077414	zgc:194312	7	-1	20082377	20086080	protein_coding	zgc:194312 [Source:ZFIN;Acc:ZDB-GENE-081022-102]	0.391952	-0.754984	1.02818	-0.118755	0.18797	0.0386567	0.00269762	0.720854	0.523953	0.24028	0.0568978	0.901141	0	0	0	0
ENSDARG00000090444	ponzr1	7	1	20092064	20117901	protein_coding	plac8 onzin related protein 1 [Source:ZFIN;Acc:ZDB-GENE-070727-1]	0.122197	-0.114935	0.0579171	-0.179214	0.582194	0.670593	0.79614	0.498679	0.836601	0.879134	0.931549	0.788782	0	0	0	0
ENSDARG00000036420	si:dkey-33c9.6	7	1	20132440	20170713	protein_coding	si:dkey-33c9.6 [Source:ZFIN;Acc:ZDB-GENE-130530-592]	-0.0408549	-0.410935	0.521256	0.151175	0.846582	0.116352	0.0225528	0.54626	0.951397	0.41742	0.180918	0.816984	0	0	0	0
ENSDARG00000036422	ntn5	7	-1	20179096	20201693	protein_coding	netrin 5 [Source:ZFIN;Acc:ZDB-GENE-130530-593]	0.1026	-0.52756	0.858002	0.227842	0.83854	0.312349	0.0944461	0.66411	0.948145	0.653037	0.376753	0.875969	0	0	0	0
ENSDARG00000055797	cnpy4	7	-1	20207703	20212500	protein_coding	canopy4 [Source:ZFIN;Acc:ZDB-GENE-060315-5]	0.276348	0.153366	0.218749	0.0957675	0.223359	0.557981	0.339815	0.704391	0.565474	0.823123	0.678429	0.894304	0	0	0	0
ENSDARG00000036426	CDA (1 of many)	7	1	20266250	20269640	protein_coding	zgc:103586 [Source:ZFIN;Acc:ZDB-GENE-041114-88]	0.327045	-0.261816	0.174488	-0.414372	0.0804323	0.255566	0.343356	0.0746704	0.347934	0.599413	0.681276	0.33501	0	0	0	0
ENSDARG00000036427	slc3a2a	7	1	20272096	20279633	protein_coding	solute carrier family 3 (amino acid transporter heavy chain), member 2a [Source:ZFIN;Acc:ZDB-GENE-000831-3]	0.0445328	-0.371213	0.0546905	-0.361056	0.670728	0.00946709	0.598268	0.0104178	0.879199	0.114852	0.844988	0.120808	0	0	0	0
ENSDARG00000055791	SLC3A2 (1 of many)	7	1	20283901	20290577	protein_coding	zgc:158423 [Source:ZFIN;Acc:ZDB-GENE-061215-58]	-0.0334752	0.0993488	0.0618026	0.194627	0.799363	0.514424	0.637866	0.208529	0.9331	0.798024	0.863506	0.548957	0	0	0	0
ENSDARG00000098410	si:dkey-19b23.10	7	1	20311337	20325639	protein_coding	si:dkey-19b23.10 [Source:ZFIN;Acc:ZDB-GENE-141219-47]	-0.0507259	-0.153401	1.48918	1.38651	0.888563	0.655399	0.000632753	0.00293383	0.966268	0.87207	0.0255999	0.0598744	0	0	1	0
ENSDARG00000099752	si:dkey-19b23.7	7	1	20335580	20348602	protein_coding	si:dkey-19b23.7 [Source:ZFIN;Acc:ZDB-GENE-141216-311]	0.000970759	0.00380351	-0.0642604	-0.0614277	0.993656	0.979932	0.608432	0.676826	0.998565	0.99454	0.849785	0.882062	0	0	0	0
ENSDARG00000103211	si:dkey-19b23.8	7	-1	20348706	20359071	protein_coding	si:dkey-19b23.8 [Source:ZFIN;Acc:ZDB-GENE-030131-4634]	0.366604	-0.39406	0.353068	-0.407596	0.00679845	0.0148057	0.00893674	0.0109326	0.0950951	0.144917	0.110946	0.124201	0	0	0	0
ENSDARG00000017874	dnajc3b	7	-1	20371259	20556843	protein_coding	DnaJ (Hsp40) homolog, subfamily C, member 3b [Source:ZFIN;Acc:ZDB-GENE-000831-4]	-0.0439197	-0.0344679	-0.164782	-0.15533	0.475573	0.634076	0.018919	0.0459833	0.774421	0.861663	0.164379	0.262684	0	0	0	0
ENSDARG00000075140	si:dkey-19b23.15	7	1	20377443	20385133	protein_coding	si:dkey-19b23.15 [Source:ZFIN;Acc:ZDB-GENE-160728-17]	0.146341	0.0379443	0.0282099	-0.0801872	0.0559104	0.63189	0.684887	0.315707	0.289845	0.860766	0.885624	0.656272	0	0	0	0
ENSDARG00000069376	tnfsf12	7	1	20404974	20413371	protein_coding	TNF superfamily member 12 [Source:ZFIN;Acc:ZDB-GENE-060929-376]	-0.067436	0.0980209	-0.19319	-0.0277334	0.534932	0.460735	0.100658	0.827477	0.810107	0.764662	0.389681	0.94333	0	0	0	0
ENSDARG00000021405	chd3	7	-1	20418917	20518928	protein_coding	chromodomain helicase DNA binding protein 3 [Source:ZFIN;Acc:ZDB-GENE-121031-4]	-0.170257	-0.0168272	0.0502944	0.203725	0.0306762	0.827506	0.468501	0.0208249	0.213247	0.94333	0.769665	0.17305	0	0	0	0
ENSDARG00000056007	cyb5d1	7	-1	20521875	20538357	protein_coding	cytochrome b5 domain containing 1 [Source:ZFIN;Acc:ZDB-GENE-050417-173]	0.324985	-0.0203207	0.178245	-0.167061	0.194159	0.945706	0.479004	0.564232	0.531547	0.984856	0.776679	0.82683	0	0	0	0
ENSDARG00000095579	fis1	7	-1	20586676	20594021	protein_coding	fission, mitochondrial 1 [Source:ZFIN;Acc:ZDB-GENE-050506-92]	-0.00189033	0.0246551	-0.00836011	0.0181853	0.974304	0.720746	0.886981	0.787961	0.992967	0.901141	0.966111	0.928941	0	0	0	0
ENSDARG00000098932	gigyf1a	7	1	20595630	20645190	protein_coding	GRB10 interacting GYF protein 1a [Source:ZFIN;Acc:ZDB-GENE-050809-79]	-0.119475	0.0777727	-0.0360822	0.161166	0.0806583	0.281022	0.564902	0.0383461	0.348398	0.624895	0.827088	0.239304	0	0	0	0
ENSDARG00000105587	CR388099.1	7	1	20645574	20649574	lincRNA		-0.126748	-0.0223803	-0.112385	-0.00801722	0.101161	0.793984	0.141007	0.924008	0.390479	0.930917	0.458704	0.977968	0	0	0	0
ENSDARG00000086150	wrap53	7	1	20651628	20674073	protein_coding	WD repeat containing, antisense to TP53 [Source:ZFIN;Acc:ZDB-GENE-030131-515]	-0.0652	0.172286	-0.274669	-0.0371821	0.492028	0.151245	0.0142789	0.736915	0.784552	0.473829	0.142786	0.908225	0	0	0	0
ENSDARG00000105595	si:dkey-111f13.5	7	1	20677384	20697267	protein_coding	si:dkey-111f13.5 [Source:ZFIN;Acc:ZDB-GENE-160728-63]	-0.150905	-0.0513344	-0.384108	-0.284537	0.370733	0.821637	0.0477443	0.206668	0.702322	0.941522	0.267833	0.546711	0	0	0	0
ENSDARG00000042277	efnb3b	7	1	20699497	20823149	protein_coding	ephrin-B3b [Source:ZFIN;Acc:ZDB-GENE-010618-3]	-0.0859777	-0.0973875	-0.0982495	-0.109659	0.421493	0.444534	0.360951	0.382509	0.738316	0.753527	0.694691	0.710658	0	0	0	0
ENSDARG00000036445	serpinh2	7	1	20829894	21046714	protein_coding	serine (or cysteine) peptidase inhibitor, clade H, member 2 [Source:ZFIN;Acc:ZDB-GENE-050417-12]	-0.0675482	-0.349422	-0.15414	-0.436014	0.670301	0.108051	0.347536	0.0464558	0.87908	0.402917	0.684522	0.263941	0	0	0	0
ENSDARG00000087352	dnah2	7	1	21054979	21360242	protein_coding	dynein, axonemal, heavy chain 2 [Source:ZFIN;Acc:ZDB-GENE-130530-910]	-0.0190869	-0.0476064	-0.100946	-0.129466	0.893508	0.79241	0.496002	0.464108	0.967975	0.93035	0.787218	0.766572	0	0	0	0
ENSDARG00000088087	kdm6ba	7	1	21365762	21512136	protein_coding	lysine (K)-specific demethylase 6B, a [Source:ZFIN;Acc:ZDB-GENE-091005-1]	0.0395772	-0.639858	0.793714	0.11428	0.679382	6.80309e-05	2.94826e-06	0.291273	0.883221	0.00748687	0.00152554	0.634959	0	-1	1	0
ENSDARG00000081535	U1	7	-1	21546016	21546180	snRNA	U1 spliceosomal RNA [Source:RFAM;Acc:RF00003]	-0.0951669	0.384155	1.75421	2.23353	0.694613	0.076136	3.15384e-06	1.04084e-06	0.890063	0.338452	0.00156126	0.000976577	0	0	1	1
ENSDARG00000087231	U1	7	-1	21554080	21554244	snRNA	U1 spliceosomal RNA [Source:RFAM;Acc:RF00003]	-0.332195	-0.499367	3.02362	2.85645	0.654795	0.399686	0.000392953	0.00165969	0.8717	0.723112	0.0196032	0.0431637	0	0	1	1
ENSDARG00000090323	U1	7	-1	21557025	21557189	snRNA	U1 spliceosomal RNA [Source:RFAM;Acc:RF00003]	0.0737541	0.0113742	2.78744	2.72506	0.893667	0.97946	0.000105247	0.000217674	0.968019	0.994407	0.00953263	0.0139678	0	0	1	1
ENSDARG00000080300	U2	7	-1	21570338	21570528	snRNA	U2 spliceosomal RNA [Source:RFAM;Acc:RF00004]	-4.04034	0.478994	-2.09809	2.42125	2.68202e-05	0.458611	0.00109089	0.0043746	0.00458502	0.763247	0.0343085	0.0745456	-1	0	-1	0
ENSDARG00000101135	si:dkey-85k7.7	7	1	21592999	21608008	protein_coding	si:dkey-85k7.7 [Source:ZFIN;Acc:ZDB-GENE-040128-7]	0.443365	0.157962	-0.259309	-0.544712	0.0129116	0.407222	0.125453	0.0101786	0.135202	0.728641	0.433258	0.119171	0	0	0	0
ENSDARG00000012827	mettl3	7	-1	21610210	21620766	protein_coding	methyltransferase like 3 [Source:ZFIN;Acc:ZDB-GENE-030131-9498]	-0.0914513	0.170478	-0.234507	0.0274221	0.433563	0.25085	0.0699177	0.843001	0.746444	0.594559	0.3242	0.949814	0	0	0	0
ENSDARG00000036394	pop7	7	1	21620925	21633425	protein_coding	POP7 homolog, ribonuclease P/MRP subunit [Source:ZFIN;Acc:ZDB-GENE-041010-88]	-0.104916	-0.0214638	-0.0897943	-0.00634162	0.21729	0.826351	0.287617	0.947241	0.558893	0.942893	0.6315	0.98533	0	0	0	0
ENSDARG00000061610	ufsp1	7	1	21651519	21652539	protein_coding	UFM1-specific peptidase 1 (non-functional) [Source:ZFIN;Acc:ZDB-GENE-070410-124]	-0.224659	0.52916	-0.308989	0.44483	0.226687	0.029924	0.115881	0.0523477	0.569414	0.210425	0.41684	0.280688	0	0	0	0
ENSDARG00000078731	si:dkey-85k7.12	7	1	21663123	21672823	protein_coding	si:dkey-85k7.12 [Source:ZFIN;Acc:ZDB-GENE-130530-855]	0.233952	-0.829062	1.79728	0.734269	0.250288	0.00103763	4.8311e-07	0.00402805	0.594054	0.0334327	0.000708059	0.0711535	0	-1	1	0
ENSDARG00000077329	nlgn2a	7	-1	21674519	21865927	protein_coding	neuroligin 2a [Source:ZFIN;Acc:ZDB-GENE-090918-2]	-0.215862	0.154162	0.160256	0.53028	0.0119416	0.0754776	0.0424546	3.44659e-05	0.129818	0.336897	0.251573	0.00512673	0	0	0	1
ENSDARG00000038901	tmem256	7	1	22027556	22037875	protein_coding	transmembrane protein 256 [Source:ZFIN;Acc:ZDB-GENE-050417-92]	-0.0382924	-0.236049	0.0512575	-0.146499	0.778603	0.182424	0.707752	0.38635	0.925157	0.517277	0.895979	0.71369	0	0	0	0
ENSDARG00000087162	TMEM102	7	1	22042376	22053983	protein_coding	si:dkey-11f12.2 [Source:ZFIN;Acc:ZDB-GENE-160728-39]	-0.065299	-0.131877	-0.0966899	-0.163268	0.387049	0.164165	0.212522	0.0858618	0.714126	0.491802	0.553318	0.359146	0	0	0	0
ENSDARG00000069662	fgf11a	7	1	22059433	22255795	protein_coding	fibroblast growth factor 11a [Source:ZFIN;Acc:ZDB-GENE-050221-5]	-0.161871	0.195424	-0.25829	0.0990048	0.333412	0.332024	0.141161	0.607189	0.672373	0.671185	0.459004	0.84923	0	0	0	0
ENSDARG00000036376	cldn7a	7	1	22345055	22355696	protein_coding	claudin 7a [Source:ZFIN;Acc:ZDB-GENE-040718-29]	0.209198	0.059541	0.0178285	-0.131828	0.446229	0.848242	0.948217	0.665135	0.754617	0.951902	0.985545	0.876653	0	0	0	0
ENSDARG00000104636	si:dkey-112a7.4	7	-1	22358745	22361781	protein_coding	si:dkey-112a7.4 [Source:ZFIN;Acc:ZDB-GENE-030131-9661]	0.394855	-0.221972	0.56362	-0.0532061	0.0356245	0.255463	0.00530132	0.777525	0.23068	0.599315	0.0832916	0.92476	0	0	0	0
ENSDARG00000032862	ugt5g1	7	1	22417624	22425830	protein_coding	UDP glucuronosyltransferase 5 family, polypeptide G1 [Source:ZFIN;Acc:ZDB-GENE-080305-10]	-0.00750348	-0.261207	-0.680935	-0.934639	0.950315	0.161444	0.000313813	0.000143004	0.986071	0.487557	0.0171645	0.0110747	0	0	-1	-1
ENSDARG00000090052	si:dkey-165a24.9	7	1	22431067	22442080	protein_coding	si:dkey-165a24.9 [Source:ZFIN;Acc:ZDB-GENE-141209-1]	0.626404	-0.606836	0.297005	-0.936234	0.0231611	0.08266	0.256029	0.0109477	0.183686	0.352673	0.599891	0.124275	0	0	0	0
ENSDARG00000016260	fxr2	7	1	22447094	22489933	protein_coding	fragile X mental retardation, autosomal homolog 2 [Source:ZFIN;Acc:ZDB-GENE-040426-943]	-0.0602289	-0.119145	0.313034	0.254118	0.284826	0.0712787	9.56035e-05	0.00138918	0.628717	0.327174	0.00902793	0.0391927	0	0	1	1
ENSDARG00000091111	TIFA	7	-1	22517561	22519473	protein_coding	si:ch211-15b10.6 [Source:ZFIN;Acc:ZDB-GENE-160728-113]	0.00276363	-0.186754	-0.0860176	-0.275535	0.991157	0.553211	0.735259	0.373436	0.997675	0.821004	0.907545	0.704089	0	0	0	0
ENSDARG00000022129	rbm4.3	7	1	22520975	22524480	protein_coding	RNA binding motif protein 4.3 [Source:ZFIN;Acc:ZDB-GENE-040426-1938]	-0.208201	-0.19505	0.388257	0.401407	0.108878	0.1667	0.00558331	0.0123432	0.404659	0.495341	0.0857249	0.132297	0	0	0	0
ENSDARG00000055080	rbm4.2	7	1	22524926	22530091	protein_coding	RNA binding motif protein 4.2 [Source:ZFIN;Acc:ZDB-GENE-030131-3019]	-0.120027	-0.155603	0.079192	0.043616	0.07839	0.0473654	0.21813	0.541903	0.343517	0.266727	0.559931	0.814211	0	0	0	0
ENSDARG00000036386	rbm4.1	7	1	22530308	22537136	protein_coding	RNA binding motif protein 4.1 [Source:ZFIN;Acc:ZDB-GENE-030131-3902]	-0.0474081	0.109188	0.122904	0.2795	0.562637	0.252128	0.146109	0.0098252	0.825965	0.595915	0.466472	0.116691	0	0	0	0
ENSDARG00000008188	sf1	7	1	22538748	22549659	protein_coding	splicing factor 1 [Source:ZFIN;Acc:ZDB-GENE-030131-2492]	-0.207119	-0.0515466	0.218674	0.374246	0.0402344	0.615023	0.0271616	0.00337975	0.245037	0.852505	0.199619	0.0646313	0	0	0	0
ENSDARG00000013317	pygmb	7	1	22552732	22581784	protein_coding	phosphorylase, glycogen, muscle b [Source:ZFIN;Acc:ZDB-GENE-040426-1206]	0.12266	-0.117724	0.277873	0.0374886	0.093509	0.135005	0.001385	0.617453	0.374948	0.449243	0.039105	0.853715	0	0	1	0
ENSDARG00000022466	clcn5b	7	1	22582631	22629187	protein_coding	chloride channel, voltage-sensitive 5b [Source:ZFIN;Acc:ZDB-GENE-110407-11]	0.289648	-0.092279	0.544988	0.163061	0.0303704	0.493555	0.000603866	0.235192	0.212106	0.785737	0.0248417	0.577962	0	0	1	0
ENSDARG00000004196	tnfsf10l	7	-1	22640453	22685732	protein_coding	TNF superfamily member 10, like [Source:ZFIN;Acc:ZDB-GENE-010801-1]	-0.069049	0.0028162	-0.179235	-0.107369	0.535753	0.982908	0.128316	0.411101	0.810511	0.995587	0.437908	0.731197	0	0	0	0
ENSDARG00000102228	si:dkey-171c9.3	7	-1	22697599	22710639	protein_coding	si:dkey-171c9.3 [Source:ZFIN;Acc:ZDB-GENE-141216-372]	-0.293662	-0.0335248	1.15023	1.41037	0.48218	0.929297	0.00745076	0.00563671	0.778792	0.97941	0.100235	0.0861205	0	0	0	0
ENSDARG00000034855	ccnb3	7	1	22710752	22733543	protein_coding	cyclin B3 [Source:ZFIN;Acc:ZDB-GENE-060929-684]	0.0613895	0.199067	-0.384132	-0.246454	0.72519	0.396503	0.0602718	0.272584	0.903321	0.721257	0.301602	0.616654	0	0	0	0
ENSDARG00000018228	htr2cl1	7	1	23020976	23223452	protein_coding	5-hydroxytryptamine (serotonin) receptor 2C, G protein-coupled-like 1 [Source:ZFIN;Acc:ZDB-GENE-081104-48]	-0.0180042	-0.0046019	0.230168	0.24357	0.864702	0.970033	0.0453045	0.0649821	0.958492	0.992097	0.26061	0.312707	0	0	0	0
ENSDARG00000069600	zgc:109889	7	1	23224846	23271875	protein_coding	zgc:109889 [Source:ZFIN;Acc:ZDB-GENE-050522-547]	-0.211283	-0.10559	0.0599577	0.165651	0.00343763	0.123738	0.302592	0.0240083	0.0651929	0.430675	0.644674	0.187496	0	0	0	0
ENSDARG00000036560	gpr185b	7	-1	23289878	23291935	protein_coding	G protein-coupled receptor 185 b [Source:ZFIN;Acc:ZDB-GENE-081104-390]	0.0371848	0.035715	0.125011	0.123541	0.744721	0.789845	0.285797	0.357099	0.911475	0.929668	0.629727	0.691629	0	0	0	0
ENSDARG00000074183	si:dkey-172j4.3	7	1	23306566	23454642	protein_coding	si:dkey-172j4.3 [Source:ZFIN;Acc:ZDB-GENE-081104-24]	0.0131039	-0.144011	-0.0207142	-0.177829	0.858248	0.0977407	0.773713	0.0466717	0.956068	0.383419	0.923213	0.264613	0	0	0	0
ENSDARG00000030176	ITGB1BP2	7	-1	23456611	23474827	protein_coding	zgc:92429 [Source:ZFIN;Acc:ZDB-GENE-040801-194]	0.21585	0.186152	0.215911	0.186213	0.226628	0.366421	0.232774	0.354242	0.569378	0.698935	0.575244	0.689126	0	0	0	0
ENSDARG00000029170	si:ch211-200p22.4	7	-1	23477814	23577053	protein_coding	si:ch211-200p22.4 [Source:ZFIN;Acc:ZDB-GENE-081104-61]	-0.0938951	0.0876761	0.044641	0.226212	0.249348	0.323338	0.566107	0.0220159	0.593131	0.663649	0.827611	0.178454	0	0	0	0
ENSDARG00000105524	AL954129.1	7	-1	23583204	23587170	lincRNA		0.255539	0.344075	0.318519	0.407055	0.283325	0.214566	0.19147	0.139208	0.627188	0.555656	0.528017	0.456227	0	0	0	0
ENSDARG00000036501	rab39bb	7	1	23601384	23613737	protein_coding	RAB39B, member RAS oncogene family b [Source:ZFIN;Acc:ZDB-GENE-061215-104]	0.0657565	0.010208	0.0911153	0.0355667	0.299691	0.88277	0.15438	0.607049	0.642449	0.96481	0.477585	0.84914	0	0	0	0
ENSDARG00000030241	vbp1	7	-1	23615599	23623722	protein_coding	von Hippel-Lindau binding protein 1 [Source:ZFIN;Acc:ZDB-GENE-050522-494]	0.027296	0.0567171	0.00784971	0.0372709	0.660874	0.437281	0.89923	0.600525	0.874712	0.748561	0.970095	0.845821	0	0	0	0
ENSDARG00000036505	syt4	7	1	23636535	23644961	protein_coding	synaptotagmin IV [Source:ZFIN;Acc:ZDB-GENE-030131-7297]	0.118179	-0.176868	0.176215	-0.118832	0.118983	0.0424605	0.0259596	0.150491	0.422272	0.251573	0.195275	0.4727	0	0	0	0
ENSDARG00000076443	si:dkey-183c6.8	7	-1	23696175	23725254	protein_coding	si:dkey-183c6.8 [Source:ZFIN;Acc:ZDB-GENE-160728-23]	0.102081	-0.0919893	-0.134278	-0.328348	0.328875	0.429997	0.200734	0.0134507	0.668233	0.74427	0.539281	0.13826	0	0	0	0
ENSDARG00000024598	homezb	7	1	23735718	23742731	protein_coding	homeobox and leucine zipper encoding b [Source:ZFIN;Acc:ZDB-GENE-030131-9225]	-0.0350445	-0.0468187	-0.0742546	-0.0860288	0.586623	0.537627	0.260986	0.259051	0.838817	0.81162	0.605106	0.602865	0	0	0	0
ENSDARG00000054473	tinf2	7	1	23752496	23768904	protein_coding	TERF1 (TRF1)-interacting nuclear factor 2 [Source:ZFIN;Acc:ZDB-GENE-030131-6168]	-0.0673015	0.0488804	-0.315273	-0.199091	0.538653	0.726322	0.0162229	0.155606	0.812292	0.90383	0.151616	0.479045	0	0	0	0
ENSDARG00000021135	dhrs4	7	-1	23768307	23775873	protein_coding	dehydrogenase/reductase (SDR family) member 4 [Source:ZFIN;Acc:ZDB-GENE-040426-1498]	0.151427	-0.0204423	-0.0929339	-0.264803	0.205809	0.885668	0.441791	0.0738465	0.545501	0.965739	0.751683	0.332987	0	0	0	0
ENSDARG00000088835	efs	7	1	23778619	23797796	protein_coding	embryonal Fyn-associated substrate [Source:ZFIN;Acc:ZDB-GENE-030131-1658]	-0.112487	0.150064	-0.309263	-0.0467116	0.181939	0.140003	0.00276068	0.620431	0.516665	0.457717	0.0576455	0.855029	0	0	0	0
ENSDARG00000105601	CR388231.3	7	-1	23787611	23798739	antisense_RNA		0.227254	0.636242	-0.485378	-0.0763904	0.288732	0.0299577	0.0509718	0.754538	0.632443	0.210467	0.27705	0.915388	0	0	0	0
ENSDARG00000026842	acin1b	7	1	23798264	23825913	protein_coding	apoptotic chromatin condensation inducer 1b [Source:ZFIN;Acc:ZDB-GENE-030826-12]	0.0428919	0.0860299	-0.035614	0.00752404	0.446429	0.179432	0.517744	0.902083	0.754821	0.513191	0.799972	0.971247	0	0	0	0
ENSDARG00000061301	gmpr2	7	-1	23818119	23933508	protein_coding	guanosine monophosphate reductase 2 [Source:ZFIN;Acc:ZDB-GENE-030131-1238]	0.156393	0.0341156	-0.164779	-0.287057	0.0375144	0.67462	0.0328234	0.0033704	0.236715	0.880804	0.221355	0.0644693	0	0	0	0
ENSDARG00000077842	ajuba	7	-1	23828998	23841327	protein_coding	ajuba LIM protein [Source:ZFIN;Acc:ZDB-GENE-030131-9341]	0.0637159	-0.0841801	-0.419959	-0.567855	0.507635	0.512636	0.0015082	0.000569904	0.793777	0.796844	0.0409864	0.0240114	0	0	-1	-1
ENSDARG00000090568	mrpl52	7	1	23843537	23845994	protein_coding	mitochondrial ribosomal protein L52 [Source:ZFIN;Acc:ZDB-GENE-110325-1]	0.0235642	0.103314	-0.0653945	0.0143549	0.819941	0.421406	0.54113	0.906706	0.940961	0.738273	0.81384	0.972783	0	0	0	0
ENSDARG00000002235	mmp14a	7	-1	23853132	23878513	protein_coding	matrix metallopeptidase 14a (membrane-inserted) [Source:ZFIN;Acc:ZDB-GENE-030901-1]	0.133719	-0.188122	-0.38929	-0.711131	0.306881	0.258015	0.0127608	0.000666912	0.648311	0.601959	0.134485	0.0263041	0	0	0	-1
ENSDARG00000054539	lrp10	7	1	23881913	23891711	protein_coding	low density lipoprotein receptor-related protein 10 [Source:ZFIN;Acc:ZDB-GENE-140418-2]	0.071923	-0.0519162	0.224214	0.100375	0.272522	0.481694	0.0039583	0.183002	0.616626	0.778471	0.0706031	0.517911	0	0	0	0
ENSDARG00000007989	nedd8	7	1	23933877	23936631	protein_coding	neural precursor cell expressed, developmentally down-regulated 8 [Source:ZFIN;Acc:ZDB-GENE-030616-588]	0.183749	0.0489932	0.0676242	-0.0671311	0.0467361	0.619379	0.430486	0.48886	0.264876	0.854471	0.744527	0.782757	0	0	0	0
ENSDARG00000075831	slc7a8a	7	-1	23937454	23965207	protein_coding	solute carrier family 7 (amino acid transporter light chain, L system), member 8a [Source:ZFIN;Acc:ZDB-GENE-121120-2]	0.204684	-0.212624	0.192738	-0.22457	0.0227852	0.0302855	0.0274205	0.0233467	0.181983	0.211795	0.200634	0.184491	0	0	0	0
ENSDARG00000013526	svep1	7	1	23980210	24086012	protein_coding	sushi, von Willebrand factor type A, EGF and pentraxin domain containing 1 [Source:ZFIN;Acc:ZDB-GENE-110726-1]	0.0191342	-0.195968	0.056259	-0.158843	0.820556	0.0650925	0.504786	0.120896	0.94105	0.312848	0.792344	0.425562	0	0	0	0
ENSDARG00000044125	txn	7	-1	24086074	24093669	protein_coding	thioredoxin [Source:ZFIN;Acc:ZDB-GENE-040718-162]	0.297231	-0.186195	0.478887	-0.00453872	0.0417884	0.238678	0.00330398	0.976011	0.249391	0.581766	0.0638834	0.99344	0	0	0	0
ENSDARG00000087017	PTGR1 (1 of many)	7	-1	24095805	24102516	protein_coding	si:dkey-11k2.7 [Source:ZFIN;Acc:ZDB-GENE-160728-22]	3.26293	-1.06575	2.76943	-1.55924	0.00988671	0.29748	0.0255631	0.126892	0.117087	0.640337	0.193625	0.435501	0	0	0	0
ENSDARG00000024877	ptgr1	7	-1	24103913	24119722	protein_coding	prostaglandin reductase 1 [Source:ZFIN;Acc:ZDB-GENE-041212-80]	2.19505	-0.720325	2.08366	-0.831714	0.00736384	0.321815	0.0100027	0.250273	0.0995963	0.662416	0.117861	0.594038	0	0	0	0
ENSDARG00000077256	nat8l	7	-1	24186034	24201834	protein_coding	N-acetyltransferase 8-like [Source:ZFIN;Acc:ZDB-GENE-030729-4]	0.195904	-0.0295127	0.0491326	-0.176284	0.0588709	0.777138	0.59937	0.111097	0.298098	0.924569	0.845297	0.40861	0	0	0	0
ENSDARG00000089877	si:dkeyp-75h12.5	7	-1	24213891	24220740	protein_coding	si:dkeyp-75h12.5 [Source:ZFIN;Acc:ZDB-GENE-030131-7914]	0.0550721	-0.104567	0.627711	0.468072	0.354025	0.120547	2.4441e-07	1.29515e-05	0.688981	0.425222	0.0004707	0.00326842	0	0	1	1
ENSDARG00000061411	nelfa	7	1	24220809	24235033	protein_coding	negative elongation factor complex member A [Source:ZFIN;Acc:ZDB-GENE-030131-6400]	-0.193041	0.136294	0.224567	0.553902	0.131926	0.323534	0.073999	0.00163489	0.444617	0.663786	0.333469	0.0427487	0	0	0	1
ENSDARG00000079281	TESK1 (1 of many)	7	1	24257257	24300299	protein_coding	si:dkeyp-75h12.2 [Source:ZFIN;Acc:ZDB-GENE-030131-7512]	-0.117012	0.0880968	0.0477519	0.252861	0.205908	0.406402	0.590846	0.0292053	0.54561	0.72791	0.841104	0.207692	0	0	0	0
ENSDARG00000054829	pik3c3	7	-1	24321430	24350648	protein_coding	phosphatidylinositol 3-kinase, catalytic subunit type 3 [Source:ZFIN;Acc:ZDB-GENE-050410-13]	0.0184857	-0.109992	-0.0571596	-0.185637	0.803615	0.218218	0.44588	0.0471604	0.93511	0.560003	0.754341	0.266242	0	0	0	0
ENSDARG00000006545	rgp1	7	-1	24360357	24374383	protein_coding	GP1 homolog, RAB6A GEF complex partner 1 [Source:ZFIN;Acc:ZDB-GENE-040718-352]	-0.023317	-0.022179	-0.32497	-0.323832	0.7767	0.833309	0.00265095	0.00748732	0.924401	0.945853	0.0562177	0.100508	0	0	0	0
ENSDARG00000061472	gba2	7	1	24374029	24402082	protein_coding	glucosidase, beta (bile acid) 2 [Source:ZFIN;Acc:ZDB-GENE-070522-3]	0.0195553	0.0708716	-0.112943	-0.0616263	0.727115	0.288091	0.0640307	0.343795	0.904302	0.631851	0.310415	0.681445	0	0	0	0
ENSDARG00000036344	calb2b	7	-1	24410121	24428828	protein_coding	calbindin 2b [Source:ZFIN;Acc:ZDB-GENE-040426-1668]	0.113591	-0.603186	0.332265	-0.384512	0.561061	0.0260353	0.106482	0.123388	0.824992	0.195539	0.399675	0.429981	0	0	0	0
ENSDARG00000036345	cmtr2	7	-1	24443683	24448498	protein_coding	cap methyltransferase 2 [Source:ZFIN;Acc:ZDB-GENE-040426-2775]	0.181134	0.0929612	-0.0825097	-0.170682	0.08191	0.448891	0.422026	0.16056	0.350987	0.756379	0.738853	0.486317	0	0	0	0
ENSDARG00000079900	shroom4	7	1	24458401	24541867	protein_coding	shroom family member 4 [Source:ZFIN;Acc:ZDB-GENE-041111-246]	0.144921	-0.0472442	0.229363	0.0371986	0.162372	0.677985	0.0360116	0.74044	0.489013	0.882654	0.231894	0.909506	0	0	0	0
ENSDARG00000011462	otub1b	7	-1	24544652	24557730	protein_coding	OTU deubiquitinase, ubiquitin aldehyde binding 1b [Source:ZFIN;Acc:ZDB-GENE-040718-204]	0.136071	0.056867	0.113755	0.0345508	0.037147	0.396714	0.0702994	0.599372	0.235537	0.721261	0.325064	0.845297	0	0	0	0
ENSDARG00000054856	METTL12	7	1	24557713	24560496	protein_coding	zgc:113305 [Source:ZFIN;Acc:ZDB-GENE-050522-31]	-0.139248	0.000687753	-0.483224	-0.343289	0.472237	0.997876	0.0345921	0.18035	0.771985	0.999388	0.227336	0.514631	0	0	0	0
ENSDARG00000040224	krcp	7	1	24610523	24617477	protein_coding	kelch repeat-containing protein [Source:ZFIN;Acc:ZDB-GENE-030131-2126]	-0.228764	0.0551074	0.0213248	0.305196	0.308386	0.828316	0.920606	0.24262	0.649671	0.943644	0.976633	0.5861	0	0	0	0
ENSDARG00000032458	mark2b	7	1	24617753	24706014	protein_coding	MAP/microtubule affinity-regulating kinase 2b [Source:ZFIN;Acc:ZDB-GENE-080215-4]	0.0806932	0.0177705	0.20837	0.145448	0.503358	0.89331	0.0964325	0.283606	0.791393	0.967864	0.380736	0.62743	0	0	0	0
ENSDARG00000008278	rcor2	7	-1	24707964	24724483	protein_coding	REST corepressor 2 [Source:ZFIN;Acc:ZDB-GENE-040426-1812]	0.120201	-0.363191	0.216799	-0.266593	0.35197	0.0355609	0.107495	0.100653	0.687519	0.230599	0.401578	0.389681	0	0	0	0
ENSDARG00000024109	naa40	7	1	24728903	24740440	protein_coding	N(alpha)-acetyltransferase 40, NatD catalytic subunit, homolog (S. cerevisiae) [Source:ZFIN;Acc:ZDB-GENE-050417-105]	0.00599574	-0.171928	0.0271859	-0.150738	0.943593	0.105316	0.747987	0.144354	0.984151	0.398009	0.912801	0.463758	0	0	0	0
ENSDARG00000001939	b3gat3	7	1	24743994	24758104	protein_coding	beta-1,3-glucuronyltransferase 3 (glucuronosyltransferase I) [Source:ZFIN;Acc:ZDB-GENE-020419-3]	-0.044987	-0.122791	-0.0110202	-0.0888238	0.46807	0.103491	0.856035	0.220043	0.769193	0.394741	0.95512	0.56165	0	0	0	0
ENSDARG00000103682	AL954715.1	7	1	24770921	24775595	processed_transcript		-0.261122	-0.0949292	0.0201901	0.186383	0.03235	0.465323	0.849574	0.163651	0.219702	0.767324	0.952439	0.490989	0	0	0	0
ENSDARG00000069496	arl2	7	-1	24776062	24778220	protein_coding	ADP-ribosylation factor-like 2 [Source:ZFIN;Acc:ZDB-GENE-041010-19]	0.108926	-0.0127092	0.235943	0.114307	0.227951	0.899842	0.0180517	0.265202	0.570699	0.970276	0.159977	0.609105	0	0	0	0
ENSDARG00000105562	si:dkey-23i12.7	7	1	24778388	24786988	protein_coding	si:dkey-23i12.7 [Source:ZFIN;Acc:ZDB-GENE-160728-52]	-1.13083	0.382558	0.294519	1.80791	0.0894932	0.545695	0.590176	0.0193567	0.366743	0.81659	0.840888	0.166367	0	0	0	0
ENSDARG00000054931	ppp2r5b	7	1	24778420	24829147	protein_coding	protein phosphatase 2, regulatory subunit B', beta [Source:ZFIN;Acc:ZDB-GENE-101208-1]	-0.0661706	0.0492369	-0.120395	-0.00498782	0.354544	0.529309	0.10093	0.948526	0.689327	0.807019	0.390261	0.985609	0	0	0	0
ENSDARG00000054934	zgc:101765	7	1	24855472	24858424	protein_coding	zgc:101765 [Source:ZFIN;Acc:ZDB-GENE-041010-156]	0.0481823	0.238614	-0.173749	0.0166823	0.75742	0.236693	0.300305	0.928621	0.916337	0.579393	0.643117	0.979266	0	0	0	0
ENSDARG00000054937	badb	7	-1	24858363	24862696	protein_coding	BCL2-associated agonist of cell death b [Source:ZFIN;Acc:ZDB-GENE-000616-1]	-0.054693	0.146062	-0.186658	0.014097	0.751452	0.501432	0.305303	0.945838	0.914026	0.790147	0.647045	0.984865	0	0	0	0
ENSDARG00000098874	exoc6b	7	1	24864549	25023789	protein_coding	exocyst complex component 6B [Source:ZFIN;Acc:ZDB-GENE-060929-132]	0.00472236	-0.115222	0.334892	0.214947	0.948761	0.184863	0.000592332	0.0231125	0.985609	0.52021	0.0245196	0.183476	0	0	1	0
ENSDARG00000077121	cyp26b1	7	1	25052585	25077440	protein_coding	cytochrome P450, family 26, subfamily b, polypeptide 1 [Source:ZFIN;Acc:ZDB-GENE-030131-2908]	0.264486	-0.117399	-0.0687255	-0.45061	0.0993739	0.48852	0.6441	0.0184835	0.386798	0.782676	0.866998	0.16229	0	0	0	0
ENSDARG00000007370	dysf	7	-1	25287118	25426128	protein_coding	dysferlin, limb girdle muscular dystrophy 2B (autosomal recessive) [Source:ZFIN;Acc:ZDB-GENE-070501-1]	0.207107	-0.325864	0.112435	-0.420536	0.391778	0.263619	0.638906	0.149476	0.717802	0.607376	0.864215	0.471358	0	0	0	0
ENSDARG00000105619	si:ch73-211e3.1	7	1	25540005	25547366	protein_coding	si:ch73-211e3.1 [Source:ZFIN;Acc:ZDB-GENE-160728-51]	-0.123117	-0.24802	-0.160311	-0.285214	0.136182	0.0240906	0.0619517	0.0106118	0.451271	0.187798	0.305085	0.12224	0	0	0	0
ENSDARG00000037560	mtm1	7	1	25554414	25584766	protein_coding	myotubularin 1 [Source:ZFIN;Acc:ZDB-GENE-051113-128]	-0.00878875	0.0203481	-0.101346	-0.0722093	0.92485	0.854139	0.293864	0.50853	0.978223	0.954319	0.63756	0.79433	0	0	0	0
ENSDARG00000056690	mtmr1a	7	1	25587113	25607367	protein_coding	myotubularin related protein 1a [Source:ZFIN;Acc:ZDB-GENE-050522-518]	0.0643516	-0.0114646	-0.202771	-0.278587	0.222692	0.841112	0.00174421	0.000404817	0.564781	0.949176	0.0444128	0.0199712	0	0	-1	-1
ENSDARG00000056722	cd99l2	7	-1	25607360	25624279	protein_coding	CD99 molecule-like 2 [Source:ZFIN;Acc:ZDB-GENE-030131-1986]	-0.0275945	-0.0358659	-0.251751	-0.260022	0.608861	0.547671	0.000495182	0.000923574	0.849882	0.817742	0.0220881	0.0314327	0	0	-1	-1
ENSDARG00000056725	hmgb3a	7	1	25642032	25647088	protein_coding	high mobility group box 3a [Source:ZFIN;Acc:ZDB-GENE-050428-1]	0.0424306	-0.0835284	0.197272	0.0713127	0.583609	0.331751	0.0213914	0.404498	0.837309	0.670867	0.175742	0.726556	0	0	0	0
ENSDARG00000011545	arrb2b	7	1	25649599	25734498	protein_coding	arrestin, beta 2b [Source:ZFIN;Acc:ZDB-GENE-040426-1332]	-0.203789	-0.119577	0.227936	0.312147	0.00403734	0.0785867	0.00161572	0.000385462	0.0712122	0.343894	0.0425155	0.0194148	0	0	1	1
ENSDARG00000079313	pelp1	7	1	25735626	25755345	protein_coding	proline, glutamate and leucine rich protein 1 [Source:ZFIN;Acc:ZDB-GENE-140106-164]	-0.0148254	-0.040302	0.0111735	-0.0143031	0.802701	0.552412	0.848828	0.830208	0.934661	0.820569	0.952065	0.944433	0	0	0	0
ENSDARG00000069463	alox12	7	1	25758479	25776753	protein_coding	arachidonate 12-lipoxygenase [Source:ZFIN;Acc:ZDB-GENE-030131-1452]	0.263658	0.1111	0.183981	0.0314226	0.117905	0.558334	0.270768	0.863528	0.420308	0.823344	0.615057	0.958116	0	0	0	0
ENSDARG00000069461	rnaseka	7	-1	25776840	25778135	protein_coding	ribonuclease, RNase K a [Source:ZFIN;Acc:ZDB-GENE-060825-301]	0.168571	-0.244201	-0.0335326	-0.446304	0.342688	0.280996	0.851966	0.0552106	0.680762	0.624888	0.953443	0.288198	0	0	0	0
ENSDARG00000105575	si:dkey-6n21.12	7	1	25778625	25786327	protein_coding	si:dkey-6n21.12 [Source:ZFIN;Acc:ZDB-GENE-160728-139]	-0.0154222	0.291909	-0.293635	0.0136956	0.911676	0.103756	0.0618715	0.932432	0.974293	0.395277	0.304945	0.980348	0	0	0	0
ENSDARG00000105638	CT027989.1	7	1	25794025	25808821	processed_transcript		0.157955	0.304873	-0.588388	-0.441469	0.45462	0.31071	0.0271509	0.124906	0.760408	0.651574	0.199619	0.432387	0	0	0	0
ENSDARG00000015161	zgc:92664	7	-1	25801921	25805777	protein_coding	zgc:92664 [Source:ZFIN;Acc:ZDB-GENE-040718-119]	0.0689476	0.0422848	-0.16019	-0.186853	0.392627	0.667317	0.0703214	0.0686989	0.718113	0.877712	0.325064	0.321469	0	0	0	0
ENSDARG00000031796	ache	7	-1	25805960	25816614	protein_coding	acetylcholinesterase [Source:ZFIN;Acc:ZDB-GENE-010906-1]	0.115242	-0.193595	-0.0169582	-0.325796	0.213785	0.0689274	0.846243	0.00604691	0.554671	0.322048	0.951253	0.0895172	0	0	0	0
ENSDARG00000105522	si:ch211-196f2.3	7	1	25828831	25839626	protein_coding	si:ch211-196f2.3 [Source:ZFIN;Acc:ZDB-GENE-160728-62]	0.556812	-0.122057	0.335833	-0.343036	0.0184051	0.634579	0.137609	0.180507	0.16186	0.861987	0.453497	0.514817	0	0	0	0
ENSDARG00000036473	snapc2	7	-1	25844910	25853899	protein_coding	small nuclear RNA activating complex, polypeptide 2 [Source:ZFIN;Acc:ZDB-GENE-120328-2]	0.356784	0.179438	-0.279451	-0.456796	0.0447544	0.419469	0.139489	0.0426193	0.258741	0.737127	0.456667	0.252106	0	0	0	0
ENSDARG00000086222	nat16	7	1	25861472	25879077	protein_coding	N-acetyltransferase 16 [Source:ZFIN;Acc:ZDB-GENE-030219-43]	0.18377	0.0240669	0.0684821	-0.0912207	0.0476014	0.793355	0.412364	0.331421	0.267357	0.930661	0.732263	0.670594	0	0	0	0
ENSDARG00000076402	si:ch211-196f2.7	7	1	25900900	25910007	protein_coding	si:ch211-196f2.7 [Source:ZFIN;Acc:ZDB-GENE-070912-63]	-0.623642	0.206947	-0.333321	0.497268	0.0297279	0.504167	0.198957	0.122842	0.209728	0.791883	0.537196	0.429052	0	0	0	0
ENSDARG00000105529	vgf	7	1	25953018	25958973	protein_coding	VGF nerve growth factor inducible [Source:ZFIN;Acc:ZDB-GENE-121009-2]	-0.000286467	-0.0810898	0.473495	0.392691	0.997632	0.448397	0.000336571	0.00302351	0.999346	0.756117	0.017833	0.0610071	0	0	1	0
ENSDARG00000056803	ap1s1	7	-1	25973869	25992013	protein_coding	adaptor-related protein complex 1, sigma 1 subunit [Source:ZFIN;Acc:ZDB-GENE-040426-1119]	-0.0963267	0.128037	0.20582	0.430184	0.328901	0.250458	0.0479538	0.00184381	0.668248	0.594185	0.268493	0.0456023	0	0	0	1
ENSDARG00000056795	serpine1	7	-1	25994391	25998821	protein_coding	serpin peptidase inhibitor, clade E (nexin, plasminogen activator inhibitor type 1), member 1 [Source:ZFIN;Acc:ZDB-GENE-070912-60]	-0.0673382	-0.283709	0.428586	0.212216	0.764072	0.278872	0.0636988	0.417799	0.919462	0.622719	0.309462	0.736012	0	0	0	0
ENSDARG00000039211	zgc:77439	7	-1	26028661	26036965	protein_coding	zgc:77439 [Source:ZFIN;Acc:ZDB-GENE-031010-24]	0.143021	-0.171699	-0.198936	-0.513656	0.194189	0.22885	0.0945345	0.00221504	0.53157	0.571668	0.376953	0.0509927	0	0	0	0
ENSDARG00000078891	si:dkey-3k24.5	7	-1	26095258	26118715	protein_coding	si:dkey-3k24.5 [Source:ZFIN;Acc:ZDB-GENE-111102-3]	0.0883286	-0.0545351	-0.112318	-0.255182	0.175977	0.460058	0.0939607	0.0039147	0.508357	0.764247	0.375905	0.0700658	0	0	0	0
ENSDARG00000079712	gal3st4	7	-1	26122558	26137279	protein_coding	galactose-3-O-sulfotransferase 4 [Source:ZFIN;Acc:ZDB-GENE-080408-1]	0.0287573	0.137689	-0.157468	-0.0485368	0.640209	0.062713	0.0218592	0.477888	0.864836	0.306882	0.177789	0.775894	0	0	0	0
ENSDARG00000016363	her8a	7	-1	26158748	26165287	protein_coding	hairy-related 8a [Source:ZFIN;Acc:ZDB-GENE-030131-2376]	0.649247	-0.227424	0.444509	-0.432162	0.0010135	0.234996	0.0138747	0.0306629	0.0329505	0.577831	0.140794	0.21321	1	0	0	0
ENSDARG00000077314	mblac1	7	-1	26188167	26196211	protein_coding	metallo-beta-lactamase domain containing 1 [Source:ZFIN;Acc:ZDB-GENE-111102-2]	-0.854932	0.285074	-0.0270325	1.11297	2.04945e-05	0.0455195	0.805322	4.70118e-06	0.00398231	0.26138	0.935756	0.00194379	-1	0	0	1
ENSDARG00000040265	mpdu1b	7	1	26195633	26202290	protein_coding	mannose-P-dolichol utilization defect 1b [Source:ZFIN;Acc:ZDB-GENE-040625-135]	0.570107	0.0306192	0.334859	-0.204629	9.88748e-05	0.79324	0.00594908	0.0905982	0.00918336	0.930597	0.0887438	0.369009	1	0	0	0
ENSDARG00000040266	sox19b	7	-1	26223390	26226754	protein_coding	SRY (sex determining region Y)-box 19b [Source:ZFIN;Acc:ZDB-GENE-010111-1]	0.279712	0.0582351	-0.0547479	-0.276224	0.0690797	0.742089	0.712235	0.12376	0.322335	0.910255	0.897685	0.430716	0	0	0	0
ENSDARG00000092115	eif4a1a	7	-1	26239634	26246893	protein_coding	eukaryotic translation initiation factor 4A1A [Source:ZFIN;Acc:ZDB-GENE-031030-2]	0.389758	-0.584746	0.826426	-0.148078	0.0163607	0.00266597	7.55276e-05	0.348092	0.152198	0.0564216	0.00804206	0.685009	0	0	1	0
ENSDARG00000056741	senp3b	7	-1	26247650	26260896	protein_coding	SUMO1/sentrin/SMT3 specific peptidase 3b [Source:ZFIN;Acc:ZDB-GENE-030131-6714]	0.058845	-0.0364887	0.20978	0.114447	0.473914	0.697582	0.0220489	0.232124	0.773134	0.891416	0.178558	0.574756	0	0	0	0
ENSDARG00000069433	tnk1	7	1	26274297	26293591	protein_coding	tyrosine kinase, non-receptor, 1 [Source:ZFIN;Acc:ZDB-GENE-030131-7427]	-0.384633	0.121789	-0.142456	0.363966	0.00625475	0.386658	0.228211	0.020235	0.0911373	0.71389	0.570929	0.170068	0	0	0	0
ENSDARG00000069432	plscr3b	7	-1	26310451	26332550	protein_coding	phospholipid scramblase 3b [Source:ZFIN;Acc:ZDB-GENE-040426-2517]	0.051763	-0.193327	0.0312512	-0.213839	0.754805	0.340829	0.850542	0.285435	0.91551	0.679287	0.952961	0.62927	0	0	0	0
ENSDARG00000036305	phf23b	7	-1	26345048	26356060	protein_coding	PHD finger protein 23b [Source:ZFIN;Acc:ZDB-GENE-030131-5895]	0.0867489	-0.0829328	0.0809965	-0.0886853	0.295363	0.383463	0.324906	0.34591	0.638594	0.71133	0.665098	0.683121	0	0	0	0
ENSDARG00000069425	hsbp1a	7	1	26357891	26362868	protein_coding	heat shock factor binding protein 1a [Source:ZFIN;Acc:ZDB-GENE-050320-136]	0.0607009	0.0104418	-0.196096	-0.246355	0.519999	0.923812	0.0562551	0.0384376	0.801727	0.977916	0.290973	0.239528	0	0	0	0
ENSDARG00000069430	tp53i11a	7	1	26378126	26433416	protein_coding	tumor protein p53 inducible protein 11a [Source:ZFIN;Acc:ZDB-GENE-050306-58]	-0.0437289	0.0494573	-0.147063	-0.0538764	0.769158	0.779941	0.338223	0.755424	0.921526	0.925837	0.677119	0.915613	0	0	0	0
ENSDARG00000019098	cd82a	7	1	26438058	26466929	protein_coding	CD82 molecule a [Source:ZFIN;Acc:ZDB-GENE-030131-2818]	0.0698741	-0.176035	0.00562403	-0.240285	0.493496	0.139495	0.954819	0.0514219	0.785713	0.456668	0.987507	0.278313	0	0	0	0
ENSDARG00000056656	tspan18a	7	1	26491765	26565989	protein_coding	tetraspanin 18a [Source:ZFIN;Acc:ZDB-GENE-040718-232]	-0.0299861	-0.0190004	0.238791	0.249776	0.790327	0.880165	0.0493214	0.0669203	0.929783	0.964011	0.272768	0.317319	0	0	0	0
ENSDARG00000103000	si:ch211-107p11.3	7	-1	26569943	26572871	protein_coding	si:ch211-107p11.3 [Source:ZFIN;Acc:ZDB-GENE-030131-3607]	-0.0966652	0.460089	-0.630471	-0.0737168	0.41435	0.0113068	0.000421134	0.610031	0.733752	0.126137	0.0202898	0.850484	0	0	-1	0
ENSDARG00000056648	ext2	7	1	26573068	26621894	protein_coding	exostosin glycosyltransferase 2 [Source:ZFIN;Acc:ZDB-GENE-041124-3]	0.0442928	-0.0628735	-0.103398	-0.210565	0.484458	0.387477	0.117143	0.011219	0.780415	0.714663	0.418949	0.125669	0	0	0	0
ENSDARG00000088332	alx4a	7	-1	26622495	26653710	protein_coding	ALX homeobox 4a [Source:ZFIN;Acc:ZDB-GENE-070712-3]	-0.242061	0.721538	-1.29797	-0.334367	0.131897	0.00515344	1.50042e-05	0.0987381	0.444559	0.0820457	0.00348593	0.385533	0	0	-1	0
ENSDARG00000009346	caprin1a	7	1	26726976	26750110	protein_coding	cell cycle associated protein 1a [Source:ZFIN;Acc:ZDB-GENE-040801-226]	0.0338111	-0.105853	0.278058	0.138395	0.707747	0.314567	0.00829436	0.193221	0.895979	0.65517	0.106552	0.530246	0	0	0	0
ENSDARG00000036299	nucb2a	7	-1	26753803	26767295	protein_coding	nucleobindin 2a [Source:ZFIN;Acc:ZDB-GENE-030826-14]	0.054777	-0.00589891	0.036991	-0.0236848	0.444767	0.94104	0.598824	0.764934	0.75364	0.983012	0.845089	0.919801	0	0	0	0
ENSDARG00000036298	rps13	7	1	26770122	26772820	protein_coding	ribosomal protein S13 [Source:ZFIN;Acc:ZDB-GENE-040625-52]	0.0263458	-0.059784	0.229971	0.143841	0.778926	0.565883	0.026421	0.181992	0.925308	0.827592	0.196844	0.516665	0	0	0	0
ENSDARG00000062220	plekha7b	7	1	26787969	26960399	protein_coding	pleckstrin homology domain containing, family A member 7b [Source:ZFIN;Acc:ZDB-GENE-091014-2]	0.0056024	-0.0728455	0.0323455	-0.0461024	0.958959	0.571915	0.766295	0.714947	0.988778	0.830712	0.920304	0.898737	0	0	0	0
ENSDARG00000015536	sox6	7	1	26978993	27183452	protein_coding	SRY (sex determining region Y)-box 6 [Source:ZFIN;Acc:ZDB-GENE-081120-6]	-0.26819	0.0273182	-0.197465	0.0980438	0.011218	0.789154	0.0440295	0.342995	0.125669	0.929308	0.256672	0.68096	0	0	0	0
ENSDARG00000056587	cyp2r1	7	1	27184128	27426041	protein_coding	cytochrome P450, family 2, subfamily R, polypeptide 1 [Source:ZFIN;Acc:ZDB-GENE-110114-1]	-0.434418	-0.788844	0.168882	-0.185544	0.179934	0.0501572	0.561437	0.620284	0.514006	0.274837	0.825115	0.854957	0	0	0	0
ENSDARG00000056590	calca	7	-1	27409363	27425765	protein_coding	calcitonin/calcitonin-related polypeptide, alpha [Source:ZFIN;Acc:ZDB-GENE-040718-173]	0.17935	-0.816892	-0.115607	-1.11185	0.359736	0.0117385	0.568505	0.00136198	0.693754	0.128815	0.829025	0.0388293	0	0	0	-1
ENSDARG00000062190	PDE3B	7	-1	27429081	27527510	protein_coding	si:ch211-79e4.4 [Source:ZFIN;Acc:ZDB-GENE-160728-20]	-0.218552	0.0342347	0.0710018	0.323789	0.00368537	0.610758	0.2458	0.000454355	0.067646	0.850691	0.589539	0.021072	0	0	0	1
ENSDARG00000056557	copb1	7	1	27531287	27549783	protein_coding	coatomer protein complex, subunit beta 1 [Source:ZFIN;Acc:ZDB-GENE-030219-38]	0.115262	-0.0170102	0.0189314	-0.113341	0.0323252	0.74987	0.689413	0.0515884	0.219604	0.913282	0.888075	0.278753	0	0	0	0
ENSDARG00000036252	rras2	7	1	27562937	27616690	protein_coding	related RAS viral (r-ras) oncogene homolog 2 [Source:ZFIN;Acc:ZDB-GENE-050417-352]	-0.106192	-0.104677	-0.0201407	-0.0186266	0.0916016	0.132691	0.727673	0.776662	0.370887	0.445329	0.904606	0.924401	0	0	0	0
ENSDARG00000062165	tub	7	1	27626939	27776027	protein_coding	tubby bipartite transcription factor [Source:ZFIN;Acc:ZDB-GENE-121009-1]	0.162437	0.127308	-0.000798534	-0.0359278	0.0890816	0.216774	0.992753	0.716222	0.365824	0.55822	0.998355	0.899261	0	0	0	0
ENSDARG00000034504	lmo1	7	-1	27838171	27877117	protein_coding	LIM domain only 1 [Source:ZFIN;Acc:ZDB-GENE-021115-6]	-0.146826	0.0169948	-0.190979	-0.0271584	0.125291	0.868152	0.0516535	0.789152	0.432928	0.959875	0.27893	0.929308	0	0	0	0
ENSDARG00000054318	stk33	7	-1	28103754	28132737	protein_coding	serine/threonine kinase 33 [Source:ZFIN;Acc:ZDB-GENE-040724-242]	0.0834222	-0.153955	0.157714	-0.0796636	0.725571	0.595144	0.509823	0.778385	0.903541	0.843342	0.795252	0.925077	0	0	0	0
ENSDARG00000054324	rerglb	7	-1	28134941	28142031	protein_coding	RERG/RAS-like b [Source:ZFIN;Acc:ZDB-GENE-040724-73]	-1.40395	-1.12571	0.130277	0.408519	0.000899705	0.00816231	0.606478	0.301317	0.0310891	0.105632	0.84897	0.643734	-1	0	0	0
ENSDARG00000054332	trim66	7	-1	28151968	28191913	protein_coding	tripartite motif containing 66 [Source:ZFIN;Acc:ZDB-GENE-040724-145]	0.168164	-0.107356	0.157574	-0.117946	0.0761226	0.297768	0.0914501	0.249817	0.338413	0.640692	0.370601	0.593578	0	0	0	0
ENSDARG00000037363	st5	7	-1	28193601	28278342	protein_coding	suppression of tumorigenicity 5 [Source:ZFIN;Acc:ZDB-GENE-030131-2547]	0.120068	-0.141967	-0.0306834	-0.292718	0.0685849	0.0693168	0.617835	0.00142977	0.321415	0.322964	0.853834	0.0397697	0	0	0	-1
ENSDARG00000025693	tmem9b	7	-1	28284973	28297045	protein_coding	TMEM9 domain family, member B [Source:ZFIN;Acc:ZDB-GENE-030131-4656]	0.0462631	0.0941086	-0.148527	-0.100681	0.449338	0.188648	0.0281918	0.156853	0.756509	0.524674	0.203852	0.480923	0	0	0	0
ENSDARG00000037362	scube2	7	-1	28298073	28339952	protein_coding	signal peptide, CUB domain, EGF-like 2 [Source:ZFIN;Acc:ZDB-GENE-050302-80]	-0.0363352	-0.00602894	0.0814196	0.111726	0.845842	0.978191	0.663301	0.608813	0.95107	0.994042	0.87573	0.849839	0	0	0	0
ENSDARG00000010596	slc7a6os	7	1	28341478	28352099	protein_coding	solute carrier family 7, member 6 opposite strand [Source:ZFIN;Acc:ZDB-GENE-041114-32]	-0.130177	0.116386	0.278174	0.524738	0.0815302	0.149744	0.00143382	2.63372e-05	0.350085	0.471602	0.0398379	0.00455664	0	0	1	1
ENSDARG00000054423	slc7a6	7	-1	28352101	28376766	protein_coding	solute carrier family 7 (amino acid transporter light chain, y+L system), member 6 [Source:ZFIN;Acc:ZDB-GENE-000607-21]	0.289711	-0.136195	-0.202594	-0.6285	0.0432489	0.433465	0.162312	0.00235585	0.254173	0.746368	0.488964	0.0525642	0	0	0	0
ENSDARG00000105643	adgrg1	7	-1	28377513	28425538	protein_coding	adhesion G protein-coupled receptor G1 [Source:ZFIN;Acc:ZDB-GENE-030131-3671]	-0.433947	0.301118	0.0977652	0.832829	0.414144	0.594074	0.843392	0.165507	0.73355	0.842949	0.949991	0.493802	0	0	0	0
ENSDARG00000027222	adgrg1	7	-1	28399269	28448137	protein_coding	adhesion G protein-coupled receptor G1 [Source:ZFIN;Acc:ZDB-GENE-030131-3671]	0.0155544	-0.0530625	-0.344749	-0.413366	0.892659	0.730509	0.0153298	0.0148576	0.967756	0.905695	0.147102	0.145016	0	0	0	0
ENSDARG00000003872	ccdc102a	7	1	28453717	28566168	protein_coding	coiled-coil domain containing 102A [Source:ZFIN;Acc:ZDB-GENE-030131-4044]	-0.0375416	-0.117002	0.0498301	-0.0296299	0.599155	0.171697	0.483286	0.715008	0.845147	0.502819	0.77958	0.898742	0	0	0	0
ENSDARG00000073731	dok4	7	1	28630636	28727992	protein_coding	docking protein 4 [Source:ZFIN;Acc:ZDB-GENE-041008-91]	0.00610167	-0.0529142	-0.187123	-0.246139	0.929525	0.50694	0.0177362	0.00813873	0.979454	0.793726	0.158545	0.105458	0	0	0	0
ENSDARG00000012030	dnaaf1	7	1	28740883	28746742	protein_coding	dynein, axonemal, assembly factor 1 [Source:ZFIN;Acc:ZDB-GENE-031114-4]	0.519763	-0.205474	0.453345	-0.271892	0.0965253	0.576886	0.1533	0.447209	0.380908	0.833705	0.476395	0.75528	0	0	0	0
ENSDARG00000054264	cog4	7	1	28753132	28769557	protein_coding	component of oligomeric golgi complex 4 [Source:ZFIN;Acc:ZDB-GENE-060312-33]	-0.117107	-0.0542941	-0.211953	-0.14914	0.1288	0.547129	0.0137934	0.10794	0.438608	0.817415	0.140202	0.402727	0	0	0	0
ENSDARG00000036055	thap11	7	-1	28770315	28771925	protein_coding	THAP domain containing 11 [Source:ZFIN;Acc:ZDB-GENE-040426-2121]	0.0339411	-0.129229	-0.26123	-0.4244	0.736258	0.335787	0.0277165	0.0055866	0.90792	0.674764	0.201731	0.0857249	0	0	0	0
ENSDARG00000061145	gfod2	7	1	28773738	28781318	protein_coding	glucose-fructose oxidoreductase domain containing 2 [Source:ZFIN;Acc:ZDB-GENE-061103-64]	0.0894699	-0.0197072	-0.012706	-0.121883	0.206534	0.811065	0.854371	0.148521	0.546476	0.937824	0.954396	0.470047	0	0	0	0
ENSDARG00000095007	fam60al	7	1	28782067	28791007	protein_coding	family with sequence similarity 60, member A, like [Source:ZFIN;Acc:ZDB-GENE-031114-2]	-0.0109907	0.0509999	0.309562	0.371553	0.879741	0.536969	0.00100256	0.000728785	0.963902	0.811196	0.0326967	0.0277355	0	0	1	1
ENSDARG00000036056	vrk3	7	1	28794765	28809406	protein_coding	vaccinia related kinase 3 [Source:ZFIN;Acc:ZDB-GENE-030131-246]	0.0304043	0.131355	-0.191741	-0.0907907	0.728529	0.240121	0.0534477	0.391427	0.904919	0.583366	0.28371	0.717446	0	0	0	0
ENSDARG00000078055	acd	7	1	28809534	28823155	protein_coding	ACD, shelterin complex subunit and telomerase recruitment factor [Source:ZFIN;Acc:ZDB-GENE-081022-45]	-0.242608	0.0419348	-0.03957	0.244973	0.0397176	0.741794	0.707193	0.0712657	0.243319	0.910099	0.895702	0.327155	0	0	0	0
ENSDARG00000036061	ogfod1	7	1	28825044	28838944	protein_coding	2-oxoglutarate and iron-dependent oxygenase domain containing 1 [Source:ZFIN;Acc:ZDB-GENE-030131-3294]	0.0708858	0.166071	-0.16387	-0.0686844	0.429258	0.149635	0.0963888	0.517646	0.743796	0.471555	0.38071	0.799954	0	0	0	0
ENSDARG00000054222	fbxl8	7	-1	28837806	28844622	protein_coding	F-box and leucine-rich repeat protein 8 [Source:ZFIN;Acc:ZDB-GENE-051120-81]	0.0844085	0.0168627	0.0201484	-0.0473974	0.547515	0.92164	0.887442	0.775894	0.817659	0.977098	0.966133	0.92409	0	0	0	0
ENSDARG00000036057	tradd	7	1	28844740	28853428	protein_coding	tnfrsf1a-associated via death domain [Source:ZFIN;Acc:ZDB-GENE-000511-5]	0.239682	-0.0738389	0.309998	-0.00352323	0.179194	0.719948	0.0932221	0.985988	0.512895	0.900983	0.374279	0.996252	0	0	0	0
ENSDARG00000036058	gnao1b	7	1	28862171	28873397	protein_coding	guanine nucleotide binding protein (G protein), alpha activating activity polypeptide O, b [Source:ZFIN;Acc:ZDB-GENE-040426-1693]	0.103273	-0.0400885	-0.0336391	-0.177001	0.209772	0.654739	0.668938	0.0656378	0.550586	0.8717	0.878261	0.313931	0	0	0	0
ENSDARG00000102051	mtbl	7	1	28877564	28878078	protein_coding	metallothionein-B-like [Source:ZFIN;Acc:ZDB-GENE-110414-3]	0.0398343	0.033051	0.294849	0.288065	0.619778	0.708945	0.00273273	0.00666905	0.854596	0.896459	0.0573373	0.0941126	0	0	0	0
ENSDARG00000036059	tmppe	7	1	28881868	28890773	protein_coding	transmembrane protein with metallophosphoesterase domain [Source:ZFIN;Acc:ZDB-GENE-061013-104]	-0.0557691	0.223175	-0.265175	0.0137691	0.551222	0.0692232	0.016419	0.899765	0.819982	0.322666	0.152449	0.970241	0	0	0	0
ENSDARG00000036060	exosc6	7	-1	28892442	28893668	protein_coding	exosome component 6 [Source:ZFIN;Acc:ZDB-GENE-050522-362]	0.142668	-0.0784609	0.0179683	-0.20316	0.349985	0.682337	0.907656	0.282971	0.686162	0.884619	0.973047	0.62686	0	0	0	0
ENSDARG00000054196	slc38a8b	7	1	28892612	28904845	protein_coding	solute carrier family 38, member 8b [Source:ZFIN;Acc:ZDB-GENE-121005-6]	0.0866396	0.444409	-0.411966	-0.0541968	0.718253	0.173009	0.132646	0.853454	0.900156	0.504603	0.445302	0.95391	0	0	0	0
ENSDARG00000005612	aph1b	7	1	28905774	28915789	protein_coding	APH1B gamma secretase subunit [Source:ZFIN;Acc:ZDB-GENE-031118-31]	0.0642445	0.0903188	-0.165768	-0.139694	0.491472	0.430505	0.101949	0.217306	0.784331	0.744527	0.391986	0.558904	0	0	0	0
ENSDARG00000077901	herc1	7	-1	28917950	29000588	protein_coding	HECT and RLD domain containing E3 ubiquitin protein ligase family member 1 [Source:ZFIN;Acc:ZDB-GENE-030131-8542]	-0.231623	0.106428	0.156162	0.494213	0.00925117	0.211317	0.0516894	7.67946e-05	0.113274	0.551964	0.279052	0.00807491	0	0	0	1
ENSDARG00000061096	dapk2a	7	-1	29007430	29021056	protein_coding	death-associated protein kinase 2a [Source:ZFIN;Acc:ZDB-GENE-080402-8]	-0.251447	0.325116	0.026008	0.602572	0.240657	0.177196	0.897431	0.0219296	0.583727	0.510246	0.969683	0.178144	0	0	0	0
ENSDARG00000068628	rab8b	7	1	29030347	29039711	protein_coding	RAB8B, member RAS oncogene family [Source:ZFIN;Acc:ZDB-GENE-070620-16]	-0.0778908	-0.070074	0.178896	0.186713	0.352734	0.456776	0.0444734	0.063574	0.687876	0.761751	0.258087	0.309138	0	0	0	0
ENSDARG00000053685	gtf2a2	7	-1	29080349	29084934	protein_coding	general transcription factor IIA, 2 [Source:ZFIN;Acc:ZDB-GENE-050522-513]	0.0137858	-0.120467	0.202271	0.0680188	0.899495	0.364908	0.0829895	0.598884	0.970142	0.697797	0.353499	0.845089	0	0	0	0
ENSDARG00000001910	rorab	7	-1	29267478	29354359	protein_coding	RAR-related orphan receptor A, paralog b [Source:ZFIN;Acc:ZDB-GENE-040426-855]	-0.050635	0.107842	-0.0689377	0.0895396	0.526311	0.233262	0.383213	0.315987	0.80539	0.57585	0.711153	0.656724	0	0	0	0
ENSDARG00000074465	vps13c	7	-1	29357248	29452686	protein_coding	vacuolar protein sorting 13 homolog C (S. cerevisiae) [Source:ZFIN;Acc:ZDB-GENE-070426-4]	-0.0111325	-0.0318454	-0.0276726	-0.0483855	0.863731	0.657244	0.664298	0.502034	0.958227	0.872966	0.876094	0.790449	0	0	0	0
ENSDARG00000017901	tln2a	7	1	29592391	29674894	protein_coding	talin 2a [Source:ZFIN;Acc:ZDB-GENE-040724-263]	-0.00173749	-0.0796573	-0.0665733	-0.144493	0.982084	0.367826	0.390776	0.114673	0.995238	0.700067	0.716792	0.415026	0	0	0	0
ENSDARG00000033683	tpma	7	1	29680847	29690930	protein_coding	alpha-tropomyosin [Source:ZFIN;Acc:ZDB-GENE-990415-269]	-0.103127	0.11205	0.0254592	0.240636	0.430546	0.45532	0.841854	0.121437	0.744546	0.760796	0.949422	0.426225	0	0	0	0
ENSDARG00000053505	fbxo22	7	1	29691409	29699287	protein_coding	F-box protein 22 [Source:ZFIN;Acc:ZDB-GENE-040724-68]	-0.0802947	0.109626	-0.0932503	0.09667	0.327962	0.253777	0.25982	0.302901	0.667471	0.597549	0.603755	0.645006	0	0	0	0
ENSDARG00000053568	pstpip1b	7	1	29780338	29796078	protein_coding	proline-serine-threonine phosphatase interacting protein 1b [Source:ZFIN;Acc:ZDB-GENE-051127-25]	-0.0879825	-0.60808	0.506138	-0.0139599	0.772917	0.101481	0.097134	0.96852	0.923004	0.390883	0.382192	0.991687	0	0	0	0
ENSDARG00000053559	tspan3b	7	-1	29804095	29811781	protein_coding	tetraspanin 3b [Source:ZFIN;Acc:ZDB-GENE-070424-42]	-0.171469	-0.0355019	-0.218876	-0.082909	0.0256552	0.643901	0.00666028	0.287539	0.193881	0.866885	0.0940313	0.631436	0	0	0	0
ENSDARG00000077167	nmbb	7	-1	29813999	29815898	protein_coding	neuromedin Bb [Source:ZFIN;Acc:ZDB-GENE-081022-31]	0.237423	0.605237	0.034383	0.402197	0.409409	0.0913942	0.907247	0.22547	0.730154	0.370478	0.972908	0.568091	0	0	0	0
ENSDARG00000079622	frmd5	7	-1	29864618	29903732	protein_coding	FERM domain containing 5 [Source:ZFIN;Acc:ZDB-GENE-060810-165]	-0.154485	0.083178	-0.187655	0.050008	0.121368	0.459278	0.067466	0.647013	0.426183	0.763731	0.318544	0.868188	0	0	0	0
ENSDARG00000028816	tmed3	7	-1	29904506	29906541	protein_coding	transmembrane p24 trafficking protein 3 [Source:ZFIN;Acc:ZDB-GENE-030131-8335]	0.0873428	0.122821	0.00188064	0.0373585	0.449527	0.3861	0.987186	0.781634	0.756598	0.713525	0.99655	0.926363	0	0	0	0
ENSDARG00000008491	RDH13 (1 of many)	7	1	29907103	29919547	protein_coding	si:ch211-107o10.3 [Source:ZFIN;Acc:ZDB-GENE-030131-4716]	0.0995602	0.113623	-0.147978	-0.133916	0.425826	0.466657	0.264583	0.373602	0.741356	0.768318	0.608601	0.704209	0	0	0	0
ENSDARG00000053554	wdr76	7	1	29930461	29938640	protein_coding	WD repeat domain 76 [Source:ZFIN;Acc:ZDB-GENE-030131-4513]	-0.460389	-0.251311	0.772919	0.981998	0.110728	0.37352	0.00665674	0.00630955	0.407707	0.70411	0.0940313	0.0914372	0	0	0	0
ENSDARG00000005549	znf710b	7	-1	29938761	29956728	protein_coding	zinc finger protein 710b [Source:ZFIN;Acc:ZDB-GENE-120503-2]	0.083158	0.0319108	-0.105264	-0.156511	0.17982	0.64356	0.0977776	0.0370857	0.51394	0.866732	0.383463	0.235332	0	0	0	0
ENSDARG00000076104	sema4bb	7	1	29969641	29996019	protein_coding	sema domain, immunoglobulin domain (Ig), transmembrane domain (TM) and short cytoplasmic domain, (semaphorin) 4Bb [Source:ZFIN;Acc:ZDB-GENE-120503-1]	-0.101924	-0.185935	0.0865857	0.00257494	0.281096	0.106217	0.350787	0.980758	0.624958	0.399286	0.686661	0.994791	0	0	0	0
ENSDARG00000028815	zgc:162945	7	-1	29999260	30001721	protein_coding	zgc:162945 [Source:ZFIN;Acc:ZDB-GENE-030131-3975]	0.308391	0.392286	-0.496959	-0.413064	0.0526696	0.0613532	0.00962434	0.0371263	0.281514	0.304011	0.115581	0.235482	0	0	0	0
ENSDARG00000074340	serf2	7	-1	30004363	30009784	protein_coding	small EDRK-rich factor 2 [Source:ZFIN;Acc:ZDB-GENE-041108-1]	-0.014584	0.0153974	0.0515312	0.0815125	0.808228	0.819252	0.39165	0.238515	0.936738	0.940733	0.71764	0.58165	0	0	0	0
ENSDARG00000074968	polr2m	7	1	30011239	30015614	protein_coding	RNA polymerase II subunit M [Source:ZFIN;Acc:ZDB-GENE-160728-95]	0.0970567	0.200949	-0.292779	-0.188887	0.372008	0.154149	0.0225172	0.159119	0.703034	0.477332	0.180793	0.484058	0	0	0	0
ENSDARG00000053493	aldh1a2	7	-1	30055034	30096500	protein_coding	aldehyde dehydrogenase 1 family, member A2 [Source:ZFIN;Acc:ZDB-GENE-011010-3]	0.126998	-0.133831	0.0428064	-0.218023	0.210282	0.257359	0.662711	0.0732816	0.550894	0.601425	0.875345	0.3314	0	0	0	0
ENSDARG00000053480	aqp9b	7	1	30100743	30119226	protein_coding	aquaporin 9b [Source:ZFIN;Acc:ZDB-GENE-070911-1]	0.711739	0.844884	-2.93859	-2.80544	0.38354	0.579366	0.0511726	0.0260567	0.711346	0.835087	0.277614	0.195543	0	0	0	0
ENSDARG00000053468	adam10a	7	-1	30137595	30220905	protein_coding	ADAM metallopeptidase domain 10a [Source:ZFIN;Acc:ZDB-GENE-040917-2]	0.200296	-0.0649371	-0.00692147	-0.272154	0.0230936	0.458944	0.927828	0.00804099	0.183366	0.763579	0.978964	0.104673	0	0	0	0
ENSDARG00000017431	fam63b	7	1	30222534	30266628	protein_coding	family with sequence similarity 63, member B [Source:ZFIN;Acc:ZDB-GENE-030616-328]	0.083521	0.0562835	-0.144828	-0.172065	0.147075	0.375728	0.0202124	0.0156721	0.4678	0.705873	0.17	0.148879	0	0	0	0
ENSDARG00000052728	sltm	7	-1	30261486	30289300	protein_coding	SAFB-like, transcription modulator [Source:ZFIN;Acc:ZDB-GENE-040426-2647]	-0.114892	-0.0482785	0.0304414	0.097055	0.0605252	0.441018	0.581754	0.136355	0.302147	0.751157	0.836298	0.451558	0	0	0	0
ENSDARG00000078802	rnf111	7	-1	30290438	30353324	protein_coding	ring finger protein 111 [Source:ZFIN;Acc:ZDB-GENE-070808-2]	-0.145785	0.0241023	0.00614179	0.176029	0.118173	0.813141	0.94357	0.10201	0.420613	0.938233	0.984151	0.392066	0	0	0	0
ENSDARG00000036179	myo1ea	7	-1	30361079	30451802	protein_coding	myosin IE, a [Source:ZFIN;Acc:ZDB-GENE-030131-5127]	0.0563456	-0.277945	0.491023	0.156732	0.533982	0.0167968	0.000127016	0.141918	0.809565	0.154274	0.0104444	0.45999	0	0	1	0
ENSDARG00000010601	mtmr10	7	1	30454323	30499997	protein_coding	myotubularin related protein 10 [Source:ZFIN;Acc:ZDB-GENE-061103-52]	0.062757	-0.0124604	-0.0365897	-0.111807	0.529658	0.912885	0.711375	0.33008	0.807062	0.974561	0.897547	0.669232	0	0	0	0
ENSDARG00000012495	mphosph10	7	-1	30501841	30508425	protein_coding	M-phase phosphoprotein 10 (U3 small nucleolar ribonucleoprotein) [Source:ZFIN;Acc:ZDB-GENE-030131-2146]	-0.0899115	-0.00368086	0.260311	0.346541	0.472521	0.979117	0.0495571	0.0284797	0.77223	0.994301	0.27341	0.204914	0	0	0	0
ENSDARG00000045428	mcee	7	1	30508611	30511893	protein_coding	methylmalonyl CoA epimerase [Source:ZFIN;Acc:ZDB-GENE-050522-368]	1.00798	0.308396	0.243599	-0.455982	0.00128008	0.310634	0.361417	0.119935	0.0374876	0.651482	0.695081	0.423962	1	0	0	0
ENSDARG00000060639	apba2b	7	1	30516753	30644815	protein_coding	amyloid beta (A4) precursor protein-binding, family A, member 2b [Source:ZFIN;Acc:ZDB-GENE-030131-5371]	0.0375623	-0.0735449	-0.0142434	-0.125351	0.583436	0.336763	0.830846	0.114561	0.837252	0.675446	0.944613	0.414872	0	0	0	0
ENSDARG00000053405	sord	7	-1	30652133	30654880	protein_coding	sorbitol dehydrogenase [Source:ZFIN;Acc:ZDB-GENE-040426-1231]	-0.705468	-0.203604	-0.121054	0.38081	0.00128278	0.319237	0.448711	0.079807	0.0375366	0.659824	0.756356	0.346623	-1	0	0	0
ENSDARG00000105548	si:dkey-1h4.4	7	1	30655139	30659343	protein_coding	si:dkey-1h4.4 [Source:ZFIN;Acc:ZDB-GENE-160728-41]	-0.514605	-0.00446737	-0.00466644	0.505471	0.104079	0.989632	0.986789	0.164561	0.395773	0.997266	0.996456	0.492446	0	0	0	0
ENSDARG00000077506	tjp1a	7	1	30659503	30873033	protein_coding	tight junction protein 1a [Source:ZFIN;Acc:ZDB-GENE-031001-2]	-0.313127	0.0619023	0.11375	0.48878	0.00459355	0.534048	0.21088	0.000388574	0.0766692	0.809572	0.551632	0.0195178	0	0	0	1
ENSDARG00000053380	fam189a1	7	1	30874236	31065085	protein_coding	family with sequence similarity 189, member A1 [Source:ZFIN;Acc:ZDB-GENE-040718-129]	-0.282277	-0.10945	0.203686	0.376513	0.0988602	0.556002	0.200593	0.0625824	0.385804	0.822117	0.539119	0.30667	0	0	0	0
ENSDARG00000074490	casc4	7	1	31067979	31096767	protein_coding	cancer susceptibility candidate 4 [Source:ZFIN;Acc:ZDB-GENE-091130-1]	-0.0201276	-0.0023157	0.0881835	0.105995	0.715733	0.969915	0.124106	0.104081	0.899022	0.992087	0.431259	0.395773	0	0	0	0
ENSDARG00000060586	ctdspl2b	7	1	31103233	31122119	protein_coding	CTD (carboxy-terminal domain, RNA polymerase II, polypeptide A) small phosphatase like 2b [Source:ZFIN;Acc:ZDB-GENE-030131-1809]	0.0162868	-0.075401	0.00866254	-0.0830252	0.805023	0.318136	0.893762	0.271334	0.935653	0.658649	0.968019	0.615654	0	0	0	0
ENSDARG00000079336	si:ch211-150j10.4	7	1	31124506	31154306	protein_coding	si:ch211-150j10.4 [Source:ZFIN;Acc:ZDB-GENE-110411-215]	0.147736	0.301871	0.0314566	0.185591	0.310507	0.102693	0.831396	0.278529	0.651475	0.39327	0.944876	0.622371	0	0	0	0
ENSDARG00000053370	eif3jb	7	1	31154826	31160953	protein_coding	eukaryotic translation initiation factor 3, subunit Jb [Source:ZFIN;Acc:ZDB-GENE-040426-2900]	0.0371966	-0.0164447	-0.0391649	-0.0928062	0.705167	0.888651	0.693479	0.425263	0.894688	0.966268	0.889588	0.740975	0	0	0	0
ENSDARG00000075158	igdcc3	7	-1	31223591	31347061	protein_coding	immunoglobulin superfamily, DCC subclass, member 3 [Source:ZFIN;Acc:ZDB-GENE-080303-24]	-0.0890186	0.0804134	-0.156304	0.0131281	0.324331	0.442637	0.0985263	0.896921	0.664567	0.752179	0.385076	0.969432	0	0	0	0
ENSDARG00000076919	igdcc4	7	-1	31354512	31488452	protein_coding	immunoglobulin superfamily, DCC subclass, member 4 [Source:ZFIN;Acc:ZDB-GENE-080327-32]	-0.107467	0.322062	-0.285347	0.144182	0.423788	0.0625033	0.0547146	0.357849	0.739991	0.306443	0.287253	0.692223	0	0	0	0
ENSDARG00000068868	nap1l4b	7	-1	31504905	31523744	protein_coding	nucleosome assembly protein 1-like 4b [Source:ZFIN;Acc:ZDB-GENE-041114-168]	-0.0647044	0.0272306	-0.16554	-0.0736048	0.392614	0.745072	0.0418371	0.383257	0.718113	0.911661	0.249487	0.711164	0	0	0	0
ENSDARG00000036164	cars	7	-1	31525087	31559894	protein_coding	cysteinyl-tRNA synthetase [Source:ZFIN;Acc:ZDB-GENE-030328-29]	-0.00278108	-0.021538	-0.00588856	-0.0246455	0.969752	0.800396	0.935817	0.769044	0.992061	0.933575	0.981314	0.921518	0	0	0	0
ENSDARG00000027322	lin7c	7	-1	31631183	31650537	protein_coding	lin-7 homolog C (C. elegans) [Source:ZFIN;Acc:ZDB-GENE-041011-2]	0.022695	0.0137714	-0.0567356	-0.0656592	0.749482	0.861169	0.422599	0.409701	0.913179	0.957187	0.739295	0.730362	0	0	0	0
ENSDARG00000018817	bdnf	7	-1	31653833	31670520	protein_coding	brain-derived neurotrophic factor [Source:ZFIN;Acc:ZDB-GENE-000412-1]	0.182508	-0.103425	0.540719	0.254786	0.182252	0.483879	0.00127579	0.101468	0.517095	0.779925	0.0374068	0.390883	0	0	1	0
ENSDARG00000008022	kif18a	7	-1	31705614	31750703	protein_coding	kinesin family member 18A [Source:ZFIN;Acc:ZDB-GENE-040426-862]	-0.0419006	0.206824	-0.172062	0.0766618	0.818469	0.366491	0.368923	0.724413	0.940561	0.698954	0.700844	0.90302	0	0	0	0
ENSDARG00000089236	mettl15	7	1	31749787	31871660	protein_coding	methyltransferase like 15 [Source:ZFIN;Acc:ZDB-GENE-130530-958]	-0.0163554	-0.150535	0.06852	-0.0656599	0.885789	0.30098	0.553857	0.637269	0.96574	0.643592	0.821246	0.863262	0	0	0	0
ENSDARG00000060542	LGR4	7	1	32097876	32189073	protein_coding	Leucine-rich repeat-containing G-protein coupled receptor 4 [Source:UniProtKB/Swiss-Prot;Acc:E7FE13]	0.0479086	-0.0671219	0.0187489	-0.0962816	0.443181	0.363198	0.761584	0.193484	0.752365	0.696365	0.918285	0.530566	0	0	0	0
ENSDARG00000105670	CT030129.1	7	-1	32266913	32324250	lincRNA		-0.0667751	-0.0941645	-0.0732403	-0.10063	0.601945	0.55697	0.572682	0.520099	0.846582	0.822623	0.830993	0.801789	0	0	0	0
ENSDARG00000078650	kcna4	7	-1	32324831	32328519	protein_coding	potassium voltage-gated channel, shaker-related subfamily, member 4 [Source:ZFIN;Acc:ZDB-GENE-121127-2]	-0.234265	0.23413	-0.257513	0.210882	0.0379475	0.0658199	0.0250005	0.0881408	0.238259	0.314391	0.191445	0.363859	0	0	0	0
ENSDARG00000001210	arl14ep	7	-1	32353534	32358308	protein_coding	ADP-ribosylation factor-like 14 effector protein [Source:ZFIN;Acc:ZDB-GENE-060825-216]	-0.0450838	0.0769285	-0.2045	-0.082488	0.492548	0.346322	0.00960762	0.298968	0.784893	0.683472	0.11555	0.641727	0	0	0	0
ENSDARG00000000423	si:ch73-314g15.3	7	1	32358524	32374050	protein_coding	si:ch73-314g15.3 [Source:ZFIN;Acc:ZDB-GENE-030616-19]	-0.0513379	-0.0126472	-0.152553	-0.113862	0.590206	0.915264	0.137336	0.332823	0.840888	0.975102	0.453016	0.671777	0	0	0	0
ENSDARG00000000767	spi1b	7	-1	32373523	32388203	protein_coding	Spi-1 proto-oncogene b [Source:ZFIN;Acc:ZDB-GENE-980526-164]	-0.15921	-0.212467	0.390005	0.336748	0.389662	0.302671	0.0403593	0.120868	0.716167	0.64474	0.245483	0.425562	0	0	0	0
ENSDARG00000000442	slc39a13	7	1	32422740	32444869	protein_coding	solute carrier family 39 (zinc transporter), member 13 [Source:ZFIN;Acc:ZDB-GENE-030616-17]	0.000516552	0.410227	-0.573499	-0.163789	0.995575	0.00406826	0.000104925	0.155359	0.998964	0.0714156	0.00952507	0.478689	0	0	-1	0
ENSDARG00000027394	si:ch211-150g13.3	7	1	32451077	32478441	protein_coding	si:ch211-150g13.3 [Source:ZFIN;Acc:ZDB-GENE-160728-8]	-0.162699	0.436455	-0.877129	-0.277975	0.102246	0.00131795	1.11532e-06	0.0188588	0.39252	0.0380283	0.00102826	0.16411	0	1	-1	0
ENSDARG00000036152	gas2b	7	-1	32475764	32511297	protein_coding	growth arrest-specific 2b [Source:ZFIN;Acc:ZDB-GENE-030616-552]	-0.0288505	-0.0324985	-0.257322	-0.26097	0.914284	0.925315	0.363259	0.441256	0.974762	0.978342	0.696376	0.75133	0	0	0	0
ENSDARG00000041150	slc17a6b	7	-1	32540757	32562105	protein_coding	solute carrier family 17 (vesicular glutamate transporter), member 6b [Source:ZFIN;Acc:ZDB-GENE-030616-554]	-0.0490097	0.170181	0.0368176	0.256009	0.4537	0.0317543	0.562794	0.00354485	0.759662	0.217467	0.826047	0.0663495	0	0	0	0
ENSDARG00000036147	ano5b	7	-1	32562991	32624518	protein_coding	anoctamin 5b [Source:ZFIN;Acc:ZDB-GENE-061215-108]	-0.0320566	-0.0251316	-0.182353	-0.175428	0.758474	0.834277	0.0997816	0.157565	0.916869	0.946412	0.387725	0.481757	0	0	0	0
ENSDARG00000036144	tssc4	7	1	32626573	32628693	protein_coding	tumor suppressing subtransferable candidate 4 [Source:ZFIN;Acc:ZDB-GENE-060825-263]	0.0125158	-0.070034	0.15584	0.0732901	0.846911	0.351587	0.0300723	0.326737	0.951445	0.687371	0.210919	0.666507	0	0	0	0
ENSDARG00000079438	pkp3b	7	-1	32656566	32710409	protein_coding	plakophilin 3b [Source:ZFIN;Acc:ZDB-GENE-130530-870]	0.161681	-0.45321	0.165469	-0.449422	0.133355	0.00322038	0.123779	0.00307047	0.446516	0.0631681	0.430729	0.0615598	0	0	0	0
ENSDARG00000036080	cd81a	7	-1	32712290	32752254	protein_coding	CD81 molecule a [Source:ZFIN;Acc:ZDB-GENE-000831-5]	0.0693116	-0.113756	0.125025	-0.0580428	0.351947	0.17255	0.100458	0.472102	0.687511	0.503963	0.389224	0.771867	0	0	0	0
ENSDARG00000051852	kcnc1a	7	1	32757302	32816994	protein_coding	potassium voltage-gated channel, Shaw-related subfamily, member 1a [Source:ZFIN;Acc:ZDB-GENE-061220-10]	-0.111433	0.0958878	-0.115256	0.0920645	0.094537	0.180342	0.079528	0.196159	0.376953	0.514631	0.345938	0.533828	0	0	0	0
ENSDARG00000060169	mns1	7	-1	32849017	32859402	protein_coding	meiosis-specific nuclear structural 1 [Source:ZFIN;Acc:ZDB-GENE-030521-42]	0.287453	-0.25753	0.710235	0.165252	0.261795	0.378657	0.0126948	0.565627	0.605902	0.707802	0.134159	0.827532	0	0	0	0
ENSDARG00000054054	zgc:153219	7	1	32859489	32863757	protein_coding	zgc:153219 [Source:ZFIN;Acc:ZDB-GENE-060929-144]	0.609046	0.864317	-0.294045	-0.0387734	0.0805671	0.0491693	0.417794	0.916178	0.348205	0.272315	0.736012	0.975351	0	0	0	0
ENSDARG00000105655	BX571811.2	7	-1	32887233	32893711	lincRNA		-0.112295	0.409848	-0.457774	0.0643689	0.668675	0.246222	0.124518	0.842108	0.878171	0.589837	0.431802	0.949501	0	0	0	0
ENSDARG00000105621	BX571811.1	7	1	32897769	32900472	lincRNA		0.208559	0.267069	0.0372925	0.0958019	0.553644	0.526373	0.917204	0.812663	0.821184	0.805462	0.975734	0.938136	0	0	0	0
ENSDARG00000036086	itga11a	7	-1	32905367	32977623	protein_coding	integrin, alpha 11a [Source:ZFIN;Acc:ZDB-GENE-050324-1]	-0.18674	0.230313	-0.523201	-0.106148	0.293108	0.307873	0.0138589	0.615118	0.636768	0.649226	0.140673	0.85251	0	0	0	0
ENSDARG00000079440	coro2ba	7	1	33008468	33070771	protein_coding	coronin, actin binding protein, 2Ba [Source:ZFIN;Acc:ZDB-GENE-050518-1]	0.00565571	-0.0866578	-0.212051	-0.304365	0.955341	0.456231	0.0533203	0.0193949	0.987616	0.761397	0.283404	0.166635	0	0	0	0
ENSDARG00000006487	anp32a	7	-1	33074474	33080382	protein_coding	acidic (leucine-rich) nuclear phosphoprotein 32 family, member A [Source:ZFIN;Acc:ZDB-GENE-030131-7850]	0.0717424	0.0361817	-0.0478139	-0.0833746	0.302019	0.63038	0.477232	0.277104	0.644252	0.859886	0.775472	0.621003	0	0	0	0
ENSDARG00000068981	glceb	7	1	33101532	33172854	protein_coding	glucuronic acid epimerase b [Source:ZFIN;Acc:ZDB-GENE-040630-8]	-0.105985	0.0485564	-0.066575	0.0879665	0.15015	0.545948	0.34723	0.278375	0.472341	0.816689	0.684265	0.622216	0	0	0	0
ENSDARG00000069006	tle3b	7	-1	33373326	33413482	protein_coding	transducin-like enhancer of split 3b [Source:ZFIN;Acc:ZDB-GENE-990415-85]	0.0653506	0.00618859	-0.0369673	-0.0961293	0.247502	0.919805	0.498594	0.135311	0.59093	0.976358	0.788749	0.449751	0	0	0	0
ENSDARG00000060238	uacab	7	-1	33527445	33597755	protein_coding	uveal autoantigen with coiled-coil domains and ankyrin repeats b [Source:ZFIN;Acc:ZDB-GENE-030521-32]	-0.0605219	0.04794	0.0347596	0.143222	0.584708	0.693365	0.74735	0.251351	0.837911	0.889579	0.912572	0.595112	0	0	0	0
ENSDARG00000069028	rxfp3.3a1	7	-1	33608603	33610125	protein_coding	relaxin/insulin-like family peptide receptor 3.3a1 [Source:ZFIN;Acc:ZDB-GENE-121030-1]	-0.296945	0.239015	-0.613183	-0.077224	0.344899	0.554943	0.0788612	0.840679	0.6821	0.821525	0.344478	0.949108	0	0	0	0
ENSDARG00000036094	pias1a	7	-1	33611440	33678096	protein_coding	protein inhibitor of activated STAT, 1a [Source:ZFIN;Acc:ZDB-GENE-120727-5]	-0.255275	0.149886	-0.634831	-0.229671	0.0210903	0.238825	5.48651e-05	0.071822	0.174187	0.581905	0.00673694	0.328215	0	0	-1	0
ENSDARG00000069030	skor1a	7	-1	33683553	33690401	protein_coding	SKI family transcriptional corepressor 1a [Source:ZFIN;Acc:ZDB-GENE-080722-5]	0.260683	-0.241273	-0.186611	-0.688566	0.135728	0.295906	0.305804	0.00723345	0.450605	0.639052	0.647414	0.0983964	0	0	0	0
ENSDARG00000011851	map2k5	7	-1	33699548	33797599	protein_coding	mitogen-activated protein kinase kinase 5 [Source:ZFIN;Acc:ZDB-GENE-030131-1517]	0.0463398	0.00715688	-0.0541953	-0.0933782	0.498789	0.929745	0.436342	0.253053	0.788873	0.979455	0.748123	0.596727	0	0	0	0
ENSDARG00000036096	smad3a	7	-1	33831511	33878113	protein_coding	SMAD family member 3a [Source:ZFIN;Acc:ZDB-GENE-000509-3]	-0.121694	0.152633	-0.242234	0.0320927	0.168163	0.140083	0.0139986	0.73921	0.497688	0.457794	0.141553	0.908965	0	0	0	0
ENSDARG00000053209	smad6a	7	-1	33911813	33921684	protein_coding	SMAD family member 6a [Source:ZFIN;Acc:ZDB-GENE-011015-1]	-0.0517969	0.101361	-0.0310354	0.122122	0.74205	0.583676	0.843849	0.50229	0.910231	0.837338	0.950221	0.790648	0	0	0	0
ENSDARG00000036136	tipin	7	1	33964202	33973965	protein_coding	timeless interacting protein [Source:ZFIN;Acc:ZDB-GENE-040801-189]	-0.0137155	0.17298	-0.0579657	0.12873	0.924842	0.341264	0.6983	0.4605	0.978223	0.679588	0.891684	0.764598	0	0	0	0
ENSDARG00000053200	dis3l	7	-1	33970169	33985224	protein_coding	DIS3 like exosome 3'-5' exoribonuclease [Source:ZFIN;Acc:ZDB-GENE-070209-95]	0.111087	0.000681561	-0.155003	-0.265409	0.234516	0.995143	0.117595	0.0290747	0.577261	0.998956	0.419809	0.207247	0	0	0	0
ENSDARG00000087196	fibinb	7	1	34018517	34022213	protein_coding	fin bud initiation factor b [Source:ZFIN;Acc:ZDB-GENE-050417-423]	0.0414613	-0.111865	0.0973855	-0.0559412	0.736712	0.456958	0.436603	0.701499	0.908182	0.761917	0.748264	0.893014	0	0	0	0
ENSDARG00000036135	bbox1	7	1	34025639	34047023	protein_coding	butyrobetaine (gamma), 2-oxoglutarate dioxygenase (gamma-butyrobetaine hydroxylase) 1 [Source:ZFIN;Acc:ZDB-GENE-050417-218]	0.0360032	-0.323723	-0.252423	-0.612149	0.805036	0.106938	0.114853	0.00561237	0.935653	0.400419	0.415329	0.0858921	0	0	0	0
ENSDARG00000003495	madd	7	-1	34046251	34142242	protein_coding	MAP-kinase activating death domain [Source:ZFIN;Acc:ZDB-GENE-030131-8076]	-0.0860939	0.0179746	0.0756265	0.179695	0.125094	0.757243	0.163618	0.00911565	0.432729	0.916246	0.490989	0.112413	0	0	0	0
ENSDARG00000098439	nr1h3	7	-1	34144466	34177428	protein_coding	nuclear receptor subfamily 1, group H, member 3 [Source:ZFIN;Acc:ZDB-GENE-050410-7]	0.0371652	-0.0105783	0.0146137	-0.0331298	0.479507	0.855477	0.775478	0.568729	0.777032	0.954829	0.923974	0.829185	0	0	0	0
ENSDARG00000077584	cln6a	7	1	34216356	34221132	protein_coding	CLN6, transmembrane ER protein a [Source:ZFIN;Acc:ZDB-GENE-041010-57]	0.0944847	-0.0688841	-0.0283077	-0.191677	0.373901	0.595874	0.791348	0.145358	0.704394	0.843653	0.930174	0.465269	0	0	0	0
ENSDARG00000010586	tex9	7	-1	34224636	34234569	protein_coding	testis expressed 9 [Source:ZFIN;Acc:ZDB-GENE-110623-3]	0.0426904	0.245378	-0.248428	-0.04574	0.716073	0.124231	0.0666626	0.749532	0.899216	0.43146	0.316646	0.913179	0	0	0	0
ENSDARG00000077237	rfx7	7	1	34235318	34275356	protein_coding	regulatory factor X, 7 [Source:ZFIN;Acc:ZDB-GENE-100309-3]	-0.159897	0.128414	-0.397182	-0.108871	0.0232417	0.0906904	4.29324e-05	0.138944	0.183987	0.369124	0.00578705	0.455829	0	0	-1	0
ENSDARG00000051768	fhod1	7	1	34277721	34346837	protein_coding	formin homology 2 domain containing 1 [Source:ZFIN;Acc:ZDB-GENE-110623-4]	-0.145658	0.0531252	0.0632791	0.262063	0.340943	0.751646	0.664275	0.138809	0.679428	0.914127	0.876094	0.455575	0	0	0	0
ENSDARG00000078560	slc9a5	7	1	34348941	34381774	protein_coding	solute carrier family 9, subfamily A (NHE5, cation proton antiporter 5), member 5 [Source:ZFIN;Acc:ZDB-GENE-080225-43]	-0.300336	-0.881203	-0.991024	-1.57189	0.307616	0.0349441	0.00578177	0.00102617	0.649008	0.22852	0.0872968	0.0332005	0	0	0	-1
ENSDARG00000075964	plekhg4	7	1	34417050	34505423	protein_coding	pleckstrin homology domain containing, family G (with RhoGef domain) member 4 [Source:ZFIN;Acc:ZDB-GENE-030131-4824]	-0.0213456	0.00889033	-0.268735	-0.238499	0.788502	0.924573	0.00576968	0.0224777	0.929179	0.978199	0.0871874	0.180592	0	0	0	0
ENSDARG00000053124	si:dkey-148a17.6	7	1	34517876	34520515	protein_coding	si:dkey-148a17.6 [Source:ZFIN;Acc:ZDB-GENE-160728-65]	-0.155079	-0.227338	0.240632	0.168372	0.46382	0.370559	0.250019	0.502427	0.766292	0.702236	0.593921	0.790778	0	0	0	0
ENSDARG00000076297	nfatc3a	7	-1	34552056	34656484	protein_coding	nuclear factor of activated T-cells, cytoplasmic, calcineurin-dependent 3a [Source:ZFIN;Acc:ZDB-GENE-041111-41]	-0.293415	0.0898389	-0.439324	-0.0560694	0.0299523	0.544319	0.00375365	0.695556	0.210467	0.815785	0.0683691	0.890608	0	0	0	0
ENSDARG00000060411	ddx28	7	1	34692271	34694177	protein_coding	DEAD (Asp-Glu-Ala-Asp) box polypeptide 28 [Source:ZFIN;Acc:ZDB-GENE-061013-64]	0.110345	0.0617741	0.193036	0.144465	0.476911	0.735206	0.227435	0.424608	0.77532	0.907525	0.570178	0.740645	0	0	0	0
ENSDARG00000079165	galr1b	7	-1	34707696	34765293	protein_coding	galanin receptor 1b [Source:ZFIN;Acc:ZDB-GENE-140624-1]	0.195932	-0.100937	0.228731	-0.0681374	0.211226	0.594038	0.157442	0.709892	0.551927	0.842949	0.481658	0.896819	0	0	0	0
ENSDARG00000069089	agrp	7	-1	34809672	34811825	protein_coding	agouti related neuropeptide [Source:ZFIN;Acc:ZDB-GENE-040817-1]	1.39021	0.766382	1.19137	0.567547	0.0421003	0.208781	0.0774754	0.334954	0.250392	0.549421	0.341399	0.673867	0	0	0	0
ENSDARG00000069090	atp6v0d1	7	1	34814892	34823456	protein_coding	ATPase, H+ transporting, lysosomal V0 subunit d1 [Source:ZFIN;Acc:ZDB-GENE-030131-1531]	0.139753	-0.0511885	0.0676985	-0.123243	0.0504772	0.48008	0.300494	0.10574	0.27569	0.777277	0.643267	0.398804	0	0	0	0
ENSDARG00000001975	hsd11b2	7	-1	34840575	34854897	protein_coding	hydroxysteroid (11-beta) dehydrogenase 2 [Source:ZFIN;Acc:ZDB-GENE-030131-6030]	0.388928	-1.83741	1.20489	-1.02146	0.00991785	1.8905e-07	6.6153e-07	5.22598e-05	0.117296	0.000427888	0.000820562	0.00656017	0	-1	1	-1
ENSDARG00000077546	zdhhc1	7	1	34919743	34941326	protein_coding	zinc finger, DHHC-type containing 1 [Source:ZFIN;Acc:ZDB-GENE-130925-1]	0.0434375	0.0801522	0.0210901	0.0578047	0.589813	0.403161	0.793761	0.534795	0.840814	0.725941	0.930851	0.810035	0	0	0	0
ENSDARG00000030463	tppp3	7	1	34958168	34971000	protein_coding	tubulin polymerization-promoting protein family member 3 [Source:ZFIN;Acc:ZDB-GENE-040426-1909]	0.294907	-0.438106	0.887184	0.154171	0.441667	0.299204	0.0283868	0.713169	0.751574	0.641969	0.204555	0.897947	0	0	0	0
ENSDARG00000014378	slc12a4	7	-1	35011408	35042870	protein_coding	solute carrier family 12 (potassium/chloride transporter), member 4 [Source:ZFIN;Acc:ZDB-GENE-090218-27]	0.0131897	-0.0589707	0.0393065	-0.0328539	0.893181	0.608616	0.688907	0.771146	0.967847	0.849799	0.887778	0.922334	0	0	0	0
ENSDARG00000016141	slc6a2	7	-1	35077004	35108709	protein_coding	solute carrier family 6 (neurotransmitter transporter), member 2 [Source:ZFIN;Acc:ZDB-GENE-110408-4]	-0.100454	-0.30487	-0.206382	-0.410798	0.659257	0.279727	0.373466	0.146503	0.874026	0.623523	0.704089	0.467053	0	0	0	0
ENSDARG00000053010	lpcat2	7	-1	35114187	35137417	protein_coding	lysophosphatidylcholine acyltransferase 2 [Source:ZFIN;Acc:ZDB-GENE-050522-229]	-0.132594	-0.176596	-0.084326	-0.128328	0.428509	0.400518	0.613342	0.528984	0.743181	0.72374	0.851938	0.806889	0	0	0	0
ENSDARG00000017676	mmp2	7	-1	35138573	35161424	protein_coding	matrix metallopeptidase 2 [Source:ZFIN;Acc:ZDB-GENE-030131-9123]	0.153446	-0.147707	0.0180965	-0.283056	0.275475	0.343587	0.893064	0.0831343	0.619678	0.681422	0.96783	0.353716	0	0	0	0
ENSDARG00000034420	irx6a	7	-1	35240255	35244774	protein_coding	iroquois homeobox 6a [Source:ZFIN;Acc:ZDB-GENE-040712-5]	-0.247689	0.269836	-0.227346	0.290178	0.296526	0.337481	0.33963	0.29331	0.639617	0.676237	0.678371	0.637023	0	0	0	0
ENSDARG00000105586	BX255967.1	7	1	35407947	35491736	processed_transcript		-0.050678	0.690774	-0.705667	0.0357855	0.79142	0.0159439	0.00575616	0.876611	0.930206	0.150366	0.0871066	0.963155	0	0	0	0
ENSDARG00000034043	irx5a	7	-1	35435288	35438786	protein_coding	iroquois homeobox 5a [Source:ZFIN;Acc:ZDB-GENE-010716-2]	-0.23673	0.250756	0.158562	0.646048	0.140172	0.150715	0.292565	0.00234381	0.4579	0.473081	0.636321	0.0524716	0	0	0	0
ENSDARG00000101076	irx3a	7	1	35763718	35774472	protein_coding	iroquois homeobox 3a [Source:ZFIN;Acc:ZDB-GENE-991119-5]	-0.122929	0.23044	-0.380164	-0.0267944	0.449228	0.238315	0.03638	0.884146	0.756444	0.581452	0.233097	0.965029	0	0	0	0
ENSDARG00000044216	fto	7	-1	35839855	36086826	protein_coding	fat mass and obesity associated [Source:ZFIN;Acc:ZDB-GENE-061108-1]	0.00480401	-0.213182	0.165511	-0.052475	0.957354	0.0616482	0.0832985	0.614474	0.988306	0.304513	0.354014	0.852376	0	0	0	0
ENSDARG00000026862	aktip	7	1	36195838	36212201	protein_coding	akt interacting protein [Source:ZFIN;Acc:ZDB-GENE-030909-5]	0.0677811	-0.164054	-0.174271	-0.406106	0.346766	0.0749631	0.0300201	0.000423872	0.683906	0.335587	0.210742	0.0203281	0	0	0	-1
ENSDARG00000074498	chd9	7	1	36213121	36349817	protein_coding	chromodomain helicase DNA binding protein 9 [Source:ZFIN;Acc:ZDB-GENE-030131-497]	-0.0765195	0.0204958	0.00197827	0.0989936	0.240119	0.767884	0.974392	0.171795	0.583366	0.92105	0.992976	0.502958	0	0	0	0
ENSDARG00000103315	CU464124.1	7	-1	36278305	36281127	antisense_RNA		-0.305712	-0.0372083	-0.0924115	0.176092	0.0840677	0.84945	0.568082	0.374567	0.355813	0.952419	0.828745	0.704884	0	0	0	0
ENSDARG00000073957	tox3	7	1	36627592	36697998	protein_coding	TOX high mobility group box family member 3 [Source:ZFIN;Acc:ZDB-GENE-090312-209]	-0.129317	-0.0683582	0.0293946	0.0903537	0.133669	0.47806	0.716122	0.347803	0.447035	0.776019	0.899216	0.684717	0	0	0	0
ENSDARG00000074319	sall1a	7	1	37101221	37120914	protein_coding	spalt-like transcription factor 1a [Source:ZFIN;Acc:ZDB-GENE-020228-2]	0.00917886	-0.0864133	0.070646	-0.0249462	0.892223	0.284001	0.305631	0.747929	0.967599	0.627923	0.647371	0.912773	0	0	0	0
ENSDARG00000060058	cylda	7	-1	37243522	37283950	protein_coding	cylindromatosis (turban tumor syndrome), a [Source:ZFIN;Acc:ZDB-GENE-061108-2]	0.0515076	-0.100963	0.0985413	-0.0539296	0.524954	0.270693	0.226905	0.546742	0.804587	0.615001	0.569641	0.817221	0	0	0	0
ENSDARG00000010756	nod2	7	-1	37284310	37292707	protein_coding	nucleotide-binding oligomerization domain containing 2 [Source:ZFIN;Acc:ZDB-GENE-061108-4]	-0.00137177	-0.00754614	0.462799	0.456625	0.99535	0.977115	0.0605595	0.106172	0.998956	0.993712	0.302212	0.399281	0	0	0	0
ENSDARG00000020053	nkd1	7	-1	37311023	37351112	protein_coding	naked cuticle homolog 1 (Drosophila) [Source:ZFIN;Acc:ZDB-GENE-061108-3]	-0.3214	0.264348	-0.316454	0.269294	0.0100566	0.050905	0.0109139	0.0442344	0.118249	0.276916	0.124121	0.257333	0	0	0	0
ENSDARG00000008380	brd7	7	1	37471041	37484088	protein_coding	bromodomain containing 7 [Source:ZFIN;Acc:ZDB-GENE-040426-2687]	0.0481424	0.0810818	-0.171756	-0.138817	0.546627	0.397297	0.0519299	0.149753	0.817149	0.721661	0.279727	0.471602	0	0	0	0
ENSDARG00000060070	adcy7	7	-1	37490266	37587408	protein_coding	adenylate cyclase 7 [Source:ZFIN;Acc:ZDB-GENE-040713-1]	0.137508	-0.0159248	0.183342	0.0299094	0.193218	0.888034	0.0872949	0.790567	0.530246	0.966225	0.362165	0.929846	0	0	0	0
ENSDARG00000060071	papd5	7	-1	37589989	37624513	protein_coding	PAP associated domain containing 5 [Source:ZFIN;Acc:ZDB-GENE-041021-2]	-0.170722	-0.10458	0.777322	0.843464	0.113383	0.333591	4.4992e-06	8.30252e-06	0.412573	0.672533	0.00189235	0.00261487	0	0	1	1
ENSDARG00000036076	heatr3	7	-1	37627360	37648217	protein_coding	HEAT repeat containing 3 [Source:ZFIN;Acc:ZDB-GENE-040426-1876]	0.026686	0.234175	-0.196719	0.0107697	0.779948	0.0646261	0.0671526	0.923399	0.925837	0.311814	0.317843	0.977805	0	0	0	0
ENSDARG00000105651	BX323060.3	7	-1	37765583	37767788	lincRNA		-1.23056	1.75826	-1.17525	1.81357	0.10602	0.0382839	0.114156	0.0333477	0.399102	0.239155	0.414144	0.22322	0	0	0	0
ENSDARG00000036074	cebpa	7	-1	37813728	37816607	protein_coding	CCAAT/enhancer binding protein (C/EBP), alpha [Source:ZFIN;Acc:ZDB-GENE-020111-2]	-0.127078	-0.0149831	0.0473598	0.159454	0.281915	0.909478	0.676264	0.238452	0.625783	0.973587	0.881737	0.58165	0	0	0	0
ENSDARG00000036073	cebpg	7	1	37818392	37824212	protein_coding	CCAAT/enhancer binding protein (C/EBP), gamma [Source:ZFIN;Acc:ZDB-GENE-020111-5]	0.0726371	0.138079	-0.2116	-0.146158	0.406627	0.17267	0.0279121	0.147122	0.728093	0.504077	0.202691	0.467849	0	0	0	0
ENSDARG00000013050	abcc12	7	-1	37887346	37912073	protein_coding	ATP-binding cassette, sub-family C (CFTR/MRP), member 12 [Source:ZFIN;Acc:ZDB-GENE-050517-25]	-0.209579	-0.313302	0.651179	0.547456	0.563745	0.437551	0.0678332	0.201234	0.826581	0.748678	0.319497	0.53973	0	0	0	0
ENSDARG00000105653	BX323797.4	7	1	37931280	37932135	unprocessed_pseudogene		0.0401507	0.246208	0.00685372	0.212911	0.838491	0.309349	0.972847	0.361947	0.948134	0.650461	0.992817	0.695413	0	0	0	0
ENSDARG00000036066	si:dkey-78a14.4	7	1	37978600	37986590	protein_coding	si:dkey-78a14.4 [Source:ZFIN;Acc:ZDB-GENE-110408-8]	0.283198	-0.196694	0.274508	-0.205385	0.04321	0.225533	0.0521435	0.195615	0.254121	0.568171	0.280164	0.533275	0	0	0	0
ENSDARG00000036064	cnep1r1	7	1	37987491	37993122	protein_coding	CTD nuclear envelope phosphatase 1 regulatory subunit 1 [Source:ZFIN;Acc:ZDB-GENE-050417-425]	0.00343987	0.130645	0.0588464	0.186051	0.968071	0.212156	0.499799	0.0807698	0.991565	0.552824	0.789342	0.348536	0	0	0	0
ENSDARG00000033418	gpatch1	7	1	37994105	38005997	protein_coding	G patch domain containing 1 [Source:ZFIN;Acc:ZDB-GENE-040914-65]	0.0979976	0.117607	-0.238422	-0.218812	0.262354	0.264597	0.0175524	0.0451948	0.606371	0.608601	0.157846	0.26019	0	0	0	0
ENSDARG00000008485	lrp3	7	1	38007602	38038919	protein_coding	low density lipoprotein receptor-related protein 3 [Source:ZFIN;Acc:ZDB-GENE-080116-3]	-0.0850104	0.135942	-0.182069	0.0388839	0.392116	0.250061	0.0849396	0.729259	0.717999	0.593921	0.35721	0.905161	0	0	0	0
ENSDARG00000008100	slc7a10a	7	-1	38044389	38069416	protein_coding	solute carrier family 7 (neutral amino acid transporter light chain, asc system), member 10a [Source:ZFIN;Acc:ZDB-GENE-080116-1]	0.255803	-0.555154	-0.389956	-1.20091	0.23026	0.0512066	0.0845258	0.000512359	0.573116	0.277707	0.35662	0.0226106	0	0	0	-1
ENSDARG00000014577	rhpn2	7	1	38078407	38122163	protein_coding	rhophilin, Rho GTPase binding protein 2 [Source:ZFIN;Acc:ZDB-GENE-030131-9927]	0.439037	-0.475775	0.400225	-0.514587	0.000586137	0.00137922	0.00120402	0.000669066	0.0244408	0.0390475	0.0363962	0.0263111	1	-1	1	-1
ENSDARG00000005092	cep89	7	1	38123939	38229047	protein_coding	centrosomal protein 89 [Source:ZFIN;Acc:ZDB-GENE-040426-1210]	-0.1616	0.290583	-0.604151	-0.151968	0.104281	0.0320625	7.44616e-05	0.201359	0.396102	0.21856	0.00797669	0.539863	0	0	-1	0
ENSDARG00000060092	zgc:165481	7	-1	38185168	38205977	protein_coding	zgc:165481 [Source:ZFIN;Acc:ZDB-GENE-070615-21]	0.188933	0.00707872	0.108375	-0.0734788	0.078789	0.953539	0.299442	0.536887	0.344306	0.987153	0.642179	0.811159	0	0	0	0
ENSDARG00000005894	slc7a9	7	1	38235748	38415134	protein_coding	solute carrier family 7 (amino acid transporter light chain, bo,+ system), member 9 [Source:ZFIN;Acc:ZDB-GENE-080116-2]	-0.235765	0.1987	-0.226509	0.207956	0.396017	0.546813	0.414812	0.520619	0.720857	0.817244	0.734109	0.802096	0	0	0	0
ENSDARG00000077537	nudt19	7	1	38258005	38262438	protein_coding	nudix (nucleoside diphosphate linked moiety X)-type motif 19 [Source:ZFIN;Acc:ZDB-GENE-081022-80]	0.56391	0.113618	0.0553105	-0.394982	0.00151724	0.514042	0.705072	0.0315194	0.0411556	0.797719	0.894688	0.216613	1	0	0	0
ENSDARG00000005315	celf1	7	-1	38264676	38300132	protein_coding	cugbp, Elav-like family member 1 [Source:ZFIN;Acc:ZDB-GENE-000501-1]	-0.112535	-0.0297306	-0.00506183	0.0777425	0.104842	0.681046	0.936704	0.292267	0.397037	0.883952	0.981554	0.635848	0	0	0	0
ENSDARG00000105525	BX571680.1	7	-1	38268048	38269175	sense_intronic		-0.104548	-0.0837191	0.104	0.124829	0.197781	0.362033	0.193094	0.180981	0.53562	0.69548	0.530135	0.515467	0	0	0	0
ENSDARG00000105526	CR318601.1	7	-1	38302659	38305997	lincRNA		-0.0698894	0.537747	-1.50826	-0.90062	0.806545	0.256089	0.00138126	0.0457805	0.936225	0.599963	0.0390746	0.262016	0	0	-1	0
ENSDARG00000013860	ptpmt1	7	1	38306611	38311360	protein_coding	protein tyrosine phosphatase, mitochondrial 1 [Source:ZFIN;Acc:ZDB-GENE-070112-272]	-0.105092	0.181055	-0.0785355	0.207611	0.353455	0.198491	0.491668	0.134774	0.688483	0.536521	0.784408	0.448903	0	0	0	0
ENSDARG00000015385	ndufs3	7	1	38317608	38323344	protein_coding	NADH dehydrogenase (ubiquinone) Fe-S protein 3, (NADH-coenzyme Q reductase) [Source:ZFIN;Acc:ZDB-GENE-050417-274]	-0.017247	0.0348147	-0.134656	-0.0825947	0.849115	0.737372	0.154763	0.425995	0.952241	0.908413	0.477926	0.741475	0	0	0	0
ENSDARG00000024299	c1qtnf4	7	-1	38328892	38363587	protein_coding	C1q and TNF related 4 [Source:ZFIN;Acc:ZDB-GENE-050417-198]	0.145717	0.0519604	-0.15104	-0.244796	0.0974101	0.567333	0.0814844	0.0180757	0.382696	0.828241	0.350051	0.160035	0	0	0	0
ENSDARG00000010423	npsn	7	-1	38382223	38388219	protein_coding	nephrosin [Source:ZFIN;Acc:ZDB-GENE-040420-2]	-0.221908	-0.0336207	-0.150328	0.0379602	0.140298	0.849967	0.308104	0.826914	0.45795	0.952704	0.649391	0.943173	0	0	0	0
ENSDARG00000019732	mtch2	7	1	38395808	38406832	protein_coding	mitochondrial carrier homolog 2 [Source:ZFIN;Acc:ZDB-GENE-991008-9]	-0.00542179	-0.0151334	-0.0197973	-0.0295089	0.928858	0.825746	0.742112	0.66591	0.979294	0.942562	0.910261	0.87698	0	0	0	0
ENSDARG00000007141	psmc3	7	1	38408776	38414079	protein_coding	proteasome 26S subunit, ATPase 3 [Source:ZFIN;Acc:ZDB-GENE-030131-666]	0.0669167	-0.0797435	-0.0254841	-0.172144	0.297022	0.274392	0.681516	0.0293117	0.640028	0.618507	0.884096	0.207984	0	0	0	0
ENSDARG00000098951	BX957297.1	7	1	38416010	38419169	antisense_RNA		-0.716359	0.459675	-0.321592	0.854442	0.00892507	0.0989531	0.164656	0.00684094	0.110858	0.385899	0.492589	0.095416	0	0	0	0
ENSDARG00000090615	cd59	7	-1	38424461	38427406	protein_coding	CD59 molecule (CD59 blood group) [Source:ZFIN;Acc:ZDB-GENE-030131-7871]	0.122101	-0.270773	-0.181671	-0.574544	0.184823	0.0159701	0.0548957	8.77831e-05	0.520135	0.150502	0.287703	0.00862934	0	0	0	-1
ENSDARG00000029242	fbxo3	7	-1	38432080	38443304	protein_coding	F-box protein 3 [Source:ZFIN;Acc:ZDB-GENE-050522-269]	0.089829	0.136315	-0.159063	-0.112577	0.234069	0.131143	0.0498675	0.195012	0.576835	0.443016	0.274213	0.532461	0	0	0	0
ENSDARG00000012306	syt13	7	1	38444790	38466460	protein_coding	synaptotagmin XIII [Source:ZFIN;Acc:ZDB-GENE-050417-135]	0.0259514	0.0071396	0.134144	0.115332	0.783142	0.94513	0.164946	0.278951	0.926907	0.984745	0.492973	0.622805	0	0	0	0
ENSDARG00000036043	znf408	7	1	38473666	38478939	protein_coding	zinc finger protein 408 [Source:ZFIN;Acc:ZDB-GENE-130530-589]	-0.14234	0.0252745	-0.00381662	0.163798	0.530755	0.926817	0.986526	0.54637	0.807663	0.978662	0.996383	0.817022	0	0	0	0
ENSDARG00000024324	arhgap1	7	1	38490785	38514487	protein_coding	Rho GTPase activating protein 1 [Source:ZFIN;Acc:ZDB-GENE-050417-305]	0.0912217	-0.126576	0.0765086	-0.141289	0.186113	0.104294	0.252745	0.0731556	0.521742	0.396111	0.596499	0.331096	0	0	0	0
ENSDARG00000036040	atg13	7	-1	38522567	38536570	protein_coding	ATG13 autophagy related 13 homolog (S. cerevisiae) [Source:ZFIN;Acc:ZDB-GENE-040426-1149]	0.0502713	-0.0206912	0.0156844	-0.0552782	0.493054	0.797885	0.826064	0.495916	0.785383	0.932384	0.942749	0.787151	0	0	0	0
ENSDARG00000036038	harbi1	7	1	38536769	38539448	protein_coding	harbinger transposase derived 1 [Source:ZFIN;Acc:ZDB-GENE-040608-1]	0.0109362	0.126918	-0.0842032	0.0317782	0.912838	0.316569	0.421195	0.790344	0.974561	0.657391	0.738173	0.929783	0	0	0	0
ENSDARG00000017474	zgc:110699	7	1	38540542	38551129	protein_coding	zgc:110699 [Source:ZFIN;Acc:ZDB-GENE-050522-487]	0.452747	-0.507449	0.196649	-0.763547	0.0130048	0.0368122	0.250139	0.0033556	0.135738	0.234572	0.593921	0.0643434	0	0	0	0
ENSDARG00000006878	phf21aa	7	-1	38550180	38590524	protein_coding	PHD finger protein 21Aa [Source:ZFIN;Acc:ZDB-GENE-050208-99]	0.0667553	-0.0140183	-0.177261	-0.258034	0.531024	0.909798	0.115992	0.0523665	0.807745	0.9737	0.41702	0.280722	0	0	0	0
ENSDARG00000015793	creb3l1	7	1	38626578	38683616	protein_coding	cAMP responsive element binding protein 3-like 1 [Source:ZFIN;Acc:ZDB-GENE-030219-181]	-0.0733832	-0.284946	0.487556	0.275993	0.690998	0.175098	0.0146002	0.198086	0.888749	0.507409	0.144295	0.535949	0	0	0	0
ENSDARG00000014439	dgkza	7	1	38690949	38886136	protein_coding	diacylglycerol kinase, zeta a [Source:ZFIN;Acc:ZDB-GENE-111104-3]	-0.0230958	0.0407784	-0.0497966	0.0140776	0.769247	0.640843	0.522457	0.871031	0.921526	0.865207	0.803334	0.96082	0	0	0	0
ENSDARG00000036036	mdka	7	1	38895202	38906940	protein_coding	midkine a [Source:ZFIN;Acc:ZDB-GENE-990621-1]	0.0677071	-0.0379755	0.0292433	-0.0764393	0.411695	0.673211	0.714128	0.400618	0.731636	0.880388	0.898405	0.723761	0	0	0	0
ENSDARG00000069254	chrm4a	7	-1	38909618	38935033	protein_coding	cholinergic receptor, muscarinic 4a [Source:ZFIN;Acc:ZDB-GENE-090410-6]	0.0669673	-0.0723305	-0.013422	-0.15272	0.451716	0.469705	0.876944	0.139622	0.758301	0.770304	0.96332	0.457002	0	0	0	0
ENSDARG00000008322	ambra1a	7	-1	38982257	39089382	protein_coding	autophagy/beclin-1 regulator 1a [Source:ZFIN;Acc:ZDB-GENE-111104-2]	-0.090482	0.049706	-0.118578	0.0216101	0.203719	0.536317	0.104023	0.783008	0.5427	0.81078	0.395734	0.926892	0	0	0	0
ENSDARG00000007244	acp2	7	1	39089780	39101233	protein_coding	acid phosphatase 2, lysosomal [Source:ZFIN;Acc:ZDB-GENE-050306-40]	0.0416189	0.0278006	-0.200408	-0.214226	0.643456	0.80397	0.0491659	0.0672136	0.86672	0.935268	0.272315	0.317992	0	0	0	0
ENSDARG00000105584	slc8b1	7	-1	39102217	39107886	protein_coding	solute carrier family 8 (sodium/lithium/calcium exchanger), member B1 [Source:ZFIN;Acc:ZDB-GENE-130530-900]	0.00364088	-0.0034896	-0.241399	-0.248529	0.973277	0.980128	0.0533844	0.0850305	0.992834	0.994604	0.283596	0.357464	0	0	0	0
ENSDARG00000099385	CT030188.1	7	1	39139162	39169054	protein_coding		-0.0797455	0.0575582	-0.618657	-0.481353	0.660398	0.81111	0.00828175	0.0524791	0.874436	0.937824	0.106495	0.280975	0	0	0	0
ENSDARG00000068457	tnnt3b	7	1	39173826	39189346	protein_coding	troponin T type 3b (skeletal, fast) [Source:ZFIN;Acc:ZDB-GENE-030520-2]	-0.679507	2.26631	-2.26747	0.678347	0.283122	0.0180025	0.0177834	0.294661	0.626965	0.159735	0.158657	0.638089	0	0	0	0
ENSDARG00000068460	otog	7	-1	39192029	39266275	protein_coding	otogelin [Source:ZFIN;Acc:ZDB-GENE-120228-1]	-1.56973	-0.0894919	-0.500827	0.979407	0.0275008	0.871206	0.299361	0.16033	0.20098	0.960896	0.642112	0.485932	0	0	0	0
ENSDARG00000052271	slc22a18	7	-1	39266730	39281359	protein_coding	solute carrier family 22, member 18 [Source:ZFIN;Acc:ZDB-GENE-051120-165]	-0.375282	-0.0703679	-0.253363	0.051551	0.00296523	0.563337	0.0248008	0.666949	0.0602966	0.826347	0.190553	0.877455	0	0	0	0
ENSDARG00000033042	ptprja	7	-1	39281774	39340185	protein_coding	protein tyrosine phosphatase, receptor type, J a [Source:ZFIN;Acc:ZDB-GENE-030131-8301]	-0.285846	-0.42824	0.236133	0.0937392	0.176913	0.101123	0.238266	0.703183	0.509912	0.390468	0.58142	0.893738	0	0	0	0
ENSDARG00000074866	ptpn5	7	1	39353711	39390145	protein_coding	protein tyrosine phosphatase, non-receptor type 5 [Source:ZFIN;Acc:ZDB-GENE-101028-3]	-0.122192	0.161037	-0.168483	0.114745	0.101735	0.0561651	0.0290142	0.155358	0.391447	0.290672	0.207001	0.478689	0	0	0	0
ENSDARG00000052244	zgc:158564	7	1	39393038	39407513	protein_coding	zgc:158564 [Source:ZFIN;Acc:ZDB-GENE-070112-1662]	0.0709806	-0.0958166	0.0637197	-0.103077	0.231996	0.149604	0.270768	0.123179	0.574583	0.471555	0.615057	0.429702	0	0	0	0
ENSDARG00000003520	tbc1d14	7	1	39408927	39434746	protein_coding	TBC1 domain family, member 14 [Source:ZFIN;Acc:ZDB-GENE-030131-6136]	0.34446	-0.0468033	0.122992	-0.268272	0.0100067	0.718682	0.28915	0.0548198	0.117889	0.900385	0.632866	0.287419	0	0	0	0
ENSDARG00000105263	ccl36.1	7	1	39434987	39436144	protein_coding	chemokine (C-C motif) ligand 36, duplicate 1 [Source:ZFIN;Acc:ZDB-GENE-140718-2]	0.540661	-0.72847	2.16314	0.894012	0.0700433	0.0172492	2.54466e-06	0.00834591	0.324495	0.156388	0.00142159	0.106877	0	0	1	0
ENSDARG00000035963	ccdc96	7	-1	39459412	39467443	protein_coding	coiled-coil domain containing 96 [Source:ZFIN;Acc:ZDB-GENE-081022-156]	0.226332	0.15118	0.0260215	-0.0491306	0.23846	0.521642	0.894289	0.825652	0.58165	0.802862	0.968108	0.942498	0	0	0	0
ENSDARG00000003769	tada2b	7	1	39467488	39472435	protein_coding	transcriptional adaptor 2B [Source:ZFIN;Acc:ZDB-GENE-050522-557]	0.361906	0.181853	0.355209	0.175156	0.0286011	0.298346	0.0333638	0.303176	0.205294	0.641327	0.22324	0.645284	0	0	0	0
ENSDARG00000010021	grpel1	7	-1	39473227	39480523	protein_coding	GrpE-like 1, mitochondrial [Source:ZFIN;Acc:ZDB-GENE-051120-111]	0.0160617	0.0587303	-0.0469371	-0.00426849	0.842981	0.537074	0.566128	0.963223	0.949813	0.811272	0.827611	0.990257	0	0	0	0
ENSDARG00000077465	sorcs2	7	1	39487697	39786755	protein_coding	sortilin-related VPS10 domain containing receptor 2 [Source:ZFIN;Acc:ZDB-GENE-130530-825]	0.0593585	0.0333643	-0.0365175	-0.0625117	0.388849	0.662491	0.587753	0.414687	0.715479	0.875321	0.839512	0.734009	0	0	0	0
ENSDARG00000059871	shrprbck1r	7	-1	39787740	39811036	protein_coding	sharpin and rbck1 related [Source:ZFIN;Acc:ZDB-GENE-080220-52]	-0.134807	0.00386385	-0.0414606	0.09721	0.0580331	0.958013	0.521862	0.200004	0.295738	0.988454	0.802993	0.538435	0	0	0	0
ENSDARG00000036489	MAF1	7	1	39810613	39820999	protein_coding	zgc:112356 [Source:ZFIN;Acc:ZDB-GENE-050913-28]	-0.0935772	-0.0877488	-0.173752	-0.167924	0.149186	0.228427	0.0143462	0.0315365	0.470966	0.571233	0.143141	0.21667	0	0	0	0
ENSDARG00000036493	si:ch73-174h16.4	7	1	39822645	39831026	protein_coding	si:ch73-174h16.4 [Source:ZFIN;Acc:ZDB-GENE-160728-69]	-0.330163	0.0554484	-0.307115	0.0784969	0.0298254	0.737084	0.0414057	0.628104	0.210152	0.908292	0.248502	0.85899	0	0	0	0
ENSDARG00000102101	si:ch73-174h16.5	7	-1	39831277	39851122	protein_coding	si:ch73-174h16.5 [Source:ZFIN;Acc:ZDB-GENE-160728-123]	-0.0220849	-0.303828	0.673374	0.391631	0.89907	0.1339	0.00141621	0.0669201	0.970035	0.447402	0.0395588	0.317319	0	0	1	0
ENSDARG00000076934	wdr60	7	-1	39851901	39874080	protein_coding	WD repeat domain 60 [Source:ZFIN;Acc:ZDB-GENE-140821-1]	0.119758	0.30952	-0.236615	-0.0468529	0.317337	0.0575304	0.0799369	0.74006	0.658101	0.294489	0.346889	0.909364	0	0	0	0
ENSDARG00000078964	esyt2b	7	1	39877160	39931364	protein_coding	extended synaptotagmin-like protein 2b [Source:ZFIN;Acc:ZDB-GENE-090615-2]	-0.153682	-0.133584	-0.12895	-0.108852	0.0655676	0.176692	0.115794	0.25432	0.313833	0.509636	0.416714	0.59809	0	0	0	0
ENSDARG00000060023	ncapg2	7	1	39934377	39956858	protein_coding	non-SMC condensin II complex, subunit G2 [Source:ZFIN;Acc:ZDB-GENE-070410-100]	-0.380648	0.0640759	-0.120842	0.323882	0.136337	0.825235	0.612369	0.273712	0.451555	0.942348	0.851401	0.617756	0	0	0	0
ENSDARG00000035970	ptprn2	7	1	39957345	40228369	protein_coding	protein tyrosine phosphatase, receptor type, N polypeptide 2 [Source:ZFIN;Acc:ZDB-GENE-030131-3758]	0.0646333	-0.0350262	-0.00336291	-0.103022	0.600038	0.794917	0.977621	0.449441	0.845558	0.931088	0.993849	0.75653	0	0	0	0
ENSDARG00000020953	dnajb6b	7	-1	40265911	40307716	protein_coding	DnaJ (Hsp40) homolog, subfamily B, member 6b [Source:ZFIN;Acc:ZDB-GENE-040426-1122]	-0.043125	0.137095	-0.233574	-0.0533538	0.711478	0.330845	0.0679648	0.692151	0.897599	0.670037	0.319888	0.889077	0	0	0	0
ENSDARG00000035978	ube3c	7	-1	40312871	40359681	protein_coding	ubiquitin protein ligase E3C [Source:ZFIN;Acc:ZDB-GENE-040426-1211]	0.0419364	0.00618652	-0.159369	-0.195118	0.468316	0.923707	0.0151435	0.00987356	0.769476	0.977914	0.146472	0.117037	0	0	0	0
ENSDARG00000060027	nom1	7	-1	40373752	40386814	protein_coding	nucleolar protein with MIF4G domain 1 [Source:ZFIN;Acc:ZDB-GENE-060503-321]	-0.0986345	-0.0109434	0.0720436	0.159735	0.326205	0.924953	0.465643	0.181597	0.666136	0.978261	0.76757	0.516215	0	0	0	0
ENSDARG00000024092	lmbr1	7	1	40386843	40443387	protein_coding	limb development membrane protein 1 [Source:ZFIN;Acc:ZDB-GENE-090128-4]	0.00728546	0.0463185	-0.111282	-0.0722492	0.917043	0.572467	0.133142	0.375054	0.975647	0.830847	0.446133	0.705401	0	0	0	0
ENSDARG00000060035	rnf32	7	-1	40423534	40467990	protein_coding	ring finger protein 32 [Source:ZFIN;Acc:ZDB-GENE-061013-39]	-0.0699305	-0.172977	-0.0162854	-0.119332	0.80664	0.628449	0.954899	0.731628	0.936245	0.859097	0.987541	0.905989	0	0	0	0
ENSDARG00000068567	shha	7	1	40603939	40613222	protein_coding	sonic hedgehog a [Source:ZFIN;Acc:ZDB-GENE-980526-166]	0.0244664	0.114943	-0.239528	-0.149052	0.813312	0.390089	0.0458059	0.250485	0.938276	0.716425	0.26212	0.594185	0	0	0	0
ENSDARG00000068562	rbm33a	7	-1	40620139	40679794	protein_coding	RNA binding motif protein 33a [Source:ZFIN;Acc:ZDB-GENE-140106-90]	-0.266797	0.216449	-0.266211	0.217035	0.017672	0.0666206	0.01645	0.0647971	0.158319	0.316595	0.152515	0.312248	0	0	0	0
ENSDARG00000102807	CU041319.1	7	1	40683238	40732622	antisense_RNA		-0.19674	0.508436	-0.509852	0.195325	0.221524	0.0242009	0.00953563	0.310516	0.563074	0.188197	0.115177	0.651475	0	0	0	0
ENSDARG00000026599	en2a	7	-1	40708828	40713383	protein_coding	engrailed homeobox 2a [Source:ZFIN;Acc:ZDB-GENE-980526-167]	0.0302514	0.187116	0.470948	0.627813	0.781995	0.138668	0.000880148	0.000248404	0.926389	0.45539	0.0306843	0.0149994	0	0	1	1
ENSDARG00000010658	insig1	7	-1	40727700	40734700	protein_coding	insulin induced gene 1 [Source:ZFIN;Acc:ZDB-GENE-030131-6121]	0.132482	0.259585	0.849617	0.97672	0.62494	0.381632	0.00697287	0.00591163	0.857194	0.710002	0.0965122	0.0886161	0	0	0	0
ENSDARG00000068557	htr5ab	7	-1	40800576	40822425	protein_coding	5-hydroxytryptamine (serotonin) receptor 5A, genome duplicate b [Source:ZFIN;Acc:ZDB-GENE-030616-574]	0.0878096	-0.324526	0.330887	-0.0814484	0.467097	0.0427883	0.015221	0.572005	0.768465	0.252774	0.146613	0.830712	0	0	0	0
ENSDARG00000001241	puf60b	7	1	40866487	40878073	protein_coding	poly-U binding splicing factor b [Source:ZFIN;Acc:ZDB-GENE-040625-116]	-0.0394764	-0.0422041	0.0358377	0.0331101	0.46481	0.484045	0.498871	0.579363	0.767044	0.780021	0.788878	0.835087	0	0	0	0
ENSDARG00000000861	scrib	7	1	40880152	40995824	protein_coding	scribbled planar cell polarity protein [Source:ZFIN;Acc:ZDB-GENE-030616-572]	0.0194945	0.127136	-0.0376386	0.0700033	0.706647	0.0436241	0.463254	0.23363	0.895528	0.255349	0.765895	0.576253	0	0	0	0
ENSDARG00000031693	KIF9	7	-1	40995128	41015438	protein_coding	si:dkey-86l18.8 [Source:ZFIN;Acc:ZDB-GENE-160728-129]	0.182735	-0.0687262	0.425532	0.174071	0.563613	0.846637	0.185182	0.624385	0.826487	0.951411	0.520483	0.856864	0	0	0	0
ENSDARG00000016964	MCUR1	7	1	41033495	41038141	protein_coding	zgc:165532 [Source:ZFIN;Acc:ZDB-GENE-050417-213]	0.321737	0.329621	-0.0577539	-0.0498704	0.0327692	0.0634942	0.685044	0.748743	0.221174	0.308978	0.885647	0.913037	0	0	0	0
ENSDARG00000078077	dph2	7	1	41042334	41050893	protein_coding	DPH2 homolog (S. cerevisiae) [Source:ZFIN;Acc:ZDB-GENE-030219-100]	-0.0474418	0.0757126	-0.0162766	0.106878	0.650614	0.550479	0.877295	0.392081	0.869755	0.81951	0.963379	0.717999	0	0	0	0
ENSDARG00000005821	ncf2	7	-1	41049675	41058850	protein_coding	neutrophil cytosolic factor 2 [Source:ZFIN;Acc:ZDB-GENE-070209-29]	-0.606762	-0.256973	0.60166	0.951449	0.00398551	0.160646	0.00167228	0.000314824	0.0707606	0.486459	0.0433678	0.0171813	0	0	1	1
ENSDARG00000017242	garem	7	1	41060447	41070325	protein_coding	GRB2 associated, regulator of MAPK1 [Source:ZFIN;Acc:ZDB-GENE-040426-767]	0.0194714	0.0224428	-0.0287869	-0.0258155	0.822753	0.829278	0.743426	0.799544	0.941764	0.944019	0.910928	0.93319	0	0	0	0
ENSDARG00000075083	prkdc	7	-1	41068470	41116787	protein_coding	protein kinase, DNA-activated, catalytic polypeptide [Source:ZFIN;Acc:ZDB-GENE-030131-9008]	0.0265484	0.0101483	0.0154583	-0.000941768	0.738943	0.909632	0.843906	0.991525	0.908841	0.973638	0.95024	0.997851	0	0	0	0
ENSDARG00000105779	BX322787.1	7	-1	41121415	41122949	protein_coding		-0.322384	0.265096	-0.397022	0.190458	0.114755	0.289862	0.0670754	0.423487	0.415177	0.633629	0.317601	0.739788	0	0	0	0
ENSDARG00000052331	abcf2b	7	-1	41123617	41140153	protein_coding	ATP-binding cassette, sub-family F (GCN20), member 2b [Source:ZFIN;Acc:ZDB-GENE-050506-58]	-0.350873	-0.0495785	0.140498	0.441792	0.0173367	0.729252	0.267388	0.00957063	0.156716	0.905161	0.611306	0.115352	0	0	0	0
ENSDARG00000059961	chpf2	7	1	41141925	41153713	protein_coding	chondroitin polymerizing factor 2 [Source:ZFIN;Acc:ZDB-GENE-030131-7797]	0.0630445	-0.196697	0.0652804	-0.194461	0.400134	0.0386234	0.381086	0.038342	0.723443	0.240135	0.709596	0.239304	0	0	0	0
ENSDARG00000019969	smarcd3b	7	-1	41156415	41209924	protein_coding	SWI/SNF related, matrix associated, actin dependent regulator of chromatin, subfamily d, member 3b [Source:ZFIN;Acc:ZDB-GENE-080509-2]	-0.0539076	-0.0206404	-0.175503	-0.142236	0.442975	0.794724	0.0245269	0.0902036	0.752307	0.931084	0.189364	0.3682	0	0	0	0
ENSDARG00000105669	NFX1	7	-1	41211420	41232926	protein_coding	si:dkey-10f23.2 [Source:ZFIN;Acc:ZDB-GENE-160728-101]	-0.0880231	-0.017629	-0.0899976	-0.0196035	0.204363	0.821958	0.194545	0.799193	0.543424	0.94161	0.532005	0.933019	0	0	0	0
ENSDARG00000059950	plxdc2	7	-1	41237100	41347883	protein_coding	plexin domain containing 2 [Source:ZFIN;Acc:ZDB-GENE-140106-69]	0.107269	-0.0145087	-0.171038	-0.292816	0.123465	0.850989	0.0232223	0.00227273	0.430127	0.953196	0.183968	0.0516544	0	0	0	0
ENSDARG00000090618	malrd1	7	-1	41352855	41412931	protein_coding	MAM and LDL receptor class A domain containing 1 [Source:ZFIN;Acc:ZDB-GENE-140106-257]	0.618744	0.0528499	-0.00279665	-0.568691	0.00627688	0.835873	0.989209	0.0331772	0.0911804	0.947044	0.997166	0.222549	0	0	0	0
ENSDARG00000094709	arl8	7	-1	41433847	41466354	protein_coding	ADP-ribosylation factor-like 8 [Source:ZFIN;Acc:ZDB-GENE-030131-5762]	0.0196822	0.0409743	-0.035706	-0.0144139	0.777113	0.613868	0.60943	0.85587	0.924556	0.852279	0.85011	0.95505	0	0	0	0
ENSDARG00000035942	hrh3	7	1	41468620	41473164	protein_coding	histamine receptor H3 [Source:ZFIN;Acc:ZDB-GENE-040724-204]	0.0314668	-0.550332	0.615321	0.0335218	0.908107	0.0984495	0.0368606	0.914336	0.973222	0.384899	0.234638	0.974762	0	0	0	0
ENSDARG00000008224	vps35	7	-1	41477389	41532282	protein_coding	vacuolar protein sorting 35 homolog (S. cerevisiae) [Source:ZFIN;Acc:ZDB-GENE-030131-2042]	-0.00820298	-0.0954161	0.0480162	-0.039197	0.879558	0.132073	0.37437	0.516252	0.963875	0.44482	0.704805	0.799149	0	0	0	0
ENSDARG00000002506	zgc:92818	7	-1	41593007	41601165	protein_coding	zgc:92818 [Source:ZFIN;Acc:ZDB-GENE-040718-217]	0.128828	-0.106658	0.0571363	-0.178349	0.153736	0.304651	0.511802	0.0938346	0.47698	0.646589	0.796251	0.375694	0	0	0	0
ENSDARG00000012199	gpt2	7	1	41607356	41621615	protein_coding	glutamic pyruvate transaminase (alanine aminotransferase) 2 [Source:ZFIN;Acc:ZDB-GENE-030729-8]	-0.127448	-0.0992419	-0.16296	-0.134754	0.26661	0.446958	0.160092	0.301316	0.610424	0.755138	0.485585	0.643734	0	0	0	0
ENSDARG00000104066	dnaja2	7	-1	41623467	41635239	protein_coding	DnaJ (Hsp40) homolog, subfamily A, member 2 [Source:ZFIN;Acc:ZDB-GENE-040426-2884]	0.0143517	-0.0545731	0.11411	0.0451851	0.811193	0.416906	0.0727132	0.498664	0.937824	0.735432	0.330053	0.788782	0	0	0	0
ENSDARG00000075584	itfg1	7	-1	41643012	41990126	protein_coding	integrin alpha FG-GAP repeat containing 1 [Source:ZFIN;Acc:ZDB-GENE-121003-3]	0.0626413	-0.0898949	0.197745	0.0452084	0.385143	0.263424	0.014178	0.56471	0.712675	0.607157	0.14233	0.827027	0	0	0	0
ENSDARG00000078284	phkb	7	1	41871112	42011751	protein_coding	phosphorylase kinase, beta [Source:ZFIN;Acc:ZDB-GENE-110411-149]	0.0965293	-0.143164	-0.0494916	-0.289185	0.16456	0.0737746	0.453871	0.00208383	0.492446	0.332766	0.759765	0.0489129	0	0	0	-1
ENSDARG00000001999	adamts18	7	1	42124937	42212627	protein_coding	ADAM metallopeptidase with thrombospondin type 1 motif, 18 [Source:ZFIN;Acc:ZDB-GENE-070815-1]	-0.0938293	-0.0433089	0.276777	0.327297	0.534144	0.80018	0.0763887	0.0767253	0.809572	0.933536	0.338876	0.339566	0	0	0	0
ENSDARG00000037478	cdh8	7	-1	42794172	42972809	protein_coding	cadherin 8 [Source:ZFIN;Acc:ZDB-GENE-130530-597]	0.0161559	0.00889023	-0.0151128	-0.0223784	0.815894	0.907895	0.824423	0.770411	0.939327	0.973144	0.942057	0.921994	0	0	0	0
ENSDARG00000021442	cdh11	7	-1	43418615	43501455	protein_coding	cadherin 11, type 2, OB-cadherin (osteoblast) [Source:ZFIN;Acc:ZDB-GENE-980526-170]	0.108923	-0.0393463	-0.0533654	-0.201634	0.0950444	0.564187	0.381863	0.0110034	0.377931	0.826825	0.71007	0.124501	0	0	0	0
ENSDARG00000075549	cdh5	7	1	44106370	44180006	protein_coding	cadherin 5 [Source:ZFIN;Acc:ZDB-GENE-040816-1]	-0.232047	0.144916	-0.244634	0.132329	0.0978481	0.350966	0.0822215	0.385489	0.383634	0.686812	0.351581	0.713009	0	0	0	0
ENSDARG00000087413	bean1	7	1	44145628	44250008	protein_coding	brain expressed, associated with NEDD4, 1 [Source:ZFIN;Acc:ZDB-GENE-141216-52]	-0.241752	0.190945	-0.336586	0.0961117	0.0298639	0.107398	0.00492592	0.391951	0.210255	0.401396	0.079774	0.717904	0	0	0	0
ENSDARG00000088428	si:ch211-189a15.5	7	1	44254531	44259962	protein_coding	si:ch211-189a15.5 [Source:ZFIN;Acc:ZDB-GENE-141215-48]	-0.113511	-0.219577	0.106592	0.000526061	0.371557	0.165836	0.393386	0.997193	0.702811	0.494258	0.718664	0.999311	0	0	0	0
ENSDARG00000046127	tk2	7	-1	44260088	44265831	protein_coding	thymidine kinase 2, mitochondrial [Source:ZFIN;Acc:ZDB-GENE-040718-243]	-0.0106648	0.121275	-0.0772511	0.0546887	0.897139	0.226845	0.362253	0.56682	0.969572	0.569614	0.695639	0.827916	0	0	0	0
ENSDARG00000102431	CT027744.2	7	1	44265610	44268104	antisense_RNA		0.168539	-0.0255367	0.779756	0.58568	0.483381	0.919475	0.00479699	0.0405029	0.779596	0.976295	0.0785408	0.245948	0	0	0	0
ENSDARG00000008811	cmtm3	7	1	44268999	44282056	protein_coding	CKLF-like MARVEL transmembrane domain containing 3 [Source:ZFIN;Acc:ZDB-GENE-040801-206]	0.190122	-0.161577	0.495281	0.143583	0.274543	0.406152	0.0107167	0.458452	0.618677	0.727752	0.12293	0.7631	0	0	0	0
ENSDARG00000099557	CT027744.1	7	-1	44272398	44274696	antisense_RNA		0.552889	-0.200217	0.364969	-0.388137	0.0238787	0.458646	0.122367	0.151234	0.186921	0.76327	0.42795	0.473818	0	0	0	0
ENSDARG00000052020	cmtm4	7	-1	44289456	44332870	protein_coding	CKLF-like MARVEL transmembrane domain containing 4 [Source:ZFIN;Acc:ZDB-GENE-040718-195]	0.0565211	-0.114589	-0.035377	-0.206487	0.419917	0.189049	0.61436	0.0255075	0.737471	0.525161	0.852353	0.193485	0	0	0	0
ENSDARG00000101219	BX511128.1	7	1	44332700	44341554	antisense_RNA		0.400981	-0.377643	0.301707	-0.476917	0.068923	0.155349	0.164473	0.0732277	0.322048	0.478689	0.492309	0.331217	0	0	0	0
ENSDARG00000035924	dync1li2	7	-1	44335731	44365685	protein_coding	dynein, cytoplasmic 1, light intermediate chain 2 [Source:ZFIN;Acc:ZDB-GENE-050417-156]	0.0827891	-0.0436105	-0.108484	-0.234884	0.185642	0.521662	0.0880929	0.00430762	0.521317	0.80287	0.363824	0.0738807	0	0	0	0
ENSDARG00000068432	si:dkey-56m19.5	7	1	44373910	44378273	protein_coding	si:dkey-56m19.5 [Source:ZFIN;Acc:ZDB-GENE-030131-226]	-0.01634	-0.0670902	0.0911764	0.0404262	0.823045	0.414945	0.219396	0.618629	0.941789	0.734184	0.561251	0.854173	0	0	0	0
ENSDARG00000102706	BX511128.3	7	1	44391400	44394780	lincRNA		-0.407735	-0.590506	0.64171	0.45894	0.0591416	0.0171449	0.00323874	0.0625558	0.29884	0.15579	0.0633077	0.306637	0	0	0	0
ENSDARG00000011301	nae1	7	-1	44434687	44455097	protein_coding	nedd8 activating enzyme E1 subunit 1 [Source:ZFIN;Acc:ZDB-GENE-040426-1552]	0.00494749	-0.0123103	-0.172688	-0.189945	0.933023	0.857174	0.0122767	0.0148561	0.980567	0.955547	0.131921	0.145016	0	0	0	0
ENSDARG00000077570	cdh16	7	-1	44518185	44618278	protein_coding	cadherin 16, KSP-cadherin [Source:ZFIN;Acc:ZDB-GENE-140106-140]	-0.0384593	-0.244194	0.0081867	-0.197548	0.843203	0.333029	0.966691	0.419156	0.949893	0.67196	0.991238	0.73696	0	0	0	0
ENSDARG00000052011	rrad	7	-1	44620963	44623929	protein_coding	Ras-related associated with diabetes [Source:ZFIN;Acc:ZDB-GENE-030131-5607]	0.407036	-0.449051	0.393215	-0.462873	0.0328448	0.0538625	0.0394871	0.0438124	0.221438	0.284692	0.24251	0.256016	0	0	0	0
ENSDARG00000052010	fam96b	7	-1	44626089	44631815	protein_coding	family with sequence similarity 96, member B [Source:ZFIN;Acc:ZDB-GENE-040718-148]	0.0538304	0.115825	-0.134555	-0.0725603	0.618308	0.371713	0.232825	0.561393	0.854036	0.70283	0.575308	0.825115	0	0	0	0
ENSDARG00000098810	VSTM2B	7	-1	44698380	44820358	protein_coding	zgc:194678 [Source:ZFIN;Acc:ZDB-GENE-030131-8082]	0.0442635	0.0697903	0.0747038	0.100231	0.497058	0.336421	0.2519	0.176047	0.787773	0.675178	0.59564	0.508418	0	0	0	0
ENSDARG00000007745	uqcrfs1	7	1	45128440	45133813	protein_coding	ubiquinol-cytochrome c reductase, Rieske iron-sulfur polypeptide 1 [Source:ZFIN;Acc:ZDB-GENE-040426-2060]	0.0326527	-0.0182822	-0.0500202	-0.100955	0.693993	0.841749	0.541161	0.281702	0.889797	0.949412	0.81384	0.625603	0	0	0	0
ENSDARG00000102068	shcbp1	7	-1	45555853	45579994	protein_coding	SHC SH2-domain binding protein 1 [Source:ZFIN;Acc:ZDB-GENE-030131-5865]	0.0861558	0.100103	-0.426271	-0.412324	0.455286	0.517745	0.00492256	0.0140242	0.760768	0.799972	0.0797549	0.141664	0	0	0	0
ENSDARG00000101472	pop4	7	1	45691401	45699275	protein_coding	POP4 homolog, ribonuclease P/MRP subunit [Source:ZFIN;Acc:ZDB-GENE-050522-505]	0.173477	0.10245	-0.201703	-0.272729	0.116397	0.446634	0.0883371	0.049749	0.417486	0.754915	0.364341	0.273932	0	0	0	0
ENSDARG00000102435	plekhf1	7	1	45703171	45704590	protein_coding	pleckstrin homology domain containing, family F (with FYVE domain) member 1 [Source:ZFIN;Acc:ZDB-GENE-040426-1289]	-0.381653	0.632207	0.657723	1.67158	0.272662	0.0753691	0.0501018	0.000518163	0.616716	0.336678	0.274761	0.0227561	0	0	0	1
ENSDARG00000102572	si:ch211-260e23.9	7	1	45731083	45737495	protein_coding	si:ch211-260e23.9 [Source:ZFIN;Acc:ZDB-GENE-141222-48]	0.337903	-0.458902	-0.181958	-0.978762	0.105057	0.0948346	0.380711	0.00196073	0.397504	0.377523	0.709209	0.0472486	0	0	0	-1
ENSDARG00000100912	zgc:162297	7	-1	45737496	45747390	protein_coding	zgc:162297 [Source:ZFIN;Acc:ZDB-GENE-070410-62]	-0.604608	0.0309562	0.0750652	0.71063	0.0362747	0.914348	0.754818	0.0319357	0.232646	0.974762	0.91551	0.218062	0	0	0	0
ENSDARG00000098622	ccne1	7	1	45747414	45757513	protein_coding	cyclin E1 [Source:ZFIN;Acc:ZDB-GENE-980526-168]	-0.570045	0.814906	-1.07773	0.307218	0.0528113	0.0290364	0.00275358	0.33716	0.281989	0.207074	0.0575767	0.675816	0	0	0	0
ENSDARG00000103648	znf536	7	1	45980627	46242630	protein_coding	zinc finger protein 536 [Source:ZFIN;Acc:ZDB-GENE-030616-624]	-0.0253242	-0.0693234	-0.0648595	-0.108859	0.761466	0.462398	0.435201	0.254526	0.918256	0.765361	0.747383	0.598255	0	0	0	0
ENSDARG00000103361	tshz3b	7	-1	46455525	46509898	protein_coding	teashirt zinc finger homeobox 3b [Source:ZFIN;Acc:ZDB-GENE-100319-2]	-0.0827244	0.066397	-0.11013	0.0389917	0.34267	0.496133	0.20926	0.684341	0.680762	0.787322	0.549926	0.885596	0	0	0	0
ENSDARG00000052164	znf507	7	1	46970485	46993072	protein_coding	zinc finger protein 507 [Source:ZFIN;Acc:ZDB-GENE-040426-1233]	-0.0487736	0.296477	-0.290737	0.0545136	0.554832	0.00988275	0.00465015	0.565786	0.821472	0.117087	0.0771517	0.827592	0	0	0	0
ENSDARG00000079013	dpy19l3	7	1	47014228	47144181	protein_coding	dpy-19-like 3 (C. elegans) [Source:ZFIN;Acc:ZDB-GENE-100319-1]	-0.0154885	-0.126675	0.22706	0.115874	0.86274	0.219311	0.0228371	0.257466	0.957732	0.561251	0.182278	0.60157	0	0	0	0
ENSDARG00000078088	si:ch211-186j3.6	7	-1	47144450	47577623	protein_coding	si:ch211-186j3.6 [Source:ZFIN;Acc:ZDB-GENE-130530-842]	-0.242189	0.12343	0.00991812	0.375537	0.0789026	0.390214	0.936707	0.0199994	0.344597	0.716547	0.981554	0.169246	0	0	0	0
ENSDARG00000087260	mtss1lb	7	-1	47759222	47900217	protein_coding	metastasis suppressor 1-like b [Source:ZFIN;Acc:ZDB-GENE-140718-4]	-0.240801	0.207	-0.252763	0.195038	0.0210449	0.0583209	0.0148248	0.0717744	0.17399	0.296394	0.14492	0.328125	0	0	0	0
ENSDARG00000008454	cpeb1b	7	-1	47967931	47978459	protein_coding	cytoplasmic polyadenylation element binding protein 1b [Source:ZFIN;Acc:ZDB-GENE-990927-1]	0.207927	-0.329758	0.3381	-0.199585	0.378265	0.265054	0.164524	0.483416	0.707479	0.608922	0.492395	0.779619	0	0	0	0
ENSDARG00000079578	rbpms2b	7	-1	47979630	47990857	protein_coding	RNA binding protein with multiple splicing 2b [Source:ZFIN;Acc:ZDB-GENE-040426-741]	-0.408231	-0.0960896	0.309231	0.621372	0.0174839	0.553497	0.0414607	0.00295549	0.157462	0.82117	0.248649	0.0601654	0	0	0	0
ENSDARG00000059815	oaz2b	7	1	48015986	48023451	protein_coding	ornithine decarboxylase antizyme 2b [Source:ZFIN;Acc:ZDB-GENE-070313-1]	0.318156	-0.19336	-0.0344649	-0.545981	0.194329	0.481479	0.883332	0.0610392	0.531775	0.778347	0.96493	0.303131	0	0	0	0
ENSDARG00000035905	slc25a44b	7	1	48025066	48032011	protein_coding	solute carrier family 25, member 44 b [Source:ZFIN;Acc:ZDB-GENE-050320-89]	-0.129294	0.0994967	-0.180602	0.0481887	0.0924372	0.260908	0.0272166	0.568246	0.372518	0.605045	0.199842	0.828863	0	0	0	0
ENSDARG00000035904	crabp1b	7	1	48047140	48069974	protein_coding	cellular retinoic acid binding protein 1b [Source:ZFIN;Acc:ZDB-GENE-040624-3]	0.156096	-0.575283	-0.5468	-1.27818	0.378585	0.0570978	0.0160973	0.000413967	0.707776	0.293403	0.151044	0.0201831	0	0	0	-1
ENSDARG00000059812	sin3ab	7	-1	48074514	48123419	protein_coding	SIN3 transcription regulator family member Ab [Source:ZFIN;Acc:ZDB-GENE-030131-2066]	-0.152766	0.0310088	-0.0411133	0.142662	0.0739328	0.729238	0.599851	0.128438	0.333232	0.905161	0.845497	0.438121	0	0	0	0
ENSDARG00000035899	lingo1b	7	1	48187463	48212141	protein_coding	leucine rich repeat and Ig domain containing 1b [Source:ZFIN;Acc:ZDB-GENE-040912-136]	0.0638922	-0.073279	0.0217163	-0.115455	0.319942	0.311669	0.726495	0.120488	0.660534	0.652422	0.903938	0.42508	0	0	0	0
ENSDARG00000010878	cdkn1ca	7	-1	48390888	48394280	protein_coding	cyclin-dependent kinase inhibitor 1Ca [Source:ZFIN;Acc:ZDB-GENE-040123-1]	-0.176851	-0.0429057	-0.52747	-0.393525	0.348184	0.86048	0.0187079	0.111806	0.68504	0.956907	0.163399	0.409961	0	0	0	0
ENSDARG00000028058	traf6	7	-1	48447148	48466002	protein_coding	TNF receptor-associated factor 6 [Source:ZFIN;Acc:ZDB-GENE-030131-5735]	-0.0760477	-0.227962	0.297238	0.145323	0.626883	0.215605	0.0668855	0.42259	0.85838	0.55686	0.317241	0.739295	0	0	0	0
ENSDARG00000035891	acana	7	1	48489099	48514603	protein_coding	aggrecan a [Source:ZFIN;Acc:ZDB-GENE-050208-221]	0.441693	0.202964	-1.18167	-1.42039	0.219908	0.682411	0.0152817	0.00704525	0.561637	0.884619	0.146942	0.0970387	0	0	0	0
ENSDARG00000015349	mfge8a	7	-1	48515371	48532405	protein_coding	milk fat globule-EGF factor 8 protein a [Source:ZFIN;Acc:ZDB-GENE-050327-9]	0.115642	0.0440722	-0.273796	-0.345365	0.123589	0.579397	0.00211655	0.000932405	0.43045	0.835087	0.0494722	0.0315261	0	0	-1	-1
ENSDARG00000059770	cpt1aa	7	1	48532758	48557561	protein_coding	carnitine palmitoyltransferase 1Aa (liver) [Source:ZFIN;Acc:ZDB-GENE-060503-925]	0.101899	-0.0552363	-0.0963903	-0.253526	0.14087	0.459667	0.156679	0.00469561	0.458604	0.764047	0.480652	0.0775719	0	0	0	0
ENSDARG00000018643	igf2a	7	1	48597720	48603704	protein_coding	insulin-like growth factor 2a [Source:ZFIN;Acc:ZDB-GENE-991111-3]	-0.00108139	0.14139	-0.362796	-0.220325	0.992672	0.349111	0.011909	0.140401	0.998341	0.685485	0.129657	0.458096	0	0	0	0
ENSDARG00000011088	si:ch211-288d18.1	7	1	48727068	48783471	protein_coding	si:ch211-288d18.1 [Source:ZFIN;Acc:ZDB-GENE-060503-323]	0.0266788	0.0723797	-0.21079	-0.165089	0.653128	0.284832	0.00356912	0.025788	0.871074	0.628717	0.0665849	0.194404	0	0	0	0
ENSDARG00000076701	b4galnt4b	7	1	48806114	48998716	protein_coding	beta-1,4-N-acetyl-galactosaminyl transferase 4b [Source:ZFIN;Acc:ZDB-GENE-100422-5]	-0.0576562	0.134742	-0.243202	-0.0508041	0.536945	0.227286	0.0219387	0.632014	0.811196	0.570111	0.178198	0.860767	0	0	0	0
ENSDARG00000059751	abtb2a	7	1	48999926	49048176	protein_coding	ankyrin repeat and BTB (POZ) domain containing 2a [Source:ZFIN;Acc:ZDB-GENE-100422-13]	-0.0707416	-0.169166	0.272424	0.174	0.628439	0.333841	0.0766374	0.317613	0.859097	0.67272	0.33936	0.658158	0	0	0	0
ENSDARG00000077791	brsk2b	7	-1	49051327	49322247	protein_coding	BR serine/threonine kinase 2b [Source:ZFIN;Acc:ZDB-GENE-100422-3]	-0.160281	0.0961486	0.0230192	0.279448	0.082444	0.32236	0.784316	0.0118414	0.352202	0.662786	0.927143	0.129362	0	0	0	0
ENSDARG00000011897	tsg101b	7	-1	49346599	49364502	protein_coding	tumor susceptibility 101b [Source:ZFIN;Acc:ZDB-GENE-130530-542]	0.248525	-0.0108149	0.0176323	-0.241708	0.0206126	0.923838	0.854329	0.0459613	0.171989	0.97793	0.954382	0.262684	0	0	0	0
ENSDARG00000005651	hrasb	7	-1	49365841	49381716	protein_coding	-Ha-ras Harvey rat sarcoma viral oncogene homolog b [Source:ZFIN;Acc:ZDB-GENE-050522-466]	0.156944	-0.285608	0.172137	-0.270416	0.0942444	0.0144563	0.0671621	0.018107	0.37632	0.143588	0.317868	0.160274	0	0	0	0
ENSDARG00000003193	rassf7b	7	1	49381812	49417900	protein_coding	Ras association (RalGDS/AF-6) domain family (N-terminal) member 7b [Source:ZFIN;Acc:ZDB-GENE-030429-1]	0.433288	0.269553	-0.116488	-0.280223	0.111435	0.40668	0.672388	0.362377	0.409361	0.728117	0.87998	0.695666	0	0	0	0
ENSDARG00000009702	ascl1b	7	1	49423188	49441106	protein_coding	achaete-scute family bHLH transcription factor 1b [Source:ZFIN;Acc:ZDB-GENE-980526-174]	0.0496293	-0.496304	0.636682	0.0907488	0.754698	0.0187966	0.00123281	0.627262	0.915434	0.163793	0.0367347	0.858464	0	0	1	0
ENSDARG00000101628	ascl1b	7	1	49442974	49444419	protein_coding	achaete-scute family bHLH transcription factor 1b [Source:ZFIN;Acc:ZDB-GENE-980526-174]	0.28768	0.168326	-0.349219	-0.468573	0.15279	0.521	0.119487	0.0742664	0.475642	0.802409	0.423178	0.333984	0	0	0	0
ENSDARG00000035873	fjx1	7	-1	49526387	49528407	protein_coding	four jointed box 1 [Source:ZFIN;Acc:ZDB-GENE-100422-10]	0.136949	-0.0593608	0.00631303	-0.189997	0.27566	0.696863	0.95985	0.212969	0.619788	0.891053	0.989172	0.553659	0	0	0	0
ENSDARG00000103184	PAMR1	7	1	49527702	49572133	protein_coding	si:ch211-102l7.3 [Source:ZFIN;Acc:ZDB-GENE-161017-116]	0.515744	-0.0515288	-0.220983	-0.788255	0.00182686	0.773734	0.142383	0.000563861	0.0453825	0.923223	0.460552	0.0238667	1	0	0	-1
ENSDARG00000003132	apip	7	1	49628707	49635742	polymorphic_pseudogene	APAF1 interacting protein [Source:ZFIN;Acc:ZDB-GENE-040912-128]	-0.0152757	0.0201991	-0.0147733	0.0207015	0.857099	0.842896	0.862843	0.835393	0.955518	0.949813	0.957743	0.946885	0	0	0	0
ENSDARG00000016739	LRRC4C	7	1	49780563	49840805	protein_coding	si:dkey-6l15.1 [Source:ZFIN;Acc:ZDB-GENE-080327-5]	-0.010552	0.0160207	-0.019606	0.00696671	0.858996	0.809587	0.73802	0.915922	0.956355	0.937407	0.908569	0.975256	0	0	0	0
ENSDARG00000035872	hsd17b12b	7	-1	49948761	50000136	protein_coding	hydroxysteroid (17-beta) dehydrogenase 12b [Source:ZFIN;Acc:ZDB-GENE-030131-1346]	-0.139871	-0.00437027	0.15129	0.28679	0.0717619	0.956853	0.0500432	0.00396121	0.328119	0.988166	0.274654	0.0706352	0	0	0	0
ENSDARG00000105809	CR376774.1	7	-1	50004761	50016044	lincRNA		-0.101504	0.103034	-0.105417	0.0991203	0.742375	0.786247	0.738893	0.787663	0.910458	0.928161	0.908841	0.928819	0	0	0	0
ENSDARG00000044812	ttc17	7	-1	50022939	50076654	protein_coding	tetratricopeptide repeat domain 17 [Source:ZFIN;Acc:ZDB-GENE-100422-15]	-0.0776376	0.0783905	0.0458554	0.201883	0.279262	0.341228	0.511818	0.0251898	0.623151	0.679588	0.796251	0.19217	0	0	0	0
ENSDARG00000005993	prc1b	7	-1	50080521	50094866	protein_coding	protein regulator of cytokinesis 1b [Source:ZFIN;Acc:ZDB-GENE-040426-777]	-0.417583	0.24968	-0.311632	0.355631	0.13147	0.429727	0.245456	0.261274	0.443777	0.744099	0.589274	0.60538	0	0	0	0
ENSDARG00000044813	vps33b	7	-1	50103321	50122619	protein_coding	vacuolar protein sorting 33B [Source:ZFIN;Acc:ZDB-GENE-050327-73]	0.00722135	0.114578	-0.114336	-0.00697943	0.91695	0.18505	0.124828	0.93103	0.975635	0.520352	0.432326	0.979877	0	0	0	0
ENSDARG00000020473	hddc3	7	1	50122226	50125192	protein_coding	HD domain containing 3 [Source:ZFIN;Acc:ZDB-GENE-050417-377]	-0.150608	0.22627	-0.389961	-0.0130833	0.20691	0.140306	0.007038	0.925115	0.547136	0.457952	0.0969816	0.97829	0	0	0	0
ENSDARG00000018241	mfap1	7	1	50126851	50134953	protein_coding	microfibrillar-associated protein 1 [Source:ZFIN;Acc:ZDB-GENE-040426-1075]	0.224639	-0.0562214	0.361069	0.0802087	0.0151181	0.542736	0.000721685	0.383527	0.14635	0.814811	0.0276233	0.711339	0	0	1	0
ENSDARG00000059725	hypk	7	-1	50134799	50137748	protein_coding	huntingtin interacting protein K [Source:ZFIN;Acc:ZDB-GENE-080515-6]	0.110393	-0.00212523	0.188943	0.0764249	0.293881	0.985713	0.0852584	0.517445	0.63756	0.996126	0.357854	0.799863	0	0	0	0
ENSDARG00000044815	serinc4	7	1	50175702	50204513	protein_coding	serine incorporator 4 [Source:ZFIN;Acc:ZDB-GENE-121031-1]	-0.220822	-0.0634127	-0.0164146	0.140995	0.264628	0.781594	0.930545	0.537249	0.608601	0.926334	0.97973	0.811435	0	0	0	0
ENSDARG00000052118	adamtsl5	7	-1	50202927	50244247	protein_coding	ADAMTS like 5 [Source:ZFIN;Acc:ZDB-GENE-161017-76]	0.141378	0.247476	-0.374911	-0.268813	0.480642	0.340486	0.0986744	0.276573	0.777716	0.679078	0.385387	0.620705	0	0	0	0
ENSDARG00000052114	crtc3	7	-1	50270232	50359750	protein_coding	CREB regulated transcription coactivator 3 [Source:ZFIN;Acc:ZDB-GENE-070712-2]	-0.125149	0.129514	-0.0788237	0.175839	0.134995	0.160501	0.322876	0.06493	0.449243	0.486264	0.663411	0.312539	0	0	0	0
ENSDARG00000078888	iqgap1	7	-1	50370777	50489343	protein_coding	IQ motif containing GTPase activating protein 1 [Source:ZFIN;Acc:ZDB-GENE-050809-24]	0.133976	-0.178266	0.155712	-0.15653	0.339427	0.272552	0.266483	0.326804	0.678186	0.616626	0.610283	0.666532	0	0	0	0
ENSDARG00000104297	si:ch73-380l10.2	7	1	50491024	50498396	protein_coding	si:ch73-380l10.2 [Source:ZFIN;Acc:ZDB-GENE-141216-416]	0.622705	-2.30686	0.350885	-2.57868	0.0681161	0.00126605	0.302588	0.000442031	0.320313	0.0372442	0.644674	0.0208139	0	-1	0	-1
ENSDARG00000012499	per1b	7	1	50547395	50571221	protein_coding	period circadian clock 1b [Source:ZFIN;Acc:ZDB-GENE-040419-1]	-0.0497292	0.297469	0.719158	1.06636	0.628858	0.0188775	1.48696e-05	1.0057e-06	0.859158	0.164194	0.00348593	0.000970079	0	0	1	1
ENSDARG00000052059	PAQR9	7	-1	50601511	50608363	protein_coding	progestin and adipoQ receptor family member 9 [Source:HGNC Symbol;Acc:HGNC:30131]	-0.0724484	-0.065235	-0.0886607	-0.0814472	0.511187	0.622002	0.426724	0.530659	0.795972	0.855859	0.741966	0.807663	0	0	0	0
ENSDARG00000015780	ankrd46b	7	-1	50635889	50642185	protein_coding	ankyrin repeat domain 46b [Source:ZFIN;Acc:ZDB-GENE-050114-7]	0.0679168	-0.0485544	-0.0754318	-0.191903	0.287441	0.507826	0.24113	0.0189289	0.631329	0.793777	0.584361	0.164402	0	0	0	0
ENSDARG00000052061	col4a6	7	-1	50645367	50827420	protein_coding	collagen, type IV, alpha 6 [Source:ZFIN;Acc:ZDB-GENE-101001-2]	0.162996	0.120459	-0.320479	-0.363016	0.285107	0.54102	0.065539	0.0694475	0.629016	0.81384	0.31377	0.323292	0	0	0	0
ENSDARG00000052063	col4a5	7	1	50828152	50919360	protein_coding	collagen, type IV, alpha 5 (Alport syndrome) [Source:ZFIN;Acc:ZDB-GENE-030131-2281]	-0.058853	-0.0111629	-0.209153	-0.161463	0.805603	0.970164	0.403071	0.578175	0.935849	0.99214	0.725874	0.834411	0	0	0	0
ENSDARG00000105693	CR354588.1	7	-1	50943938	50974465	transcribed_unprocessed_pseudogene		0.057568	0.0297374	0.351448	0.323617	0.416874	0.702075	0.000281295	0.00134629	0.735412	0.893324	0.0161588	0.0385225	0	0	1	1
ENSDARG00000046013	rasl11a	7	-1	51039664	51046056	protein_coding	RAS-like, family 11, member A [Source:ZFIN;Acc:ZDB-GENE-050417-384]	-0.126808	-0.179933	-0.159201	-0.212326	0.560059	0.49626	0.468047	0.414637	0.824429	0.787322	0.769186	0.733978	0	0	0	0
ENSDARG00000074367	usp12b	7	1	51049764	51081753	protein_coding	ubiquitin specific peptidase 12b [Source:ZFIN;Acc:ZDB-GENE-100209-4]	0.124372	-0.0119246	-0.150393	-0.286689	0.0790505	0.875059	0.0393386	0.0023999	0.344925	0.962557	0.242137	0.0532065	0	0	0	0
ENSDARG00000059672	arhgap6	7	-1	51089387	51186594	protein_coding	Rho GTPase activating protein 6 [Source:ZFIN;Acc:ZDB-GENE-060616-298]	0.0859133	-0.282938	0.0797738	-0.289078	0.441009	0.058215	0.476256	0.0493956	0.751157	0.296129	0.774909	0.272972	0	0	0	0
ENSDARG00000089066	nhsl2	7	-1	51192752	51351949	protein_coding	NHS-like 2 [Source:ZFIN;Acc:ZDB-GENE-130530-951]	-0.141581	0.146334	-0.0292088	0.258707	0.053526	0.0669916	0.65689	0.00425559	0.283858	0.317452	0.872816	0.0733386	0	0	0	0
ENSDARG00000014690	rps4x	7	-1	51358745	51364629	protein_coding	ribosomal protein S4, X-linked [Source:ZFIN;Acc:ZDB-GENE-040927-19]	0.0447094	-0.00893389	0.233398	0.179755	0.510154	0.903312	0.00399832	0.0297848	0.795332	0.971747	0.0709192	0.209957	0	0	0	0
ENSDARG00000077769	cited1	7	-1	51367586	51434898	protein_coding	Cbp/p300-interacting transactivator, with Glu/Asp-rich carboxy-terminal domain, 1 [Source:ZFIN;Acc:ZDB-GENE-030131-5596]	0.420451	-0.156273	0.247134	-0.32959	0.00271374	0.268196	0.0493111	0.0277018	0.0571189	0.612369	0.272757	0.201722	0	0	0	0
ENSDARG00000003021	hdac8	7	-1	51381029	51434945	protein_coding	histone deacetylase 8 [Source:ZFIN;Acc:ZDB-GENE-040426-2772]	-0.0387062	0.0289029	-0.303145	-0.235536	0.776659	0.870522	0.0538171	0.182841	0.924401	0.960662	0.284598	0.517781	0	0	0	0
ENSDARG00000105159	hdac8	7	-1	51437156	51474821	protein_coding	histone deacetylase 8 [Source:ZFIN;Acc:ZDB-GENE-040426-2772]	0.0387818	-0.0792391	-0.218087	-0.336108	0.681174	0.485272	0.0390371	0.00960351	0.883977	0.780933	0.241257	0.11552	0	0	0	0
ENSDARG00000104654	leap2	7	-1	51477169	51482015	protein_coding	liver-expressed antimicrobial peptide 2 [Source:ZFIN;Acc:ZDB-GENE-081022-131]	0.502365	0.21211	-1.92052	-2.21078	0.453572	0.850332	0.0672381	0.0317063	0.759559	0.952819	0.317992	0.217204	0	0	0	0
ENSDARG00000005840	got2b	7	1	51499432	51518811	protein_coding	glutamic-oxaloacetic transaminase 2b, mitochondrial [Source:ZFIN;Acc:ZDB-GENE-030131-7917]	0.12268	-0.020338	-0.175813	-0.318831	0.0817903	0.781077	0.0178793	0.000946865	0.350781	0.926199	0.159109	0.0318985	0	0	0	-1
ENSDARG00000012002	slc38a7	7	1	51520597	51539710	protein_coding	solute carrier family 38, member 7 [Source:ZFIN;Acc:ZDB-GENE-040801-266]	0.105935	0.159423	-0.219044	-0.165557	0.175592	0.10131	0.0146894	0.0803174	0.507986	0.390671	0.144551	0.347784	0	0	0	0
ENSDARG00000052074	si:ch211-122f10.4	7	1	51541251	51550000	protein_coding	si:ch211-122f10.4 [Source:ZFIN;Acc:ZDB-GENE-140106-45]	0.500106	-0.0763613	-0.181496	-0.757963	0.0151723	0.759404	0.367535	0.00683859	0.146603	0.917187	0.699769	0.0954013	0	0	0	0
ENSDARG00000091514	CT737190.1	7	-1	51875628	51878035	protein_coding		0.130424	0.0431461	0.012175	-0.0751027	0.34944	0.801947	0.931542	0.65105	0.685707	0.934304	0.98007	0.869932	0	0	0	0
ENSDARG00000068291	TMEM208	7	1	51879145	51883476	protein_coding	zgc:77041 [Source:ZFIN;Acc:ZDB-GENE-040426-2523]	0.163507	0.00736528	-0.0346953	-0.190837	0.0814596	0.946104	0.70157	0.0901453	0.350034	0.984943	0.893043	0.368106	0	0	0	0
ENSDARG00000005456	katnb1	7	1	51883057	52010279	protein_coding	katanin p80 (WD repeat containing) subunit B 1 [Source:ZFIN;Acc:ZDB-GENE-040426-1954]	-0.070339	-0.0828935	-0.0747348	-0.0872893	0.35435	0.359586	0.327187	0.326859	0.689183	0.693646	0.666911	0.666584	0	0	0	0
ENSDARG00000068296	SLCO3A1 (1 of many)	7	-1	52015742	52059770	protein_coding	solute carrier organic anion transporter family member 3A1 [Source:HGNC Symbol;Acc:HGNC:10952]	0.0859251	-0.059053	0.116238	-0.0287402	0.182601	0.394229	0.0754471	0.673672	0.517484	0.719465	0.336822	0.880514	0	0	0	0
ENSDARG00000087191	wdr93	7	-1	52096034	52113664	protein_coding	WD repeat domain 93 [Source:ZFIN;Acc:ZDB-GENE-161017-52]	0.325851	-0.0601903	-0.0482812	-0.434322	0.0610716	0.7759	0.777745	0.0488635	0.30315	0.92409	0.924872	0.271221	0	0	0	0
ENSDARG00000075017	myzap	7	-1	52114888	52142707	protein_coding	myocardial zonula adherens protein [Source:ZFIN;Acc:ZDB-GENE-041111-91]	0.00936212	-0.0608864	-0.0701751	-0.140424	0.968422	0.828071	0.767188	0.611778	0.991687	0.943602	0.920756	0.85112	0	0	0	0
ENSDARG00000015805	cgnl1	7	-1	52156677	52223105	protein_coding	cingulin-like 1 [Source:ZFIN;Acc:ZDB-GENE-071009-2]	0.16785	-0.0624526	-0.0437957	-0.274098	0.161897	0.653498	0.708155	0.0616129	0.488337	0.871213	0.896183	0.304473	0	0	0	0
ENSDARG00000004714	tcf12	7	-1	52241636	52434865	protein_coding	transcription factor 12 [Source:ZFIN;Acc:ZDB-GENE-040516-11]	-0.0285125	0.0694581	-0.0343903	0.0635804	0.637325	0.316086	0.565699	0.353173	0.863277	0.656892	0.827548	0.688224	0	0	0	0
ENSDARG00000077013	znf280d	7	1	52437737	52476493	protein_coding	zinc finger protein 280D [Source:ZFIN;Acc:ZDB-GENE-030131-2260]	-0.0945161	0.145495	-0.302824	-0.0628127	0.190871	0.0945515	0.00105899	0.435619	0.52716	0.37699	0.0337409	0.747627	0	0	-1	0
ENSDARG00000005448	mtfmt	7	1	52477997	52486502	protein_coding	mitochondrial methionyl-tRNA formyltransferase [Source:ZFIN;Acc:ZDB-GENE-060929-120]	0.0220505	0.00760792	0.0702864	0.0558437	0.81664	0.946857	0.468495	0.61877	0.93979	0.985183	0.769665	0.854293	0	0	0	0
ENSDARG00000076143	ppip5k1a	7	1	52486771	52548649	protein_coding	diphosphoinositol pentakisphosphate kinase 1a [Source:ZFIN;Acc:ZDB-GENE-100426-4]	-0.0586399	0.111913	0.0710181	0.241571	0.400713	0.162312	0.304483	0.00787174	0.72386	0.488964	0.646453	0.103631	0	0	0	0
ENSDARG00000059601	map1aa	7	-1	52555254	52601613	protein_coding	microtubule-associated protein 1Aa [Source:ZFIN;Acc:ZDB-GENE-100426-2]	-0.00211276	-0.0345282	-0.112674	-0.14509	0.973695	0.624268	0.0931977	0.0581369	0.992834	0.856848	0.374279	0.29588	0	0	0	0
ENSDARG00000079000	tp53bp1	7	1	52610569	52662501	protein_coding	tumor protein p53 binding protein, 1 [Source:ZFIN;Acc:ZDB-GENE-030131-3695]	-0.16383	0.00146267	-0.19385	-0.0285572	0.133533	0.990146	0.079485	0.807515	0.446762	0.997438	0.345925	0.936642	0	0	0	0
ENSDARG00000005374	tubgcp4	7	-1	52661217	52678819	protein_coding	tubulin, gamma complex associated protein 4 [Source:ZFIN;Acc:ZDB-GENE-081022-124]	0.0740805	0.023701	-0.1615	-0.211879	0.317031	0.784454	0.046325	0.0260996	0.657914	0.927231	0.263648	0.195721	0	0	0	0
ENSDARG00000035853	cdkn2aip	7	1	52678722	52689019	protein_coding	CDKN2A interacting protein [Source:ZFIN;Acc:ZDB-GENE-041010-188]	-0.00349734	0.200125	-0.235919	-0.0322976	0.976698	0.201285	0.08054	0.822917	0.993639	0.53977	0.348165	0.941771	0	0	0	0
ENSDARG00000035852	cart3	7	-1	52691507	52692368	protein_coding	cocaine- and amphetamine-regulated transcript 3 [Source:ZFIN;Acc:ZDB-GENE-120223-5]	0.24358	-0.128252	0.352185	-0.0196475	0.143405	0.504529	0.0445796	0.916023	0.462203	0.792192	0.258397	0.975257	0	0	0	0
ENSDARG00000102750	cdh1	7	-1	52788342	52847585	protein_coding	cadherin 1, type 1, E-cadherin (epithelial) [Source:ZFIN;Acc:ZDB-GENE-010606-1]	-0.274046	1.06431	-2.14399	-0.805632	0.604815	0.139823	0.00837675	0.152791	0.848097	0.457497	0.107134	0.475642	0	0	0	0
ENSDARG00000098074	trip4	7	1	52984582	53129633	protein_coding	thyroid hormone receptor interactor 4 [Source:ZFIN;Acc:ZDB-GENE-040724-92]	0.026433	0.0104077	-0.0452574	-0.0612827	0.797569	0.934598	0.667996	0.620581	0.932281	0.980958	0.877894	0.855078	0	0	0	0
ENSDARG00000104530	ZNF609 (1 of many)	7	1	53143409	53265799	protein_coding	zinc finger protein 609 [Source:RefSeq peptide;Acc:NP_001025252]	-0.0743674	-0.0187408	-0.0739079	-0.0182813	0.277481	0.801244	0.272748	0.804979	0.621368	0.93401	0.616854	0.935653	0	0	0	0
ENSDARG00000103736	gramd2aa	7	1	53271521	53357072	protein_coding	GRAM domain containing 2Aa [Source:ZFIN;Acc:ZDB-GENE-040724-9]	0.0896393	-0.0287118	-0.242161	-0.360512	0.321305	0.798245	0.0214354	0.0057659	0.6618	0.932587	0.175827	0.0871518	0	0	0	0
ENSDARG00000101702	chrna7	7	-1	53368534	53399979	protein_coding	cholinergic receptor, nicotinic, alpha 7 (neuronal) [Source:ZFIN;Acc:ZDB-GENE-040108-3]	0.135919	-0.410656	0.206516	-0.340059	0.443866	0.0940072	0.261442	0.146602	0.753023	0.375969	0.605544	0.467137	0	0	0	0
ENSDARG00000102855	neo1a	7	1	53485049	53819675	protein_coding	neogenin 1a [Source:ZFIN;Acc:ZDB-GENE-021031-1]	-0.0998968	0.124871	-0.384231	-0.159463	0.203653	0.179065	0.00033959	0.08732	0.542661	0.512824	0.0179311	0.362228	0	0	-1	0
ENSDARG00000104011	rps17	7	-1	53822639	53828979	protein_coding	ribosomal protein S17 [Source:ZFIN;Acc:ZDB-GENE-040426-1852]	0.0806016	-0.0178962	0.324632	0.226134	0.461309	0.880829	0.00948315	0.0787051	0.765032	0.964202	0.114924	0.344104	0	0	0	0
ENSDARG00000104342	csnk1g1	7	-1	53831318	53947978	protein_coding	casein kinase 1, gamma 1 [Source:ZFIN;Acc:ZDB-GENE-041212-63]	-0.163015	-0.0893644	0.503552	0.577203	0.152023	0.449976	0.00041746	0.00044345	0.474804	0.756957	0.0202621	0.0208139	0	0	1	1
ENSDARG00000099339	pacsin3	7	1	53952178	54038417	protein_coding	protein kinase C and casein kinase substrate in neurons 3 [Source:ZFIN;Acc:ZDB-GENE-040426-984]	0.194687	0.0915602	-0.29744	-0.400566	0.0762744	0.485939	0.0173582	0.0068732	0.338748	0.781383	0.156813	0.0956973	0	0	0	0
ENSDARG00000103021	fadd	7	-1	54043638	54049775	protein_coding	Fas (tnfrsf6)-associated via death domain [Source:ZFIN;Acc:ZDB-GENE-070606-3]	0.0406304	-0.368903	0.505419	0.0958854	0.78863	0.0541211	0.00451514	0.588178	0.929235	0.285455	0.0758751	0.839755	0	0	0	0
ENSDARG00000102335	ano1	7	-1	54052996	54160853	protein_coding	anoctamin 1, calcium activated chloride channel [Source:ZFIN;Acc:ZDB-GENE-121127-3]	0.110462	-0.0244275	-0.188208	-0.323098	0.175352	0.785202	0.031047	0.00329946	0.507702	0.927621	0.214799	0.0638297	0	0	0	0
ENSDARG00000099722	zgc:153993	7	1	54205331	54229545	protein_coding	zgc:153993 [Source:ZFIN;Acc:ZDB-GENE-060929-176]	0.0952043	0.0646359	0.0855895	0.0550211	0.408304	0.638518	0.46268	0.680797	0.729499	0.863965	0.765572	0.88388	0	0	0	0
ENSDARG00000101540	fgf3	7	1	54335988	54339456	protein_coding	fibroblast growth factor 3 [Source:ZFIN;Acc:ZDB-GENE-980526-178]	0.240821	0.340152	-0.395161	-0.29583	0.405927	0.348602	0.212207	0.386504	0.727622	0.685219	0.552824	0.713785	0	0	0	0
ENSDARG00000104287	oraov1	7	1	54381457	54385855	protein_coding	oral cancer overexpressed 1 [Source:ZFIN;Acc:ZDB-GENE-030729-33]	-0.198766	0.113674	-0.219893	0.0925464	0.120124	0.457632	0.0962044	0.530676	0.424385	0.762548	0.380245	0.807663	0	0	0	0
ENSDARG00000101637	ccnd1	7	-1	54400402	54409943	protein_coding	cyclin D1 [Source:ZFIN;Acc:ZDB-GENE-980526-176]	0.0953365	0.114486	-0.0980136	-0.0788644	0.217029	0.205178	0.209072	0.362912	0.558495	0.544779	0.549819	0.696171	0	0	0	0
ENSDARG00000100420	tpcn2	7	-1	54699112	54752352	protein_coding	two pore segment channel 2 [Source:ZFIN;Acc:ZDB-GENE-061103-202]	-0.125038	0.120369	0.0455038	0.290911	0.353483	0.438294	0.727276	0.0758137	0.688483	0.749147	0.904402	0.337717	0	0	0	0
ENSDARG00000089538	rnf166	7	-1	54922348	54990874	protein_coding	ring finger protein 166 [Source:ZFIN;Acc:ZDB-GENE-061121-1]	-0.0567855	0.0542431	-0.30014	-0.189111	0.581461	0.668442	0.0141081	0.141311	0.836112	0.878171	0.142083	0.459223	0	0	0	0
ENSDARG00000051851	ctu2	7	1	54990410	55025607	protein_coding	cytosolic thiouridylase subunit 2 homolog (S. pombe) [Source:ZFIN;Acc:ZDB-GENE-040801-79]	0.273941	0.201617	0.0917821	0.0194579	0.0184225	0.123989	0.392311	0.869792	0.161921	0.431028	0.718086	0.960394	0	0	0	0
ENSDARG00000076870	piezo1	7	-1	55026811	55214514	protein_coding	piezo-type mechanosensitive ion channel component 1 [Source:ZFIN;Acc:ZDB-GENE-041111-255]	0.102154	0.146865	-0.397255	-0.352544	0.600336	0.526251	0.0716537	0.127516	0.845718	0.805361	0.32799	0.436492	0	0	0	0
ENSDARG00000003519	aprt	7	-1	55045875	55238394	protein_coding	adenine phosphoribosyltransferase [Source:ZFIN;Acc:ZDB-GENE-040426-1492]	-0.0097118	-0.033894	0.0257097	0.00152753	0.919026	0.770119	0.789608	0.989232	0.976257	0.921784	0.929435	0.997176	0	0	0	0
ENSDARG00000051853	galns	7	-1	55120260	55332064	protein_coding	galactosamine (N-acetyl)-6-sulfatase [Source:ZFIN;Acc:ZDB-GENE-070112-1152]	0.186132	-0.00393779	-0.270149	-0.460218	0.0848517	0.97642	0.0270134	0.00338067	0.357109	0.993582	0.199129	0.0646319	0	0	0	0
ENSDARG00000100109	trappc2l	7	1	55332098	55338227	protein_coding	trafficking protein particle complex 2-like [Source:ZFIN;Acc:ZDB-GENE-040801-249]	-0.0822349	-0.00859233	0.128464	0.202106	0.296365	0.924859	0.112586	0.0421977	0.639457	0.978223	0.411277	0.25065	0	0	0	0
ENSDARG00000079012	cbfa2t3	7	-1	55354018	55406429	protein_coding	core-binding factor, runt domain, alpha subunit 2; translocated to, 3 [Source:ZFIN;Acc:ZDB-GENE-070209-2]	-0.202936	0.267013	-0.317895	0.152054	0.0813231	0.0453473	0.0113117	0.221029	0.3497	0.260681	0.126137	0.562478	0	0	0	0
ENSDARG00000059503	ACSF3	7	1	55648818	55736494	protein_coding	acyl-CoA synthetase family member 3 [Source:HGNC Symbol;Acc:HGNC:27288]	-0.233631	-0.0265803	-0.216313	-0.00926264	0.21254	0.90657	0.251268	0.966509	0.553345	0.972751	0.59501	0.991187	0	0	0	0
ENSDARG00000068187	spg7	7	-1	55850856	55879269	protein_coding	spastic paraplegia 7 [Source:ZFIN;Acc:ZDB-GENE-030131-5391]	0.194833	-0.145334	-0.0306328	-0.3708	0.0195027	0.101273	0.672806	0.00076909	0.167189	0.390671	0.880186	0.0286292	0	0	0	-1
ENSDARG00000051886	ankrd11	7	1	55883482	56108603	protein_coding	ankyrin repeat domain 11 [Source:ZFIN;Acc:ZDB-GENE-030131-3932]	-0.162626	0.00838886	0.0107332	0.181748	0.018692	0.899064	0.855314	0.0171223	0.163358	0.970035	0.954768	0.1557	0	0	0	0
ENSDARG00000078882	slc22a31	7	1	56125450	56167353	protein_coding	solute carrier family 22, member 31 [Source:ZFIN;Acc:ZDB-GENE-130530-858]	0.184609	-0.531722	0.703181	-0.0131503	0.177424	0.00455901	0.000138248	0.931768	0.510566	0.0763668	0.0108827	0.980185	0	0	1	0
ENSDARG00000051888	ist1	7	1	56171157	56183387	protein_coding	increased sodium tolerance 1 homolog (yeast) [Source:ZFIN;Acc:ZDB-GENE-030131-179]	0.0165135	-0.0987059	0.0392768	-0.0759427	0.807554	0.218514	0.560908	0.331991	0.936653	0.560295	0.824949	0.671154	0	0	0	0
ENSDARG00000051889	dhodh	7	1	56215991	56228111	protein_coding	dihydroorotate dehydrogenase [Source:ZFIN;Acc:ZDB-GENE-030131-3157]	-0.00252423	0.156423	-0.0353901	0.123557	0.974596	0.121789	0.662273	0.200262	0.992998	0.426929	0.875201	0.53861	0	0	0	0
ENSDARG00000010250	nqo1	7	1	56401846	56420909	protein_coding	NAD(P)H dehydrogenase, quinone 1 [Source:ZFIN;Acc:ZDB-GENE-030131-1226]	0.111594	-0.110303	0.146259	-0.0756377	0.515972	0.595342	0.401934	0.708394	0.799058	0.843408	0.724886	0.896255	0	0	0	0
ENSDARG00000059529	KIAA0895L	7	1	56433785	56445125	protein_coding	KIAA0895 like [Source:HGNC Symbol;Acc:HGNC:34408]	0.0032104	0.00716895	-0.141954	-0.137996	0.965336	0.936816	0.0808255	0.136342	0.990803	0.981615	0.348631	0.451555	0	0	0	0
ENSDARG00000012818	csnk2a2a	7	-1	56450335	56465562	protein_coding	casein kinase 2, alpha prime polypeptide a [Source:ZFIN;Acc:ZDB-GENE-990415-28]	0.128247	-0.00980083	0.00240237	-0.135646	0.090741	0.905366	0.972971	0.114479	0.369201	0.972408	0.992827	0.414714	0	0	0	0
ENSDARG00000073856	znf319a	7	-1	56468765	56470932	protein_coding	zinc finger protein 319a [Source:ZFIN;Acc:ZDB-GENE-161215-2]	0.0479452	-0.0884359	0.00226074	-0.13412	0.560974	0.350344	0.977698	0.16371	0.824976	0.686475	0.9939	0.491083	0	0	0	0
ENSDARG00000059534	JPH3 (1 of many)	7	-1	56476257	56492328	protein_coding	si:ch211-146m13.3 [Source:ZFIN;Acc:ZDB-GENE-110408-64]	-0.0373053	-0.0510193	-0.0202996	-0.0340135	0.636409	0.562914	0.792738	0.697111	0.862899	0.826104	0.930444	0.891135	0	0	0	0
ENSDARG00000019595	senp8	7	-1	56529470	56534132	protein_coding	SUMO/sentrin peptidase family member, NEDD8 specific [Source:ZFIN;Acc:ZDB-GENE-060929-1186]	0.21207	0.2269	-0.00435126	0.0104786	0.129438	0.188642	0.975073	0.947084	0.439674	0.524674	0.993175	0.98532	0	0	0	0
ENSDARG00000076729	myo9aa	7	1	56534054	56786856	protein_coding	myosin IXAa [Source:ZFIN;Acc:ZDB-GENE-080424-5]	-0.0418003	0.0700655	0.175993	0.287859	0.612335	0.446111	0.0467673	0.00784075	0.851401	0.754506	0.264956	0.103479	0	0	0	0
ENSDARG00000017010	scamp2l	7	1	56787509	56805311	protein_coding	secretory carrier membrane protein 2, like [Source:ZFIN;Acc:ZDB-GENE-030131-6432]	-0.630256	0.0610509	0.0591197	0.750427	0.0796289	0.866154	0.84702	0.0653524	0.346137	0.95914	0.951445	0.313361	0	0	0	0
ENSDARG00000038359	enosf1	7	1	56807803	56829133	protein_coding	enolase superfamily member 1 [Source:ZFIN;Acc:ZDB-GENE-060929-780]	0.0500937	-0.0148961	-0.134922	-0.199912	0.649624	0.914601	0.250724	0.154763	0.869282	0.974807	0.594453	0.477926	0	0	0	0
ENSDARG00000102478	ADAMTS7	7	-1	56844937	56991900	protein_coding	ADAM metallopeptidase with thrombospondin type 1 motif 7 [Source:HGNC Symbol;Acc:HGNC:223]	-0.628415	-0.1723	-0.203625	0.25249	0.0460739	0.618866	0.458018	0.471356	0.262935	0.854317	0.762724	0.771319	0	0	0	0
ENSDARG00000062111	rxfp3.3a2	7	1	57039365	57040558	protein_coding	relaxin/insulin-like family peptide receptor 3.3a2 [Source:ZFIN;Acc:ZDB-GENE-121030-2]	0.301048	-0.485617	-0.084234	-0.870899	0.10851	0.0711675	0.655981	0.00325937	0.403806	0.327012	0.87244	0.0634736	0	0	0	0
ENSDARG00000035819	sirt3	7	-1	57182973	57207031	protein_coding	sirtuin 3 [Source:ZFIN;Acc:ZDB-GENE-070112-1762]	0.11747	0.0337926	-0.22036	-0.304037	0.227456	0.774562	0.0419035	0.0191882	0.570179	0.923472	0.249668	0.165675	0	0	0	0
ENSDARG00000051915	pde5ab	7	1	57236443	57319385	protein_coding	phosphodiesterase 5A, cGMP-specific, b [Source:ZFIN;Acc:ZDB-GENE-060824-4]	-0.00411302	-0.0216886	-0.272779	-0.290355	0.975447	0.897352	0.0693933	0.0939737	0.993253	0.96964	0.323161	0.375906	0	0	0	0
ENSDARG00000077590	arsj	7	1	57374730	57388691	protein_coding	arylsulfatase family, member J [Source:ZFIN;Acc:ZDB-GENE-111215-1]	0.632201	-0.0431198	-0.0111756	-0.686496	0.0230676	0.888376	0.965965	0.0344133	0.183279	0.966268	0.991059	0.226626	0	0	0	0
ENSDARG00000043010	camk2d1	7	1	57423274	57578971	protein_coding	calcium/calmodulin-dependent protein kinase (CaM kinase) II delta 1 [Source:ZFIN;Acc:ZDB-GENE-040801-121]	-0.017447	0.000171796	0.0285655	0.0461843	0.797945	0.99821	0.671657	0.546888	0.932428	0.999494	0.879774	0.817331	0	0	0	0
ENSDARG00000043313	ank2b	7	-1	57583734	57796505	protein_coding	ankyrin 2b, neuronal [Source:ZFIN;Acc:ZDB-GENE-041010-165]	-0.4297	0.0274897	-0.139722	0.317468	0.000757393	0.791026	0.151112	0.00972377	0.0283235	0.930038	0.473673	0.116034	-1	0	0	0
ENSDARG00000051920	nsmaf	7	-1	57839168	57876468	protein_coding	neutral sphingomyelinase (N-SMase) activation associated factor [Source:ZFIN;Acc:ZDB-GENE-050417-342]	0.0445375	0.0150813	-0.130959	-0.160415	0.596893	0.878901	0.141468	0.117952	0.84426	0.963677	0.459406	0.420398	0	0	0	0
ENSDARG00000037176	ggh	7	1	57877073	57884437	protein_coding	gamma-glutamyl hydrolase (conjugase, folylpolygammaglutamyl hydrolase) [Source:ZFIN;Acc:ZDB-GENE-040426-2615]	0.0735105	-0.0390704	0.0558669	-0.056714	0.516022	0.778439	0.626692	0.674878	0.799062	0.925108	0.858268	0.880932	0	0	0	0
ENSDARG00000078703	unm_hu7910	7	-1	57883872	57941487	protein_coding	un-named hu7910 [Source:ZFIN;Acc:ZDB-GENE-120727-22]	-0.124199	0.0197593	0.0528898	0.196848	0.112818	0.815688	0.471704	0.0356087	0.411652	0.939314	0.77151	0.230668	0	0	0	0
ENSDARG00000030097	sdcbp	7	-1	57952659	57967440	protein_coding	syndecan binding protein (syntenin) [Source:ZFIN;Acc:ZDB-GENE-081104-57]	0.20204	-0.0342176	-0.0428368	-0.279095	0.0103889	0.657302	0.524703	0.00314512	0.120606	0.872978	0.804482	0.0623604	0	0	0	0
ENSDARG00000036045	penkb	7	1	58384420	58393646	protein_coding	proenkephalin b [Source:ZFIN;Acc:ZDB-GENE-030729-3]	0.00909935	-0.0348775	0.0505959	0.00661902	0.958869	0.868621	0.775625	0.974425	0.988769	0.960052	0.924007	0.992976	0	0	0	0
ENSDARG00000017794	sdr16c5b	7	1	58397278	58416032	protein_coding	short chain dehydrogenase/reductase family 16C, member 5b [Source:ZFIN;Acc:ZDB-GENE-040426-2861]	0.0527203	-0.0239123	-0.0372018	-0.113834	0.600259	0.841968	0.713668	0.340931	0.845718	0.949498	0.898179	0.679428	0	0	0	0
ENSDARG00000068156	chchd7	7	-1	58418161	58427454	protein_coding	coiled-coil-helix-coiled-coil-helix domain containing 7 [Source:ZFIN;Acc:ZDB-GENE-080204-55]	-0.0102232	0.163259	-0.253792	-0.0803098	0.933205	0.310149	0.0697564	0.593505	0.980668	0.651184	0.323883	0.842533	0	0	0	0
ENSDARG00000051926	plag1	7	1	58427761	58440535	protein_coding	pleiomorphic adenoma gene 1 [Source:ZFIN;Acc:ZDB-GENE-060302-2]	0.0314578	0.145245	-0.0260823	0.0877048	0.849713	0.466949	0.876922	0.649393	0.952536	0.768439	0.963314	0.869135	0	0	0	0
ENSDARG00000036044	rps20	7	1	58443272	58447960	processed_transcript	ribosomal protein S20 [Source:ZFIN;Acc:ZDB-GENE-040426-2284]	0.053599	-0.0774351	0.112353	-0.0186814	0.691287	0.605099	0.40196	0.899855	0.888818	0.848165	0.724912	0.970276	0	0	0	0
ENSDARG00000101306	mrpl15	7	-1	58533385	58540857	protein_coding	mitochondrial ribosomal protein L15 [Source:ZFIN;Acc:ZDB-GENE-040801-168]	-0.070263	0.0646419	-0.00964399	0.125261	0.396262	0.50136	0.905433	0.198641	0.721053	0.790141	0.972408	0.536789	0	0	0	0
ENSDARG00000104228	lypla1	7	1	58541269	58555902	protein_coding	lysophospholipase I [Source:ZFIN;Acc:ZDB-GENE-050417-87]	-0.286814	0.0324646	-0.148446	0.170832	0.00801079	0.766873	0.120605	0.132456	0.104537	0.92059	0.425275	0.445215	0	0	0	0
ENSDARG00000102100	mrc1a	7	-1	58586433	58650023	protein_coding	mannose receptor, C type 1a [Source:ZFIN;Acc:ZDB-GENE-090915-4]	-0.00523432	0.102134	-0.162384	-0.0550154	0.966998	0.491683	0.218125	0.703329	0.991345	0.784408	0.559931	0.893783	0	0	0	0
ENSDARG00000103744	hacd1	7	1	58718618	58728640	protein_coding	3-hydroxyacyl-CoA dehydratase 1 [Source:ZFIN;Acc:ZDB-GENE-170413-2]	0.0196981	0.21564	-0.251195	-0.0552535	0.912375	0.343158	0.199037	0.795245	0.974552	0.681107	0.537304	0.93122	0	0	0	0
ENSDARG00000100440	fastkd3	7	1	58731516	58744159	protein_coding	FAST kinase domains 3 [Source:ZFIN;Acc:ZDB-GENE-050208-273]	0.204645	0.0907981	-0.246096	-0.359944	0.0330895	0.405437	0.0175677	0.00437903	0.22231	0.72723	0.157924	0.0745811	0	0	0	0
ENSDARG00000103718	chmp5b	7	-1	58744094	58751892	protein_coding	charged multivesicular body protein 5b [Source:ZFIN;Acc:ZDB-GENE-040426-1374]	0.0552881	-0.0163682	0.234361	0.162705	0.527647	0.868657	0.017298	0.118363	0.806192	0.960052	0.156547	0.421092	0	0	0	0
ENSDARG00000102766	dennd4c	7	-1	58766171	58853716	protein_coding	DENN/MADD domain containing 4C [Source:ZFIN;Acc:ZDB-GENE-120727-13]	-0.0537713	0.0223221	0.174737	0.25083	0.448221	0.775554	0.0244287	0.00732652	0.756087	0.923974	0.189024	0.0991831	0	0	0	0
ENSDARG00000101652	haus6	7	-1	58853983	58863210	protein_coding	HAUS augmin-like complex, subunit 6 [Source:ZFIN;Acc:ZDB-GENE-030131-5517]	-0.0350023	0.132539	-0.342821	-0.175279	0.77633	0.419298	0.0217833	0.267714	0.924334	0.73698	0.177426	0.611745	0	0	0	0
ENSDARG00000103500	SCARNA8	7	-1	58855129	58855259	scaRNA	Small Cajal body specific RNA 8 [Source:RFAM;Acc:RF00286]	0.770837	0.752109	2.11555	2.09682	0.0164839	0.00753909	4.75556e-06	4.48318e-06	0.152627	0.100996	0.00195523	0.00189235	0	0	1	1
ENSDARG00000104901	ostc	7	1	58866651	58873908	protein_coding	oligosaccharyltransferase complex subunit [Source:ZFIN;Acc:ZDB-GENE-040426-1079]	0.101489	0.154915	-0.332715	-0.27929	0.260105	0.174014	0.0034569	0.0195391	0.604111	0.506019	0.0653861	0.167363	0	0	0	0
ENSDARG00000099116	nagk	7	-1	58899521	58908494	protein_coding	N-acetylglucosamine kinase [Source:ZFIN;Acc:ZDB-GENE-070928-19]	-0.0885433	0.106851	-0.127695	0.067699	0.30804	0.310435	0.157509	0.502988	0.649329	0.651474	0.481721	0.791117	0	0	0	0
ENSDARG00000099177	dok1b	7	1	58910236	58943520	protein_coding	docking protein 1b [Source:ZFIN;Acc:ZDB-GENE-040426-2063]	0.200428	-0.317225	0.287748	-0.229905	0.103858	0.0369384	0.026783	0.108352	0.395477	0.234742	0.198372	0.403569	0	0	0	0
ENSDARG00000100308	SEMA4F	7	1	59032057	59167909	protein_coding	ssemaphorin 4F [Source:HGNC Symbol;Acc:HGNC:10734]	0.0769769	0.120406	-0.222827	-0.179398	0.327296	0.197845	0.0137078	0.0607832	0.666934	0.535674	0.139759	0.302568	0	0	0	0
ENSDARG00000098605	slx1b	7	-1	59202658	59213225	protein_coding	SLX1 homolog B, structure-specific endonuclease subunit [Source:ZFIN;Acc:ZDB-GENE-130530-826]	0.143677	0.143946	-0.18014	-0.179871	0.244233	0.343636	0.167296	0.223957	0.587822	0.681422	0.496233	0.566076	0	0	0	0
ENSDARG00000100428	CABZ01043646.1	7	-1	59257926	59258445	protein_coding		-0.163189	-0.0871446	0.167726	0.24377	0.358804	0.675223	0.333322	0.252224	0.692988	0.881099	0.672247	0.596034	0	0	0	0
ENSDARG00000017315	larp7	7	-1	59267786	59284453	protein_coding	La ribonucleoprotein domain family, member 7 [Source:ZFIN;Acc:ZDB-GENE-030131-6896]	0.0165434	0.0560851	-0.0454453	-0.00590357	0.824789	0.527075	0.548472	0.945276	0.942145	0.805829	0.81818	0.98475	0	0	0	0
ENSDARG00000029500	rpl34	7	1	59344162	59362042	protein_coding	ribosomal protein L34 [Source:ZFIN;Acc:ZDB-GENE-040426-1033]	0.0223848	0.0181619	0.170029	0.165807	0.709178	0.782665	0.0128821	0.0257337	0.896598	0.926703	0.135066	0.194194	0	0	0	0
ENSDARG00000033957	trmt44	7	1	59372036	59414674	protein_coding	tRNA methyltransferase 44 homolog (S. cerevisiae) [Source:ZFIN;Acc:ZDB-GENE-041010-189]	-0.210226	0.0265264	-0.255197	-0.0184438	0.0687618	0.839282	0.0343375	0.884835	0.321653	0.948395	0.226402	0.965272	0	0	0	0
ENSDARG00000077645	gpr78b	7	1	59433927	59437607	protein_coding	G protein-coupled receptor 78b [Source:ZFIN;Acc:ZDB-GENE-140106-142]	0.308205	0.168785	-0.0472061	-0.186626	0.0864163	0.427988	0.790105	0.359397	0.360289	0.742805	0.929781	0.693436	0	0	0	0
ENSDARG00000030307	hspa12b	7	1	59806101	59839781	protein_coding	heat shock protein 12B [Source:ZFIN;Acc:ZDB-GENE-070226-1]	0.348221	0.219191	-0.472161	-0.60119	0.078761	0.385531	0.0389379	0.0217638	0.344214	0.713021	0.241072	0.177348	0	0	0	0
ENSDARG00000007385	cct7	7	-1	59843215	59851172	protein_coding	chaperonin containing TCP1, subunit 7 (eta) [Source:ZFIN;Acc:ZDB-GENE-020419-7]	0.0626663	-0.0735036	0.209313	0.0731427	0.388883	0.360126	0.0109826	0.361751	0.715507	0.694025	0.124381	0.695267	0	0	0	0
[truncated: 16,701 more rows]
