# Supplementary material for: Accelerated brain aging towards transcriptional inversion in a zebrafish model of the K115fs mutation of human PSEN2
Source: PLoS One. 2020 Jan 24;15(1):e0227258. doi: 10.1371/journal.pone.0227258 (PMC6980398; doi:10.1371/journal.pone.0227258)
Supplement: S2 Table — (XLSX) [file pone.0227258.s003.xlsx]

## Sheet: DAProteins
Annotation						Log2 Fold Change				Raw p-value				FDR-adjusted p-value				Differentially Abundant? (Down: -1, Up: 1)
UniProtKB ID	Protein Name	Ensembl Gene ID	Entrezgene	Gene Names	GO Terms	Young mutant vs. young wild type	Aged mutant vs. aged wild type	Aged wild type vs. young wild type	Aged mutant vs. young mutant	Young mutant vs. young wild type	Aged mutant vs. aged wild type	Aged wild type vs. young wild type	Aged mutant vs. young mutant	Young mutant vs. young wild type	Aged mutant vs. aged wild type	Aged wild type vs. young wild type	Aged mutant vs. young mutant	Young mutant vs. young wild type	Aged mutant vs. aged wild type	Aged wild type vs. young wild type	Aged mutant vs. young mutant
A0JME6	Isochorismatase domain-containing protein 2	ENSDARG00000013371	492617	isoc2 zgc:109735	cytoplasm [GO:0005737]; catalytic activity [GO:0003824]; metabolic process [GO:0008152]	-0.407925	-0.0972493	0.245407	0.556083	0.138901	0.687695	0.337286	0.0426105	0.268653	0.814392	0.504881	0.109297	0	0	0	0
A0MTA1	DNA-(apurinic or apyrimidinic site) lyase (EC 3.1.-.-) (EC 4.2.99.18) (APEX nuclease) (APEN) (Apurinic-apyrimidinic endonuclease 1) (AP endonuclease 1) (zAP1)	NA	NA	apex1 apex1a apex1b si:ch211-214j24.12 zgc:66204	endoplasmic reticulum [GO:0005783]; mitochondrion [GO:0005739]; nuclear speck [GO:0016607]; nucleolus [GO:0005730]; nucleus [GO:0005634]; DNA binding [GO:0003677]; DNA-(apurinic or apyrimidinic site) lyase activity [GO:0003906]; double-stranded DNA 3'-5' exodeoxyribonuclease activity [GO:0008311]; metal ion binding [GO:0046872]; RNA binding [GO:0003723]; base-excision repair [GO:0006284]; DNA dem…	0.0703919	-0.613986	0.240321	-0.444057	0.795542	0.0227416	0.357131	0.104025	0.888367	0.068172	0.527933	0.215041	0	0	0	0
A1L1F4	Sister chromatid cohesion protein PDS5 homolog A	NA	393967	pds5a zgc:66331	chromatin [GO:0000785]; nucleus [GO:0005634]; cell division [GO:0051301]; DNA repair [GO:0006281]; mitotic sister chromatid cohesion [GO:0007064]; negative regulation of DNA replication [GO:0008156]	0.315024	0.284844	0.0601545	0.0299749	0.257111	0.259232	0.815744	0.908865	0.416797	0.417616	0.900804	0.946979	0	0	0	0
A1XQX0	Neurexin-1a (Neurexin Ia-alpha) (Neurexin-1a-alpha)	NA	565531	nrxn1a	integral component of membrane [GO:0016021]; presynaptic membrane [GO:0042734]; metal ion binding [GO:0046872]; cell adhesion [GO:0007155]; sprouting angiogenesis [GO:0002040]	0.297244	-0.532645	0.772947	-0.0569427	0.190979	0.0162618	0.00185872	0.788997	0.332093	0.0517139	0.00938307	0.884882	0	0	1	0
A1XQX8	Neurexin-3a (Neurexin IIIa-alpha) (Neurexin-3a-alpha)	NA	563598	nrxn3a	integral component of membrane [GO:0016021]; presynapse [GO:0098793]; metal ion binding [GO:0046872]; angiogenesis [GO:0001525]; cell adhesion [GO:0007155]; neurotransmitter secretion [GO:0007269]; positive regulation of synapse assembly [GO:0051965]; positive regulation of synapse maturation [GO:0090129]; synapse assembly [GO:0007416]	-0.247353	-0.232591	1.00863	1.02339	0.368427	0.352303	0.0011488	0.00115278	0.536649	0.523792	0.00647564	0.00647564	0	0	1	1
A2BGU8	Neuronal-specific septin-3	ENSDARG00000030656	554123	sept3 si:dkey-48a12.1 zgc:110051	cytoplasm [GO:0005737]; GTP binding [GO:0005525]; cell cycle [GO:0007049]	0.149102	-0.463594	-0.319202	-0.931898	0.399968	0.00949385	0.0690951	4.48735e-05	0.570374	0.0339316	0.158563	0.000531895	0	-1	0	-1
A2SWM2	Protein spinster homolog 2 (Protein two of hearts)	ENSDARG00000061017	568117	spns2 toh	integral component of membrane [GO:0016021]; lysosomal membrane [GO:0005765]; vesicle [GO:0031982]; sphingolipid transporter activity [GO:0046624]; branching involved in blood vessel morphogenesis [GO:0001569]; cardioblast migration to the midline involved in heart rudiment formation [GO:0003319]; embryonic heart tube morphogenesis [GO:0003143]; embryonic viscerocranium morphogenesis [GO:0048703]…	0.461112	-0.337039	1.93684	1.13869	0.147779	0.238499	5.80955e-06	0.0013386	0.280126	0.392037	0.000110381	0.00711715	0	0	1	1
A3KPK0	Protein argonaute-3 (Argonaute3) (Argonaute RISC catalytic component 3) (Eukaryotic translation initiation factor 2C 3) (eIF-2C 3) (eIF2C 3)	ENSDARG00000063079	568159	ago3 eif2c3 si:dkey-3n22.3	P-body [GO:0000932]; RNA binding [GO:0003723]; miRNA mediated inhibition of translation [GO:0035278]; mRNA catabolic process [GO:0006402]; regulation of stem cell proliferation [GO:0072091]	-0.168891	0.511311	-0.968986	-0.288784	0.6855	0.188721	0.0243363	0.474425	0.81316	0.33025	0.0712981	0.639831	0	0	0	0
A3KQV2	BRO1 domain-containing protein BROX (BRO1 domain- and CAAX motif-containing protein)	ENSDARG00000013659	492786	brox si:ch211-14a11.3 zgc:101706	membrane [GO:0016020]	-0.0606417	0.0350892	0.194806	0.290537	0.839167	0.897095	0.49476	0.320055	0.915	0.940022	0.656968	0.489599	0	0	0	0
A3QJU3	Atypical kinase COQ8B, mitochondrial (EC 2.7.-.-) (AarF domain-containing protein kinase 4) (Coenzyme Q protein 8B)	ENSDARG00000101130	799071	coq8b adck4	cytosol [GO:0005829]; integral component of membrane [GO:0016021]; mitochondrial membrane [GO:0031966]; plasma membrane [GO:0005886]; ATP binding [GO:0005524]; kinase activity [GO:0016301]; cerebellar Purkinje cell layer morphogenesis [GO:0021692]; glomerular basement membrane development [GO:0032836]; glomerular visceral epithelial cell development [GO:0072015]; ubiquinone biosynthetic process […	-0.443247	0.415167	0.844482	1.7029	0.144881	0.133625	0.00736503	1.74697e-05	0.276493	0.261186	0.0275018	0.000245336	0	0	1	1
A4FUM1	Septin-8-B	NA	571702	sept8b	GTP binding [GO:0005525]	0.0494903	-0.17435	-2.54307	-2.76691	0.874257	0.541762	2.4868e-07	1.0064e-07	0.922827	0.695782	9.73633e-06	4.64359e-06	0	0	-1	-1
A4IFW2	Receptor-type tyrosine-protein phosphatase F (EC 3.1.3.48)	ENSDARG00000005754	799867	ptprf si:dkey-21k10.1	integral component of membrane [GO:0016021]; heparin binding [GO:0008201]; protein tyrosine phosphatase activity [GO:0004725]; cell adhesion [GO:0007155]; sensory neuron axon guidance [GO:0097374]	-0.0779177	0.0249851	0.111352	0.214255	0.758736	0.913545	0.644066	0.38547	0.861043	0.950322	0.776403	0.55531	0	0	0	0
A4QNW7	Phytanoyl-CoA hydroxylase-interacting protein-like	ENSDARG00000070498	100004913	phyhipl zgc:100983	NA	0.169491	0.593272	0.173234	0.597016	0.588755	0.0499703	0.560332	0.0610957	0.731415	0.122975	0.705785	0.144836	0	0	0	0
A4QP73	Tetratricopeptide repeat protein 19, mitochondrial (TPR repeat protein 19)	NA	NA	ttc19	mitochondrial inner membrane [GO:0005743]; mitochondrial respiratory chain complex III assembly [GO:0034551]	0.0530535	0.296946	-1.30171	-1.05782	0.863846	0.299247	0.000392339	0.00248174	0.922827	0.465255	0.00278517	0.0119642	0	0	-1	-1
A4VCH0	Phosphatidylinositide phosphatase SAC1-B (EC 3.1.3.-) (Suppressor of actin mutations 1-like protein B)	ENSDARG00000015290	558940	sacm1lb si:ch211-222e23.8	endoplasmic reticulum membrane [GO:0005789]; integral component of membrane [GO:0016021]; phosphatase activity [GO:0016791]; phosphatidylinositol-4-phosphate phosphatase activity [GO:0043812]; phosphatidylinositol dephosphorylation [GO:0046856]	-0.136653	1.52272	-0.313372	1.346	0.74362	0.000936546	0.432859	0.00378982	0.852491	0.00555054	0.600058	0.0161599	0	1	0	1
A5D6R3	1-phosphatidylinositol 4,5-bisphosphate phosphodiesterase delta-3-A (EC 3.1.4.11) (Phosphoinositide phospholipase C-delta-3-A) (Phospholipase C-delta-3-A) (PLC-delta-3-A)	ENSDARG00000052957	569040	plcd3a zgc:158396	cytoplasm [GO:0005737]; membrane [GO:0016020]; calcium ion binding [GO:0005509]; phosphatidylinositol phospholipase C activity [GO:0004435]; signal transducer activity [GO:0004871]; angiogenesis [GO:0001525]; intracellular signal transduction [GO:0035556]; lipid catabolic process [GO:0016042]; regulation of cell proliferation [GO:0042127]	-0.27781	-0.137483	-0.768837	-0.62851	0.25525	0.529168	0.00347752	0.0138451	0.415344	0.68643	0.0151789	0.0457491	0	0	-1	-1
A5PL98	Succinate dehydrogenase [ubiquinone] iron-sulfur subunit, mitochondrial (EC 1.3.5.1) (Iron-sulfur subunit of complex II) (Ip)	ENSDARG00000075768	562149	sdhb	mitochondrial inner membrane [GO:0005743]; mitochondrial membrane [GO:0031966]; mitochondrial respiratory chain complex II, succinate dehydrogenase complex (ubiquinone) [GO:0005749]; 2 iron, 2 sulfur cluster binding [GO:0051537]; 3 iron, 4 sulfur cluster binding [GO:0051538]; 4 iron, 4 sulfur cluster binding [GO:0051539]; electron carrier activity [GO:0009055]; metal ion binding [GO:0046872]; suc…	0.416779	0.181429	1.1107	0.875347	0.102778	0.41847	0.000189489	0.00173214	0.213144	0.583869	0.00153975	0.00891601	0	0	1	1
A5PLK2	Phospholysine phosphohistidine inorganic pyrophosphate phosphatase (EC 3.1.3.-) (EC 3.6.1.1)	ENSDARG00000060196	100073345	lhpp zgc:165670	cytosol [GO:0005829]; nucleus [GO:0005634]; inorganic diphosphatase activity [GO:0004427]; magnesium ion binding [GO:0000287]; phosphatase activity [GO:0016791]; phosphohistidine phosphatase activity [GO:0008969]; dephosphorylation [GO:0016311]; phosphate-containing compound metabolic process [GO:0006796]; protein dephosphorylation [GO:0006470]	0.251236	-0.946465	-0.230052	-1.42775	0.398031	0.00251917	0.414007	0.000114475	0.568867	0.0119661	0.582043	0.00108337	0	-1	0	-1
A5PMU4	Ankyrin repeat and sterile alpha motif domain-containing protein 1B	ENSDARG00000003512	565408	anks1b si:ch211-211o1.2 si:dkey-11k24.3	cytoplasm [GO:0005737]; membrane [GO:0016020]; regulation of synaptic plasticity by receptor localization to synapse [GO:1900383]	-0.0273567	0.0113662	-0.293113	-0.25439	0.935186	0.970327	0.364692	0.436643	0.96199	0.981382	0.533615	0.603361	0	0	0	0
A7YT82	Glycylpeptide N-tetradecanoyltransferase 2 (EC 2.3.1.97) (Myristoyl-CoA:protein N-myristoyltransferase 2) (NMT 2) (Peptide N-myristoyltransferase 2) (Type II N-myristoyltransferase)	NA	556483	nmt2	cytoplasm [GO:0005737]; membrane [GO:0016020]; glycylpeptide N-tetradecanoyltransferase activity [GO:0004379]; N-terminal peptidyl-glycine N-myristoylation [GO:0018008]	0.139659	-0.358398	-0.841055	-1.33911	0.537098	0.0942993	0.00109215	1.31351e-05	0.691166	0.199076	0.00624364	0.00019068	0	0	-1	-1
A8E7G5	Sideroflexin-4	ENSDARG00000069832	556121	sfxn4	integral component of membrane [GO:0016021]; mitochondrial inner membrane [GO:0005743]; mitochondrion [GO:0005739]; ion transmembrane transporter activity [GO:0015075]; cellular respiration [GO:0045333]; erythrocyte differentiation [GO:0030218]; iron ion homeostasis [GO:0055072]	-0.551988	0.715291	1.13759	2.40487	0.0259418	0.00302639	7.40572e-05	9.25e-09	0.0749818	0.0139149	0.000790759	7.03218e-07	0	1	1	1
A9C3R8	Retinal Mueller cells isomerohydrolase (EC 3.1.1.64) (All-trans-retinyl ester 13-cis isomerohydrolase C) (EC 3.1.1.90) (All-trans-retinylester 11-cis isomerohydrolase C) (Retinal pigment epithelium-specific 65 kDa protein homolog C) (RPE56c)	ENSDARG00000054420	100004076	rpe65c si:ch211-198n5.12	cytoplasm [GO:0005737]; plasma membrane [GO:0005886]; all-trans-retinyl-ester hydrolase, 11-cis retinol forming activity [GO:0052885]; all-trans-retinyl-palmitate hydrolase, 11-cis retinol forming activity [GO:0052884]; metal ion binding [GO:0046872]; oxidoreductase activity, acting on single donors with incorporation of molecular oxygen, incorporation of two atoms of oxygen [GO:0016702]	-0.0697303	0.0306457	0.84308	0.943456	0.73877	0.871645	0.000567374	0.000232374	0.848436	0.922827	0.00372105	0.00179777	0	0	1	1
A9JRC7	Serine/threonine-protein phosphatase 4 catalytic subunit B (PP4C-B) (EC 3.1.3.16)	ENSDARG00000076439	562705	ppp4cb zgc:172126	cytoplasm [GO:0005737]; microtubule organizing center [GO:0005815]; metal ion binding [GO:0046872]; phosphoprotein phosphatase activity [GO:0004721]; determination of ventral identity [GO:0048264]; dorsal/ventral pattern formation [GO:0009953]; positive regulation of BMP signaling pathway [GO:0030513]	0.0418961	-0.917747	-0.423383	-1.38303	0.867627	0.000932794	0.0905181	3.13791e-05	0.922827	0.00555054	0.193688	0.00038247	0	-1	0	-1
A9JRE2	Methylthioribose-1-phosphate isomerase (M1Pi) (MTR-1-P isomerase) (EC 5.3.1.23) (S-methyl-5-thioribose-1-phosphate isomerase) (Translation initiation factor eIF-2B subunit alpha/beta/delta-like protein)	ENSDARG00000075754	100002302	mri1 zgc:172216	cytoplasm [GO:0005737]; nucleus [GO:0005634]; S-methyl-5-thioribose-1-phosphate isomerase activity [GO:0046523]; L-methionine salvage from methylthioadenosine [GO:0019509]	0.150883	-0.346275	-0.143513	-0.640671	0.404262	0.0463877	0.4028	0.00174053	0.573333	0.117056	0.571888	0.00892366	0	0	0	-1
A9JTH1	Neurocalcin-delta A	NA	556178	ncalda zgc:175182	calcium ion binding [GO:0005509]	0.116136	1.15565	-2.13895	-1.09943	0.747742	0.00261688	1.15719e-05	0.00558318	0.85343	0.0123394	0.000177986	0.021859	0	1	-1	-1
B0S5N4	Plexin A3	NA	567422	plxna3 si:dkey-7i23.3	integral component of membrane [GO:0016021]; membrane [GO:0016020]; plasma membrane [GO:0005886]; protein homodimerization activity [GO:0042803]; semaphorin receptor activity [GO:0017154]; axon extension [GO:0048675]; branching morphogenesis of a nerve [GO:0048755]; branchiomotor neuron axon guidance [GO:0021785]; embryonic skeletal joint morphogenesis [GO:0060272]; motor neuron axon guidance [GO…	-0.0809885	0.819341	-0.796177	0.104153	0.813593	0.0171826	0.0248425	0.752878	0.899968	0.0541463	0.0722893	0.857438	0	0	0	0
B0S6J3	SLIT-ROBO Rho GTPase-activating protein 2 (srGAP2)	ENSDARG00000032161	556198	srgap2 srgap2a si:dkey-85p17.1	cell junction [GO:0030054]; cytoplasm [GO:0005737]; cytosol [GO:0005829]; dendritic spine head [GO:0044327]; lamellipodium [GO:0030027]; nucleus [GO:0005634]; phagocytic vesicle [GO:0045335]; plasma membrane [GO:0005886]; postsynaptic density [GO:0014069]; postsynaptic membrane [GO:0045211]; GTPase activator activity [GO:0005096]; protein homodimerization activity [GO:0042803]; Rac GTPase binding…	-0.266226	0.890726	-0.872672	0.28428	0.390079	0.00517611	0.00781563	0.341641	0.560603	0.0207179	0.0288508	0.5097	0	1	-1	0
B0S6R1	Nck-associated protein 1 (NAP 1)	ENSDARG00000060853	561894	nckap1 si:dkey-234n3.1 wu:fd05c01	integral component of membrane [GO:0016021]; lamellipodium membrane [GO:0031258]	0.0516161	0.717919	-1.4075	-0.741196	0.819252	0.00277231	6.53216e-06	0.00334611	0.90342	0.0129776	0.000117216	0.014776	0	1	-1	-1
B0UYF2	Probable cationic amino acid transporter (Solute carrier family 7 member 14)	ENSDARG00000010816	566270	slc7a14a	integral component of membrane [GO:0016021]; lysosomal membrane [GO:0005765]; amino acid transmembrane transporter activity [GO:0015171]; eye development [GO:0001654]	0.325329	0.724807	1.41982	1.81929	0.385323	0.0442366	0.00088361	0.000102095	0.55531	0.112066	0.00533469	0.00101467	0	0	1	1
B0V3F8	Interferon-inducible double-stranded RNA-dependent protein kinase activator A homolog	ENSDARG00000076718	557370	prkra si:ch73-57b20.1 zgc:162619	cytoplasm [GO:0005737]; perinuclear region of cytoplasm [GO:0048471]; double-stranded RNA binding [GO:0003725]; enzyme activator activity [GO:0008047]; production of siRNA involved in RNA interference [GO:0030422]	0.292564	-1.05933	-0.547287	-1.89918	0.338446	0.001266	0.0697792	6.7753e-06	0.505518	0.00685509	0.159566	0.000118678	0	-1	0	-1
B3DJT0	Squamous cell carcinoma antigen recognized by T-cells 3 (SART-3)	ENSDARG00000008032	558581	sart3 egy si:ch211-191d15.4 wu:fc51h03	Cajal body [GO:0015030]; cytoplasm [GO:0005737]; nuclear speck [GO:0016607]; nucleoplasm [GO:0005654]; nucleus [GO:0005634]; histone binding [GO:0042393]; U6 snRNA binding [GO:0017070]; exocrine pancreas development [GO:0031017]; lymphocyte differentiation [GO:0030098]; mRNA splicing, via spliceosome [GO:0000398]; nucleosome assembly [GO:0006334]; positive regulation of histone deubiquitination […	0.279948	-0.49377	-0.895858	-1.66958	0.417174	0.125837	0.0128689	0.000107273	0.583467	0.25032	0.0436396	0.00104997	0	0	-1	-1
B7ZC77	Catenin alpha-2 (Alpha N-catenin)	ENSDARG00000024785	567500	Ctnna2 si:dkeyp-13b9.1	adherens junction [GO:0005912]; axon [GO:0030424]; cell-cell adherens junction [GO:0005913]; cytoplasm [GO:0005737]; cytoskeleton [GO:0005856]; nucleus [GO:0005634]; plasma membrane [GO:0005886]; actin filament binding [GO:0051015]; cadherin binding [GO:0045296]; axonogenesis [GO:0007409]; brain morphogenesis [GO:0048854]; dendrite morphogenesis [GO:0048813]; regulation of synapse structural plas…	-0.0471971	0.0120997	-0.399284	-0.339987	0.808674	0.94547	0.0436938	0.0846134	0.89683	0.968571	0.111127	0.184122	0	0	0	0
E7FBU4	MMS19 nucleotide excision repair protein homolog (MMS19-like protein)	NA	NA	mms19	CIA complex [GO:0097361]; cytoplasm [GO:0005737]; nucleus [GO:0005634]; spindle [GO:0005819]; cellular response to DNA damage stimulus [GO:0006974]; DNA metabolic process [GO:0006259]; DNA repair [GO:0006281]; iron-sulfur cluster assembly [GO:0016226]	-0.797559	-0.688648	-0.513268	-0.404356	0.0161824	0.0211711	0.0862198	0.174765	0.051698	0.0651264	0.186906	0.313606	0	0	0	0
F1QCC6	Glypican-1 [Cleaved into: Secreted glypican-1]	NA	553367	gpc1 zgc:122977	anchored component of membrane [GO:0031225]; extracellular space [GO:0005615]; plasma membrane [GO:0005886]; proteinaceous extracellular matrix [GO:0005578]; heparan sulfate proteoglycan binding [GO:0043395]; common bile duct development [GO:0061009]; intrahepatic bile duct development [GO:0035622]	0.102095	0.405545	0.344461	0.64791	0.703834	0.110547	0.187897	0.021752	0.828191	0.225278	0.329841	0.0663614	0	0	0	0
F1QGH9	26S proteasome non-ATPase regulatory subunit 11B (26S proteasome regulatory subunit RPN6-B)	ENSDARG00000005134	322265	psmd11b	cytosol [GO:0005829]; nucleus [GO:0005634]; proteasome accessory complex [GO:0022624]; proteasome regulatory particle, lid subcomplex [GO:0008541]; structural molecule activity [GO:0005198]; proteasome assembly [GO:0043248]; stem cell differentiation [GO:0048863]; ubiquitin-dependent protein catabolic process [GO:0006511]	-0.0326233	-0.638257	-0.722885	-1.32852	0.91556	0.0344233	0.0233198	0.00035598	0.950887	0.0928495	0.0694221	0.00255515	0	0	0	-1
F1RAX8	Ubiquinone biosynthesis monooxygenase COQ6, mitochondrial (EC 1.14.13.-) (Coenzyme Q10 monooxygenase 6)	ENSDARG00000060380	751691	coq6	cell projection [GO:0042995]; Golgi apparatus [GO:0005794]; mitochondrial inner membrane [GO:0005743]; FAD binding [GO:0071949]; oxidoreductase activity, acting on paired donors, with incorporation or reduction of molecular oxygen, NAD(P)H as one donor, and incorporation of one atom of oxygen [GO:0016709]; ubiquinone biosynthetic process [GO:0006744]	0.0513212	-0.158579	0.0688518	-0.141049	0.906606	0.69056	0.868183	0.738019	0.945387	0.815543	0.922827	0.848327	0	0	0	0
F1RCR6	E3 ubiquitin-protein ligase TRIP12 (EC 2.3.2.26) (HECT-type E3 ubiquitin transferase TRIP12) (Thyroid receptor-interacting protein 12) (TR-interacting protein 12) (TRIP-12)	ENSDARG00000061397	NA	trip12 si:ch211-272f3.4	cytoplasm [GO:0005737]; nucleoplasm [GO:0005654]; ubiquitin protein ligase activity [GO:0061630]; ubiquitin-protein transferase activity [GO:0004842]; cellular response to DNA damage stimulus [GO:0006974]; DNA repair [GO:0006281]; embryo development [GO:0009790]; negative regulation of double-strand break repair [GO:2000780]; negative regulation of histone H2A K63-linked ubiquitination [GO:190131…	-0.026139	-0.0906066	0.191714	0.127246	0.915301	0.68563	0.415785	0.592321	0.950887	0.81316	0.58264	0.734432	0	0	0	0
F6P3G4	26S proteasome non-ATPase regulatory subunit 11A (26S proteasome regulatory subunit RPN6-A)	ENSDARG00000060150	503934	psmd11a	cytosol [GO:0005829]; nucleus [GO:0005634]; proteasome accessory complex [GO:0022624]; proteasome regulatory particle, lid subcomplex [GO:0008541]; structural molecule activity [GO:0005198]; proteasome assembly [GO:0043248]; stem cell differentiation [GO:0048863]; ubiquitin-dependent protein catabolic process [GO:0006511]	-0.327728	0.4328	-0.91982	-0.159292	0.203126	0.0719581	0.00127339	0.511925	0.347601	0.162836	0.0068551	0.672846	0	0	-1	0
O42248	Guanine nucleotide-binding protein subunit beta-2-like 1 (Receptor of activated protein kinase C) (RACK)	ENSDARG00000041619	30722	gnb2l1 rack1	cytoplasm [GO:0005737]; ribosome [GO:0005840]; angiogenesis [GO:0001525]; convergent extension involved in gastrulation [GO:0060027]; negative regulation of Wnt signaling pathway [GO:0030178]; positive regulation of gastrulation [GO:2000543]; regulation of cell division [GO:0051302]; regulation of establishment of cell polarity [GO:2000114]; regulation of protein localization [GO:0032880]	-0.133566	-0.651724	0.586747	0.0685888	0.558464	0.00567794	0.0140406	0.753908	0.705313	0.0221628	0.0462765	0.857438	0	-1	1	0
O42363	Apolipoprotein A-I (Apo-AI) (ApoA-I) (Apolipoprotein A1) [Cleaved into: Proapolipoprotein A-I (ProapoA-I)]	ENSDARG00000012076	30355	apoa1 apoa zgc:103718	blood microparticle [GO:0072562]; chylomicron [GO:0042627]; extracellular region [GO:0005576]; high-density lipoprotein particle [GO:0034364]; cholesterol binding [GO:0015485]; cholesterol transporter activity [GO:0017127]; phosphatidylcholine binding [GO:0031210]; phosphatidylcholine-sterol O-acyltransferase activator activity [GO:0060228]; cholesterol biosynthetic process [GO:0006695]; choleste…	-0.0161535	0.794162	-0.379519	0.430796	0.940536	0.000901186	0.0793983	0.052555	0.965189	0.00539043	0.175056	0.127394	0	1	0	0
O42364	Apolipoprotein Eb (Apo-Eb)	ENSDARG00000040295	30314	apoeb apoe	blood microparticle [GO:0072562]; chylomicron [GO:0042627]; high-density lipoprotein particle [GO:0034364]; intermediate-density lipoprotein particle [GO:0034363]; amyloid-beta binding [GO:0001540]; cholesterol binding [GO:0015485]; cholesterol transporter activity [GO:0017127]; low-density lipoprotein particle receptor binding [GO:0050750]; phosphatidylcholine-sterol O-acyltransferase activator …	1.32105	-0.0896816	1.3358	-0.0749332	0.00792732	0.82265	0.00521723	0.859646	0.0291036	0.90429	0.0208045	0.921712	1	0	1	0
O57474	Gap junction alpha-1 protein (Connexin-43) (Cx43) (Short fin protein)	ENSDARG00000041799	30236	gja1 cx43 shf sof	connexin complex [GO:0005922]; gap junction [GO:0005921]; integral component of membrane [GO:0016021]; intercalated disc [GO:0014704]; plasma membrane [GO:0005886]; gap junction channel activity [GO:0005243]; gap junction hemi-channel activity [GO:0055077]; voltage-gated channel activity [GO:0022832]; bone growth [GO:0098868]; bone morphogenesis [GO:0060349]; caudal fin morphogenesis [GO:0035143]…	-0.110454	0.294626	0.872555	1.27764	0.606496	0.142945	0.00051149	1.24441e-05	0.748418	0.274014	0.00338895	0.000184803	0	0	1	1
O57521	Heat shock protein HSP 90-beta	ENSDARG00000029150	30573	hsp90ab1 hsp90b	aryl hydrocarbon receptor complex [GO:0034751]; cytoplasm [GO:0005737]; extracellular region [GO:0005576]; nucleus [GO:0005634]; ATP binding [GO:0005524]; protein dimerization activity [GO:0046983]; unfolded protein binding [GO:0051082]; blood vessel development [GO:0001568]; leukocyte migration [GO:0050900]; muscle organ development [GO:0007517]; negative regulation of cell cycle arrest [GO:0071…	0.0914807	-0.139861	0.0211502	-0.210192	0.550852	0.320589	0.883709	0.165545	0.702934	0.489599	0.929009	0.302096	0	0	0	0
O73872	Superoxide dismutase [Cu-Zn] (EC 1.15.1.1)	ENSDARG00000043848	30553	sod1 cuzn	cytoplasm [GO:0005737]; extracellular space [GO:0005615]; nucleus [GO:0005634]; copper ion binding [GO:0005507]; superoxide dismutase activity [GO:0004784]; zinc ion binding [GO:0008270]; neuron cellular homeostasis [GO:0070050]; response to metal ion [GO:0010038]; response to methylmercury [GO:0051597]; response to xenobiotic stimulus [GO:0009410]	1.7827	-0.434371	-0.409304	-2.62637	8.92864e-05	0.178117	0.221577	6.8425e-07	0.000922864	0.317855	0.370827	1.96456e-05	1	0	0	-1
P0C8M4	Maturin (Maturin neural progenitor differentiation regulator protein homolog)	ENSDARG00000074505	792465	mturn ch211-149a19.1	multicellular organism development [GO:0007275]	0.18135	-0.0474298	-1.72105	-1.94983	0.598104	0.878861	7.00559e-05	2.16902e-05	0.740182	0.926049	0.000773609	0.000285957	0	0	-1	-1
P13104	Tropomyosin alpha-1 chain (Alpha-tropomyosin) (Tropomyosin-1)	ENSDARG00000033683	30324	tpma tpm1	actin filament [GO:0005884]; muscle thin filament tropomyosin [GO:0005862]; actin filament binding [GO:0051015]; structural constituent of muscle [GO:0008307]; actin filament organization [GO:0007015]; cardiac muscle contraction [GO:0060048]; myeloid cell development [GO:0061515]	-1.18202	0.684245	-2.52818	-0.66191	0.0317637	0.152431	7.91524e-05	0.188897	0.087131	0.285835	0.000831422	0.33025	0	0	-1	0
P17561	Ependymin (EPD)	ENSDARG00000103498	30199	epd	extracellular region [GO:0005576]; calcium ion binding [GO:0005509]; cell-matrix adhesion [GO:0007160]	0.434998	-0.423342	1.52829	0.669948	0.169167	0.142539	7.58117e-05	0.0352656	0.307835	0.274014	0.000802858	0.0945293	0	0	1	0
P62084	40S ribosomal protein S7	ENSDARG00000042566	393725	rps7 zgc:73216	90S preribosome [GO:0030686]; cytosolic small ribosomal subunit [GO:0022627]; small-subunit processome [GO:0032040]; structural constituent of ribosome [GO:0003735]; chordate embryonic development [GO:0043009]; cytoplasmic translation [GO:0002181]; hemopoiesis [GO:0030097]; regulation of cell cycle [GO:0051726]; ribosomal small subunit biogenesis [GO:0042274]; rRNA processing [GO:0006364]	-0.18013	0.191793	0.381903	0.753826	0.631315	0.574349	0.290461	0.0498467	0.763725	0.718353	0.453779	0.122904	0	0	0	0
P62247	40S ribosomal protein S8	ENSDARG00000055996	407690	rps8	cytosolic small ribosomal subunit [GO:0022627]; structural constituent of ribosome [GO:0003735]; chordate embryonic development [GO:0043009]; maturation of SSU-rRNA from tricistronic rRNA transcript (SSU-rRNA, 5.8S rRNA, LSU-rRNA) [GO:0000462]; regulation of cell cycle [GO:0051726]; translation [GO:0006412]	-0.361388	0.115486	-0.679594	-0.20272	0.0918644	0.536327	0.00273066	0.310836	0.195307	0.690862	0.0128291	0.479237	0	0	-1	0
P79735	GTP-binding nuclear protein Ran (GTPase Ran) (Ras-related nuclear protein)	ENSDARG00000057026	30572	ran	cytoplasm [GO:0005737]; nuclear envelope [GO:0005635]; nucleus [GO:0005634]; GTP binding [GO:0005525]; GTPase activity [GO:0003924]; neural retina development [GO:0003407]; protein import into nucleus [GO:0006606]; retina development in camera-type eye [GO:0060041]; ribosomal subunit export from nucleus [GO:0000054]; signal transduction [GO:0007165]	0.126128	-0.156374	1.00713	0.724628	0.472891	0.330788	1.55161e-05	0.00049966	0.638427	0.499858	0.000220294	0.00334488	0	0	1	1
P79737	GTPase NRas (Transforming protein N-Ras) (ZRas-B1)	NA	NA	nras	Golgi membrane [GO:0000139]; plasma membrane [GO:0005886]; GTP binding [GO:0005525]; GTPase activity [GO:0003924]; signal transduction [GO:0007165]	0.029931	-0.415711	0.97488	0.529238	0.865758	0.0187448	2.64619e-05	0.00635577	0.922827	0.0586399	0.000338502	0.0243669	0	0	1	1
P83571	RuvB-like 2 (EC 3.6.4.12) (Reptin) (zReptin)	ENSDARG00000055639	317678	ruvbl2	Ino80 complex [GO:0031011]; MLL1 complex [GO:0071339]; NuA4 histone acetyltransferase complex [GO:0035267]; nucleus [GO:0005634]; R2TP complex [GO:0097255]; Swr1 complex [GO:0000812]; ATP binding [GO:0005524]; ATP-dependent 5'-3' DNA helicase activity [GO:0043141]; ATP-dependent DNA helicase activity [GO:0004003]; ATPase activity [GO:0016887]; DNA helicase activity [GO:0003678]; axonemal dynein c…	0.313587	-0.367471	0.316599	-0.364459	0.297188	0.183752	0.268105	0.211728	0.462611	0.325663	0.428173	0.357586	0	0	0	0
Q08BI9	Calcium uniporter protein, mitochondrial	NA	768182	mcu zgc:153607	calcium channel complex [GO:0034704]; integral component of mitochondrial inner membrane [GO:0031305]; mitochondrial inner membrane [GO:0005743]; uniplex complex [GO:1990246]; calcium channel activity [GO:0005262]; uniporter activity [GO:0015292]; actin filament organization [GO:0007015]; calcium-mediated signaling [GO:0019722]; chordate embryonic development [GO:0043009]; convergent extension in…	-0.873246	0.119412	0.424574	1.41723	0.00257926	0.596261	0.0847489	1.9895e-05	0.0122066	0.738609	0.184122	0.000266498	-1	0	0	1
Q08BJ2	KH domain-containing, RNA-binding, signal transduction-associated protein 2	ENSDARG00000069469	768147	khdrbs2 zgc:153588	nucleus [GO:0005634]; RNA binding [GO:0003723]; mRNA processing [GO:0006397]; regulation of transcription, DNA-templated [GO:0006355]; transcription, DNA-templated [GO:0006351]	0.406013	0.818582	-1.11349	-0.700918	0.178797	0.00677763	0.000954988	0.0229377	0.318263	0.0256795	0.00560838	0.0685644	0	1	-1	0
Q08C33	Isochorismatase domain-containing protein 1	ENSDARG00000060069	559897	isoc1 zgc:153699	cytoplasm [GO:0005737]; catalytic activity [GO:0003824]; metabolic process [GO:0008152]	0.100352	-0.0493535	0.610701	0.460995	0.55344	0.747324	0.00140182	0.0109821	0.704478	0.85343	0.00739247	0.0385567	0	0	1	1
Q0P3Z2	Phosphotriesterase-related protein (EC 3.1.-.-) (Parathion hydrolase-related protein)	NA	NA	pter si:ch211-261f3.2 zgc:153666	hydrolase activity [GO:0016787]; zinc ion binding [GO:0008270]; catabolic process [GO:0009056]	0.503058	0.00461526	0.533121	0.0346779	0.0474123	0.982913	0.0289875	0.879319	0.118541	0.986499	0.0814026	0.926049	0	0	0	0
Q0P442	Ribonuclease kappa-B (RNase K-B) (RNase kappa-B) (EC 3.1.-.-)	ENSDARG00000104458	336290	rnasekb zgc:153424	integral component of membrane [GO:0016021]; endoribonuclease activity [GO:0004521]; rRNA transcription [GO:0009303]	0.0791818	-0.13104	-3.0907	-3.30093	0.776104	0.605506	3.74e-09	1.84e-09	0.874979	0.74791	4.08624e-07	2.9659e-07	0	0	-1	-1
Q0P4A6	Protein TSSC4	NA	559769	tssc4 zgc:153225	NA	0.579244	0.747457	-0.942792	-0.77458	0.204178	0.0786865	0.03755	0.084793	0.348018	0.173783	0.099212	0.184122	0	0	0	0
Q1JPX3	Phenylalanine--tRNA ligase alpha subunit (EC 6.1.1.20) (Phenylalanyl-tRNA synthetase alpha subunit) (PheRS)	ENSDARG00000098825	692329	farsa farsla zgc:136506 zgc:158185	cytoplasm [GO:0005737]; phenylalanine-tRNA ligase complex [GO:0009328]; ATP binding [GO:0005524]; phenylalanine-tRNA ligase activity [GO:0004826]; tRNA binding [GO:0000049]; phenylalanyl-tRNA aminoacylation [GO:0006432]; protein heterotetramerization [GO:0051290]	-0.037559	-0.792308	-0.373487	-1.12824	0.891323	0.00552797	0.165309	0.000561142	0.935491	0.0217086	0.302093	0.00369896	0	-1	0	-1
Q1JPY8	Paraspeckle component 1	ENSDARG00000006621	692285	pspc1 zgc:136470	cytoplasm [GO:0005737]; nuclear matrix [GO:0016363]; nuclear speck [GO:0016607]; nucleolus [GO:0005730]; nucleus [GO:0005634]; RNA binding [GO:0003723]; transcription regulatory region sequence-specific DNA binding [GO:0000976]; mRNA splicing, via spliceosome [GO:0000398]; regulation of circadian rhythm [GO:0042752]; regulation of transcription, DNA-templated [GO:0006355]; rhythmic process [GO:00…	1.69494	-0.615902	3.31162	1.00079	0.00103383	0.126743	4.5515e-07	0.0253692	0.00596297	0.251153	1.54752e-05	0.0734911	1	0	1	0
Q1JPZ7	Pre-mRNA-processing factor 39 (PRP39 homolog)	ENSDARG00000100209	368864	prpf39 si:dz261o22.3	commitment complex [GO:0000243]; U1 snRNP [GO:0005685]; U2-type prespliceosome [GO:0071004]; mRNA 5'-splice site recognition [GO:0000395]	-0.160922	-0.275754	-0.183389	-0.298222	0.389898	0.115378	0.303993	0.10859	0.560603	0.233283	0.4715	0.223069	0	0	0	0
Q1L8L9	Adenylate kinase 2, mitochondrial (AK 2) (EC 2.7.4.3) (ATP-AMP transphosphorylase 2) (ATP:AMP phosphotransferase) (Adenylate monophosphate kinase)	ENSDARG00000005926	321793	ak2 si:ch211-197n10.1	mitochondrial intermembrane space [GO:0005758]; adenylate kinase activity [GO:0004017]; ATP binding [GO:0005524]; ADP biosynthetic process [GO:0006172]; hematopoietic progenitor cell differentiation [GO:0002244]; hematopoietic stem cell differentiation [GO:0060218]; leukocyte differentiation [GO:0002521]	0.435232	0.182694	0.0180286	-0.234509	0.206551	0.551139	0.954792	0.471411	0.350674	0.702934	0.973419	0.637095	0	0	0	0
Q1LUA6	Triple functional domain protein (EC 2.7.11.1)	NA	NA	trio si:dkey-158b13.2	cytoplasm [GO:0005737]; ATP binding [GO:0005524]; protein serine/threonine kinase activity [GO:0004674]; Rho guanyl-nucleotide exchange factor activity [GO:0005089]; regulation of Rho protein signal transduction [GO:0035023]	0.309115	0.690087	0.204893	0.585865	0.335201	0.0270033	0.497103	0.068516	0.502569	0.077016	0.659402	0.157794	0	0	0	0
Q1LUK1	MICOS complex subunit MIC13	ENSDARG00000071378	558738	mic13 qil1 si:dkey-78l4.14	MICOS complex [GO:0061617]; mitochondrial crista junction [GO:0044284]; mitochondrial inner membrane [GO:0005743]; cristae formation [GO:0042407]	0.104102	0.113509	-0.296179	-0.286772	0.611663	0.543026	0.140303	0.158225	0.751921	0.696713	0.270959	0.292231	0	0	0	0
Q1LVE8	Splicing factor 3B subunit 3	ENSDARG00000103553	406824	sf3b3 zgc:55440	nucleus [GO:0005634]; spliceosomal complex [GO:0005681]; RNA binding [GO:0003723]; mRNA splicing, via spliceosome [GO:0000398]	-0.0566784	-0.475696	-0.00853329	-0.427551	0.792131	0.0253154	0.966581	0.0524746	0.885773	0.0734911	0.981008	0.127394	0	0	0	0
Q1LVF0	Laminin subunit gamma-1	ENSDARG00000036279	286832	lamc1	basement membrane [GO:0005604]; axon guidance [GO:0007411]; basement membrane assembly [GO:0070831]; brain development [GO:0007420]; brain morphogenesis [GO:0048854]; cell adhesion [GO:0007155]; detection of light stimulus involved in visual perception [GO:0050908]; eye development [GO:0001654]; muscle organ development [GO:0007517]; notochord development [GO:0030903]; notochord morphogenesis [GO…	-0.901484	-0.180078	-0.237435	0.48397	0.0108074	0.533084	0.432805	0.126129	0.0381506	0.688744	0.600058	0.25032	-1	0	0	0
Q1LY10	Fibronectin type III and SPRY domain-containing protein 1	NA	566722	fsd1 si:ch211-232d19.3	cleavage furrow [GO:0032154]; cytoplasm [GO:0005737]; microtubule [GO:0005874]; microtubule organizing center [GO:0005815]; nucleus [GO:0005634]; cell cycle [GO:0007049]; cell division [GO:0051301]	0.302612	-0.0385295	-0.618871	-0.960012	0.210264	0.856978	0.0127063	0.00059095	0.356043	0.920277	0.0432013	0.0038561	0	0	-1	-1
Q1LY46	Mitochondrial proton/calcium exchanger protein (Leucine zipper-EF-hand-containing transmembrane protein 1)	ENSDARG00000056978	570745	letm1 si:ch211-195n12.1 si:rp71-77d7.1	integral component of membrane [GO:0016021]; mitochondrial inner membrane [GO:0005743]; calcium ion binding [GO:0005509]; calcium:proton antiporter activity [GO:0015369]; ribosome binding [GO:0043022]; cellular metal ion homeostasis [GO:0006875]; mitochondrial calcium ion homeostasis [GO:0051560]; mitochondrial calcium ion transmembrane transport [GO:0006851]; mitochondrial calcium release [GO:00…	-0.740683	0.640336	-0.234319	1.1467	0.15576	0.175407	0.625465	0.0294295	0.289973	0.314322	0.760924	0.0817697	0	0	0	0
Q1MTD3	mRNA cap guanine-N7 methyltransferase (EC 2.1.1.56) (RG7MT1) (mRNA (guanine-N(7)-)-methyltransferase) (mRNA cap methyltransferase)	ENSDARG00000070553	562801	rnmt si:ch211-105d11.3	mRNA cap binding complex [GO:0005845]; nucleus [GO:0005634]; mRNA (guanine-N7-)-methyltransferase activity [GO:0004482]; RNA binding [GO:0003723]; 7-methylguanosine mRNA capping [GO:0006370]; RNA (guanine-N7)-methylation [GO:0036265]	0.131942	1.15892	-0.935001	0.0919757	0.780521	0.0149035	0.0507629	0.839958	0.877662	0.0486245	0.124215	0.91503	0	1	0	0
Q1MTE5	ADP-ribosylation factor-like protein 3	ENSDARG00000071409	797451	arl3 sfxn2 si:ch211-208d15.4	centrosome [GO:0005813]; cilium [GO:0005929]; cytoplasmic microtubule [GO:0005881]; Golgi apparatus [GO:0005794]; Golgi membrane [GO:0000139]; midbody [GO:0030496]; nucleus [GO:0005634]; photoreceptor connecting cilium [GO:0032391]; spindle microtubule [GO:0005876]; GDP binding [GO:0019003]; GTP binding [GO:0005525]; GTPase activity [GO:0003924]; microtubule binding [GO:0008017]; cilium assembly …	0.193614	0.114292	-0.751139	-0.830462	0.445417	0.61802	0.00577395	0.00319543	0.608973	0.756138	0.0224022	0.0144642	0	0	-1	-1
Q1MTI4	Triosephosphate isomerase A (TIM-A) (EC 5.3.1.1) (Triose-phosphate isomerase A)	ENSDARG00000025012	192309	tpi1a si:dkey-89b17.2	cytosol [GO:0005829]; triose-phosphate isomerase activity [GO:0004807]; gluconeogenesis [GO:0006094]; glyceraldehyde-3-phosphate biosynthetic process [GO:0046166]; glycerol catabolic process [GO:0019563]; glycolytic process [GO:0006096]; pentose-phosphate shunt [GO:0006098]	0.452067	-0.206601	1.17166	0.512988	0.0919093	0.379705	0.000175835	0.0507262	0.195307	0.549897	0.0014674	0.124215	0	0	1	0
Q1RM09	Brain acid soluble protein 1 homolog	ENSDARG00000053358	569631	basp1 si:ch211-220f13.1	plasma membrane [GO:0005886]	-0.10929	1.08786	-1.19578	0.0013719	0.724893	0.0012943	0.000842901	0.99633	0.83926	0.00693872	0.00513692	0.997681	0	1	-1	0
Q32LQ4	Betaine--homocysteine S-methyltransferase 1 (EC 2.1.1.5)	NA	322228	bhmt wu:fb53h01 zgc:123027	cytoplasm [GO:0005737]; betaine-homocysteine S-methyltransferase activity [GO:0047150]; zinc ion binding [GO:0008270]; amino-acid betaine catabolic process [GO:0006579]; digestive system development [GO:0055123]; methionine biosynthetic process [GO:0009086]; type B pancreatic cell development [GO:0003323]	0.0850343	-1.62729	0.0739441	-1.63838	0.850997	0.00106041	0.863203	0.00160101	0.919305	0.00608914	0.922827	0.00837453	0	-1	0	-1
Q32LT7	Protein tweety homolog 3	NA	798421	ttyh3 zgc:123242	chloride channel complex [GO:0034707]; plasma membrane [GO:0005886]; chloride channel activity [GO:0005254]	-0.23661	-0.845191	-1.82407	-2.43265	0.328627	0.00119201	5.4272e-07	1.49e-08	0.49834	0.0066543	1.69883e-05	9.62395e-07	0	-1	-1	-1
Q32PL1	Protein phosphatase 1 regulatory subunit 7 (Protein phosphatase 1 regulatory subunit 22)	ENSDARG00000009740	560323	ppp1r7 sds22 zgc:123325	nucleus [GO:0005634]	0.0908923	-0.31798	-0.0501923	-0.459064	0.547083	0.031223	0.724758	0.00546529	0.699833	0.0860131	0.83926	0.0215279	0	0	0	-1
Q3B7H1	Glutamine amidotransferase-like class 1 domain-containing protein 1 (Parkinson disease 7 domain-containing protein 1)	NA	100148360	gatd1 pddc1 zgc:123196	extracellular region [GO:0005576]	0.140688	-0.513376	0.569861	-0.0842026	0.561241	0.0303613	0.0224953	0.716931	0.70606	0.083818	0.0676958	0.836752	0	0	0	0
Q4KMC8	Fructose-bisphosphate aldolase C-A (EC 4.1.2.13) (Aldolase C-like) (Brain-type aldolase-A)	NA	792692	aldoca aldocl zebrin II zgc:112357	fructose-bisphosphate aldolase activity [GO:0004332]; glycolytic process [GO:0006096]	0.325498	0.202	-0.248376	-0.371874	0.334373	0.506079	0.434715	0.254758	0.502569	0.666517	0.601985	0.415344	0	0	0	0
Q4QRK0	Methionine aminopeptidase 1 (MAP 1) (MetAP 1) (EC 3.4.11.18) (Peptidase M 1)	NA	NA	metap1	cytoplasm [GO:0005737]; aminopeptidase activity [GO:0004177]; metal ion binding [GO:0046872]; metalloexopeptidase activity [GO:0008235]	0.339778	-0.277274	-0.270628	-0.88768	0.222964	0.271374	0.302481	0.00349132	0.372665	0.432858	0.469718	0.0151878	0	0	0	-1
Q4TVV3	Probable ATP-dependent RNA helicase DDX46 (EC 3.6.4.13) (DEAD box protein 46)	NA	321948	ddx46	Cajal body [GO:0015030]; cytoplasm [GO:0005737]; nuclear speck [GO:0016607]; nucleolus [GO:0005730]; ATP binding [GO:0005524]; ATP-dependent RNA helicase activity [GO:0004004]; RNA binding [GO:0003723]; brain development [GO:0007420]; definitive hemopoiesis [GO:0060216]; digestive tract morphogenesis [GO:0048546]; exocrine pancreas development [GO:0031017]; liver morphogenesis [GO:0072576]; mRNA …	-0.433955	-0.144033	1.85711	2.14703	0.230843	0.654854	4.40741e-05	1.05221e-05	0.382861	0.785582	0.000527257	0.000167834	0	0	1	1
Q4VBV9	Omega-amidase NIT2 (EC 3.5.1.3) (Nitrilase homolog 2)	NA	NA	nit2 zgc:109720	cytoplasm [GO:0005737]; omega-amidase activity [GO:0050152]; nitrogen compound metabolic process [GO:0006807]	-0.264822	-0.073802	0.776148	0.967168	0.526039	0.844835	0.0628794	0.0261086	0.683058	0.917741	0.147978	0.0752954	0	0	0	0
Q4VBW0	Metaxin-3 (zMTX3)	NA	402916	mtx3 zgc:109718	mitochondrial outer membrane [GO:0005741]; protein targeting to mitochondrion [GO:0006626]	-0.133639	-0.407394	0.942376	0.668621	0.688506	0.190094	0.00813234	0.0503396	0.814431	0.331894	0.0296808	0.123648	0	0	1	0
Q502L2	Serine/threonine-protein phosphatase PGAM5, mitochondrial (EC 3.1.3.16) (Phosphoglycerate mutase family member 5)	ENSDARG00000035608	492357	pgam5 si:dkey-69p22.1 zgc:92057	integral component of membrane [GO:0016021]; mitochondrial outer membrane [GO:0005741]; phosphoprotein phosphatase activity [GO:0004721]; programmed cell death [GO:0012501]	0.492658	0.286145	0.298098	0.0915847	0.16611	0.366951	0.367825	0.782574	0.3027	0.535707	0.536377	0.878441	0	0	0	0
Q503I8	Peptide-N(4)-(N-acetyl-beta-glucosaminyl)asparagine amidase (PNGase) (EC 3.5.1.52) (N-glycanase 1) (Peptide:N-glycanase)	NA	553627	ngly1 zgc:110561	cytoplasm [GO:0005737]; cytosol [GO:0005829]; nucleus [GO:0005634]; metal ion binding [GO:0046872]; peptide-N4-(N-acetyl-beta-glucosaminyl)asparagine amidase activity [GO:0000224]; glycoprotein catabolic process [GO:0006516]; misfolded or incompletely synthesized protein catabolic process [GO:0006515]; protein deglycosylation [GO:0006517]	-0.229704	0.738779	-1.06094	-0.092461	0.70167	0.186809	0.076222	0.872456	0.827151	0.32896	0.169567	0.922827	0	0	0	0
Q503Q1	Mitochondria-eating protein (Spermatogenesis-associated protein 18)	ENSDARG00000052343	497395	spata18 mieap si:ch73-16a12.2 zgc:110352	cytoplasm [GO:0005737]; intracellular membrane-bounded organelle [GO:0043231]; mitochondrial outer membrane [GO:0005741]; cellular response to DNA damage stimulus [GO:0006974]; mitochondrial protein catabolic process [GO:0035694]; mitophagy by induced vacuole formation [GO:0035695]	0.0106689	-0.333695	1.23583	0.89147	0.976832	0.325252	0.00251535	0.021377	0.98459	0.494383	0.0119661	0.0656036	0	0	1	0
Q52PJ5	Dihydropyrimidinase-related protein 3 (DRP-3) (Collapsin response mediator protein 4) (CRMP-4)	ENSDARG00000002587	553166	dpysl3	cytoplasm [GO:0005737]; growth cone [GO:0030426]; hydrolase activity, acting on carbon-nitrogen (but not peptide) bonds [GO:0016810]; actin filament bundle assembly [GO:0051017]; peripheral nervous system neuron axonogenesis [GO:0048936]; positive regulation of filopodium assembly [GO:0051491]; regulation of cell migration [GO:0030334]; regulation of neuron projection development [GO:0010975]; re…	0.265825	-0.354543	-0.017838	-0.638207	0.157328	0.0449764	0.917554	0.00203259	0.291309	0.113717	0.951301	0.0101004	0	0	0	-1
Q566Y8	Protein mago nashi homolog	ENSDARG00000038635	100005893	magoh ch211-216k22.5 zgc:112220	catalytic step 2 spliceosome [GO:0071013]; cytoplasm [GO:0005737]; exon-exon junction complex [GO:0035145]; nuclear speck [GO:0016607]; RNA binding [GO:0003723]; mRNA processing [GO:0006397]; mRNA transport [GO:0051028]; nuclear-transcribed mRNA catabolic process, nonsense-mediated decay [GO:0000184]; regulation of alternative mRNA splicing, via spliceosome [GO:0000381]; regulation of translation…	0.0106468	0.691463	-1.70158	-1.02076	0.977905	0.0620769	0.000246197	0.0131342	0.98459	0.146624	0.00188216	0.0441912	0	0	-1	-1
Q568F6	Adenylosuccinate synthetase isozyme 2 (AMPSase 2) (AdSS 2) (EC 6.3.4.4) (Adenylosuccinate synthetase, acidic isozyme) (Adenylosuccinate synthetase, liver isozyme) (L-type adenylosuccinate synthetase) (IMP--aspartate ligase 2)	ENSDARG00000002071	550502	adss adss2 zgc:110327	cytoplasm [GO:0005737]; adenylosuccinate synthase activity [GO:0004019]; GTP binding [GO:0005525]; metal ion binding [GO:0046872]; 'de novo' AMP biosynthetic process [GO:0044208]; IMP metabolic process [GO:0046040]	-0.553734	0.450324	-0.306399	0.697659	0.196757	0.24529	0.442938	0.0971801	0.340765	0.402176	0.608178	0.20449	0	0	0	0
Q568L5	Alcohol dehydrogenase [NADP(+)] B (EC 1.1.1.2) (Aldehyde reductase-B) (Aldo-keto reductase family 1 member A1-B)	NA	799805	akr1a1b zgc:110225	alcohol dehydrogenase (NADP+) activity [GO:0008106]	-0.018727	0.394394	-0.517122	-0.104001	0.949123	0.152986	0.0779646	0.713328	0.970483	0.286461	0.172483	0.8348	0	0	0	0
Q568V3	F-box only protein 50 (NCC receptor protein 1) (NCCRP-1) (Non-specific cytotoxic cell receptor protein 1)	ENSDARG00000035326	30078	nccrp1 si:dkey-85K8.6 wu:fa93e02 wu:fb12f07 zgc:122987	cytoplasm [GO:0005737]	0.0377407	-0.621978	0.162297	-0.497422	0.90287	0.0394765	0.581754	0.109501	0.942524	0.103124	0.724808	0.223854	0	0	0	0
Q56A35	Actin-related protein 2-B (Actin-like protein 2-B)	ENSDARG00000070076	554861	actr2b arp2b si:dkey-66m17.2 zgc:110550	Arp2/3 protein complex [GO:0005885]; cell projection [GO:0042995]; cytoplasm [GO:0005737]; actin binding [GO:0003779]; ATP binding [GO:0005524]; Arp2/3 complex-mediated actin nucleation [GO:0034314]; primitive erythrocyte differentiation [GO:0060319]	-0.195473	-2.01397	-0.0710895	-1.88959	0.638569	6.40478e-05	0.856577	0.000215084	0.771779	0.000725875	0.920277	0.00171536	0	-1	0	-1
Q58EB4	3-hydroxyisobutyryl-CoA hydrolase, mitochondrial (EC 3.1.2.4) (3-hydroxyisobutyryl-coenzyme A hydrolase) (HIB-CoA hydrolase) (HIBYL-CoA-H)	NA	798364	hibch zgc:110824	mitochondrion [GO:0005739]; 3-hydroxyisobutyryl-CoA hydrolase activity [GO:0003860]; valine catabolic process [GO:0006574]	-0.51122	1.41796	0.517169	2.44635	0.186141	0.000701583	0.15997	4.65322e-06	0.328543	0.00440222	0.294418	9.3937e-05	0	1	0	1
Q58EK3	PI-PLC X domain-containing protein 3	ENSDARG00000054794	541487	plcxd3 zgc:110845	phosphoric diester hydrolase activity [GO:0008081]; signal transducer activity [GO:0004871]; lipid catabolic process [GO:0016042]	-0.00928179	0.959032	-0.876316	0.0919981	0.977605	0.00530959	0.0121823	0.772807	0.98459	0.0210558	0.0417495	0.872602	0	1	-1	0
Q5BJA5	Histone H2B 1/2	ENSDARG00000075482	100333496	zgc:112234; zgc:114046	nucleosome [GO:0000786]; nucleus [GO:0005634]; DNA binding [GO:0003677]; protein heterodimerization activity [GO:0046982]; nucleosome assembly [GO:0006334]	-0.26299	-0.493565	1.99221	1.76163	0.235081	0.0217781	4.863e-08	2.9672e-07	0.387404	0.0663614	2.61807e-06	1.0649e-05	0	0	1	1
Q5BJJ6	Methionine adenosyltransferase 2 subunit beta (Methionine adenosyltransferase II beta) (MAT II beta)	NA	NA	mat2b zgc:110308	methionine adenosyltransferase complex [GO:0048269]; methionine adenosyltransferase regulator activity [GO:0048270]; one-carbon metabolic process [GO:0006730]; S-adenosylmethionine biosynthetic process [GO:0006556]	0.332998	0.214304	1.3705	1.25181	0.215946	0.374681	4.65848e-05	0.000137103	0.363284	0.54392	0.000547159	0.00121327	0	0	1	1
Q5BKW7	Ectonucleotide pyrophosphatase/phosphodiesterase family member 6 (E-NPP 6) (NPP-6) (EC 3.1.4.-) (EC 3.1.4.38) (Choline-specific glycerophosphodiester phosphodiesterase) (Glycerophosphocholine cholinephosphodiesterase) (GPC-Cpde)	NA	791915	enpp6 zgc:103605	anchored component of membrane [GO:0031225]; plasma membrane [GO:0005886]; glycerophosphocholine cholinephosphodiesterase activity [GO:0047390]; phosphoric diester hydrolase activity [GO:0008081]; choline metabolic process [GO:0019695]; lipid catabolic process [GO:0016042]; lipid metabolic process [GO:0006629]	-0.386783	-0.00898232	0.368104	0.745904	0.313108	0.979071	0.311351	0.053682	0.480834	0.98459	0.479458	0.12964	0	0	0	0
Q5BKW9	Isoaspartyl peptidase/L-asparaginase (EC 3.4.19.5) (EC 3.5.1.1) (Asparaginase-like protein 1) (Beta-aspartyl-peptidase) (Isoaspartyl dipeptidase) (L-asparagine amidohydrolase) [Cleaved into: Isoaspartyl peptidase/L-asparaginase alpha chain; Isoaspartyl peptidase/L-asparaginase beta chain]	ENSDARG00000021681	541402	asrgl1 zgc:103568	cytoplasm [GO:0005737]; asparaginase activity [GO:0004067]; beta-aspartyl-peptidase activity [GO:0008798]; asparagine catabolic process via L-aspartate [GO:0033345]	1.03247	-0.0519284	-0.256191	-1.34059	0.00371532	0.852388	0.384883	0.000321756	0.0158947	0.920038	0.55531	0.00236198	1	0	0	-1
Q5D018	RNA-binding protein 8A (RNA-binding motif protein 8A) (Ribonucleoprotein RBM8A)	ENSDARG00000016516	503767	rbm8a rbm8 zgc:110525	cytoplasm [GO:0005737]; exon-exon junction complex [GO:0035145]; nuclear speck [GO:0016607]; mRNA binding [GO:0003729]; mRNA processing [GO:0006397]; mRNA transport [GO:0051028]; nuclear-transcribed mRNA catabolic process, nonsense-mediated decay [GO:0000184]; regulation of alternative mRNA splicing, via spliceosome [GO:0000381]; regulation of translation [GO:0006417]; RNA splicing [GO:0008380]	0.554858	-0.604083	2.55758	1.39864	0.0476561	0.0206505	2.225e-08	4.35408e-05	0.118864	0.0639819	1.36874e-06	0.000525745	0	0	1	1
Q5MJ86	Glyceraldehyde-3-phosphate dehydrogenase 2 (EC 1.2.1.12)	NA	406367	gapdh-2 gapdh zgc:76908	cytoplasm [GO:0005737]; glyceraldehyde-3-phosphate dehydrogenase (NAD+) (phosphorylating) activity [GO:0004365]; NAD binding [GO:0051287]; NADP binding [GO:0050661]; glucose metabolic process [GO:0006006]; glycolytic process [GO:0006096]	-0.0517486	-0.0832615	-0.829478	-0.860991	0.796961	0.649383	0.000467503	0.000382026	0.889183	0.780468	0.00317888	0.00272695	0	0	-1	-1
Q5PR98	Protein NDRG2	ENSDARG00000011170	494050	ndrg2 zgc:101847	cytoplasm [GO:0005737]; brain development [GO:0007420]; cell differentiation [GO:0030154]; signal transduction [GO:0007165]; Wnt signaling pathway [GO:0016055]	-0.145118	0.111176	-3.24701	-2.99071	0.392218	0.469	0	1e-11	0.563051	0.635166	1.573e-09	3.306e-09	0	0	-1	-1
Q5PRA2	Probable 2-oxoglutarate dehydrogenase E1 component DHKTD1, mitochondrial (EC 1.2.4.2) (Dehydrogenase E1 and transketolase domain-containing protein 1)	NA	494076	dhtkd1 zgc:101818	mitochondrion [GO:0005739]; oxoglutarate dehydrogenase complex [GO:0045252]; oxoglutarate dehydrogenase (succinyl-transferring) activity [GO:0004591]; thiamine pyrophosphate binding [GO:0030976]; glycolytic process [GO:0006096]; tricarboxylic acid cycle [GO:0006099]	-0.847878	0.149737	-0.0686068	0.929008	0.0031039	0.505815	0.768878	0.00113848	0.0142207	0.666517	0.871396	0.00645138	-1	0	0	1
Q5PRD0	14-3-3 protein beta/alpha-A	ENSDARG00000013078	323055	ywhaba ywhab1 wu:fb80c08	cytoplasm [GO:0005737]; protein domain specific binding [GO:0019904]; phagocytosis, engulfment [GO:0006911]	-0.0231279	0.0453453	-2.45742	-2.38895	0.916725	0.821573	3.76e-09	6.84e-09	0.951301	0.90429	4.08624e-07	5.52241e-07	0	0	-1	-1
Q5PRD4	Casein kinase I isoform gamma-1 (CKI-gamma 1) (EC 2.7.11.1)	ENSDARG00000104342	494092	csnk1g1 si:ch211-59b1.2	cytoplasm [GO:0005737]; nucleus [GO:0005634]; ATP binding [GO:0005524]; protein serine/threonine kinase activity [GO:0004674]; endocytosis [GO:0006897]; peptidyl-serine phosphorylation [GO:0018105]; regulation of cell shape [GO:0008360]; Wnt signaling pathway [GO:0016055]	-0.257138	1.2329	-1.90891	-0.418868	0.407886	0.000409458	6.79736e-06	0.169895	0.576574	0.00289082	0.000118678	0.308292	0	1	-1	0
Q5SP67	WD repeat-containing protein 26	ENSDARG00000006812	564794	wdr26 si:ch211-153j24.6	cytoplasm [GO:0005737]	-0.381969	0.699769	-0.191844	0.889894	0.170292	0.0107663	0.4575	0.00324584	0.308497	0.0381506	0.623513	0.0145612	0	1	0	1
Q5SQE2	Syntaxin-binding protein 5-like	ENSDARG00000006383	567605	stxbp5l si:ch211-194d6.1	cytoplasm [GO:0005737]; integral component of membrane [GO:0016021]; plasma membrane [GO:0005886]; GTPase activator activity [GO:0005096]; Rab GTPase binding [GO:0017137]; syntaxin binding [GO:0019905]; exocytosis [GO:0006887]; protein transport [GO:0015031]; regulation of exocytosis [GO:0017157]; regulation of protein secretion [GO:0050708]	0.258976	-0.630428	-1.71075	-2.60016	0.490562	0.0774197	0.00017359	2.05442e-06	0.652735	0.171572	0.00146587	4.91539e-05	0	0	-1	-1
Q5TYS5	Secernin-2	ENSDARG00000043497	558306	scrn2 si:ch211-184m19.2	dipeptidase activity [GO:0016805]; exocytosis [GO:0006887]	0.579995	-0.23025	1.41949	0.609241	0.00904023	0.211009	1.17889e-06	0.00514895	0.032717	0.356837	3.17317e-05	0.0207179	1	0	1	1
Q5TZ66	Synaptosomal-associated protein 25-A (SNAP-25A) (Synaptosome-associated protein 25.1) (SNAP-25.1)	ENSDARG00000020609	30712	snap25a Snap snap25.1 si:dkeyp-8f4.6	cell junction [GO:0030054]; cytoplasm [GO:0005737]; membrane [GO:0016020]; neuron projection [GO:0043005]; plasma membrane [GO:0005886]; presynapse [GO:0098793]; SNARE complex [GO:0031201]; synaptobrevin 2-SNAP-25-syntaxin-1a-complexin I complex [GO:0070032]; SNAP receptor activity [GO:0005484]; syntaxin-1 binding [GO:0017075]; locomotory behavior [GO:0007626]; mitotic cytokinesis [GO:0000281]; s…	0.3612	-0.117388	1.01305	0.534457	0.131565	0.576987	0.000262835	0.0267889	0.258331	0.720258	0.00197432	0.0767802	0	0	1	0
Q5U3A7	Dynamin-like 120 kDa protein, mitochondrial (EC 3.6.5.5) (Optic atrophy protein 1 homolog) [Cleaved into: Dynamin-like 120 kDa protein, form S1]	ENSDARG00000070801	492332	opa1 zgc:92092	integral component of membrane [GO:0016021]; mitochondrial inner membrane [GO:0005743]; mitochondrial intermembrane space [GO:0005758]; mitochondrial membrane [GO:0031966]; GTP binding [GO:0005525]; GTPase activity [GO:0003924]; microtubule binding [GO:0008017]; apoptotic process [GO:0006915]; chordate embryonic development [GO:0043009]; dynamin family protein polymerization involved in mitochond…	-0.0127221	0.0263845	-0.554539	-0.515433	0.944429	0.873605	0.00517948	0.00912155	0.968414	0.922827	0.0207179	0.0329191	0	0	-1	-1
Q5U3I0	Sorting and assembly machinery component 50 homolog B	NA	492471	samm50b samm50l zgc:103504	integral component of membrane [GO:0016021]; mitochondrial outer membrane [GO:0005741]; cristae formation [GO:0042407]	-0.493727	0.476252	-0.222561	0.747418	0.0940927	0.0770834	0.409173	0.0130507	0.198965	0.17112	0.577762	0.0440248	0	0	0	1
Q5U3U3	Carnitine O-palmitoyltransferase 2, mitochondrial (EC 2.3.1.21) (Carnitine palmitoyltransferase II) (CPT II)	ENSDARG00000038618	100005717	cpt2 si:ch211-216k22.1 zgc:101627	mitochondrial inner membrane [GO:0005743]; carnitine O-palmitoyltransferase activity [GO:0004095]; fatty acid beta-oxidation [GO:0006635]; transport [GO:0006810]	-0.492656	0.369634	0.145252	1.00754	0.0564925	0.108599	0.530681	0.000509292	0.134665	0.223069	0.687703	0.00338895	0	0	0	1
Q5W8I7	Vesicular glutamate transporter 2.2 (Solute carrier family 17 member 6-A) (Vesicular glutamate transporter 2-B)	NA	494492	slc17a6a slc17a6l vglut2.2 vglut2b	cell junction [GO:0030054]; integral component of membrane [GO:0016021]; neuron projection [GO:0043005]; synaptic vesicle membrane [GO:0030672]; L-glutamate transmembrane transporter activity [GO:0005313]; symporter activity [GO:0015293]; L-glutamate transmembrane transport [GO:0089711]; neurotransmitter transport [GO:0006836]; sodium ion transport [GO:0006814]	0.134729	0.513354	1.18777	1.56639	0.6147	0.0474349	0.000230743	1.52545e-05	0.753503	0.118541	0.00179591	0.000218986	0	0	1	1
Q5W8I8	Vesicular glutamate transporter 2.1 (Protein blumenkohl) (Solute carrier family 17 member 6-B) (Vesicular glutamate transporter 2-A)	ENSDARG00000041150	100149756	slc17a6b blu slc17a6 vglut2.1 vglut2a	cell junction [GO:0030054]; integral component of membrane [GO:0016021]; neuron projection [GO:0043005]; synaptic vesicle membrane [GO:0030672]; L-glutamate transmembrane transporter activity [GO:0005313]; symporter activity [GO:0015293]; chemical synaptic transmission [GO:0007268]; L-glutamate transmembrane transport [GO:0089711]; neurotransmitter transport [GO:0006836]; response to stimulus [GO…	-0.272995	-0.42663	-2.15828	-2.31192	0.281855	0.0738187	1.0757e-07	5.274e-08	0.445179	0.166156	4.79236e-06	2.72571e-06	0	0	-1	-1
Q5XIY6	V-type proton ATPase subunit C 1-B (V-ATPase subunit C 1-B) (Vacuolar proton pump subunit C 1-B)	ENSDARG00000035880	449655	atp6v1c1b atp6v1c1l si:ch211-215i13.2 zgc:92684	lysosomal membrane [GO:0005765]; vacuolar proton-transporting V-type ATPase, V1 domain [GO:0000221]; hydrogen-exporting ATPase activity, phosphorylative mechanism [GO:0008553]; proton-transporting ATPase activity, rotational mechanism [GO:0046961]; ATP hydrolysis coupled proton transport [GO:0015991]	-0.101113	1.03199	-0.720914	0.412188	0.675864	0.000225692	0.00577049	0.0906977	0.804066	0.00177802	0.0224022	0.193688	0	1	-1	0
Q5XIZ6	Glycerol-3-phosphate dehydrogenase 1-like protein (EC 1.1.1.8)	ENSDARG00000040024	449663	gpd1l	glycerol-3-phosphate dehydrogenase complex [GO:0009331]; glycerol-3-phosphate dehydrogenase [NAD+] activity [GO:0004367]; NAD binding [GO:0051287]; protein homodimerization activity [GO:0042803]; carbohydrate metabolic process [GO:0005975]; glycerol-3-phosphate catabolic process [GO:0046168]	0.171001	-0.0827619	0.166765	-0.0869974	0.424887	0.668359	0.412059	0.670781	0.592184	0.798751	0.580568	0.799359	0	0	0	0
Q5XJ10	Glyceraldehyde-3-phosphate dehydrogenase (GAPDH) (EC 1.2.1.12) (Peptidyl-cysteine S-nitrosylase GAPDH) (EC 2.6.99.-)	ENSDARG00000043457	317743	gapdh	cytoplasm [GO:0005737]; cytosol [GO:0005829]; microtubule cytoskeleton [GO:0015630]; nucleus [GO:0005634]; glyceraldehyde-3-phosphate dehydrogenase (NAD+) (phosphorylating) activity [GO:0004365]; microtubule binding [GO:0008017]; NAD binding [GO:0051287]; NADP binding [GO:0050661]; peptidyl-cysteine S-nitrosylase activity [GO:0035605]; glucose metabolic process [GO:0006006]; glycolytic process [G…	-2.36392	1.31422	-2.65002	1.02812	0.0276104	0.150896	0.0118697	0.279325	0.0785741	0.284003	0.0410045	0.442808	0	0	-1	0
Q5XJ36	Protein DJ-1zDJ-1 (DJ-1) (Parkinson disease protein 7 homolog) (Protein deglycase DJ-1zDJ-1) (zDJ-1) (EC 3.1.2.-) (EC 3.5.1.124)	ENSDARG00000034826	449674	park7 dj1 zgc:103725	cytoplasm [GO:0005737]; membrane raft [GO:0045121]; mitochondrion [GO:0005739]; nucleus [GO:0005634]; plasma membrane [GO:0005886]; mRNA binding [GO:0003729]; peptidase activity [GO:0008233]; protein homodimerization activity [GO:0042803]; autophagy [GO:0006914]; cellular response to hydrogen peroxide [GO:0070301]; cellular response to oxidative stress [GO:0034599]; inflammatory response [GO:0006…	0.967057	-0.0142849	0.566027	-0.415315	0.00120349	0.949451	0.0269327	0.0968831	0.0066543	0.970483	0.0769847	0.204197	1	0	0	0
Q5XJ54	Glutaredoxin 3	NA	449777	glrx3 txnl2	cytosol [GO:0005829]; electron carrier activity [GO:0009055]; iron-sulfur cluster binding [GO:0051536]; metal ion binding [GO:0046872]; protein disulfide oxidoreductase activity [GO:0015035]; cell redox homeostasis [GO:0045454]; hemoglobin metabolic process [GO:0020027]; iron ion homeostasis [GO:0055072]	0.351334	-0.621134	-0.0893339	-1.0618	0.0759488	0.0020533	0.617012	2.31974e-05	0.169475	0.0101642	0.75562	0.000299711	0	-1	0	-1
Q63ZW2	MICOS complex subunit mic25a (Coiled-coil-helix-coiled-coil-helix domain-containing protein 6)	ENSDARG00000003206	449542	chchd6a mic25a zgc:91802	mitochondrial inner membrane [GO:0005743]; mitochondrion [GO:0005739]; cellular response to DNA damage stimulus [GO:0006974]; cristae formation [GO:0042407]	0.250759	0.17886	-0.140004	-0.211902	0.406994	0.513153	0.622748	0.465408	0.575944	0.67309	0.759764	0.63229	0	0	0	0
Q642H7	Synembryn-A (Protein Ric-8A)	NA	449546	ric8a zgc:92294	cytoplasm [GO:0005737]; plasma membrane [GO:0005886]; G-protein alpha-subunit binding [GO:0001965]; GTPase activator activity [GO:0005096]; guanyl-nucleotide exchange factor activity [GO:0005085]; G-protein coupled receptor signaling pathway [GO:0007186]	0.396946	1.35405	0.673048	1.63015	0.235834	0.000307831	0.0429948	8.87326e-05	0.38815	0.00228573	0.109998	0.000922864	0	1	0	1
Q642H9	40S ribosomal protein S4, X isoform	ENSDARG00000014690	449547	rps4x rps4 zgc:92076	cytosolic small ribosomal subunit [GO:0022627]; RNA binding [GO:0003723]; rRNA binding [GO:0019843]; structural constituent of ribosome [GO:0003735]; brain development [GO:0007420]; chordate embryonic development [GO:0043009]; translation [GO:0006412]	-0.608656	0.480655	-0.986568	0.102744	0.0356615	0.0632739	0.00126808	0.691798	0.0953927	0.148366	0.00685509	0.816258	0	0	-1	0
Q642J5	RNA binding protein fox-1 homolog 1 (Ataxin-2-binding protein 1) (Fox-1 homolog A)	ENSDARG00000014746	449554	rbfox1 a2bp1 fox1 zgc:103635	cytoplasm [GO:0005737]; nucleus [GO:0005634]; mRNA binding [GO:0003729]; heart contraction [GO:0060047]; hypothalamus development [GO:0021854]; mRNA processing [GO:0006397]; regulation of alternative mRNA splicing, via spliceosome [GO:0000381]; regulation of RNA splicing [GO:0043484]; RNA splicing [GO:0008380]	0.687877	-1.19049	0.121114	-1.75725	0.099952	0.00440505	0.749471	0.000299227	0.2093	0.018018	0.854648	0.00223469	0	-1	0	-1
Q66HV4	Coatomer subunit beta (Beta-coat protein) (Beta-COP)	ENSDARG00000056557	338138	copb1 hap happy	COPI vesicle coat [GO:0030126]; Golgi membrane [GO:0000139]; structural molecule activity [GO:0005198]; ER to Golgi vesicle-mediated transport [GO:0006888]; intra-Golgi vesicle-mediated transport [GO:0006891]; intracellular protein transport [GO:0006886]; notochord development [GO:0030903]; retrograde vesicle-mediated transport, Golgi to ER [GO:0006890]; somite development [GO:0061053]	-0.649079	0.360341	-0.874402	0.135017	0.0327135	0.171472	0.00440689	0.619098	0.0891683	0.309601	0.018018	0.75674	0	0	-1	0
Q66I22	Serrate RNA effector molecule homolog (Arsenite-resistance protein 2)	ENSDARG00000017762	192311	srrt ars2 ch211-283g2.4	cytoplasm [GO:0005737]; nucleoplasm [GO:0005654]; cell proliferation [GO:0008283]; primary miRNA processing [GO:0031053]; regulation of transcription, DNA-templated [GO:0006355]; transcription, DNA-templated [GO:0006351]	0.117819	-0.817488	0.820366	-0.114941	0.659032	0.00357257	0.00469935	0.654702	0.789128	0.0154373	0.0191532	0.785582	0	-1	1	0
Q66L58	Protein VAC14 homolog	ENSDARG00000014303	447912	vac14 zgc:100945	endosome membrane [GO:0010008]; PAS complex [GO:0070772]; regulation of lipid kinase activity [GO:0043550]	-0.164153	-0.117756	-0.367925	-0.321528	0.457235	0.5558	0.0910975	0.141023	0.623513	0.704724	0.194221	0.271942	0	0	0	0
Q68Y21	Glutamate receptor ionotropic, delta-2 (GluD2) (GluR delta-2 subunit)	NA	448841	grid2 glurd2	cell junction [GO:0030054]; integral component of membrane [GO:0016021]; postsynaptic membrane [GO:0045211]; extracellular-glutamate-gated ion channel activity [GO:0005234]; ionotropic glutamate receptor activity [GO:0004970]	0.56908	0.819451	1.62449	1.87486	0.108934	0.0162907	0.000116555	3.06281e-05	0.223402	0.0517139	0.00108337	0.000376872	0	0	1	1
Q6AXL4	Neurocalcin-delta B	ENSDARG00000011334	445319	ncaldb ncald si:dkey-21k18.3 zgc:100982	calcium ion binding [GO:0005509]; regulation of axon extension involved in axon guidance [GO:0048841]	0.486516	0.611406	-0.0597984	0.065092	0.169771	0.0643619	0.854288	0.843887	0.308292	0.1501	0.920277	0.917741	0	0	0	0
Q6AZA0	Acetyl-CoA acetyltransferase, mitochondrial (EC 2.3.1.9) (Acetoacetyl-CoA thiolase)	ENSDARG00000045888	445290	acat1	mitochondrion [GO:0005739]; acetyl-CoA C-acetyltransferase activity [GO:0003985]; metal ion binding [GO:0046872]; fatty acid beta-oxidation [GO:0006635]	0.0461604	-0.345194	-0.29161	-0.682964	0.868988	0.187157	0.280966	0.0207131	0.922827	0.328989	0.444863	0.0640224	0	0	0	0
Q6AZB3	Anamorsin (Cytokine-induced apoptosis inhibitor 1) (Fe-S cluster assembly protein DRE2 homolog)	ENSDARG00000045733	445283	ciapin1 si:ch211-51l3.3-001	cytoplasm [GO:0005737]; mitochondrial intermembrane space [GO:0005758]; nucleus [GO:0005634]; 2 iron, 2 sulfur cluster binding [GO:0051537]; metal ion binding [GO:0046872]; apoptotic process [GO:0006915]; iron-sulfur cluster assembly [GO:0016226]	1.04486	-0.9002	1.83859	-0.106468	0.00247564	0.00364265	6.29373e-06	0.707248	0.0119642	0.0156356	0.000116164	0.829941	1	-1	1	0
Q6BEA0	Plexin-A4	NA	325938	plxna4	integral component of membrane [GO:0016021]; plasma membrane [GO:0005886]; semaphorin receptor activity [GO:0017154]; axon guidance [GO:0007411]; axonal defasciculation [GO:0007414]; branchiomotor neuron axon guidance [GO:0021785]; morphogenesis of a branching structure [GO:0001763]; regulation of axon extension involved in axon guidance [GO:0048841]	-0.371899	0.31229	-1.52822	-0.844027	0.162836	0.194981	1.17173e-05	0.00342473	0.298417	0.338141	0.000178103	0.0149992	0	0	-1	-1
Q6DC04	Histone-arginine methyltransferase CARM1 (EC 2.1.1.319) (Coactivator-associated arginine methyltransferase 1) (Protein arginine N-methyltransferase 4)	ENSDARG00000018698	445251	carm1 si:dkey-204f11.63 zgc:100805	cytosol [GO:0005829]; nucleus [GO:0005634]; histone methyltransferase activity [GO:0042054]; histone methyltransferase activity (H3-R17 specific) [GO:0035642]; histone-arginine N-methyltransferase activity [GO:0008469]; ligand-dependent nuclear receptor transcription coactivator activity [GO:0030374]; lysine-acetylated histone binding [GO:0070577]; protein-arginine N-methyltransferase activity [G…	-0.123995	0.217893	-0.315024	0.0268643	0.559779	0.266493	0.130582	0.894988	0.705785	0.426125	0.257575	0.938576	0	0	0	0
Q6DEH3	Calcium/calmodulin-dependent protein kinase type II delta 1 chain (EC 2.7.11.17) (Calcium/calmodulin-dependent protein kinase type II delta-B chain) (CaM kinase II subunit delta-B) (CaM-kinase II delta-B chain) (CaMK-II subunit delta-B)	ENSDARG00000043010	445208	camk2d1 camk2db zgc:101001 zgc:173815	cytoplasm [GO:0005737]; neuron projection [GO:0043005]; ATP binding [GO:0005524]; calmodulin binding [GO:0005516]; calmodulin-dependent protein kinase activity [GO:0004683]; cell differentiation [GO:0030154]; intracellular signal transduction [GO:0035556]; nervous system development [GO:0007399]; peptidyl-serine phosphorylation [GO:0018105]; peptidyl-threonine phosphorylation [GO:0018107]	0.015795	-0.5048	-2.12368	-2.64428	0.946081	0.0284589	5.774e-08	3.56e-09	0.968571	0.0806335	2.86932e-06	4.08624e-07	0	0	-1	-1
Q6DEL2	Cleft lip and palate transmembrane protein 1 homolog	NA	NA	clptm1 zgc:100803	integral component of plasma membrane [GO:0005887]; cell differentiation [GO:0030154]; multicellular organism development [GO:0007275]	-0.0836438	-0.461586	0.631073	0.253131	0.722019	0.0434262	0.0111751	0.272002	0.838893	0.110664	0.0391281	0.433326	0	0	1	0
Q6DGK2	L-lactate dehydrogenase B-B chain (LDH-B-B) (EC 1.1.1.27)	ENSDARG00000071076	436747	ldhbb zgc:92882	cytoplasm [GO:0005737]; L-lactate dehydrogenase activity [GO:0004459]; carbohydrate metabolic process [GO:0005975]; carboxylic acid metabolic process [GO:0019752]	-0.031818	0.242408	-1.75113	-1.4769	0.933657	0.488548	0.000176825	0.000943878	0.961183	0.650725	0.0014674	0.00556845	0	0	-1	-1
Q6DGS3	Calcium/calmodulin-dependent protein kinase type II delta 2 chain (EC 2.7.11.17) (Calcium/calmodulin-dependent protein kinase type II delta-A chain) (CaM kinase II subunit delta-A) (CaM-kinase II delta-A chain) (CaMK-II subunit delta-A)	NA	436815	camk2d2 camk2d camk2da zgc:92792	cytoplasm [GO:0005737]; neuron projection [GO:0043005]; ATP binding [GO:0005524]; calmodulin binding [GO:0005516]; calmodulin-dependent protein kinase activity [GO:0004683]; cell differentiation [GO:0030154]; intracellular signal transduction [GO:0035556]; nervous system development [GO:0007399]; peptidyl-serine phosphorylation [GO:0018105]; peptidyl-threonine phosphorylation [GO:0018107]	0.140018	0.20093	0.272117	0.333029	0.429743	0.219155	0.11673	0.0630274	0.598307	0.367248	0.235649	0.148057	0	0	0	0
Q6DGU5	Solute carrier family 25 member 46	ENSDARG00000035181	436831	slc25a46 si:ch211-220b11.2 zgc:92767	integral component of membrane [GO:0016021]; mitochondrial outer membrane [GO:0005741]; neuron projection [GO:0043005]; axon development [GO:0061564]; mitochondrial fission [GO:0000266]; mitochondrial membrane fission [GO:0090149]; neuron projection development [GO:0031175]; transport [GO:0006810]	0.0893029	-0.710864	-0.261883	-1.06205	0.848365	0.108561	0.55632	0.0293438	0.918503	0.223069	0.704724	0.081726	0	0	0	0
Q6DHH7	Protein LZIC (Leucine zipper and CTNNBIP1 domain-containing protein) (Leucine zipper and ICAT homologous domain-containing protein)	ENSDARG00000055899	436871	lzic zgc:92310	beta-catenin binding [GO:0008013]; cell differentiation [GO:0030154]; central nervous system development [GO:0007417]	1.22029	0.290844	2.11131	1.18187	0.000439733	0.260198	6.0711e-07	0.000415358	0.00303816	0.418651	1.82415e-05	0.00291653	1	0	1	1
Q6DHI5	NAD-dependent protein deacylase sirtuin-5, mitochondrial (EC 3.5.1.-) (Regulatory protein SIR2 homolog 5)	ENSDARG00000039684	436878	sirt5 si:ch211-121a2.1	cytosol [GO:0005829]; mitochondrion [GO:0005739]; nucleus [GO:0005634]; NAD+ binding [GO:0070403]; protein-malonyllysine demalonylase activity [GO:0036054]; protein-succinyllysine desuccinylase activity [GO:0036055]; zinc ion binding [GO:0008270]; peptidyl-lysine demalonylation [GO:0036047]; peptidyl-lysine desuccinylation [GO:0036049]; protein desuccinylation [GO:0036048]; regulation of ketone b…	0.610766	-0.335009	-1.02074	-1.96652	0.145874	0.369248	0.0162056	0.000116287	0.277979	0.537239	0.051698	0.00108337	0	0	0	-1
Q6DHL5	Leucine-rich repeat-containing protein 57	ENSDARG00000043938	436900	lrrc57 zgc:92240	NA	-0.0399963	-0.260166	0.475678	0.255508	0.869373	0.249314	0.0529083	0.284094	0.922827	0.407223	0.12801	0.447621	0	0	0	0
Q6DI37	Ubiquitin-like domain-containing CTD phosphatase 1 (EC 3.1.3.16) (Nuclear proteasome inhibitor UBLCP1)	ENSDARG00000044492	792145	ublcp1 zgc:86634	nucleus [GO:0005634]; protein serine/threonine phosphatase activity [GO:0004722]	0.469916	0.465072	0.498818	0.493974	0.193108	0.158329	0.147868	0.157341	0.335344	0.292231	0.280126	0.291309	0	0	0	0
Q6DRD9	Protein ABHD11 (EC 3.-.-.-) (Alpha/beta hydrolase domain-containing protein 11) (Abhydrolase domain-containing protein 11) (Williams-Beuren syndrome chromosomal region 21 protein homolog)	ENSDARG00000069501	446169	abhd11 wbscr21	hydrolase activity [GO:0016787]	-0.422395	-0.39112	-0.593109	-0.561834	0.198716	0.190642	0.0648072	0.0827014	0.342778	0.331954	0.150867	0.181214	0	0	0	0
Q6DRG7	Protein phosphatase 1 regulatory subunit 12A (Myosin phosphatase-targeting subunit 1) (Myosin phosphatase target subunit 1) (Protein phosphatase myosin-binding subunit)	NA	445393	ppp1r12a mbs mypt1 si:dkey-28j4.1 zgc:110448	A band [GO:0031672]; PTW/PP1 phosphatase complex [GO:0072357]; Z disc [GO:0030018]; 14-3-3 protein binding [GO:0071889]; phosphatase regulator activity [GO:0019208]; protein heterodimerization activity [GO:0046982]; protein kinase binding [GO:0019901]; actin filament bundle assembly [GO:0051017]; actin filament bundle distribution [GO:0070650]; axonogenesis [GO:0007409]; convergent extension invo…	-0.0803899	-0.770177	0.758899	0.0691114	0.753635	0.00410385	0.00605983	0.779135	0.857438	0.0171592	0.0233015	0.877631	0	-1	1	0
Q6DRI1	Eukaryotic translation initiation factor 3 subunit E-A (eIF3e-A) (Eukaryotic translation initiation factor 3 subunit 6-A)	ENSDARG00000090697	325102	eif3ea eif3s6a int6	eukaryotic translation initiation factor 3 complex [GO:0005852]; nucleus [GO:0005634]; translation initiation factor activity [GO:0003743]; translational initiation [GO:0006413]	-0.308541	0.706258	-2.32688	-1.31209	0.357041	0.0299359	1.51947e-06	0.000746327	0.527933	0.0828207	3.84931e-05	0.00461366	0	0	-1	-1
Q6GMI7	Enolase-phosphatase E1 (EC 3.1.3.77) (2,3-diketo-5-methylthio-1-phosphopentane phosphatase) (MASA homolog)	ENSDARG00000026198	431773	enoph1 masa zgc:91991	cytoplasm [GO:0005737]; nucleus [GO:0005634]; acireductone synthase activity [GO:0043874]; magnesium ion binding [GO:0000287]; L-methionine salvage from methylthioadenosine [GO:0019509]	-0.0194959	0.634238	-0.943199	-0.289465	0.957636	0.0718408	0.0145117	0.417632	0.974225	0.162836	0.0475865	0.583467	0	0	-1	0
Q6GMK7	SH3 domain-binding glutamic acid-rich-like protein 2	ENSDARG00000036878	431744	sh3bgrl2 zgc:91852	cytoplasm [GO:0005737]; nucleus [GO:0005634]; SH3 domain binding [GO:0017124]	0.725115	-0.364183	1.88056	0.791259	0.00957025	0.122173	6.4289e-07	0.00422907	0.0340627	0.243968	1.88777e-05	0.017621	1	0	1	1
Q6GQN8	Enoyl-[acyl-carrier-protein] reductase, mitochondrial (EC 1.3.1.104) (2-enoyl thioester reductase)	ENSDARG00000032326	NA	mecr zgc:110153	mitochondrion [GO:0005739]; oxidoreductase activity [GO:0016491]; fatty acid biosynthetic process [GO:0006633]; pronephric nephron tubule development [GO:0039020]	-0.198918	-0.11483	0.802357	0.886445	0.442494	0.623489	0.00424158	0.00229509	0.608178	0.759951	0.017621	0.0112747	0	0	1	1
Q6IQ97	RNA-binding protein 4.1 (RNA-binding motif protein 4.1)	ENSDARG00000036386	573001	rbm4.1 rbm4	nucleus [GO:0005634]; RNA binding [GO:0003723]; zinc ion binding [GO:0008270]	0.206956	-0.94469	-1.46619	-2.61783	0.324495	0.000118694	1.39466e-06	7.3e-10	0.493814	0.00109537	3.60379e-05	1.35622e-07	0	-1	-1	-1
Q6IQC7	Thioredoxin-related transmembrane protein 2-B (Thioredoxin domain-containing protein 14)	ENSDARG00000007786	415203	tmx2b tmx2 txndc14 si:dkey-28b4.1 zgc:86830	cell [GO:0005623]; integral component of membrane [GO:0016021]; cell redox homeostasis [GO:0045454]	-0.157944	0.670724	-0.874391	-0.0457231	0.627029	0.0346575	0.0109117	0.883379	0.761471	0.0930926	0.0384141	0.929009	0	0	-1	0
Q6IQE0	Poly(U)-binding-splicing factor PUF60-B	ENSDARG00000001241	415211	puf60b puf60 si:zc12p8.2 zgc:86806	intracellular ribonucleoprotein complex [GO:0030529]; nucleus [GO:0005634]; DNA binding [GO:0003677]; RNA binding [GO:0003723]; apoptotic process [GO:0006915]; mRNA processing [GO:0006397]; regulation of transcription, DNA-templated [GO:0006355]; RNA splicing [GO:0008380]; transcription, DNA-templated [GO:0006351]	-0.441951	-0.678462	-0.26725	-0.503761	0.109379	0.0114318	0.295092	0.0620128	0.223854	0.039811	0.459903	0.146624	0	-1	0	0
Q6IQE1	Phosphatidylinositol 5-phosphate 4-kinase type-2 gamma (EC 2.7.1.149) (Phosphatidylinositol 5-phosphate 4-kinase type II gamma) (PI(5)P 4-kinase type II gamma) (PIP4KII-gamma)	NA	373124	pip4k2c pip5k2 pip5k2c	cytoplasm [GO:0005737]; membrane [GO:0016020]; 1-phosphatidylinositol-5-phosphate 4-kinase activity [GO:0016309]; ATP binding [GO:0005524]	-0.649144	-0.0974203	0.760929	1.31265	0.203903	0.82935	0.12121	0.013566	0.348008	0.910382	0.242795	0.0449417	0	0	0	1
Q6IQE5	ATPase asna1 (EC 3.6.-.-) (Arsenical pump-driving ATPase) (Arsenite-stimulated ATPase)	ENSDARG00000018190	325704	asna1 si:dkey-121b10.2 zgc:86799	endoplasmic reticulum [GO:0005783]; ATP binding [GO:0005524]; ATPase activity [GO:0016887]; metal ion binding [GO:0046872]; synapse assembly [GO:0007416]; transport [GO:0006810]	-0.0447089	0.287912	-0.10168	0.230941	0.862477	0.23049	0.678496	0.359094	0.922827	0.382767	0.806455	0.529019	0	0	0	0
Q6IQM2	Cytochrome c	ENSDARG00000044562	415158	cyc zgc:86706	mitochondrial intermembrane space [GO:0005758]; respiratory chain [GO:0070469]; electron carrier activity [GO:0009055]; heme binding [GO:0020037]; metal ion binding [GO:0046872]; mitochondrial electron transport, cytochrome c to oxygen [GO:0006123]; mitochondrial electron transport, ubiquinol to cytochrome c [GO:0006122]; positive regulation of cysteine-type endopeptidase activity involved in apo…	1.58601	0.746024	-0.740858	-1.58084	0.0390719	0.256218	0.278894	0.0335483	0.102603	0.415871	0.442667	0.0906788	0	0	0	0
Q6IQS6	SUMO-activating enzyme subunit 1 (Ubiquitin-like 1-activating enzyme E1A)	ENSDARG00000010487	415148	sae1 sae2a uble1a zgc:86633	cytoplasm [GO:0005737]; SUMO activating enzyme complex [GO:0031510]; protein C-terminus binding [GO:0008022]; SUMO activating enzyme activity [GO:0019948]; definitive hemopoiesis [GO:0060216]; hematopoietic stem cell homeostasis [GO:0061484]; protein sumoylation [GO:0016925]	-0.0870686	-0.368872	-1.0795	-1.36131	0.833512	0.334175	0.0133607	0.00331189	0.91246	0.502569	0.0446046	0.0147096	0	0	-1	-1
Q6IQT4	COP9 signalosome complex subunit 2 (Signalosome subunit 2)	ENSDARG00000004785	415145	cops2 csn2 zgc:86624	COP9 signalosome [GO:0008180]; cytoplasm [GO:0005737]; nucleus [GO:0005634]; transcription corepressor activity [GO:0003714]; negative regulation of nucleic acid-templated transcription [GO:1903507]; negative regulation of transcription, DNA-templated [GO:0045892]; neurogenesis [GO:0022008]; protein deneddylation [GO:0000338]	-0.427045	0.769081	-0.373093	0.823033	0.380076	0.0929241	0.41773	0.0899595	0.549897	0.196816	0.583467	0.193688	0	0	0	0
Q6NSN2	Amine oxidase [flavin-containing] (EC 1.4.3.4) (Monoamine oxidase) (MAO) (Z-MAO)	ENSDARG00000023712	404730	mao zgc:85761	integral component of membrane [GO:0016021]; mitochondrial outer membrane [GO:0005741]; primary amine oxidase activity [GO:0008131]; catecholamine metabolic process [GO:0006584]; cellular biogenic amine catabolic process [GO:0042402]; neurotransmitter catabolic process [GO:0042135]	-0.250484	0.0748789	0.232343	0.557706	0.136458	0.612415	0.144555	0.00236589	0.26472	0.75213	0.27628	0.0115348	0	0	0	1
Q6NSN5	Adenylosuccinate synthetase isozyme 1 (AMPSase 1) (AdSS 1) (EC 6.3.4.4) (Adenylosuccinate synthetase, basic isozyme) (Adenylosuccinate synthetase, muscle isozyme) (M-type adenylosuccinate synthetase) (IMP--aspartate ligase 1)	ENSDARG00000099517	407989	adssl1 adss1 zgc:85738	cytoplasm [GO:0005737]; adenylosuccinate synthase activity [GO:0004019]; GTP binding [GO:0005525]; metal ion binding [GO:0046872]; 'de novo' AMP biosynthetic process [GO:0044208]; IMP metabolic process [GO:0046040]; muscle cell cellular homeostasis [GO:0046716]; skeletal muscle fiber development [GO:0048741]	-2.14047	1.67873	-0.384065	3.43514	0.000472403	0.00162758	0.415667	2.04497e-06	0.00317888	0.0084451	0.58264	4.91539e-05	-1	1	0	1
Q6NUV0	Rab3 GTPase-activating protein catalytic subunit	NA	777744	rab3gap1 rab3gap wu:fj56a04	cytoplasm [GO:0005737]; GTPase activator activity [GO:0005096]; positive regulation of GTPase activity [GO:0043547]	-0.401994	-0.5389	-0.479903	-0.616809	0.335081	0.162147	0.228954	0.133002	0.502569	0.297576	0.381196	0.260756	0	0	0	0
Q6NUW5	Acidic leucine-rich nuclear phosphoprotein 32 family member E	ENSDARG00000054804	406562	anp32e zgc:65995 zgc:85827	cytoplasm [GO:0005737]; nucleus [GO:0005634]; Swr1 complex [GO:0000812]; histone binding [GO:0042393]; phosphatase inhibitor activity [GO:0019212]; covalent chromatin modification [GO:0016569]; histone exchange [GO:0043486]; nucleocytoplasmic transport [GO:0006913]; nucleosome assembly [GO:0006334]; regulation of apoptotic process [GO:0042981]	0.0363153	-0.205856	-0.874915	-1.11709	0.834067	0.203078	6.65839e-05	5.26195e-06	0.91246	0.347601	0.000741607	0.000103007	0	0	-1	-1
Q6NV24	Prostamide/prostaglandin F synthase (Prostamide/PG F synthase) (Prostamide/PGF synthase) (EC 1.11.1.20)	NA	406605	fam213b zgc:85644	cytosol [GO:0005829]; antioxidant activity [GO:0016209]; oxidoreductase activity, acting on the CH-OH group of donors, NAD or NADP as acceptor [GO:0016616]; oxidation-reduction process [GO:0055114]; prostaglandin biosynthetic process [GO:0001516]	-0.0616491	0.987615	-0.138925	0.910339	0.792533	0.000258795	0.534066	0.000896109	0.885773	0.00195534	0.689323	0.00538499	0	1	0	1
Q6NVC5	Mitochondrial Rho GTPase 1-A (MIRO-1-A) (EC 3.6.5.-) (Ras homolog gene family member T1-A)	ENSDARG00000099996	327143	rhot1a zgc:55581	integral component of mitochondrial outer membrane [GO:0031307]; mitochondrion [GO:0005739]; calcium ion binding [GO:0005509]; GTP binding [GO:0005525]; GTPase activity [GO:0003924]; cellular homeostasis [GO:0019725]; mitochondrial outer membrane permeabilization [GO:0097345]; mitochondrion transport along microtubule [GO:0047497]; small GTPase mediated signal transduction [GO:0007264]	-0.184888	1.0474	-1.40763	-0.175349	0.513961	0.000792158	7.3161e-05	0.520022	0.673467	0.00487366	0.000789488	0.67797	0	1	-1	0
Q6NWC6	Cleavage and polyadenylation specificity factor subunit 6	ENSDARG00000018618	327069	cpsf6	mRNA cleavage factor complex [GO:0005849]; nucleus [GO:0005634]; mRNA binding [GO:0003729]; mRNA polyadenylation [GO:0006378]	0.269144	0.532256	-0.250471	0.0126417	0.435534	0.101335	0.443894	0.969332	0.602474	0.21151	0.608178	0.981382	0	0	0	0
Q6NWF6	Keratin, type II cytoskeletal 8 (Cytokeratin-8) (CK-8) (Keratin-8) (K8)	ENSDARG00000058358	797433	krt8 krt2-8	cytoplasm [GO:0005737]; keratin filament [GO:0045095]; nuclear matrix [GO:0016363]; nucleoplasm [GO:0005654]; structural molecule activity [GO:0005198]	-0.845048	0.120616	1.37301	2.33868	0.000977454	0.532515	4.04192e-06	4.9e-09	0.00566309	0.688744	8.44748e-05	4.35529e-07	-1	0	1	1
Q6NXA4	Interleukin enhancer-binding factor 3 homolog	NA	321868	ilf3 zgc:77030	nucleus [GO:0005634]; DNA binding [GO:0003677]; double-stranded RNA binding [GO:0003725]; regulation of transcription, DNA-templated [GO:0006355]; transcription, DNA-templated [GO:0006351]	-0.056883	-0.00858915	-0.134081	-0.0857876	0.740902	0.95609	0.415407	0.605309	0.850129	0.973419	0.58264	0.74791	0	0	0	0
Q6NXA9	UBX domain-containing protein 1 (SAPK substrate protein 1)	NA	322073	ubxn1 saks1 zgc:77531	cytoplasm [GO:0005737]; K6-linked polyubiquitin binding [GO:0071796]; negative regulation of proteasomal ubiquitin-dependent protein catabolic process [GO:0032435]; negative regulation of protein ubiquitination [GO:0031397]	0.449481	0.200715	1.49262	1.24386	0.0888037	0.385536	1.15053e-05	9.58963e-05	0.191864	0.55531	0.000177986	0.000967953	0	0	1	1
Q6NY64	Serine/threonine-protein phosphatase 2A 55 kDa regulatory subunit B delta isoform (PP2A subunit B isoform B55-delta) (PP2A subunit B isoform PR55-delta) (PP2A subunit B isoform R2-delta) (PP2A subunit B isoform delta)	NA	405816	ppp2r2d zgc:76887	cytosol [GO:0005829]; protein phosphatase type 2A complex [GO:0000159]; protein phosphatase regulator activity [GO:0019888]; cell division [GO:0051301]; developmental process [GO:0032502]; exit from mitosis [GO:0010458]; mitotic cell cycle [GO:0000278]; peptidyl-serine dephosphorylation [GO:0070262]	-0.0380831	-0.0813798	-0.336379	-0.379676	0.872697	0.706774	0.149398	0.111683	0.922827	0.829941	0.282609	0.227235	0	0	0	0
Q6NY73	Galectin-3-binding protein B (Lectin galactoside-binding soluble 3-binding protein B)	NA	405809	lgals3bpb zgc:77059	membrane [GO:0016020]; proteinaceous extracellular matrix [GO:0005578]; scavenger receptor activity [GO:0005044]; cell adhesion [GO:0007155]	0.161285	0.738157	-1.98474	-1.40787	0.717586	0.0827527	0.000228819	0.00435103	0.836752	0.181214	0.00179172	0.0179602	0	0	-1	-1
Q6NYL5	Alanine aminotransferase 2-like (ALT2) (EC 2.6.1.2) (Glutamate pyruvate transaminase 2) (GPT 2) (Glutamic--alanine transaminase 2) (Glutamic--pyruvic transaminase 2)	NA	403086	gpt2l gpt2 im:6791811 si:ch211-261f3.4	L-alanine:2-oxoglutarate aminotransferase activity [GO:0004021]; pyridoxal phosphate binding [GO:0030170]; 2-oxoglutarate metabolic process [GO:0006103]; biosynthetic process [GO:0009058]; L-alanine catabolic process [GO:0042853]; L-alanine metabolic process [GO:0042851]	-0.0680855	0.0262933	0.179014	0.273393	0.81353	0.920066	0.515643	0.332265	0.899968	0.952504	0.674986	0.501503	0	0	0	0
Q6NYS8	Dolichyl-diphosphooligosaccharide--protein glycosyltransferase 48 kDa subunit (DDOST 48 kDa subunit) (Oligosaccharyl transferase 48 kDa subunit) (EC 2.4.99.18)	NA	406408	ddost zgc:66068	endoplasmic reticulum membrane [GO:0005789]; integral component of membrane [GO:0016021]; transferase activity, transferring glycosyl groups [GO:0016757]; protein N-linked glycosylation via asparagine [GO:0018279]	-0.468845	-0.191332	-0.692947	-0.415433	0.0525352	0.359794	0.00498664	0.0717018	0.127394	0.529446	0.0201967	0.162836	0	0	-1	0
Q6NYW6	CLIP-associating protein 2 (Cytoplasmic linker-associated protein 2)	ENSDARG00000020345	404604	clasp2	cell leading edge [GO:0031252]; condensed chromosome kinetochore [GO:0000777]; cytoplasmic microtubule [GO:0005881]; Golgi apparatus [GO:0005794]; microtubule [GO:0005874]; microtubule organizing center [GO:0005815]; ruffle membrane [GO:0032587]; spindle [GO:0005819]; trans-Golgi network [GO:0005802]; microtubule binding [GO:0008017]; microtubule plus-end binding [GO:0051010]; cell division [GO:0…	-0.0240878	-0.127904	-0.546911	-0.650727	0.903131	0.480401	0.0094969	0.00331308	0.942524	0.643463	0.0339316	0.0147096	0	0	-1	-1
Q6NZ06	Interleukin enhancer-binding factor 2 homolog	ENSDARG00000014591	406517	ilf2	nucleolus [GO:0005730]; nucleus [GO:0005634]; ATP binding [GO:0005524]; DNA binding [GO:0003677]; double-stranded RNA binding [GO:0003725]; transferase activity [GO:0016740]; immune response [GO:0006955]; positive regulation of transcription, DNA-templated [GO:0045893]; transcription, DNA-templated [GO:0006351]	0.0335077	-0.32281	0.411995	0.0556775	0.88749	0.147484	0.0813738	0.807149	0.932226	0.280126	0.179043	0.895908	0	0	0	0
Q6NZS4	tRNA-splicing ligase RtcB homolog (EC 6.5.1.3)	ENSDARG00000101047	406376	rtcb zgc:76871	cytoplasm [GO:0005737]; nucleus [GO:0005634]; tRNA-splicing ligase complex [GO:0072669]; ATP binding [GO:0005524]; metal ion binding [GO:0046872]; RNA ligase (ATP) activity [GO:0003972]; tRNA splicing, via endonucleolytic cleavage and ligation [GO:0006388]	0.136985	0.89572	0.0256365	0.784372	0.644799	0.00397887	0.927249	0.0133104	0.776403	0.0167997	0.95611	0.0445518	0	1	0	1
Q6NZW8	ADP-ribosylation factor-like protein 8B-A	ENSDARG00000006915	337424	arl8ba arl8b zgc:77187	late endosome membrane [GO:0031902]; lysosomal membrane [GO:0005765]; spindle [GO:0005819]; GTP binding [GO:0005525]; cell cycle [GO:0007049]; cell division [GO:0051301]; chromosome segregation [GO:0007059]; small GTPase mediated signal transduction [GO:0007264]	-0.506084	1.5654	-1.97437	0.0971092	0.231413	0.000677672	0.000115849	0.807078	0.383315	0.00429206	0.00108337	0.895908	0	1	-1	0
Q6P0B1	CUGBP Elav-like family member 2 (CELF-2) (Bruno-like protein 3) (CUG triplet repeat RNA-binding protein 2) (CUG-BP2) (CUG-BP- and ETR-3-like factor 2) (ELAV-type RNA-binding protein 3) (ETR-3) (RNA-binding protein BRUNOL-3)	NA	373117	celf2 cugbp2 etr3	cytoplasm [GO:0005737]; nucleus [GO:0005634]; RNA binding [GO:0003723]; mRNA processing [GO:0006397]	0.419282	-0.671569	-0.182236	-1.27309	0.133948	0.013514	0.47911	0.000150846	0.261422	0.0448846	0.642794	0.00130304	0	-1	0	-1
Q6P0C7	Secretory carrier-associated membrane protein 5 (Secretory carrier membrane protein 5)	ENSDARG00000018743	324467	scamp5	cell junction [GO:0030054]; Golgi membrane [GO:0000139]; integral component of membrane [GO:0016021]; plasma membrane [GO:0005886]; recycling endosome membrane [GO:0055038]; synaptic vesicle membrane [GO:0030672]; exocytosis [GO:0006887]; positive regulation of calcium ion-dependent exocytosis [GO:0045956]; positive regulation of cytokine secretion [GO:0050715]; protein transport [GO:0015031]	0.144811	-0.485291	-1.10025	-1.73035	0.575542	0.0516363	0.000339471	3.19811e-06	0.719149	0.125994	0.00246403	7.00331e-05	0	0	-1	-1
Q6P0H6	COP9 signalosome complex subunit 4 (Signalosome subunit 4)	ENSDARG00000043732	325592	cops4 csn4 zgc:77137	cell junction [GO:0030054]; COP9 signalosome [GO:0008180]; cytosol [GO:0005829]; synaptic vesicle [GO:0008021]; protein deneddylation [GO:0000338]	0.693951	0.0637053	2.07766	1.44741	0.0496286	0.832297	6.04267e-06	0.000316609	0.122601	0.912067	0.000113147	0.00233748	0	0	1	1
Q6P0V6	60S ribosomal protein L8	ENSDARG00000014867	393686	rpl8 zgc:73105	cytosolic large ribosomal subunit [GO:0022625]; RNA binding [GO:0003723]; rRNA binding [GO:0019843]; structural constituent of ribosome [GO:0003735]; cytoplasmic translation [GO:0002181]	0.175799	-0.815881	-0.625456	-1.61714	0.724722	0.0863825	0.197899	0.00363657	0.83926	0.186945	0.341826	0.0156356	0	0	0	-1
Q6P2U9	COP9 signalosome complex subunit 3 (Signalosome subunit 3)	NA	335720	cops3 csn3 wu:fc32a02	COP9 signalosome [GO:0008180]; cytoplasm [GO:0005737]; protein deneddylation [GO:0000338]; ubiquitin-dependent protein catabolic process [GO:0006511]	0.0120577	-0.575741	0.985959	0.39816	0.951141	0.0050065	7.22852e-05	0.0491056	0.970675	0.0202137	0.000789488	0.121541	0	-1	1	0
Q6P3H7	Histone-binding protein RBBP4 (Retinoblastoma-binding protein 4) (RBBP-4)	NA	321726	rbbp4 rbb4	CAF-1 complex [GO:0033186]; ESC/E(Z) complex [GO:0035098]; nucleus [GO:0005634]; cell cycle [GO:0007049]; chromatin assembly [GO:0031497]; chromatin remodeling [GO:0006338]; covalent chromatin modification [GO:0016569]; DNA replication [GO:0006260]; fin regeneration [GO:0031101]; regulation of transcription, DNA-templated [GO:0006355]; transcription, DNA-templated [GO:0006351]	0.415454	-0.869814	-1.85382	-3.13908	0.149949	0.00317857	3.04027e-06	3.81e-09	0.283238	0.0144602	6.77247e-05	4.08624e-07	0	-1	-1	-1
Q6P3L0	Major vault protein (MVP)	NA	373081	mvp	cytoplasm [GO:0005737]; intracellular ribonucleoprotein complex [GO:0030529]; nucleus [GO:0005634]; brain development [GO:0007420]; eye development [GO:0001654]; neuron projection regeneration [GO:0031102]; regulation of signaling [GO:0023051]	-0.493394	-0.00149613	-1.23458	-0.742684	0.256114	0.996909	0.0069746	0.0844422	0.415871	0.997681	0.0261194	0.184122	0	0	-1	0
Q6P5L8	Hydroxysteroid dehydrogenase-like protein 2 (EC 1.-.-.-)	ENSDARG00000002523	322347	hsdl2	peroxisome [GO:0005777]; oxidoreductase activity [GO:0016491]	-0.297038	0.102979	-1.28821	-0.888194	0.133532	0.554261	2.51424e-06	0.000173222	0.261186	0.704724	5.90619e-05	0.00146587	0	0	-1	-1
Q6P698	Plastin-2 (L-plastin) (Lymphocyte cytosolic plastin 1)	NA	30583	lcp1 pls2	actin filament [GO:0005884]; actin filament bundle [GO:0032432]; cell junction [GO:0030054]; cytoplasm [GO:0005737]; ruffle membrane [GO:0032587]; actin filament binding [GO:0051015]; calcium ion binding [GO:0005509]; actin crosslink formation [GO:0051764]; actin filament bundle assembly [GO:0051017]; actin filament network formation [GO:0051639]	-0.545465	0.205579	0.285884	1.03693	0.171574	0.560476	0.439962	0.0123872	0.309601	0.705785	0.606003	0.0423393	0	0	0	1
Q6P6Y1	LisH domain and HEAT repeat-containing protein KIAA1468 homolog	NA	393817	zgc:66014	NA	-0.241897	0.149907	0.489309	0.881113	0.517674	0.657773	0.177708	0.0239241	0.675591	0.788351	0.317565	0.0704098	0	0	0	0
Q6P963	Hydroxyacylglutathione hydrolase, mitochondrial (EC 3.1.2.6) (Glyoxalase II) (Glx II)	ENSDARG00000025338	336977	hagh zgc:73161	mitochondrial matrix [GO:0005759]; hydroxyacylglutathione hydrolase activity [GO:0004416]; metal ion binding [GO:0046872]; methylglyoxal catabolic process to D-lactate via S-lactoyl-glutathione [GO:0019243]	0.854881	-0.42821	2.09561	0.812515	0.0222837	0.180952	7.96744e-06	0.0237326	0.0674253	0.321141	0.000133687	0.0700058	0	0	1	0
Q6PBH5	Cytochrome c oxidase subunit NDUFA4	ENSDARG00000056108	406298	ndufa4 zgc:73405	mitochondrial respiratory chain complex IV [GO:0005751]; hydrogen ion transmembrane transport [GO:1902600]; oxidation-reduction process [GO:0055114]	-0.0532682	0.564805	-0.79643	-0.178357	0.861704	0.0559781	0.0134227	0.546718	0.922827	0.133933	0.0446961	0.699833	0	0	-1	0
Q6PBP3	Redox-regulatory protein FAM213A (Peroxiredoxin-like 2 activated in M-CSF stimulated monocytes) (Protein PAMM)	ENSDARG00000057378	323739	fam213a pamm zgc:73311	cytoplasm [GO:0005737]; antioxidant activity [GO:0016209]; oxidation-reduction process [GO:0055114]	-0.465872	0.25291	-1.08844	-0.369657	0.102441	0.315353	0.000628512	0.172204	0.212788	0.483317	0.00403999	0.310304	0	0	-1	0
Q6PBY1	40S ribosomal protein S3a	ENSDARG00000035692	337240	rps3a	cytosol [GO:0005829]; ribosome [GO:0005840]; structural constituent of ribosome [GO:0003735]; chordate embryonic development [GO:0043009]; cytoplasmic translation [GO:0002181]	-0.368515	-0.433297	0.807198	0.742415	0.0928064	0.0345122	0.000834867	0.00185918	0.196816	0.0928955	0.00511207	0.00938307	0	0	1	1
Q6PBY3	Endothelial differentiation-related factor 1 homolog (EDF-1)	ENSDARG00000009950	793036	edf1 zgc:73192 zgc:86829	nucleus [GO:0005634]; sequence-specific DNA binding [GO:0043565]; regulation of transcription, DNA-templated [GO:0006355]; transcription, DNA-templated [GO:0006351]	0.635975	-0.927501	2.27874	0.715267	0.113683	0.0164438	1.20155e-05	0.0683743	0.230578	0.0520722	0.000180512	0.157749	0	0	1	0
Q6PC14	60S ribosomal protein L23	ENSDARG00000053457	336812	rpl23 zgc:73149	cytosolic large ribosomal subunit [GO:0022625]; large ribosomal subunit rRNA binding [GO:0070180]; structural constituent of ribosome [GO:0003735]; translation [GO:0006412]	-0.272488	-0.563051	0.00859745	-0.281966	0.4392	0.0905073	0.979256	0.406298	0.605599	0.193688	0.98459	0.575588	0	0	0	0
Q6PC29	14-3-3 protein gamma-1	ENSDARG00000067626	117604	ywhag1 ywhag zgc:73131	cytoplasm [GO:0005737]; protein domain specific binding [GO:0019904]; brain development [GO:0007420]; heart development [GO:0007507]	0.135622	-0.391733	2.28751	1.76016	0.552379	0.0720916	1.436e-08	5.5225e-07	0.703821	0.162836	9.62395e-07	1.69883e-05	0	0	1	1
Q6PC30	COP9 signalosome complex subunit 5 (Signalosome subunit 5) (EC 3.4.-.-)	ENSDARG00000057624	393698	cops5 zgc:73130	COP9 signalosome [GO:0008180]; perinuclear region of cytoplasm [GO:0048471]; metal ion binding [GO:0046872]; metallopeptidase activity [GO:0008237]	0.300002	1.75757	-0.464326	0.993242	0.443404	0.000128598	0.218096	0.0160114	0.608178	0.00115381	0.365948	0.0515314	0	1	0	0
Q6PC54	Synaptosomal-associated protein 25-B (SNAP-B) (Synaptosome-associated protein 25.2) (SNAP-25.2)	ENSDARG00000058117	30711	snap25b Snap snap25.2	cell junction [GO:0030054]; cytoplasm [GO:0005737]; membrane [GO:0016020]; neuron projection [GO:0043005]; plasma membrane [GO:0005886]; presynapse [GO:0098793]; SNARE complex [GO:0031201]; synaptobrevin 2-SNAP-25-syntaxin-1a-complexin I complex [GO:0070032]; SNAP receptor activity [GO:0005484]; syntaxin-1 binding [GO:0017075]; locomotory behavior [GO:0007626]; synaptic vesicle fusion to presynap…	0.426728	0.229984	0.866163	0.669418	0.0329643	0.184253	0.000143718	0.00161601	0.0896629	0.326102	0.00126316	0.00841888	0	0	1	1
Q6PC69	60S ribosomal protein L10a	ENSDARG00000042905	323305	rpl10a zgc:73082	cytosolic large ribosomal subunit [GO:0022625]; RNA binding [GO:0003723]; structural constituent of ribosome [GO:0003735]; maturation of LSU-rRNA [GO:0000470]; translation [GO:0006412]	-0.0113859	1.37733	-3.37134	-1.98263	0.970258	0.000135682	4.11e-09	4.85941e-06	0.981382	0.00120897	4.08624e-07	9.65902e-05	0	1	-1	-1
Q6PCR7	Eukaryotic translation initiation factor 3 subunit A (eIF3a) (Eukaryotic translation initiation factor 3 subunit 10) (eIF-3-theta)	ENSDARG00000076815	327515	eif3a eif3s10	eukaryotic translation initiation factor 3 complex [GO:0005852]; eukaryotic translation initiation factor 3 complex, eIF3e [GO:0071540]; eukaryotic translation initiation factor 3 complex, eIF3m [GO:0071541]; multi-eIF complex [GO:0043614]; mRNA binding [GO:0003729]; translation initiation factor activity [GO:0003743]; formation of cytoplasmic translation initiation complex [GO:0001732]; translat…	-0.358493	0.039421	-0.461469	-0.0635552	0.131387	0.849545	0.0466572	0.773005	0.258331	0.918503	0.117507	0.872602	0	0	0	0
Q6PCS6	Mitochondrial fission process protein 1 (Mitochondrial 18 kDa protein) (MTP18)	NA	393659	mtfp1 mtp18 zgc:63910	integral component of membrane [GO:0016021]; mitochondrial inner membrane [GO:0005743]; mitochondrion [GO:0005739]; apoptotic process [GO:0006915]; mitochondrial fission [GO:0000266]	-0.682076	-0.472168	-0.265274	-0.0553654	0.0240559	0.0753378	0.32039	0.835552	0.0706369	0.168635	0.489599	0.912538	0	0	0	0
Q6PE25	Elongation factor 1-gamma (EF-1-gamma) (eEF-1B gamma)	ENSDARG00000056119	NA	eef1g	cytoplasm [GO:0005737]; nucleus [GO:0005634]; glutathione transferase activity [GO:0004364]; translation elongation factor activity [GO:0003746]; glutathione metabolic process [GO:0006749]	-0.0593182	-0.0571794	0.848123	0.850262	0.719575	0.703299	5.49864e-05	6.26016e-05	0.83756	0.828191	0.000634307	0.000715764	0	0	1	1
Q6PEH5	Ubiquitin-conjugating enzyme E2 variant 2	ENSDARG00000028198	406836	ube2v2 zgc:63717	cytoplasm [GO:0005737]; nucleus [GO:0005634]; ubiquitin protein ligase activity [GO:0061630]; ubiquitin protein ligase binding [GO:0031625]; postreplication repair [GO:0006301]; protein K63-linked ubiquitination [GO:0070534]	0.24863	0.229266	0.293575	0.274211	0.265843	0.25899	0.170485	0.205107	0.425612	0.417616	0.308497	0.349141	0	0	0	0
Q6PFQ0	Ribosomal protein S6 kinase alpha-6 (S6K-alpha-6) (EC 2.7.11.1) (S6K-alpha 6-like)	NA	337670	rps6ka6 rps6kal	cytoplasm [GO:0005737]; nucleus [GO:0005634]; ATP binding [GO:0005524]; magnesium ion binding [GO:0000287]; protein serine/threonine kinase activity [GO:0004674]; intracellular signal transduction [GO:0035556]	-0.267472	0.455948	-0.243042	0.480378	0.705342	0.480605	0.717018	0.483	0.82921	0.643463	0.836752	0.645332	0	0	0	0
Q6PFQ2	Eukaryotic translation initiation factor 3 subunit C (eIF3c) (Eukaryotic translation initiation factor 3 subunit 8)	NA	334234	eif3c eif3s8	eukaryotic translation initiation factor 3 complex [GO:0005852]; translation initiation factor activity [GO:0003743]; translation initiation factor binding [GO:0031369]; translational initiation [GO:0006413]	-0.0354762	-0.157649	0.284946	0.162774	0.849065	0.358411	0.121433	0.370433	0.918503	0.528616	0.242866	0.538357	0	0	0	0
Q6PFS7	Ubiquitin-like-conjugating enzyme ATG3 (EC 6.3.2.-) (Autophagy-related protein 3) (APG3-like)	ENSDARG00000009350	336632	atg3 apg3l zgc:64156	cytoplasmic ubiquitin ligase complex [GO:0000153]; cytosol [GO:0005829]; Atg12 transferase activity [GO:0019777]; Atg8 ligase activity [GO:0019776]; ligase activity [GO:0016874]; autophagosome assembly [GO:0000045]; mitochondrial fragmentation involved in apoptotic process [GO:0043653]; mitophagy [GO:0000422]; nucleophagy [GO:0044804]; protein transport [GO:0015031]	0.00790619	-0.121438	0.587598	0.458254	0.964713	0.458588	0.00297698	0.0159596	0.979882	0.624337	0.0138354	0.0515314	0	0	1	0
Q6PGV1	V-type proton ATPase subunit d 1 (V-ATPase subunit d 1) (Vacuolar proton pump subunit d 1)	ENSDARG00000069090	322811	atp6v0d1 cto zgc:63769	early endosome [GO:0005769]; lysosomal membrane [GO:0005765]; proton-transporting V-type ATPase, V0 domain [GO:0033179]; vacuolar proton-transporting V-type ATPase complex [GO:0016471]; hydrogen-exporting ATPase activity, phosphorylative mechanism [GO:0008553]; proton-transporting ATPase activity, rotational mechanism [GO:0046961]; ATP hydrolysis coupled proton transport [GO:0015991]; cilium asse…	0.0974172	-0.622577	0.570497	-0.149497	0.629053	0.00335091	0.00803458	0.443862	0.762417	0.014776	0.029407	0.608178	0	-1	1	0
Q6PH37	Cytosolic sulfotransferase 1 (EC 2.8.2.-) (SULT1 ST1)	NA	323424	sult1st1	cytoplasm [GO:0005737]; sulfotransferase activity [GO:0008146]; catecholamine metabolic process [GO:0006584]; xenobiotic metabolic process [GO:0006805]	-0.100887	-0.531831	-0.396798	-0.827741	0.709261	0.0431797	0.1355	0.00538844	0.831547	0.110253	0.263654	0.0212901	0	0	0	-1
Q6PH57	Guanine nucleotide-binding protein G(I)/G(S)/G(T) subunit beta-1 (Transducin beta chain 1)	ENSDARG00000090454	322104	gnb1	signal transducer activity [GO:0004871]; posterior lateral line neuromast primordium migration [GO:0048920]	0.203006	-0.602854	0.790056	-0.0158034	0.258708	0.00156858	0.000214358	0.925639	0.417616	0.00823821	0.00171536	0.955946	0	-1	1	0
Q6PHD9	Selenium-binding protein 1	NA	393542	selenbp1	cytosol [GO:0005829]; membrane [GO:0016020]; nucleus [GO:0005634]; selenium binding [GO:0008430]; protein transport [GO:0015031]	-0.0657994	0.758411	-0.515793	0.308418	0.780052	0.00251605	0.0325751	0.18613	0.877662	0.0119661	0.0889788	0.328543	0	1	0	0
Q6PHG2	Hemopexin	ENSDARG00000012609	327588	hpx	cell [GO:0005623]; extracellular region [GO:0005576]; heme transporter activity [GO:0015232]; metal ion binding [GO:0046872]; cellular iron ion homeostasis [GO:0006879]; cellular response to estrogen stimulus [GO:0071391]	-0.171621	-0.537423	0.491536	0.125735	0.746365	0.273756	0.335305	0.805378	0.85343	0.435582	0.502569	0.895908	0	0	0	0
Q6PHK6	Transcriptional activator protein Pur-beta (Purine-rich element-binding protein B)	ENSDARG00000103546	393519	purb	nucleus [GO:0005634]; DNA binding [GO:0003677]; transcription factor activity, sequence-specific DNA binding [GO:0003700]; cell differentiation [GO:0030154]; cell proliferation [GO:0008283]; negative regulation of transcription, DNA-templated [GO:0045892]; transcription, DNA-templated [GO:0006351]	0.64803	0.451779	-0.270146	-0.466396	0.043914	0.112246	0.349366	0.120975	0.111467	0.228023	0.520024	0.242702	0	0	0	0
Q6PI20	Histone H3.3	ENSDARG00000068436	100331798	h3f3a zgc:56193 zgc:86731; h3f3b.1 zgc:110292; h3f3c zgc:64222; h3f3d zgc:56418	nucleosome [GO:0000786]; nucleus [GO:0005634]; nucleosomal DNA binding [GO:0031492]; protein heterodimerization activity [GO:0046982]; nucleosome assembly [GO:0006334]	0.327094	0.0957413	-3.9341	-4.16545	0.28751	0.727392	3.9e-10	2.2e-10	0.451839	0.840771	8.4872e-08	7.1804e-08	0	0	-1	-1
Q6PI52	Calmodulin (CaM)	ENSDARG00000031427	406660	calm1a zgc:63926; calm1b; calm2a calm2d; calm2b zgc:64036; calm3a calm2g zgc:86728; calm3b zgc:76987	calcium ion binding [GO:0005509]	0.438183	-0.328435	-1.22317	-1.98979	0.117329	0.190641	0.000186168	9.7425e-07	0.236488	0.331954	0.00152234	2.73637e-05	0	0	-1	-1
Q6QA33	Very-long-chain 3-oxoacyl-CoA reductase-B (EC 1.1.1.330) (17-beta-hydroxysteroid dehydrogenase 12-B) (17-beta-HSD 12-B) (zf3.3) (zfHSD17B12B) (3-ketoacyl-CoA reductase) (KAR) (Estradiol 17-beta-dehydrogenase 12-B) (EC 1.1.1.62)	ENSDARG00000035872	322626	hsd17b12b zgc:73289	endoplasmic reticulum membrane [GO:0005789]; integral component of membrane [GO:0016021]; 3-oxo-arachidoyl-CoA reductase activity [GO:0102339]; 3-oxo-behenoyl-CoA reductase activity [GO:0102340]; 3-oxo-cerotoyl-CoA reductase activity [GO:0102342]; 3-oxo-lignoceroyl-CoA reductase activity [GO:0102341]; estradiol 17-beta-dehydrogenase activity [GO:0004303]; estrogen biosynthetic process [GO:0006703…	-0.575026	-0.655955	1.34851	1.26758	0.0546498	0.0193456	0.00011177	0.000236451	0.131485	0.0603733	0.00106968	0.00181842	0	0	1	1
Q6R005	Disks large homolog 4 (Postsynaptic density protein 95) (PSD-95)	NA	405796	dlg4	basolateral plasma membrane [GO:0016323]; cell junction [GO:0030054]; postsynaptic density [GO:0014069]; postsynaptic membrane [GO:0045211]; synapse [GO:0045202]; guanylate kinase activity [GO:0004385]; ionotropic glutamate receptor binding [GO:0035255]; protein heterodimerization activity [GO:0046982]; chemical synaptic transmission [GO:0007268]; establishment or maintenance of epithelial cell a…	0.251184	-0.55516	0.215545	-0.590799	0.309209	0.0215408	0.355917	0.0210531	0.477298	0.0659494	0.527345	0.0649179	0	0	0	0
Q6TEN1	Ras-related protein Rap-1b	ENSDARG00000008867	321107	rap1b si:dkey-31f5.4	cell-cell junction [GO:0005911]; cytosol [GO:0005829]; plasma membrane [GO:0005886]; GTP binding [GO:0005525]; GTPase activity [GO:0003924]; MAP kinase kinase activity [GO:0004708]; cartilage morphogenesis [GO:0060536]; chondrocyte intercalation involved in growth plate cartilage morphogenesis [GO:0003428]; convergent extension [GO:0060026]; heart development [GO:0007507]; somite rostral/caudal a…	0.0618415	-0.0903345	-0.862309	-1.01449	0.791192	0.670871	0.00120519	0.00033414	0.885773	0.799359	0.0066543	0.00243903	0	0	-1	-1
Q6TEP1	Protein FAM91A1	ENSDARG00000003320	393413	fam91a1 si:dkey-5e12.2 zgc:63609	NA	0.108444	0.173974	0.515716	0.581246	0.557452	0.305951	0.00866065	0.00436657	0.704724	0.473967	0.0315199	0.0179669	0	0	1	1
Q6TGS6	Tyrosine--tRNA ligase, cytoplasmic (EC 6.1.1.1) (Tyrosyl-tRNA synthetase) (TyrRS)	NA	368235	yars	aminoacyl-tRNA synthetase multienzyme complex [GO:0017101]; methionyl glutamyl tRNA synthetase complex [GO:0017102]; ATP binding [GO:0005524]; tRNA binding [GO:0000049]; tyrosine-tRNA ligase activity [GO:0004831]; cellular response to DNA damage stimulus [GO:0006974]; tRNA aminoacylation for protein translation [GO:0006418]; tyrosyl-tRNA aminoacylation [GO:0006437]	-0.115197	0.261943	0.351853	0.728993	0.562467	0.158634	0.0754231	0.00139111	0.706227	0.292375	0.168635	0.00736604	0	0	0	1
Q6TGY8	ER membrane protein complex subunit 2 (Tetratricopeptide repeat protein 35) (TPR repeat protein 35)	ENSDARG00000003308	407073	emc2 ttc35 zgc:86891	cytoplasm [GO:0005737]; endoplasmic reticulum [GO:0005783]; ER membrane protein complex [GO:0072546]; nucleus [GO:0005634]; protein folding in endoplasmic reticulum [GO:0034975]	0.115139	-0.246552	0.637336	0.275645	0.647763	0.288948	0.0155633	0.264118	0.779245	0.451963	0.0503956	0.423901	0	0	0	0
Q6TH01	Protein C10	ENSDARG00000030038	323559	si:dkey-29f10.1 zgc:86838	cytoplasm [GO:0005737]	1.31326	0.233957	1.4888	0.409495	0.00684759	0.549314	0.00193421	0.327446	0.0258687	0.701991	0.00972374	0.497133	1	0	1	0
Q6TH15	Eukaryotic translation initiation factor 3 subunit D (eIF3d) (Eukaryotic translation initiation factor 3 subunit 7)	ENSDARG00000021257	336498	eif3d eif3s7 si:dkey-165I8.6	eukaryotic translation initiation factor 3 complex [GO:0005852]; mRNA cap binding [GO:0098808]; RNA binding [GO:0003723]; translation initiation factor activity [GO:0003743]; cap-dependent translational initiation [GO:0002191]; translational initiation [GO:0006413]	0.38732	-0.693141	0.412494	-0.667967	0.261828	0.0362378	0.209956	0.0539252	0.420749	0.0966944	0.355988	0.129984	0	0	0	0
Q6TLF6	Regucalcin (RC) (Gluconolactonase) (GNL) (EC 3.1.1.17)	ENSDARG00000098645	403070	rgn zgc:92078	cytoplasm [GO:0005737]; extracellular region [GO:0005576]; nucleus [GO:0005634]; calcium ion binding [GO:0005509]; enzyme regulator activity [GO:0030234]; gluconolactonase activity [GO:0004341]; zinc ion binding [GO:0008270]; cellular calcium ion homeostasis [GO:0006874]; L-ascorbic acid biosynthetic process [GO:0019853]; positive regulation of ATPase activity [GO:0032781]; regulation of calcium-…	0.367353	-0.075621	2.48971	2.04674	0.364083	0.834922	6.52396e-06	6.64991e-05	0.533328	0.912538	0.000117216	0.000741607	0	0	1	1
Q6ZM86	Delphilin (Glutamate receptor, ionotropic, delta 2-interacting protein 1)	ENSDARG00000095603	559717	grid2ip si:ch211-147h1.3	cell junction [GO:0030054]; postsynaptic membrane [GO:0045211]	-0.0369821	0.676299	-0.979421	-0.26614	0.936982	0.126068	0.039932	0.556641	0.962306	0.25032	0.103983	0.704724	0	0	0	0
Q71PD7	Histone H2A.V (H2A.F/Z)	ENSDARG00000068820	573415	h2afv	nuclear chromatin [GO:0000790]; nucleosome [GO:0000786]; DNA binding [GO:0003677]; protein heterodimerization activity [GO:0046982]; chromatin silencing [GO:0006342]	-0.0328615	-0.124578	-0.0425074	-0.134224	0.839222	0.4024	0.782061	0.39465	0.915	0.571888	0.878441	0.565847	0	0	0	0
Q7SX99	Fumarate hydratase, mitochondrial (Fumarase) (EC 4.2.1.2)	NA	393938	fh zgc:66253	mitochondrion [GO:0005739]; tricarboxylic acid cycle enzyme complex [GO:0045239]; fumarate hydratase activity [GO:0004333]; fumarate metabolic process [GO:0006106]; malate metabolic process [GO:0006108]; tricarboxylic acid cycle [GO:0006099]	-0.158991	-0.520537	-1.06893	-1.43048	0.498939	0.0244134	0.000177178	9.46103e-06	0.661158	0.0713623	0.0014674	0.00015473	0	0	-1	-1
Q7SXG4	SUMO-activating enzyme subunit 2 (EC 6.3.2.-) (Ubiquitin-like 1-activating enzyme E1B) (Ubiquitin-like modifier-activating enzyme 2)	ENSDARG00000101332	406672	uba2 sae2 sae2b uble1b si:ch211-149o7.1 zgc:66354	cytoplasm [GO:0005737]; SUMO activating enzyme complex [GO:0031510]; ATP binding [GO:0005524]; metal ion binding [GO:0046872]; SUMO activating enzyme activity [GO:0019948]; protein sumoylation [GO:0016925]	0.00810658	-0.607913	-0.107836	-0.723856	0.970748	0.00751667	0.608488	0.00341808	0.981382	0.0278778	0.749443	0.0149992	0	-1	0	-1
Q7SXN5	Dynamin-1-like protein (EC 3.6.5.5)	ENSDARG00000015006	393896	dnm1l zgc:66163	cell junction [GO:0030054]; clathrin-coated pit [GO:0005905]; cytosol [GO:0005829]; Golgi apparatus [GO:0005794]; mitochondrial membrane [GO:0031966]; mitochondrial outer membrane [GO:0005741]; mitochondrion [GO:0005739]; peroxisome [GO:0005777]; synaptic vesicle membrane [GO:0030672]; GTP binding [GO:0005525]; GTPase activity [GO:0003924]; lipid binding [GO:0008289]; microtubule binding [GO:0008…	-0.168742	0.63891	-0.545727	0.261924	0.466199	0.00695388	0.0219721	0.246387	0.632698	0.0261175	0.0667953	0.403463	0	1	0	0
Q7SXP0	Vesicle-trafficking protein SEC22b-B (SEC22 vesicle-trafficking protein homolog B-B)	ENSDARG00000100435	327277	sec22bb sec22l1b	endoplasmic reticulum membrane [GO:0005789]; endoplasmic reticulum-Golgi intermediate compartment membrane [GO:0033116]; Golgi membrane [GO:0000139]; integral component of membrane [GO:0016021]; SNARE complex [GO:0031201]; SNAP receptor activity [GO:0005484]; SNARE binding [GO:0000149]; ER to Golgi vesicle-mediated transport [GO:0006888]; protein transport [GO:0015031]; vesicle fusion with Golgi …	-0.0596205	0.704561	-3.09193	-2.32775	0.873266	0.0516848	1.9927e-07	7.85593e-06	0.922827	0.125994	8.04534e-06	0.000133551	0	0	-1	-1
Q7SXP2	NEDD8-activating enzyme E1 regulatory subunit (APP-BP1) (Amyloid protein-binding protein 1)	NA	573336	nae1 appbp1	cytoplasm [GO:0005737]; NEDD8 activating enzyme activity [GO:0019781]; protein neddylation [GO:0045116]	-0.0868112	1.22042	-2.50269	-1.19546	0.809917	0.00172962	1.82486e-06	0.00312418	0.897438	0.00891601	4.53408e-05	0.014263	0	1	-1	-1
Q7SXS7	Histone-lysine N-methyltransferase setd3 (EC 2.1.1.43) (SET domain-containing protein 3)	NA	337193	setd3 zgc:63842	nuclear chromatin [GO:0000790]; histone methyltransferase activity (H3-K36 specific) [GO:0046975]; histone methyltransferase activity (H3-K4 specific) [GO:0042800]; transcription coactivator activity [GO:0003713]; cell growth [GO:0016049]; cell proliferation [GO:0008283]; histone H3-K36 methylation [GO:0010452]; histone H3-K4 methylation [GO:0051568]; peptidyl-lysine dimethylation [GO:0018027]; p…	-0.257231	0.248325	-0.373318	0.132238	0.430345	0.402626	0.233688	0.671288	0.598468	0.571888	0.386587	0.799359	0	0	0	0
Q7SXU0	Eukaryotic translation initiation factor 3 subunit J-A (eIF3j-A) (Eukaryotic translation initiation factor 3 subunit 1-A) (eIF-3-alpha-A) (eIF3 p35-A)	NA	394189	eif3ja eif3j eif3s1a zgc:63801	eukaryotic translation initiation factor 3 complex [GO:0005852]; translation initiation factor activity [GO:0003743]	0.3197	0.586361	1.48932	1.75598	0.468419	0.153638	0.00228288	0.000677694	0.635045	0.287266	0.0112576	0.00429206	0	0	1	1
Q7SXW6	Actin-related protein 2-A (Actin-like protein 2-A)	NA	406820	actr2a actr2 arp2a	Arp2/3 protein complex [GO:0005885]; cell projection [GO:0042995]; cytoplasm [GO:0005737]; actin binding [GO:0003779]; ATP binding [GO:0005524]; Arp2/3 complex-mediated actin nucleation [GO:0034314]	-0.357118	-1.28941	0.0839926	-0.848302	0.395069	0.0032816	0.831025	0.0470313	0.565847	0.0146707	0.911447	0.118219	0	-1	0	0
Q7SY23	Delta-1-pyrroline-5-carboxylate dehydrogenase, mitochondrial (P5C dehydrogenase) (EC 1.2.1.88) (Aldehyde dehydrogenase family 4 member A1) (L-glutamate gamma-semialdehyde dehydrogenase)	NA	394133	aldh4a1 zgc:63592	mitochondrial matrix [GO:0005759]; 1-pyrroline-5-carboxylate dehydrogenase activity [GO:0003842]; glutamate biosynthetic process [GO:0006537]; proline biosynthetic process [GO:0006561]; proline catabolic process to glutamate [GO:0010133]	-0.113546	-0.425783	0.873815	0.561578	0.628607	0.0592605	0.00110143	0.0225303	0.762417	0.140744	0.00626895	0.0676958	0	0	1	0
Q7SY24	Protein kinase C beta type (PKC-B) (PKC-beta) (EC 2.7.11.13)	ENSDARG00000022254	393953	prkcbb prkcb1	cytoplasm [GO:0005737]; intracellular [GO:0005622]; membrane [GO:0016020]; nucleus [GO:0005634]; androgen receptor binding [GO:0050681]; ATP binding [GO:0005524]; chromatin binding [GO:0003682]; histone binding [GO:0042393]; histone kinase activity (H3-T6 specific) [GO:0035403]; ligand-dependent nuclear receptor transcription coactivator activity [GO:0030374]; protein kinase C activity [GO:000469…	0.210192	-0.061496	-0.636187	-0.907874	0.287565	0.72754	0.00302529	0.000165796	0.451839	0.840771	0.0139149	0.0014186	0	0	-1	-1
Q7SY49	CaM kinase-like vesicle-associated protein (1G5z)	ENSDARG00000005141	393422	camkv zgc:63506	cytoplasmic vesicle membrane [GO:0030659]; intracellular [GO:0005622]; ATP binding [GO:0005524]; calmodulin binding [GO:0005516]; calmodulin-dependent protein kinase activity [GO:0004683]; intracellular signal transduction [GO:0035556]; peptidyl-serine phosphorylation [GO:0018105]; peptidyl-threonine phosphorylation [GO:0018107]	0.176086	0.281856	-1.02575	-0.919977	0.444918	0.186886	0.000213164	0.00065936	0.608934	0.32896	0.00171536	0.00421729	0	0	-1	-1
Q7SZC2	Exportin-2 (Exp2) (Chromosome segregation 1-like protein) (Importin-alpha re-exporter)	ENSDARG00000006963	30707	cse1l xpo2	apical plasma membrane [GO:0016324]; basal plasma membrane [GO:0009925]; cytosol [GO:0005829]; lateral plasma membrane [GO:0016328]; nuclear envelope [GO:0005635]; nuclear export signal receptor activity [GO:0005049]; Ran GTPase binding [GO:0008536]; body fluid secretion [GO:0007589]; protein export from nucleus [GO:0006611]; protein import into nucleus [GO:0006606]	-0.272674	0.0849214	-0.711896	-0.3543	0.323645	0.731372	0.0130318	0.188343	0.493101	0.843441	0.0440248	0.330176	0	0	-1	0
Q7SZC5	Nucleoporin NDC1 (Transmembrane protein 48)	NA	335236	ndc1 tmem48 zgc:55636	integral component of membrane [GO:0016021]; nuclear membrane [GO:0031965]; nuclear pore transmembrane ring [GO:0070762]; structural constituent of nuclear pore [GO:0017056]; mRNA transport [GO:0051028]; nuclear pore organization [GO:0006999]; protein transport [GO:0015031]	-0.349238	-0.0677394	1.81502	2.09651	0.281486	0.814763	1.78989e-05	4.05375e-06	0.44514	0.900491	0.00024866	8.44748e-05	0	0	1	1
Q7SZE5	Protein transport protein Sec23A (SEC23-related protein A)	ENSDARG00000104230	406774	sec23a	COPII vesicle coat [GO:0030127]; Golgi membrane [GO:0000139]; smooth endoplasmic reticulum membrane [GO:0030868]; zinc ion binding [GO:0008270]; cartilage development [GO:0051216]; embryonic neurocranium morphogenesis [GO:0048702]; ER to Golgi vesicle-mediated transport [GO:0006888]; intracellular protein transport [GO:0006886]; pectoral fin morphogenesis [GO:0035138]	-0.252576	-0.596641	1.6136	1.26954	0.35351	0.0248034	9.9315e-06	0.000149541	0.524982	0.0722893	0.000160394	0.00130304	0	0	1	1
Q7SZQ7	Surfeit locus protein 4	ENSDARG00000104647	394102	surf4	endoplasmic reticulum membrane [GO:0005789]; endoplasmic reticulum-Golgi intermediate compartment membrane [GO:0033116]; Golgi membrane [GO:0000139]; integral component of membrane [GO:0016021]	-0.665735	0.0444345	-0.43218	0.27799	0.0225002	0.854566	0.102418	0.287982	0.0676958	0.920277	0.212788	0.451839	0	0	0	0
Q7T2A5	Eukaryotic translation initiation factor 3 subunit L (eIF3l) (Eukaryotic translation initiation factor 3 subunit 6-interacting protein) (Eukaryotic translation initiation factor 3 subunit E-interacting protein)	ENSDARG00000101082	406402	eif3l eif3eip eif3s6ip	eukaryotic translation initiation factor 3 complex [GO:0005852]; translation initiation factor activity [GO:0003743]; translational initiation [GO:0006413]	0.0303703	-0.0516535	0.904857	0.822833	0.923288	0.856984	0.00753041	0.014496	0.955075	0.920277	0.0278778	0.0475865	0	0	1	1
Q7T2B9	Myotrophin	ENSDARG00000104018	406240	mtpn	nucleus [GO:0005634]; perinuclear region of cytoplasm [GO:0048471]	0.675417	0.150044	0.953778	0.428405	0.0282962	0.562373	0.00251404	0.130929	0.0803487	0.706227	0.0119661	0.257866	0	0	1	0
Q7T2E3	Casein kinase I isoform delta-A (CKI-delta-A) (CKId-A) (EC 2.7.11.1) (Casein kinase I isoform delta-like)	ENSDARG00000008370	322106	csnk1da csnk1dl si:ch211-234h8.6	cytoplasm [GO:0005737]; nucleus [GO:0005634]; ATP binding [GO:0005524]; protein serine/threonine kinase activity [GO:0004674]; endocytosis [GO:0006897]; peptidyl-serine phosphorylation [GO:0018105]; regulation of cell shape [GO:0008360]; Wnt signaling pathway [GO:0016055]	-0.112909	0.0716446	1.1719	1.35645	0.644621	0.746867	0.000110793	2.80903e-05	0.776403	0.85343	0.00106824	0.000348968	0	0	1	1
Q7T356	14-3-3 protein beta/alpha-B	NA	406419	ywhabb ywhab ywhab2 zgc:64092	cytoplasm [GO:0005737]; protein domain specific binding [GO:0019904]	0.358989	0.554717	0.553764	0.749492	0.47838	0.235073	0.255153	0.135405	0.642481	0.387404	0.415344	0.263654	0	0	0	0
Q7T385	V-type proton ATPase subunit C 1-A (V-ATPase subunit C 1-A) (Vacuolar proton pump subunit C 1-A)	ENSDARG00000023967	368907	atp6v1c1a atp6v1c1 zgc:64034	lysosomal membrane [GO:0005765]; vacuolar proton-transporting V-type ATPase, V1 domain [GO:0000221]; hydrogen-exporting ATPase activity, phosphorylative mechanism [GO:0008553]; proton-transporting ATPase activity, rotational mechanism [GO:0046961]; ATP hydrolysis coupled proton transport [GO:0015991]	-0.102855	0.711138	-1.42777	-0.613777	0.564905	0.000421167	2.9204e-07	0.0023086	0.707912	0.00294134	1.0649e-05	0.0112982	0	1	-1	-1
Q7T394	Lissencephaly-1 homolog A (Platelet-activating factor acetylhydrolase IB subunit alpha a)	ENSDARG00000032013	394246	pafah1b1a lis1b si:dkey-95O3.1	axon cytoplasm [GO:1904115]; cell cortex [GO:0005938]; centrosome [GO:0005813]; cytoplasm [GO:0005737]; kinetochore [GO:0000776]; microtubule [GO:0005874]; microtubule associated complex [GO:0005875]; dynein complex binding [GO:0070840]; microtubule binding [GO:0008017]; brain morphogenesis [GO:0048854]; cell division [GO:0051301]; establishment of mitotic spindle orientation [GO:0000132]; germ c…	-0.0248381	0.584622	-0.997688	-0.388229	0.900888	0.00493604	7.3327e-05	0.0571926	0.94248	0.0200546	0.000789488	0.136083	0	1	-1	0
Q7T3A4	Ras-related protein Rab-13	ENSDARG00000034771	373105	rab13	bicellular tight junction [GO:0005923]; cytoplasmic vesicle [GO:0031410]; cytoplasmic vesicle membrane [GO:0030659]; endocytic vesicle [GO:0030139]; insulin-responsive compartment [GO:0032593]; lamellipodium [GO:0030027]; lateral plasma membrane [GO:0016328]; neuron projection [GO:0043005]; plasma membrane [GO:0005886]; recycling endosome [GO:0055037]; recycling endosome membrane [GO:0055038]; tr…	-0.0744644	2.44507	-0.793083	1.72646	0.950708	0.042173	0.491999	0.154899	0.970675	0.108855	0.653974	0.289204	0	0	0	0
Q7T3B0	Eukaryotic translation initiation factor 3 subunit M (eIF3m)	ENSDARG00000013931	334626	eif3m si:ch211-4l14.1 zgc:63996	eukaryotic translation initiation factor 3 complex [GO:0005852]; translation initiation factor activity [GO:0003743]; cytoplasmic translational initiation [GO:0002183]	-0.115963	0.92123	-1.21086	-0.173671	0.724933	0.00668011	0.00124389	0.585095	0.83926	0.0254593	0.00678102	0.728269	0	1	-1	0
Q7T3C6	Cleavage and polyadenylation specificity factor subunit 5	ENSDARG00000003153	394092	cpsf5	mRNA cleavage factor complex [GO:0005849]; paraspeckles [GO:0042382]; AU-rich element binding [GO:0017091]; hydrolase activity [GO:0016787]; mRNA binding [GO:0003729]; mRNA polyadenylation [GO:0006378]; mRNA processing [GO:0006397]	-0.115709	-0.43076	1.89954	1.58448	0.717368	0.151102	1.11005e-05	9.19758e-05	0.836752	0.284003	0.0001749	0.000943117	0	0	1	1
Q7T3C7	Reticulon-4-interacting protein 1 homolog, mitochondrial	NA	393323	rtn4ip1	mitochondrial outer membrane [GO:0005741]; oxidoreductase activity [GO:0016491]; eye photoreceptor cell development [GO:0042462]; regulation of dendrite development [GO:0050773]; retina layer formation [GO:0010842]	-0.0253159	-0.0237769	-0.71428	-0.712741	0.928758	0.92635	0.0160736	0.0176319	0.956902	0.955946	0.0515314	0.055427	0	0	0	0
Q7T3D0	Tumor necrosis factor alpha-induced protein 8-like protein 3 (TNF alpha-induced protein 8-like protein 3) (TNFAIP8-like protein 3)	ENSDARG00000088709	393322	tnfaip8l3 si:ch211-12a1.1 zgc:63960	cytoplasm [GO:0005737]; plasma membrane [GO:0005886]; lipid transport [GO:0006869]	-0.223352	0.403536	-0.324954	0.301934	0.484437	0.174177	0.28852	0.329824	0.646584	0.312986	0.451839	0.498984	0	0	0	0
Q7T3E8	Mitochondrial fission regulator 1-like	ENSDARG00000003940	334296	mtfr1l fam54b zgc:63922	mitochondrion [GO:0005739]; aerobic respiration [GO:0009060]; mitochondrial fission [GO:0000266]	-0.099615	-0.113784	-0.285195	-0.299364	0.845005	0.805895	0.557025	0.543816	0.917741	0.895908	0.704724	0.697034	0	0	0	0
Q7T3H1	Dynactin subunit 2	NA	394141	dctn2	centrosome [GO:0005813]; cytoplasm [GO:0005737]; dynactin complex [GO:0005869]; dynein complex [GO:0030286]; membrane [GO:0016020]; microtubule [GO:0005874]; vesicle [GO:0031982]; motor activity [GO:0003774]; auditory receptor cell development [GO:0060117]; establishment of nucleus localization [GO:0040023]; establishment or maintenance of apical/basal cell polarity [GO:0035088]; eye photorecepto…	0.332068	-0.929218	0.951579	-0.309707	0.11899	0.000125387	0.000151282	0.129928	0.239463	0.00113286	0.00130304	0.256677	0	-1	1	0
Q7ZT42	Staphylococcal nuclease domain-containing protein 1 (100 kDa coactivator) (4SNc-Tudor domain protein) (p100 co-activator)	ENSDARG00000006766	324404	snd1 sn4tdr	cytoplasm [GO:0005737]; nucleus [GO:0005634]; RISC complex [GO:0016442]; nuclease activity [GO:0004518]; nucleic acid binding [GO:0003676]; gene silencing by RNA [GO:0031047]; RNA catabolic process [GO:0006401]	-0.484491	0.617844	-0.59466	0.507675	0.10079	0.0266783	0.038752	0.0762527	0.210713	0.0767669	0.101971	0.169567	0	0	0	0
Q7ZTY4	Histone-binding protein RBBP7 (Retinoblastoma-binding protein 7) (RBBP-7)	NA	322129	rbbp7 rbb4l	ESC/E(Z) complex [GO:0035098]; covalent chromatin modification [GO:0016569]; DNA replication [GO:0006260]; fin regeneration [GO:0031101]; hematopoietic progenitor cell differentiation [GO:0002244]; regulation of transcription, DNA-templated [GO:0006355]; transcription, DNA-templated [GO:0006351]	0.173781	-0.557863	0.240364	-0.49128	0.525803	0.0362978	0.358287	0.0754419	0.683058	0.0966944	0.528616	0.168635	0	0	0	0
Q7ZU42	Obg-like ATPase 1	ENSDARG00000044565	326864	ola1 zgc:55768	cytoplasm [GO:0005737]; nucleolus [GO:0005730]; ATP binding [GO:0005524]; ATPase activity [GO:0016887]; GTP binding [GO:0005525]; metal ion binding [GO:0046872]	-0.020019	0.0836415	-1.90695	-1.80329	0.936059	0.71274	5.5207e-07	1.3361e-06	0.962123	0.8348	1.69883e-05	3.52295e-05	0	0	-1	-1
Q7ZU99	Transitional endoplasmic reticulum ATPase (TER ATPase) (EC 3.6.4.6) (Protein CDC48) (Valosin-containing protein) (VCP)	ENSDARG00000020008	327197	vcp cdc48 si:ch211-113n10.2	cytoplasm [GO:0005737]; cytosol [GO:0005829]; nucleus [GO:0005634]; site of double-strand break [GO:0035861]; ATP binding [GO:0005524]; ATPase activity [GO:0016887]; lipid binding [GO:0008289]; autophagosome maturation [GO:0097352]; autophagy [GO:0006914]; cell cycle [GO:0007049]; cellular response to DNA damage stimulus [GO:0006974]; chordate embryonic development [GO:0043009]; double-strand bre…	0.0285994	-0.219127	-0.347889	-0.595615	0.857595	0.144163	0.0331256	0.00123936	0.920277	0.275939	0.0899124	0.00678102	0	0	0	-1
Q7ZUC7	Prostaglandin E synthase 2 (EC 5.3.99.3) (Microsomal prostaglandin E synthase 2) (mPGES-2)	NA	799964	ptges2 pges2 ptgesl	Golgi membrane [GO:0000139]; integral component of membrane [GO:0016021]; electron carrier activity [GO:0009055]; glutathione binding [GO:0043295]; heme binding [GO:0020037]; lyase activity [GO:0016829]; prostaglandin-E synthase activity [GO:0050220]; protein disulfide oxidoreductase activity [GO:0015035]; cell redox homeostasis [GO:0045454]; prostaglandin biosynthetic process [GO:0001516]	-0.00447818	-0.0459844	0.325909	0.284403	0.984208	0.8231	0.142912	0.203739	0.986499	0.90429	0.274014	0.348008	0	0	0	0
Q7ZUG0	Small nuclear ribonucleoprotein E (snRNP-E) (Sm protein E) (Sm-E) (SmE)	ENSDARG00000033175	393979	snrpe zgc:56682	cytosol [GO:0005829]; methylosome [GO:0034709]; pICln-Sm protein complex [GO:0034715]; precatalytic spliceosome [GO:0071011]; SMN-Sm protein complex [GO:0034719]; U1 snRNP [GO:0005685]; U2 snRNP [GO:0005686]; U4 snRNP [GO:0005687]; U4/U6 x U5 tri-snRNP complex [GO:0046540]; U5 snRNP [GO:0005682]; RNA binding [GO:0003723]; spliceosomal snRNP assembly [GO:0000387]	-0.0702507	0.323298	0.750689	1.14424	0.732462	0.0976969	0.0013049	2.71258e-05	0.843441	0.205243	0.00696664	0.000340257	0	0	1	1
Q7ZUH1	UPF0568 protein C14orf166 homolog	NA	NA	zgc:56576	cytoplasm [GO:0005737]; cytosol [GO:0005829]; nucleus [GO:0005634]; tRNA-splicing ligase complex [GO:0072669]; RNA binding [GO:0003723]; RNA polymerase II core binding [GO:0000993]; positive regulation of transcription from RNA polymerase II promoter [GO:0045944]; transcription, DNA-templated [GO:0006351]; tRNA splicing, via endonucleolytic cleavage and ligation [GO:0006388]	0.140869	2.6876	-2.1391	0.407629	0.686025	2.7499e-07	7.60173e-06	0.234052	0.81316	1.04497e-05	0.000130952	0.386694	0	1	-1	0
Q7ZUN8	Synaptobrevin homolog YKT6 (EC 2.3.1.-)	NA	394067	ykt6 zgc:55536	cytoplasmic vesicle membrane [GO:0030659]; cytosol [GO:0005829]; Golgi membrane [GO:0000139]; integral component of membrane [GO:0016021]; SNARE complex [GO:0031201]; SNAP receptor activity [GO:0005484]; SNARE binding [GO:0000149]; transferase activity [GO:0016740]; exocytosis [GO:0006887]; protein transport [GO:0015031]; vesicle fusion [GO:0006906]	0.0053317	0.534797	0.0494393	0.578904	0.984087	0.0404327	0.845441	0.0368007	0.986499	0.104687	0.917741	0.0974313	0	0	0	0
Q7ZUP0	Acidic leucine-rich nuclear phosphoprotein 32 family member A	ENSDARG00000006487	335907	anp32a zgc:55516	cytoplasm [GO:0005737]; endoplasmic reticulum [GO:0005783]; nucleus [GO:0005634]; perinuclear region of cytoplasm [GO:0048471]; histone binding [GO:0042393]; histone exchange [GO:0043486]; nucleocytoplasmic transport [GO:0006913]; nucleosome assembly [GO:0006334]; regulation of apoptotic process [GO:0042981]	0.181216	-0.543306	0.0696724	-0.65485	0.476789	0.0291084	0.771389	0.0150107	0.641011	0.0814026	0.872602	0.0488509	0	0	0	-1
Q7ZUW2	Hypoxia up-regulated protein 1	NA	327133	hyou1	endoplasmic reticulum lumen [GO:0005788]; ATP binding [GO:0005524]	-1.4978	-0.128259	-0.872159	0.497382	0.00321303	0.746753	0.0486272	0.247033	0.0144642	0.85343	0.120588	0.404008	-1	0	0	0
Q7ZV22	S-methyl-5'-thioadenosine phosphorylase (EC 2.4.2.28) (5'-methylthioadenosine phosphorylase) (MTA phosphorylase) (MTAP) (MTAPase)	ENSDARG00000037261	393526	mtap zgc:66012	cytoplasm [GO:0005737]; nucleus [GO:0005634]; S-methyl-5-thioadenosine phosphorylase activity [GO:0017061]; L-methionine salvage from methylthioadenosine [GO:0019509]; purine ribonucleoside salvage [GO:0006166]	0.361483	-0.263278	0.614246	-0.0105152	0.0814841	0.155201	0.00434834	0.955782	0.179043	0.289349	0.0179602	0.973419	0	0	1	0
Q7ZV34	Malignant T-cell-amplified sequence 1 (MCT-1)	NA	394046	mcts1 zgc:56242	cytosolic small ribosomal subunit [GO:0022627]; RNA binding [GO:0003723]; cell cycle [GO:0007049]; formation of translation preinitiation complex [GO:0001731]; regulation of growth [GO:0040008]; regulation of transcription, DNA-templated [GO:0006355]; transcription, DNA-templated [GO:0006351]; translation reinitiation [GO:0002188]	0.314961	-1.44336	1.3396	-0.418721	0.362825	0.000252924	0.000729025	0.214283	0.532088	0.00192223	0.00452837	0.360957	0	-1	1	0
Q7ZV43	Toll-interacting protein	NA	NA	tollip zgc:76985	cytoplasm [GO:0005737]; ubiquitin binding [GO:0043130]; ubiquitin conjugating enzyme binding [GO:0031624]; autophagy [GO:0006914]; inflammatory response [GO:0006954]; innate immune response [GO:0045087]; negative regulation of Wnt signaling pathway [GO:0030178]; phosphorylation [GO:0016310]; ubiquitin-dependent protein catabolic process [GO:0006511]	0.525475	-0.427514	1.67712	0.724134	0.0480647	0.0731294	2.57903e-06	0.00753045	0.119422	0.164892	5.95019e-05	0.0278778	0	0	1	1
Q7ZV68	Vacuolar protein sorting-associated protein 29 (Vesicle protein sorting 29)	ENSDARG00000069521	573437	vps29 zK83d9.2-001	cytosol [GO:0005829]; endosome [GO:0005768]; endosome membrane [GO:0010008]; retromer complex [GO:0030904]; zinc ion binding [GO:0008270]; intracellular protein transport [GO:0006886]; retrograde transport, endosome to Golgi [GO:0042147]	0.127713	-0.328945	-0.938218	-1.39488	0.586763	0.135855	0.000601396	1.28905e-05	0.729642	0.263947	0.00390454	0.000189257	0	0	-1	-1
Q7ZV82	60S ribosomal protein L27	ENSDARG00000015128	325618	rpl27 zgc:56171	cytosolic large ribosomal subunit [GO:0022625]; structural constituent of ribosome [GO:0003735]; erythrocyte differentiation [GO:0030218]; translation [GO:0006412]	-0.734606	1.38603	1.10011	3.22074	0.089549	0.00181289	0.0116607	5.0064e-07	0.193151	0.00922146	0.0403904	1.65854e-05	0	1	1	1
Q7ZVA6	Eukaryotic initiation factor 4A-III (eIF-4A-III) (eIF4A-III) (EC 3.6.4.13) (ATP-dependent RNA helicase DDX48) (ATP-dependent RNA helicase eIF4A-3) (DEAD box protein 48) (Eukaryotic translation initiation factor 4A isoform 3)	NA	394053	eif4a3 ddx48	catalytic step 2 spliceosome [GO:0071013]; cytoplasm [GO:0005737]; nuclear speck [GO:0016607]; nucleolus [GO:0005730]; ATP binding [GO:0005524]; ATP-dependent RNA helicase activity [GO:0004004]; RNA binding [GO:0003723]; mRNA processing [GO:0006397]; mRNA transport [GO:0051028]; nuclear-transcribed mRNA catabolic process, nonsense-mediated decay [GO:0000184]; regulation of alternative mRNA splici…	-0.110027	0.109085	-2.21168	-1.99257	0.590248	0.557101	5.06e-09	2.589e-08	0.732565	0.704724	4.35529e-07	1.52034e-06	0	0	-1	-1
Q7ZVB2	Aldehyde dehydrogenase family 9 member A1-A (EC 1.2.1.3)	ENSDARG00000069100	100005587	aldh9a1a aldh9a1l	cytoplasm [GO:0005737]; aldehyde dehydrogenase (NAD) activity [GO:0004029]	-0.448125	-0.0886543	-0.717536	-0.358065	0.0289989	0.60734	0.00096936	0.0635428	0.0814026	0.748744	0.0056415	0.148727	0	0	-1	0
Q7ZVF3	Succinate dehydrogenase [ubiquinone] flavoprotein subunit, mitochondrial (EC 1.3.5.1) (Flavoprotein subunit of complex II) (Fp)	ENSDARG00000016721	393884	sdha si:dkeyp-84f11.2	mitochondrial respiratory chain complex II, succinate dehydrogenase complex (ubiquinone) [GO:0005749]; electron carrier activity [GO:0009055]; flavin adenine dinucleotide binding [GO:0050660]; succinate dehydrogenase (ubiquinone) activity [GO:0008177]; anaerobic respiration [GO:0009061]; mitochondrial electron transport, succinate to ubiquinone [GO:0006121]; respiratory electron transport chain […	-0.18242	-0.507118	0.286795	-0.0379022	0.410303	0.020226	0.180372	0.857392	0.578724	0.0628174	0.320551	0.920277	0	0	0	0
Q7ZVI7	Actin, cytoplasmic 1 (Beta-actin-1) [Cleaved into: Actin, cytoplasmic 1, N-terminally processed]	ENSDARG00000037746	57934	actba bact bactin1 bactzf	cytoskeleton [GO:0005856]; dense body [GO:0097433]; focal adhesion [GO:0005925]; plasma membrane [GO:0005886]; ATP binding [GO:0005524]	-0.114527	-0.143098	-0.44999	-0.478562	0.505201	0.362526	0.0125243	0.00950716	0.666517	0.532088	0.042695	0.0339316	0	0	-1	-1
Q7ZVK3	NAD-dependent protein deacetylase sirtuin-2 (EC 3.5.1.-) (Regulatory protein SIR2 homolog 2) (SIR2-like protein 2)	NA	322309	sirt2 zgc:77003	centriole [GO:0005814]; centrosome [GO:0005813]; chromosome [GO:0005694]; cytoplasm [GO:0005737]; cytosol [GO:0005829]; glial cell projection [GO:0097386]; juxtaparanode region of axon [GO:0044224]; meiotic spindle [GO:0072687]; midbody [GO:0030496]; mitotic spindle [GO:0072686]; myelin sheath [GO:0043209]; nuclear heterochromatin [GO:0005720]; nucleus [GO:0005634]; paranodal junction [GO:0033010…	-0.223864	0.269734	-0.155625	0.337973	0.334626	0.205782	0.476156	0.138536	0.502569	0.349829	0.641011	0.268348	0	0	0	0
Q7ZVT5	Protein rogdi homolog	NA	335642	rogdi zgc:55665	nuclear envelope [GO:0005635]	0.308739	0.269114	-0.10894	-0.148565	0.199884	0.217719	0.625164	0.51294	0.344333	0.365791	0.760924	0.67309	0	0	0	0
Q7ZVX6	NEDD8-activating enzyme E1 catalytic subunit (EC 6.3.2.-) (NEDD8-activating enzyme E1C) (Ubiquitin-activating enzyme E1C) (Ubiquitin-like modifier-activating enzyme 3) (Ubiquitin-activating enzyme 3)	ENSDARG00000057987	406776	uba3 ube1c zgc:55528	cytoplasm [GO:0005737]; acid-amino acid ligase activity [GO:0016881]; ATP binding [GO:0005524]; NEDD8 activating enzyme activity [GO:0019781]; protein neddylation [GO:0045116]	-0.110406	-0.0592254	-0.415909	-0.364728	0.622115	0.770431	0.0637268	0.104346	0.759709	0.87239	0.148888	0.21536	0	0	0	0
Q7ZVY5	Citrate synthase, mitochondrial (EC 2.3.3.1) (Citrate (Si)-synthase)	NA	322339	cs zgc:55507	mitochondrial matrix [GO:0005759]; citrate (Si)-synthase activity [GO:0004108]; carbohydrate metabolic process [GO:0005975]; response to activity [GO:0014823]; tricarboxylic acid cycle [GO:0006099]	-0.313516	0.718849	-0.829372	0.202993	0.229942	0.00638921	0.00321033	0.413195	0.382349	0.0244227	0.0144642	0.581533	0	1	-1	0
Q7ZW38	Selenide, water dikinase 1 (EC 2.7.9.3) (Selenium donor protein 1) (Selenophosphate synthase 1)	ENSDARG00000058292	324947	sephs1 si:ch211-220f12.5	nuclear membrane [GO:0031965]; plasma membrane [GO:0005886]; ATP binding [GO:0005524]; protein heterodimerization activity [GO:0046982]; protein homodimerization activity [GO:0042803]; selenide, water dikinase activity [GO:0004756]	0.30727	-0.449002	1.18326	0.426987	0.114599	0.016514	5.40374e-06	0.0286198	0.232072	0.0521665	0.000104204	0.0807353	0	0	1	0
Q7ZW47	Double-stranded RNA-binding protein Staufen homolog 2	NA	NA	stau2 zgc:55287	microtubule [GO:0005874]; RNA binding [GO:0003723]; germ cell development [GO:0007281]; germ cell migration [GO:0008354]; transport [GO:0006810]	0.0867545	-0.200645	-0.0578623	-0.345261	0.719401	0.365935	0.800271	0.15056	0.83756	0.534829	0.892105	0.283975	0	0	0	0
Q7ZW98	AP-2 complex subunit mu-B (AP-2 mu-B chain) (Clathrin assembly protein complex 2 mu-B medium chain) (Clathrin coat assembly protein AP50-B) (Clathrin coat-associated protein AP50-B) (Mu2-adaptin-B) (Plasma membrane adaptor AP-2 50 kDa protein B)	NA	394001	ap2m1b ap2m1 zgc:56643	clathrin adaptor complex [GO:0030131]; clathrin-coated pit [GO:0005905]; plasma membrane [GO:0005886]; lipid binding [GO:0008289]; endocytosis [GO:0006897]; intracellular protein transport [GO:0006886]; Wnt signaling pathway [GO:0016055]	0.0697875	0.356238	-0.968568	-0.682117	0.77332	0.119819	0.000614233	0.00922227	0.872602	0.240755	0.00396795	0.0331899	0	0	-1	-1
Q7ZWA3	RNA-binding motif protein, X chromosome (Heterogeneous nuclear ribonucleoprotein G) (hnRNP G)	ENSDARG00000014244	321860	rbmx	catalytic step 2 spliceosome [GO:0071013]; extracellular exosome [GO:0070062]; nuclear euchromatin [GO:0005719]; nucleus [GO:0005634]; supraspliceosomal complex [GO:0044530]; chromatin binding [GO:0003682]; core promoter binding [GO:0001047]; mRNA binding [GO:0003729]; RNA binding [GO:0003723]; cellular response to interleukin-1 [GO:0071347]; membrane protein ectodomain proteolysis [GO:0006509]; …	0.0769591	0.714571	0.0381858	0.675798	0.759077	0.00593803	0.872343	0.0119977	0.861043	0.0229699	0.922827	0.0413361	0	1	0	1
Q7ZWD4	UDP-N-acetylhexosamine pyrophosphorylase-like protein 1 (EC 2.7.7.-)	NA	393264	uap1l1 zgc:56509	cytosol [GO:0005829]; UDP-N-acetylglucosamine diphosphorylase activity [GO:0003977]; UDP-N-acetylglucosamine biosynthetic process [GO:0006048]	-0.715621	-0.223723	0.59251	1.08441	0.0657008	0.505339	0.103558	0.00686786	0.152397	0.666517	0.214417	0.0258696	0	0	0	1
Q7ZWE9	UMP-CMP kinase (EC 2.7.4.14) (Deoxycytidylate kinase) (CK) (dCMP kinase) (Nucleoside-diphosphate kinase) (EC 2.7.4.6) (Uridine monophosphate/cytidine monophosphate kinase) (UMP/CMP kinase) (UMP/CMPK)	NA	NA	cmpk cmpk1	cytoplasm [GO:0005737]; nucleus [GO:0005634]; ATP binding [GO:0005524]; cytidylate kinase activity [GO:0004127]; nucleoside diphosphate kinase activity [GO:0004550]; uridylate kinase activity [GO:0009041]; 'de novo' pyrimidine nucleobase biosynthetic process [GO:0006207]; nucleoside diphosphate phosphorylation [GO:0006165]; nucleoside triphosphate biosynthetic process [GO:0009142]; pyrimidine nuc…	0.545479	-0.308726	-0.453914	-1.30812	0.110283	0.307296	0.157122	0.00070531	0.225096	0.474912	0.291309	0.00440222	0	0	0	-1
Q7ZWJ4	60S ribosomal protein L18a	ENSDARG00000025073	394035	rpl18a zgc:56546	cytosolic large ribosomal subunit [GO:0022625]; RNA binding [GO:0003723]; structural constituent of ribosome [GO:0003735]; translation [GO:0006412]	-0.916338	0.568273	-0.591868	0.892743	0.0693353	0.20193	0.202836	0.0663245	0.158832	0.346963	0.347601	0.153569	0	0	0	0
Q803D2	Lissencephaly-1 homolog B (Platelet-activating factor acetylhydrolase IB subunit alpha b)	NA	394247	pafah1b1b lis1a	axon cytoplasm [GO:1904115]; cell cortex [GO:0005938]; centrosome [GO:0005813]; cytoplasm [GO:0005737]; kinetochore [GO:0000776]; microtubule [GO:0005874]; microtubule associated complex [GO:0005875]; dynein complex binding [GO:0070840]; microtubule binding [GO:0008017]; apical protein localization [GO:0045176]; brain morphogenesis [GO:0048854]; cell division [GO:0051301]; establishment of mitoti…	0.289065	0.249654	0.517572	0.478161	0.201948	0.223892	0.0233881	0.0364951	0.346963	0.373732	0.0694653	0.0970198	0	0	0	0
Q803F6	40S ribosomal protein SA (37 kDa laminin receptor precursor) (37LRP) (37/67 kDa laminin receptor) (LRP/LR) (67 kDa laminin receptor) (67LR) (Laminin receptor 1) (LamR) (Laminin-binding protein precursor p40) (LBP/p40)	ENSDARG00000019181	394027	rpsa lamr1	90S preribosome [GO:0030686]; cytosolic small ribosomal subunit [GO:0022627]; nucleus [GO:0005634]; plasma membrane [GO:0005886]; laminin receptor activity [GO:0005055]; structural constituent of ribosome [GO:0003735]; endonucleolytic cleavage in ITS1 to separate SSU-rRNA from 5.8S rRNA and LSU-rRNA from tricistronic rRNA transcript (SSU-rRNA, 5.8S rRNA, LSU-rRNA) [GO:0000447]; endonucleolytic cl…	-0.118314	-0.429319	-0.231547	-0.542552	0.578478	0.0382249	0.259199	0.0160689	0.721423	0.100789	0.417616	0.0515314	0	0	0	0
Q803G5	Sorting and assembly machinery component 50 homolog A	NA	393111	samm50a samm50 zgc:55803	integral component of membrane [GO:0016021]; mitochondrial outer membrane [GO:0005741]; cristae formation [GO:0042407]; liver development [GO:0001889]	-0.497963	0.207475	-0.37681	0.328629	0.162096	0.510532	0.25898	0.329465	0.297576	0.671698	0.417616	0.498984	0	0	0	0
Q803Q2	Nuclear distribution protein nudE-like 1-B	ENSDARG00000104225	333957	ndel1b	centrosome [GO:0005813]; cytoplasm [GO:0005737]; kinesin complex [GO:0005871]; kinetochore [GO:0000776]; microtubule [GO:0005874]; spindle [GO:0005819]; microtubule binding [GO:0008017]; cell migration [GO:0016477]; centrosome localization [GO:0051642]; chromosome segregation [GO:0007059]; establishment of chromosome localization [GO:0051303]; establishment of mitotic spindle orientation [GO:0000…	-1.09271	0.312222	-4.47887	-3.07393	0.00531285	0.323228	3.7e-10	8.301e-08	0.0210558	0.493047	8.4872e-08	3.97233e-06	-1	0	-1	-1
Q803W1	Secernin-3	ENSDARG00000016611	326058	scrn3 zgc:55430	dipeptidase activity [GO:0016805]; exocytosis [GO:0006887]	0.430156	0.599363	0.757516	0.926724	0.214142	0.0649916	0.029103	0.0107802	0.360957	0.151024	0.0814026	0.0381506	0	0	0	1
Q804S6	Homeobox protein EMX1 (Empty spiracles homolog 1) (Empty spiracles-like protein 1)	ENSDARG00000039569	378964	emx1	nucleus [GO:0005634]; sequence-specific DNA binding [GO:0043565]; multicellular organism development [GO:0007275]; regulation of transcription, DNA-templated [GO:0006355]	-0.113502	-0.22291	0.104132	-0.00527637	0.521216	0.175808	0.534616	0.975111	0.678841	0.314604	0.689346	0.98459	0	0	0	0
Q8AXZ4	Contactin-1a (F3/F11/contactin) (Neural cell recognition molecule F11)	NA	NA	cntn1a cntn1	anchored component of membrane [GO:0031225]; plasma membrane [GO:0005886]; cell adhesion [GO:0007155]; neuron projection development [GO:0031175]	-0.12882	0.28967	-1.01684	-0.598348	0.476599	0.0905683	1.94006e-05	0.00299794	0.641011	0.193688	0.000266498	0.0138829	0	0	-1	-1
Q8JFV8	Synaptic vesicle membrane protein VAT-1 homolog (EC 1.-.-.-)	ENSDARG00000056481	NA	vat1 si:dz163l24.2	cofactor binding [GO:0048037]; oxidoreductase activity [GO:0016491]; zinc ion binding [GO:0008270]	0.0941075	-0.233967	0.675548	0.347474	0.567105	0.129819	0.000464983	0.0399995	0.709981	0.256677	0.00317861	0.103983	0	0	1	0
Q8JGR4	60S ribosomal protein L24	NA	192301	rpl24	cytosolic large ribosomal subunit [GO:0022625]; RNA binding [GO:0003723]; structural constituent of ribosome [GO:0003735]; assembly of large subunit precursor of preribosome [GO:1902626]; chordate embryonic development [GO:0043009]; ribosomal large subunit assembly [GO:0000027]; translation [GO:0006412]	-0.439179	2.34595	-1.634	1.15114	0.398658	0.000122484	0.00381765	0.0316884	0.569133	0.00111645	0.016225	0.0871095	0	1	-1	0
Q8JGS9	40S ribosomal protein S18	ENSDARG00000100392	192300	rps18 ke3	cytosol [GO:0005829]; small ribosomal subunit [GO:0015935]; rRNA binding [GO:0019843]; structural constituent of ribosome [GO:0003735]; multicellular organism development [GO:0007275]; regulation of cell cycle [GO:0051726]; ribosome biogenesis [GO:0042254]; translation [GO:0006412]	-0.308699	0.535354	-1.63101	-0.786955	0.293804	0.0551906	2.0008e-05	0.0112696	0.458447	0.132539	0.000266498	0.0393522	0	0	-1	-1
Q8JH70	Fructose-bisphosphate aldolase C-B (EC 4.1.2.13) (Brain-type aldolase-B)	ENSDARG00000019702	369193	aldocb aldoc	fructose-bisphosphate aldolase activity [GO:0004332]; glycolytic process [GO:0006096]	0.525437	-0.20596	0.695113	-0.0362841	0.0285356	0.313112	0.00408044	0.864576	0.0806739	0.480834	0.0171166	0.922827	0	0	1	0
Q8JIU7	Nascent polypeptide-associated complex subunit alpha (NAC-alpha) (Alpha-NAC)	ENSDARG00000005513	195823	naca	cytoplasm [GO:0005737]; nascent polypeptide-associated complex [GO:0005854]; nucleus [GO:0005634]; myofibril assembly [GO:0030239]; protein transport [GO:0015031]	0.0101949	-1.55023	-0.879705	-2.44013	0.975492	9.55227e-05	0.0121679	1.07948e-06	0.98459	0.000967953	0.0417495	2.96743e-05	0	-1	-1	-1
Q8QFX6	Neuropilin-1a (znrp1)	NA	NA	nrp1a np-1 nrp1	integral component of membrane [GO:0016021]; growth factor binding [GO:0019838]; heparin binding [GO:0008201]; metal ion binding [GO:0046872]; semaphorin receptor activity [GO:0017154]; vascular endothelial growth factor-activated receptor activity [GO:0005021]; angiogenesis [GO:0001525]; animal organ morphogenesis [GO:0009887]; axon extension [GO:0048675]; axon guidance [GO:0007411]; axonal fasc…	0.13985	0.965794	-0.153965	0.671979	0.663327	0.00406527	0.613615	0.0422107	0.793536	0.0171086	0.752888	0.108855	0	1	0	0
Q8UUR3	Cytoglobin-1	NA	246090	cygb1 cygb cygb-1 zgc:109806	cytoplasm [GO:0005737]; heme binding [GO:0020037]; iron ion binding [GO:0005506]; nitrite reductase activity [GO:0098809]; oxygen binding [GO:0019825]; oxygen transporter activity [GO:0005344]; response to cadmium ion [GO:0046686]	-0.218742	-0.0625114	-1.30665	-1.15042	0.430786	0.802443	0.000122706	0.000471271	0.598468	0.893755	0.00111645	0.00317888	0	0	-1	-1
Q90275	Cadherin-2 (Neural cadherin) (N-cadherin) (ZNCAD)	NA	30291	cdh2	catenin complex [GO:0016342]; integral component of membrane [GO:0016021]; intercalated disc [GO:0014704]; perinuclear region of cytoplasm [GO:0048471]; plasma membrane [GO:0005886]; presynaptic membrane [GO:0042734]; calcium ion binding [GO:0005509]; adherens junction organization [GO:0034332]; auditory receptor cell stereocilium organization [GO:0060088]; axial mesoderm structural organization …	-0.198227	-0.397678	-0.695536	-0.894987	0.532921	0.178838	0.0318733	0.00893611	0.688744	0.318263	0.0872463	0.0324311	0	0	0	-1
Q90460	CD166 antigen homolog A (Activated leukocyte cell adhesion molecule A) (DM-GRASP homolog) (Neurolin) (CD antigen CD166)	NA	30194	alcama alcam cd166	axon [GO:0030424]; dendrite [GO:0030425]; integral component of membrane [GO:0016021]; plasma membrane [GO:0005886]; identical protein binding [GO:0042802]; adaptive immune response [GO:0002250]; axonogenesis [GO:0007409]; cartilage morphogenesis [GO:0060536]; cell adhesion [GO:0007155]; embryonic viscerocranium morphogenesis [GO:0048703]; heart looping [GO:0001947]; neural crest cell differentia…	0.0352605	-0.16423	0.495376	0.295886	0.866839	0.39548	0.0229786	0.157379	0.922827	0.565847	0.0685644	0.291309	0	0	0	0
Q90473	Heat shock cognate 71 kDa protein (Heat shock 70 kDa protein 8)	NA	NA	hspa8 hsc70	ATP binding [GO:0005524]; fin regeneration [GO:0031101]; positive regulation of receptor-mediated endocytosis [GO:0048260]; protein localization to early endosome [GO:1902946]; regulation of fibroblast growth factor receptor signaling pathway [GO:0040036]	0.0594558	0.121593	0.0157693	0.0779063	0.734043	0.447869	0.924148	0.644219	0.844509	0.611678	0.955199	0.776403	0	0	0	0
Q90474	Heat shock protein HSP 90-alpha 1	ENSDARG00000010478	30591	hsp90a.1 hsp90 hsp90a hsp90aa1 zgc:86652	A band [GO:0031672]; melanosome [GO:0042470]; perinuclear region of cytoplasm [GO:0048471]; Z disc [GO:0030018]; ATP binding [GO:0005524]; ATPase activity [GO:0016887]; nitric-oxide synthase regulator activity [GO:0030235]; unfolded protein binding [GO:0051082]; leukocyte migration [GO:0050900]; muscle organ development [GO:0007517]; myofibril assembly [GO:0030239]; positive regulation of nitric …	0.177782	-0.33579	0.0567811	-0.456791	0.36129	0.0688752	0.755528	0.023641	0.531043	0.158339	0.858524	0.0700058	0	0	0	0
Q90478	Neural cell adhesion molecule L1.1 (N-CAM-L1.1) (NCAM-L1.1) (Fragment)	NA	NA	nadl1.1	axonal growth cone [GO:0044295]; integral component of membrane [GO:0016021]; plasma membrane [GO:0005886]; axon regeneration [GO:0031103]; cartilage morphogenesis [GO:0060536]; cell adhesion [GO:0007155]; positive regulation of axon extension [GO:0045773]; positive regulation of gene expression [GO:0010628]	0.377402	-0.877971	0.40282	-0.852553	0.142407	0.00121067	0.101747	0.00239591	0.274014	0.0066561	0.212027	0.0116373	0	-1	0	-1
Q90479	Neural cell adhesion molecule L1.2 (N-CAM-L1.2) (NCAM-L1.2) (Fragment)	NA	NA	nadl1.2	axonal growth cone [GO:0044295]; integral component of membrane [GO:0016021]; plasma membrane [GO:0005886]; cell adhesion [GO:0007155]; positive regulation of axon extension [GO:0045773]	0.302843	-0.353066	0.707657	0.0517483	0.283019	0.173378	0.0149018	0.845998	0.446472	0.311983	0.0486245	0.917741	0	0	1	0
Q90486	Hemoglobin subunit beta-1 (Beta-1-globin) (Beta-A1-globin) (Hemoglobin beta-1 chain)	ENSDARG00000089087	504174	ba1 si:by187g17.2 zgc:123164; ba1l si:by187g17.4	hemoglobin complex [GO:0005833]; heme binding [GO:0020037]; iron ion binding [GO:0005506]; oxygen binding [GO:0019825]; oxygen transporter activity [GO:0005344]; hemopoiesis [GO:0030097]; oxygen transport [GO:0015671]; response to hypoxia [GO:0001666]	-0.189805	0.239298	2.10513	2.53423	0.611638	0.482746	1.9813e-05	2.76136e-06	0.751921	0.645332	0.000266498	6.25908e-05	0	0	1	1
Q90487	Hemoglobin subunit alpha (Alpha-globin aa1) (Hemoglobin alpha chain)	ENSDARG00000097011	NA	hbaa1	hemoglobin complex [GO:0005833]; heme binding [GO:0020037]; iron ion binding [GO:0005506]; oxygen binding [GO:0019825]; oxygen transporter activity [GO:0005344]; hemopoiesis [GO:0030097]; response to hypoxia [GO:0001666]	0.0276656	0.159744	0.565169	0.697247	0.918167	0.516614	0.0395097	0.0151118	0.951301	0.675573	0.103124	0.0490563	0	0	0	1
Q90XG0	Triosephosphate isomerase B (TIM-B) (EC 5.3.1.1) (Triose-phosphate isomerase B)	NA	560753	tpi1b	cytosol [GO:0005829]; triose-phosphate isomerase activity [GO:0004807]; gluconeogenesis [GO:0006094]; glyceraldehyde-3-phosphate biosynthetic process [GO:0046166]; glycerol catabolic process [GO:0019563]; glycolytic process [GO:0006096]; pentose-phosphate shunt [GO:0006098]	0.514406	-0.0316201	-0.407451	-0.953478	0.0116071	0.848827	0.029901	5.46928e-05	0.0403128	0.918503	0.0828207	0.000634307	1	0	0	-1
Q90YM8	Cytoplasmic FMR1-interacting protein 1 homolog	NA	336613	cyfip1	cell junction [GO:0030054]; cytoplasm [GO:0005737]; lamellipodium [GO:0030027]; neuron projection [GO:0043005]; perinuclear region of cytoplasm [GO:0048471]; ruffle [GO:0001726]; synapse [GO:0045202]; actin filament binding [GO:0051015]; axon extension [GO:0048675]; lamellipodium assembly [GO:0030032]; regulation of cell shape [GO:0008360]; ruffle organization [GO:0031529]	-0.150179	0.57962	-0.722477	0.00732169	0.668923	0.0833349	0.0425347	0.982664	0.798751	0.182181	0.109297	0.986499	0	0	0	0
Q90Z10	60S ribosomal protein L13	ENSDARG00000099380	378961	rpl13	cytosolic large ribosomal subunit [GO:0022625]; RNA binding [GO:0003723]; structural constituent of ribosome [GO:0003735]; regulation of cell cycle [GO:0051726]; translation [GO:0006412]	-0.490461	-0.0615785	0.253593	0.682475	0.0712335	0.792352	0.306879	0.0131836	0.162317	0.885773	0.474835	0.0442421	0	0	0	1
Q90ZL2	LanC-like protein 1	ENSDARG00000013741	494154	lancl1	cytoplasm [GO:0005737]; plasma membrane [GO:0005886]; glutathione binding [GO:0043295]; zinc ion binding [GO:0008270]; signal transduction [GO:0007165]	0.100002	0.691808	-0.24123	0.350577	0.627094	0.00177229	0.226053	0.0906185	0.761471	0.00905058	0.376853	0.193688	0	1	0	0
Q90ZM2	Protein transport protein Sec61 subunit alpha-like 1	ENSDARG00000021669	192298	sec61al1 sec61a sec61aa	endoplasmic reticulum membrane [GO:0005789]; integral component of membrane [GO:0016021]; habenula development [GO:0021986]; pronephric nephron development [GO:0039019]; protein transport [GO:0015031]	-0.636379	0.640334	0.538752	1.81546	0.0426358	0.0268018	0.0666729	8.22879e-06	0.109297	0.0767802	0.154099	0.000136303	0	0	0	1
Q91398	Casein kinase II subunit beta (CK II beta)	ENSDARG00000077776	30428	csnk2b ck2b	protein kinase CK2 complex [GO:0005956]; metal ion binding [GO:0046872]; protein kinase regulator activity [GO:0019887]; Wnt signaling pathway [GO:0016055]	0.956029	0.564598	-0.456134	-0.847565	0.0401636	0.165162	0.276598	0.05625	0.1042	0.302093	0.439562	0.134335	0	0	0	0
Q92005	Elongation factor 1-alpha (EF-1-alpha)	ENSDARG00000020850	30516	eef1a ef1a	cytoplasm [GO:0005737]; intracellular [GO:0005622]; GTP binding [GO:0005525]; GTPase activity [GO:0003924]; translation elongation factor activity [GO:0003746]	-0.0235423	-0.100149	-0.0412309	-0.117838	0.901629	0.564779	0.819511	0.523075	0.94248	0.707912	0.90342	0.680576	0	0	0	0
Q92047	Protein-L-isoaspartate(D-aspartate) O-methyltransferase (PIMT) (EC 2.1.1.77) (L-isoaspartyl protein carboxyl methyltransferase) (Protein L-isoaspartyl/D-aspartyl methyltransferase) (Protein-beta-aspartate methyltransferase)	ENSDARG00000015201	30751	pcmt	cytoplasm [GO:0005737]; protein-L-isoaspartate (D-aspartate) O-methyltransferase activity [GO:0004719]	0.726019	-0.0699962	2.23516	1.43915	0.0472901	0.821968	3.78549e-06	0.000452279	0.118541	0.90429	8.15142e-05	0.00310822	0	0	1	1
Q92051	Carbonic anhydrase (EC 4.2.1.1) (Carbonate dehydratase)	ENSDARG00000011166	30331	cahz cah-z	carbonate dehydratase activity [GO:0004089]; zinc ion binding [GO:0008270]; carbon dioxide transport [GO:0015670]; hypotonic salinity response [GO:0042539]; one-carbon metabolic process [GO:0006730]	0.226611	-0.921466	1.28731	0.139231	0.264681	0.000104119	4.2393e-06	0.471001	0.424279	0.00102689	8.69392e-05	0.637095	0	-1	1	0
Q98TZ8	Flotillin-2a (Reggie-1a) (REG-1)	ENSDARG00000004830	245698	flot2a	endocytic vesicle [GO:0030139]; endosome [GO:0005768]; membrane [GO:0016020]; cell adhesion [GO:0007155]	-0.280666	0.00901511	0.8327	1.12238	0.288383	0.969481	0.00353822	0.000349609	0.451839	0.981382	0.0153402	0.00252343	0	0	1	1
Q9DDJ0	SUMO-conjugating enzyme UBC9-B (EC 2.3.2.-) (RING-type E3 SUMO transferase UBC9-B) (SUMO-protein ligase B) (Ubiquitin carrier protein 9-B) (Ubiquitin carrier protein I-B) (Ubiquitin-conjugating enzyme E2 I-B) (Ubiquitin-protein ligase I-B)	ENSDARG00000052649	114445	ube2ib ubc9b ube2i2	cytoplasm [GO:0005737]; nucleus [GO:0005634]; ATP binding [GO:0005524]; SUMO transferase activity [GO:0019789]; cell cycle [GO:0007049]; cell division [GO:0051301]; chromosome segregation [GO:0007059]; definitive hemopoiesis [GO:0060216]	0.794091	-0.593551	1.47845	0.0908052	0.00792915	0.0237277	2.26039e-05	0.721922	0.0291036	0.0700058	0.000294993	0.838893	1	0	1	0
Q9DGE0	Dual specificity mitogen-activated protein kinase kinase 6 (MAP kinase kinase 6) (MAPKK 6) (EC 2.7.12.2) (Mitogen-activated protein kinase kinase 3) (zMKK3)	ENSDARG00000099184	65239	map2k6 map2k3	cytoplasm [GO:0005737]; cytoskeleton [GO:0005856]; nucleus [GO:0005634]; ATP binding [GO:0005524]; protein serine/threonine kinase activity [GO:0004674]; activation of protein kinase activity [GO:0032147]; regulation of apoptotic process [GO:0042981]; regulation of mitotic cell cycle [GO:0007346]; regulation of transcription, DNA-templated [GO:0006355]; signal transduction by protein phosphorylat…	0.0412164	0.151964	0.57057	0.681318	0.87946	0.540606	0.0394327	0.0179979	0.926049	0.694988	0.103124	0.0564399	0	0	0	0
Q9DGK4	Translationally-controlled tumor protein homolog (TCTP)	ENSDARG00000092693	30723	tpt1 tct1 tctp	cytoplasm [GO:0005737]; calcium ion binding [GO:0005509]; microtubule binding [GO:0008017]; cell differentiation [GO:0030154]	0.549502	0.000314819	-0.463786	-1.01297	0.0480536	0.998936	0.0746939	0.000880656	0.119422	0.998936	0.167834	0.00533469	0	0	0	-1
Q9MIY0	NADH-ubiquinone oxidoreductase chain 5 (EC 1.6.5.3) (NADH dehydrogenase subunit 5)	ENSDARG00000063921	140535	mt-nd5 mtnd5 nd5	integral component of membrane [GO:0016021]; mitochondrial inner membrane [GO:0005743]; respiratory chain [GO:0070469]; NADH dehydrogenase (ubiquinone) activity [GO:0008137]; ATP synthesis coupled electron transport [GO:0042773]	-0.956469	0.266409	-0.679946	0.542932	0.0200562	0.438436	0.0703083	0.146312	0.0624401	0.605192	0.160492	0.278403	0	0	0	0
Q9MIY1	NADH-ubiquinone oxidoreductase chain 4 (EC 1.6.5.3) (NADH dehydrogenase subunit 4)	ENSDARG00000063917	140534	mt-nd4 mtnd4 nd4	integral component of membrane [GO:0016021]; mitochondrial membrane [GO:0031966]; respiratory chain [GO:0070469]; NADH dehydrogenase (ubiquinone) activity [GO:0008137]; mitochondrial electron transport, NADH to ubiquinone [GO:0006120]	-1.09704	-0.0336039	3.05388	4.11732	0.00194382	0.901525	1.196e-08	2.2e-10	0.00973415	0.94248	8.58779e-07	7.1804e-08	-1	0	1	1
Q9MIY5	ATP synthase subunit a (F-ATPase protein 6)	ENSDARG00000063911	140519	mt-atp6 atp6 atpase6 mtatp6	integral component of membrane [GO:0016021]; mitochondrial inner membrane [GO:0005743]; proton-transporting ATP synthase complex, coupling factor F(o) [GO:0045263]; hydrogen ion transmembrane transporter activity [GO:0015078]; ATP synthesis coupled proton transport [GO:0015986]	-0.355055	-0.227502	-1.70085	-1.57329	0.34743	0.504359	0.000181981	0.000433781	0.51774	0.666517	0.00149758	0.00301314	0	0	-1	-1
Q9MIY6	ATP synthase protein 8 (A6L) (F-ATPase subunit 8)	ENSDARG00000063910	140520	mt-atp8 atp8 atpase8 mtatp8	integral component of membrane [GO:0016021]; mitochondrial proton-transporting ATP synthase complex, coupling factor F(o) [GO:0000276]; hydrogen ion transmembrane transporter activity [GO:0015078]; ATP synthesis coupled proton transport [GO:0015986]	-1.86684	-0.186016	2.81127	4.4921	0.00200507	0.688989	2.68793e-05	1.1203e-07	0.0100021	0.814431	0.000340257	4.82467e-06	-1	0	1	1
Q9MIY7	Cytochrome c oxidase subunit 2 (EC 1.9.3.1) (Cytochrome c oxidase polypeptide II)	ENSDARG00000063908	140540	mt-co2 coii cox2 coxii mtco2	integral component of membrane [GO:0016021]; mitochondrial respiratory chain complex IV [GO:0005751]; respiratory chain complex IV [GO:0045277]; copper ion binding [GO:0005507]; cytochrome-c oxidase activity [GO:0004129]; ATP synthesis coupled electron transport [GO:0042773]	-0.94291	-0.761978	0.91806	1.09899	0.00120443	0.0029754	0.000967404	0.000221176	0.0066543	0.0138354	0.0056415	0.00175312	-1	-1	1	1
Q9MIY9	NADH-ubiquinone oxidoreductase chain 2 (EC 1.6.5.3) (NADH dehydrogenase subunit 2)	ENSDARG00000063899	140532	mt-nd2 mtnd2 nd2	integral component of membrane [GO:0016021]; mitochondrial inner membrane [GO:0005743]; respiratory chain [GO:0070469]; NADH dehydrogenase (ubiquinone) activity [GO:0008137]; mitochondrial electron transport, NADH to ubiquinone [GO:0006120]	-0.657003	1.40525	-1.5099	0.552355	0.402296	0.0623117	0.0558974	0.462951	0.571888	0.14691	0.133933	0.629613	0	0	0	0
Q9PT92	Catalase (EC 1.11.1.6)	NA	NA	cat	mitochondrion [GO:0005739]; peroxisome [GO:0005777]; catalase activity [GO:0004096]; heme binding [GO:0020037]; metal ion binding [GO:0046872]; hydrogen peroxide catabolic process [GO:0042744]; response to copper ion [GO:0046688]; response to hydrogen peroxide [GO:0042542]	-0.0257724	-0.0338142	-1.12815	-1.13619	0.911825	0.872958	0.000101125	0.000109429	0.949297	0.922827	0.00101282	0.00106303	0	0	-1	-1
Q9PTS2	Uroporphyrinogen decarboxylase (UPD) (URO-D) (EC 4.1.1.37)	ENSDARG00000006818	30617	urod	cytosol [GO:0005829]; uroporphyrinogen decarboxylase activity [GO:0004853]; heme biosynthetic process [GO:0006783]; porphyrin-containing compound metabolic process [GO:0006778]; protoporphyrinogen IX biosynthetic process [GO:0006782]	0.310721	0.561263	0.328427	0.57897	0.245197	0.0293505	0.197511	0.0332269	0.402176	0.081726	0.341611	0.0899983	0	0	0	0
Q9PU58	Protein NipSnap homolog 2 (NipSnap2) (Glioblastoma-amplified sequence)	ENSDARG00000007264	30232	nipsnap2 gbas	cytoplasm [GO:0005737]; mitochondrion [GO:0005739]	-0.176706	0.00826081	-0.308333	-0.123366	0.355689	0.961543	0.0996343	0.499986	0.527345	0.97743	0.208973	0.661867	0	0	0	0
Q9PUE4	Coatomer subunit gamma-2 (Gamma-2-coat protein) (Gamma-2-COP)	ENSDARG00000034823	30187	copg2 si:ch211-285d14.8	COPI vesicle coat [GO:0030126]; Golgi membrane [GO:0000139]; structural molecule activity [GO:0005198]; intracellular protein transport [GO:0006886]; vesicle-mediated transport [GO:0016192]	-0.0746896	0.138962	0.184958	0.39861	0.732237	0.486153	0.37686	0.072027	0.843441	0.648204	0.546468	0.162836	0	0	0	0
Q9PV90	60S acidic ribosomal protein P0 (60S ribosomal protein L10E)	NA	NA	rplp0 arp	nucleus [GO:0005634]; ribosome [GO:0005840]; chordate embryonic development [GO:0043009]; ribosome biogenesis [GO:0042254]	-0.110402	-0.247342	0.503814	0.366874	0.517361	0.122547	0.00595837	0.0367248	0.675591	0.244337	0.0229797	0.0974301	0	0	1	0
Q9PVK4	L-lactate dehydrogenase B-A chain (LDH-B-A) (EC 1.1.1.27)	ENSDARG00000019644	30497	ldhba ldhb si:dkey-13i19.5	cytoplasm [GO:0005737]; L-lactate dehydrogenase activity [GO:0004459]; carbohydrate metabolic process [GO:0005975]; carboxylic acid metabolic process [GO:0019752]	0.165108	-0.515366	-0.668109	-1.34858	0.337629	0.00384715	0.000704229	4.0208e-07	0.504881	0.0162968	0.00440222	1.40403e-05	0	-1	-1	-1
Q9PVK5	L-lactate dehydrogenase A chain (LDH-A) (EC 1.1.1.27)	ENSDARG00000101251	30496	ldha	cytoplasm [GO:0005737]; L-lactate dehydrogenase activity [GO:0004459]; carbohydrate metabolic process [GO:0005975]; carboxylic acid metabolic process [GO:0019752]; response to hypoxia [GO:0001666]	0.0955147	0.266964	-1.8533	-1.68185	0.630406	0.151234	3.857e-08	1.6962e-07	0.76334	0.284003	2.16646e-06	7.06949e-06	0	0	-1	-1
Q9W735	Prominin-1-A (Prominin-like protein 1)	NA	322857	prom1a proml1	apical plasma membrane [GO:0016324]; endoplasmic reticulum [GO:0005783]; endoplasmic reticulum-Golgi intermediate compartment [GO:0005793]; integral component of membrane [GO:0016021]; microvillus membrane [GO:0031528]; plasma membrane [GO:0005886]	-0.104834	-0.282974	-0.721836	-0.899976	0.730488	0.313361	0.0220247	0.00674645	0.843423	0.480834	0.0667978	0.0256365	0	0	0	-1
