# Supplementary material for: Accelerated brain aging towards transcriptional inversion in a zebrafish model of the K115fs mutation of human PSEN2
Source: PLoS One. 2020 Jan 24;15(1):e0227258. doi: 10.1371/journal.pone.0227258 (PMC6980398; doi:10.1371/journal.pone.0227258)
Supplement: S4 Table — (XLSX) [file pone.0227258.s005.xlsx]

## Sheet: inappropriatelyDownregulated
Source	TermID	Term	Enrichment	logP	Genes in Term	Target Genes in Term	Fraction of Targets in Term	Total Target Genes	Total Genes	Entrez Gene IDs	Gene Symbols	AdjustedP	% Genes with term	% Background genes with term
biological_process	GO:0031323	regulation of cellular metabolic process	1.18077e-07	-15.9519	1804	23	0.479167	48	11674	402815,30296,558581,58055,58046,100333821,58052,393541,544654,100329270,30317,30343,406304,373102,335737,431737,352935,557176,30339,386629,58050,30379,406311	nr1d2a,foxo3b,sart3,hoxa5a,hoxc1a,tnfrsf11a,hoxb5b,tsc22d3,phox2bb,si:ch73-380l10.2,hoxb5a,hoxb8a,gadd45ba,mcl1b,nfil3-5,rgcc,arntl1b,pik3r1,hoxb3a,tob1a,hoxa4a,hoxc5a,pik3r3a	0.00503648	47.9167	15.4531
biological_process	GO:0080090	regulation of primary metabolic process	1.35157e-07	-15.8168	1817	23	0.479167	48	11674	30317,100329270,30343,406304,373102,431737,335737,352935,557176,30339,386629,58050,30379,406311,402815,30296,58055,558581,58046,100333821,58052,393541,544654	hoxb5a,si:ch73-380l10.2,hoxb8a,gadd45ba,mcl1b,rgcc,nfil3-5,arntl1b,pik3r1,hoxb3a,tob1a,hoxa4a,hoxc5a,pik3r3a,nr1d2a,foxo3b,hoxa5a,sart3,hoxc1a,tnfrsf11a,hoxb5b,tsc22d3,phox2bb	0.00576497	47.9167	15.5645
biological_process	GO:0019222	regulation of metabolic process	2.60818e-07	-15.1594	1882	23	0.479167	48	11674	30317,100329270,30343,373102,431737,352935,335737,406304,557176,386629,30339,406311,58050,30379,30296,402815,558581,58055,58052,58046,100333821,544654,393541	hoxb5a,si:ch73-380l10.2,hoxb8a,mcl1b,rgcc,arntl1b,nfil3-5,gadd45ba,pik3r1,tob1a,hoxb3a,pik3r3a,hoxa4a,hoxc5a,foxo3b,nr1d2a,sart3,hoxa5a,hoxb5b,hoxc1a,tnfrsf11a,phox2bb,tsc22d3	0.0111249	47.9167	16.1213
molecular_function	GO:0003700	transcription factor activity, sequence-specific DNA binding	1.41877e-07	-15.7683	570	13	0.282609	46	11917	335737,30343,30339,30603,30296,30317,393541,30379,58050,58052,402815,352935,58055	nfil3-5,hoxb8a,hoxb3a,sox11b,foxo3b,hoxb5a,tsc22d3,hoxc5a,hoxa4a,hoxb5b,nr1d2a,arntl1b,hoxa5a	0.00605164	28.2609	4.78308
molecular_function	GO:0001071	nucleic acid binding transcription factor activity	1.41877e-07	-15.7683	570	13	0.282609	46	11917	352935,58055,402815,58052,58050,30296,30317,393541,30379,30343,335737,30339,30603	arntl1b,hoxa5a,nr1d2a,hoxb5b,hoxa4a,foxo3b,hoxb5a,tsc22d3,hoxc5a,hoxb8a,nfil3-5,hoxb3a,sox11b	0.00605164	28.2609	4.78308
molecular_function	GO:0043565	sequence-specific DNA binding	4.46849e-07	-14.621	523	12	0.26087	46	11917	30296,30317,30379,58046,30339,335737,30343,58055,544654,402815,58050,58052	foxo3b,hoxb5a,hoxc5a,hoxc1a,hoxb3a,nfil3-5,hoxb8a,hoxa5a,phox2bb,nr1d2a,hoxa4a,hoxb5b	0.0190599	26.087	4.38869
msigdb	CHEN_LVAD_SUPPORT_OF_FAILING_HEART_UP	CHEN_LVAD_SUPPORT_OF_FAILING_HEART_UP	2.00528e-11	-24.6327	77	8	0.275862	29	10615	406304,368924,80963,557176,30296,323099,378866,373102	gadd45ba,fkbp5,rnd3a,pik3r1,foxo3b,nfkbiab,ddit4,mcl1b	8.5533e-07	27.5862	0.725389
interpro	IPR001827	Homeobox_Antennapedia_CS	9.96644e-14	-29.937	17	7	0.134615	52	14397	30379,58050,30339,30343,58052,58055,30317	hoxc5a,hoxa4a,hoxb3a,hoxb8a,hoxb5b,hoxa5a,hoxb5a	4.25109e-09	13.4615	0.11808
interpro	IPR020479	Homeobox_metazoa	2.05296e-11	-24.6092	56	8	0.153846	52	14397	58050,30339,58055,58052,30379,30343,30317,58046	hoxa4a,hoxb3a,hoxa5a,hoxb5b,hoxc5a,hoxb8a,hoxb5a,hoxc1a	8.75669e-07	15.3846	0.38897
interpro	IPR017995	Homeobox_antennapedia	2.29332e-10	-22.1959	11	5	0.0961538	52	14397	30379,58050,58055,58052,30317	hoxc5a,hoxa4a,hoxa5a,hoxb5b,hoxb5a	9.78191e-06	9.61538	0.0764048
interpro	IPR001356	Homeobox_dom	6.19069e-10	-21.2028	177	10	0.192308	52	14397	544654,30339,58050,58052,58055,378868,30379,30317,58046,30343	phox2bb,hoxb3a,hoxa4a,hoxb5b,hoxa5a,si:ch211-232b12.5,hoxc5a,hoxb5a,hoxc1a,hoxb8a	2.64058e-05	19.2308	1.22942
interpro	IPR017970	Homeobox_CS	1.12034e-09	-20.6096	135	9	0.173077	52	14397	30317,58046,30343,30379,58055,58052,544654,30339,58050	hoxb5a,hoxc1a,hoxb8a,hoxc5a,hoxa5a,hoxb5b,phox2bb,hoxb3a,hoxa4a	4.77868e-05	17.3077	0.937695
interpro	IPR009057	Homeodomain-like	1.27392e-08	-18.1786	242	10	0.192308	52	14397	58046,30317,30343,378868,30379,58055,58052,30339,544654,58050	hoxc1a,hoxb5a,hoxb8a,si:ch211-232b12.5,hoxc5a,hoxa5a,hoxb5b,hoxb3a,phox2bb,hoxa4a	0.00054338	19.2308	1.68091
prosite	PS00032	ANTENNAPEDIA	3.98136e-13	-28.552	17	7	0.170732	41	9150	58052,58050,30379,58055,30343,30339,30317	hoxb5b,hoxa4a,hoxc5a,hoxa5a,hoxb8a,hoxb3a,hoxb5a	1.69821e-08	17.0732	0.185792
prosite	PS50071	HOMEOBOX_2	2.56474e-09	-19.7814	170	10	0.243902	41	9150	544654,378868,58055,58050,58046,30379,58052,30317,30343,30339	phox2bb,si:ch211-232b12.5,hoxa5a,hoxa4a,hoxc1a,hoxc5a,hoxb5b,hoxb5a,hoxb8a,hoxb3a	0.000109397	24.3902	1.85792
prosite	PS00027	HOMEOBOX_1	5.95242e-09	-18.9395	135	9	0.219512	41	9150	30343,30339,30317,58052,30379,58046,58050,544654,58055	hoxb8a,hoxb3a,hoxb5a,hoxb5b,hoxc5a,hoxc1a,hoxa4a,phox2bb,hoxa5a	0.000253894	21.9512	1.47541

## Sheet: failureToUpregulate
Source	TermID	Term	Enrichment	logP	Genes in Term	Target Genes in Term	Fraction of Targets in Term	Total Target Genes	Total Genes	Entrez Gene IDs	Gene Symbols	AdjustedP	% Genes with term	% Backround genes with term
msigdb	GSE339_EX_VIVO_VS_IN_CULTURE_CD8POS_DC_DN	GSE339_EX_VIVO_VS_IN_CULTURE_CD8POS_DC_DN	8.05697e-08	-16.3341	160	9	0.169811	53	10615	563506,572542,323099,565830,557176,100329702,406304,30485,555178	tiparp,kpna1,nfkbiab,mapk6,pik3r1,ulk2,gadd45ba,mxi1,ifrd1	0.00343662	16.9811	1.5073
msigdb	GSE46606_UNSTIM_VS_CD40L_IL2_IL5_1DAY_STIMULATED_IRF4HIGH_SORTED_BCELL_DN	GSE46606_UNSTIM_VS_CD40L_IL2_IL5_1DAY_STIMULATED_IRF4HIGH_SORTED_BCELL_DN	1.30385e-07	-15.8528	121	8	0.150943	53	10615	323099,572001,445061,447809,555178,566587,564859,322795	nfkbiab,irs2b,dnajb4,tagapb,ifrd1,LOC566587,stk40,csrnp1b	0.00556143	15.0943	1.1399
msigdb	GSE14769_UNSTIM_VS_40MIN_LPS_BMDM_DN	GSE14769_UNSTIM_VS_40MIN_LPS_BMDM_DN	2.71285e-07	-15.1201	133	8	0.150943	53	10615	323099,563506,568080,445061,566587,322795,406304,555178	nfkbiab,tiparp,stk35,dnajb4,LOC566587,csrnp1b,gadd45ba,ifrd1	0.0115714	15.0943	1.25294
msigdb	GSE19923_WT_VS_HEB_AND_E2A_KO_DP_THYMOCYTE_DN	GSE19923_WT_VS_HEB_AND_E2A_KO_DP_THYMOCYTE_DN	6.48499e-07	-14.2486	149	8	0.150943	53	10615	405805,566587,572001,323099,563506,334202,565830,560416	trib3,LOC566587,irs2b,nfkbiab,tiparp,plk3,mapk6,erf	0.0276611	15.0943	1.40367

## Sheet: failureToDownregulate
Source	TermID	Term	Enrichment	logP	Genes in Term	Target Genes in Term	Fraction of Targets in Term	Total Target Genes	Total Genes	Entrez Gene IDs	Gene Symbols	AdjustedP	% Genes with term	% Background genes with term

## Sheet: acceleratedAging
Source	TermID	Term	Enrichment	logP	Genes in Term	Target Genes in Term	Fraction of Targets in Term	Total Target Genes	Total Genes	Entrez Gene IDs	Gene Symbols	AdjustedP	% Genes with term	% Background genes with term
msigdb	GSE9988_LPS_VS_VEHICLE_TREATED_MONOCYTE_UP	GSE9988_LPS_VS_VEHICLE_TREATED_MONOCYTE_UP	2.22244e-08	-17.6221	106	7	0.21875	32	10615	334202,378866,406304,323099,322795,567159,100037315	plk3,ddit4,gadd45ba,nfkbiab,csrnp1b,tnfaip2a,adrb2b	0.000947958	21.875	0.998587
msigdb	GSE9988_LOW_LPS_VS_VEHICLE_TREATED_MONOCYTE_UP	GSE9988_LOW_LPS_VS_VEHICLE_TREATED_MONOCYTE_UP	3.26294e-08	-17.2381	112	7	0.21875	32	10615	378866,334202,322795,406304,323099,100037315,567159	ddit4,plk3,csrnp1b,gadd45ba,nfkbiab,adrb2b,tnfaip2a	0.00139177	21.875	1.05511

## Sheet: agingSignature
Source	TermID	Term	Enrichment	logP	Genes in Term	Target Genes in Term	Fraction of Targets in Term	Total Target Genes	Total Genes	Entrez Gene IDs	Gene Symbols	AdjustedP	% Genes with term	% Background genes with term
msigdb	GO_ANTIGEN_PROCESSING_AND_PRESENTATION_OF_ENDOGENOUS_PEPTIDE_ANTIGEN	GO_ANTIGEN_PROCESSING_AND_PRESENTATION_OF_ENDOGENOUS_PEPTIDE_ANTIGEN	1.37642e-09	-20.4038	15	8	0.027972	286	10615	791742,368771,791453,556826,30757,751750,30400,30163	b2ml,abcb3l1,mhc1zba,si:dkey-57h18.2,mhc1uba,mhc1uka,b2m,tapbp.1	5.871e-05	2.7972	0.141309
msigdb	GSE37533_PPARG1_FOXP3_VS_FOXP3_TRANSDUCED_CD4_TCELL_PIOGLITAZONE_TREATED_UP	GSE37533_PPARG1_FOXP3_VS_FOXP3_TRANSDUCED_CD4_TCELL_PIOGLITAZONE_TREATED_UP	2.01119e-09	-20.0245	146	20	0.0699301	286	10615	100001092,556915,751750,30400,550227,337597,30757,406790,791742,563034,30665,767709,558069,798771,368485,402992,100034406,360145,100148871,30666	eif2ak2,vezf1b,mhc1uka,b2m,nfyba,lgals9l1,mhc1uba,usp25,b2ml,zgc:171731,psmb9a,xaf1,ctnnd2b,mef2cb,ctnnd2a,scamp1,cyp2p7,mxc,dhx58,psmb8a	8.57854e-05	6.99301	1.37541
msigdb	GO_ANTIGEN_PROCESSING_AND_PRESENTATION_OF_ENDOGENOUS_ANTIGEN	GO_ANTIGEN_PROCESSING_AND_PRESENTATION_OF_ENDOGENOUS_ANTIGEN	2.68881e-09	-19.7342	16	8	0.027972	286	10615	30757,556826,791453,368771,791742,30163,30400,751750	mhc1uba,si:dkey-57h18.2,mhc1zba,abcb3l1,b2ml,tapbp.1,b2m,mhc1uka	0.000114689	2.7972	0.15073
msigdb	GSE21546_WT_VS_SAP1A_KO_DP_THYMOCYTES_UP	GSE21546_WT_VS_SAP1A_KO_DP_THYMOCYTES_UP	6.03231e-09	-18.9261	111	17	0.0594406	286	10615	751750,30400,556915,100001092,791742,368771,554477,30757,767709,563034,30665,100332997,30666,494092,100148871,556826,360145	mhc1uka,b2m,vezf1b,eif2ak2,b2ml,abcb3l1,pfkfb3,mhc1uba,xaf1,zgc:171731,psmb9a,arsh,psmb8a,csnk1g1,dhx58,si:dkey-57h18.2,mxc	0.000257302	5.94406	1.04569
msigdb	GSE37533_PPARG1_FOXP3_VS_FOXP3_TRANSDUCED_CD4_TCELL_DN	GSE37533_PPARG1_FOXP3_VS_FOXP3_TRANSDUCED_CD4_TCELL_DN	1.56019e-08	-17.9759	118	17	0.0594406	286	10615	30757,406790,791453,368771,556915,100001092,337597,550227,751750,100148871,556826,360145,30666,767709,563034,30665,798771	mhc1uba,usp25,mhc1zba,abcb3l1,vezf1b,eif2ak2,lgals9l1,nfyba,mhc1uka,dhx58,si:dkey-57h18.2,mxc,psmb8a,xaf1,zgc:171731,psmb9a,mef2cb	0.000665484	5.94406	1.11163
msigdb	GSE37533_PPARG2_FOXP3_VS_FOXP3_TRANSDUCED_CD4_TCELL_DN	GSE37533_PPARG2_FOXP3_VS_FOXP3_TRANSDUCED_CD4_TCELL_DN	3.76477e-08	-17.095	125	17	0.0594406	286	10615	100001092,556915,751750,337597,406790,30757,368771,791453,767709,30665,563034,798771,556826,100034406,360145,100148871,30666	eif2ak2,vezf1b,mhc1uka,lgals9l1,usp25,mhc1uba,abcb3l1,mhc1zba,xaf1,psmb9a,zgc:171731,mef2cb,si:dkey-57h18.2,cyp2p7,mxc,dhx58,psmb8a	0.00160582	5.94406	1.17758
msigdb	GO_MHC_CLASS_I_PROTEIN_COMPLEX	GO_MHC_CLASS_I_PROTEIN_COMPLEX	8.05068e-08	-16.3349	6	5	0.0174825	286	10615	30757,791742,751750,30400,791453	mhc1uba,b2ml,mhc1uka,b2m,mhc1zba	0.00343394	1.74825	0.0565238
msigdb	MODULE_143	MODULE_143	8.05068e-08	-16.3349	6	5	0.0174825	286	10615	30400,791742,751750,791453,30757	b2m,b2ml,mhc1uka,mhc1zba,mhc1uba	0.00343394	1.74825	0.0565238
msigdb	MODULE_293	MODULE_293	8.05068e-08	-16.3349	6	5	0.0174825	286	10615	30757,791742,751750,30400,791453	mhc1uba,b2ml,mhc1uka,b2m,mhc1zba	0.00343394	1.74825	0.0565238
msigdb	WUNDER_INFLAMMATORY_RESPONSE_AND_CHOLESTEROL_UP	WUNDER_INFLAMMATORY_RESPONSE_AND_CHOLESTEROL_UP	1.18258e-07	-15.9504	42	10	0.034965	286	10615	30665,563034,751750,30400,494478,556826,30757,791742,30666,368771	psmb9a,zgc:171731,mhc1uka,b2m,tfr1b,si:dkey-57h18.2,mhc1uba,b2ml,psmb8a,abcb3l1	0.00504416	3.4965	0.395667
msigdb	GAURNIER_PSMD4_TARGETS	GAURNIER_PSMD4_TARGETS	2.36344e-07	-15.258	18	7	0.0244755	286	10615	30757,100134976,796604,791742,751750,30400,791453	mhc1uba,il21r.1,il2rga,b2ml,mhc1uka,b2m,mhc1zba	0.010081	2.44755	0.169571
msigdb	HALLMARK_INTERFERON_GAMMA_RESPONSE	HALLMARK_INTERFERON_GAMMA_RESPONSE	5.929e-07	-14.3382	118	15	0.0524476	286	10615	791453,791742,30666,393202,100148871,360145,30757,30163,30400,751750,556711,30665,563034,767709,100001092	mhc1zba,b2ml,psmb8a,hif1ab,dhx58,mxc,mhc1uba,tapbp.1,b2m,mhc1uka,gpr18,psmb9a,zgc:171731,xaf1,eif2ak2	0.0252896	5.24476	1.11163
msigdb	GO_MHC_PROTEIN_COMPLEX	GO_MHC_PROTEIN_COMPLEX	7.18624e-07	-14.1459	8	5	0.0174825	286	10615	791453,791742,30400,751750,30757	mhc1zba,b2ml,b2m,mhc1uka,mhc1uba	0.0306522	1.74825	0.075365
msigdb	GSE21546_ELK1_KO_VS_SAP1A_KO_AND_ELK1_KO_DP_THYMOCYTES_UP	GSE21546_ELK1_KO_VS_SAP1A_KO_AND_ELK1_KO_DP_THYMOCYTES_UP	7.86353e-07	-14.0559	105	14	0.048951	286	10615	30400,751750,402992,30163,492489,767694,100001092,407732,368771,791742,791453,360145,30757,556826	b2m,mhc1uka,scamp1,tapbp.1,sgut1,slc25a21,eif2ak2,tlk2,abcb3l1,b2ml,mhc1zba,mxc,mhc1uba,si:dkey-57h18.2	0.0335411	4.8951	0.989166
msigdb	GO_REGULATION_OF_CELL_KILLING	GO_REGULATION_OF_CELL_KILLING	8.80034e-07	-13.9433	30	8	0.027972	286	10615	394099,30757,791453,791742,337597,100329767,751750,30400	arrb2b,mhc1uba,mhc1zba,b2ml,lgals9l1,cabz01093075.1,mhc1uka,b2m	0.0375369	2.7972	0.282619
msigdb	GSE42021_TREG_PLN_VS_TREG_PRECURSORS_THYMUS_DN	GSE42021_TREG_PLN_VS_TREG_PRECURSORS_THYMUS_DN	9.16023e-07	-13.9032	122	15	0.0524476	286	10615	360145,30757,556826,368771,791742,30666,791453,30665,407732,100001092,767709,30400,751750,402992,30163	mxc,mhc1uba,si:dkey-57h18.2,abcb3l1,b2ml,psmb8a,mhc1zba,psmb9a,tlk2,eif2ak2,xaf1,b2m,mhc1uka,scamp1,tapbp.1	0.0390721	5.24476	1.14932
msigdb	GNF2_CD53	GNF2_CD53	1.0841e-06	-13.7348	41	9	0.0314685	286	10615	30757,791453,791742,30666,30665,30163,393342,751750,30400	mhc1uba,mhc1zba,b2ml,psmb8a,psmb9a,tapbp.1,zgc:64051,mhc1uka,b2m	0.046241	3.14685	0.386246
msigdb	REACTOME_ANTIGEN_PRESENTATION_FOLDING_ASSEMBLY_AND_PEPTIDE_LOADING_OF_CLASS_I_MHC	REACTOME_ANTIGEN_PRESENTATION_FOLDING_ASSEMBLY_AND_PEPTIDE_LOADING_OF_CLASS_I_MHC	1.15434e-06	-13.672	22	7	0.0244755	286	10615	30757,556826,368771,751750,791742,30400,791453	mhc1uba,si:dkey-57h18.2,abcb3l1,mhc1uka,b2ml,b2m,mhc1zba	0.0492373	2.44755	0.207254
interpro	IPR000504	RRM_dom	8.69304e-08	-16.2582	209	22	0.055	400	14397	406683,334222,100333151,321979,100330483,798982,558182,751729,378453,321466,321899,323529,406691,619195,406495,402996,767714,555643,406775,563749,394144,402972	zgc:56304,hnrnpa0b,cpeb4,safb,cpeb2,ptbp3,igf2bp1,hnrnpa3,hnrnpa1b,hnrnpaba,hnrnpa0l,hnrnpa0a,srsf2a,rbm26,rbm22,eif4h,ncl,hnrnpm,srsf6a,si:ch211-212k18.4,cnot4b,srsf7a	0.00370793	5.5	1.45169
interpro	IPR012677	Nucleotide-bd_a/b_plait	7.78084e-07	-14.0664	237	22	0.055	400	14397	321466,321899,323529,751729,378453,100330483,321979,558182,798982,334222,406683,100333151,406775,563749,394144,402972,767714,555643,402996,406691,619195,406495	hnrnpaba,hnrnpa0l,hnrnpa0a,hnrnpa3,hnrnpa1b,cpeb2,safb,igf2bp1,ptbp3,hnrnpa0b,zgc:56304,cpeb4,srsf6a,si:ch211-212k18.4,cnot4b,srsf7a,ncl,hnrnpm,eif4h,srsf2a,rbm26,rbm22	0.0331884	5.5	1.64618

## Sheet: inversion
Source	TermID	Term	Enrichment	logP	Genes in Term	Target Genes in Term	Fraction of Targets in Term	Total Target Genes	Total Genes	Entrez Gene IDs	Gene Symbols	AdjustedP	% Genes with term	% Background genes with term
msigdb	CHEN_LVAD_SUPPORT_OF_FAILING_HEART_UP	CHEN_LVAD_SUPPORT_OF_FAILING_HEART_UP	2.93892e-09	-19.6452	77	7	0.212121	33	10615	557176,378866,406304,323099,572001,368924,373102	pik3r1,ddit4,gadd45ba,nfkbiab,irs2b,fkbp5,mcl1b	0.000125357	21.2121	0.725389
msigdb	GSE14769_UNSTIM_VS_40MIN_LPS_BMDM_DN	GSE14769_UNSTIM_VS_40MIN_LPS_BMDM_DN	5.2439e-09	-19.0662	133	8	0.242424	33	10615	566587,568080,386629,373102,555178,323099,406304,322795	LOC566587,stk35,tob1a,mcl1b,ifrd1,nfkbiab,gadd45ba,csrnp1b	0.000223673	24.2424	1.25294
msigdb	GSE46606_UNSTIM_VS_CD40L_IL2_IL5_1DAY_STIMULATED_IRF4HIGH_SORTED_BCELL_DN	GSE46606_UNSTIM_VS_CD40L_IL2_IL5_1DAY_STIMULATED_IRF4HIGH_SORTED_BCELL_DN	7.01786e-08	-16.4722	121	7	0.212121	33	10615	566587,555178,572001,373102,447809,322795,323099	LOC566587,ifrd1,irs2b,mcl1b,tagapb,csrnp1b,nfkbiab	0.0029934	21.2121	1.1399
msigdb	GSE14769_UNSTIM_VS_60MIN_LPS_BMDM_DN	GSE14769_UNSTIM_VS_60MIN_LPS_BMDM_DN	2.32338e-07	-15.2751	144	7	0.212121	33	10615	406304,568080,322795,386629,373102,555178,566587	gadd45ba,stk35,csrnp1b,tob1a,mcl1b,ifrd1,LOC566587	0.00991013	21.2121	1.35657
msigdb	PICCALUGA_ANGIOIMMUNOBLASTIC_LYMPHOMA_DN	PICCALUGA_ANGIOIMMUNOBLASTIC_LYMPHOMA_DN	3.08958e-07	-14.9901	91	6	0.181818	33	10615	322795,386629,406304,555178,572001,373102	csrnp1b,tob1a,gadd45ba,ifrd1,irs2b,mcl1b	0.0131783	18.1818	0.857277
msigdb	GSE9988_LOW_LPS_VS_VEHICLE_TREATED_MONOCYTE_UP	GSE9988_LOW_LPS_VS_VEHICLE_TREATED_MONOCYTE_UP	1.05903e-06	-13.7582	112	6	0.181818	33	10615	566587,334202,322795,378866,323099,406304	LOC566587,plk3,csrnp1b,ddit4,nfkbiab,gadd45ba	0.0451719	18.1818	1.05511

## Sheet: mutYoung_vs_wtYoung
Source	TermID	Term	Enrichment	logP	Genes in Term	Target Genes in Term	Fraction of Targets in Term	Total Target Genes	Total Genes	Entrez Gene IDs	Gene Symbols	AdjustedP	% Genes with term	% Background genes with term

## Sheet: mutOld_vs_wtOld
Source	TermID	Term	Enrichment	logP	Genes in Term	Target Genes in Term	Fraction of Targets in Term	Total Target Genes	Total Genes	Entrez Gene IDs	Gene Symbols	AdjustedP	% Genes with term	% Background genes with term
msigdb	GSE18791_CTRL_VS_NEWCASTLE_VIRUS_DC_8H_DN	GSE18791_CTRL_VS_NEWCASTLE_VIRUS_DC_8H_DN	1.50059e-08	-18.0148	99	9	0.128571	70	10615	558920,406304,405809,566587,100148871,544654,445215,322795,378866	amotl2a,gadd45ba,lgals3bpb,LOC566587,dhx58,phox2bb,mastl,csrnp1b,ddit4	0.000640063	12.8571	0.932642
msigdb	CHEN_LVAD_SUPPORT_OF_FAILING_HEART_UP	CHEN_LVAD_SUPPORT_OF_FAILING_HEART_UP	3.47684e-08	-17.1746	77	8	0.114286	70	10615	323099,406304,572001,373102,563506,368924,557176,378866	nfkbiab,gadd45ba,irs2b,mcl1b,tiparp,fkbp5,pik3r1,ddit4	0.00148301	11.4286	0.725389
msigdb	GSE14769_UNSTIM_VS_40MIN_LPS_BMDM_DN	GSE14769_UNSTIM_VS_40MIN_LPS_BMDM_DN	1.97624e-07	-15.4369	133	9	0.128571	70	10615	322795,568080,569227,566587,323099,373102,378728,563506,406304	csrnp1b,stk35,slc25a25b,LOC566587,nfkbiab,mcl1b,siah2l,tiparp,gadd45ba	0.00842945	12.8571	1.25294
interpro	IPR001827	Homeobox_Antennapedia_CS	2.77187e-11	-24.3089	17	7	0.0619469	113	14397	58052,30339,30317,58055,30379,30343,58050	hoxb5b,hoxb3a,hoxb5a,hoxa5a,hoxc5a,hoxb8a,hoxa4a	1.18231e-06	6.19469	0.11808
interpro	IPR020479	Homeobox_metazoa	4.55627e-10	-21.5093	56	9	0.079646	113	14397	58046,58050,30379,30317,30339,550407,58052,58055,30343	hoxc1a,hoxa4a,hoxc5a,hoxb5a,hoxb3a,barhl1a,hoxb5b,hoxa5a,hoxb8a	1.94343e-05	7.9646	0.38897
interpro	IPR017970	Homeobox_CS	8.42522e-09	-18.592	135	11	0.0973451	113	14397	30339,58052,550407,30379,30317,445169,58046,58050,58055,30343,544654	hoxb3a,hoxb5b,barhl1a,hoxc5a,hoxb5a,zgc:101100,hoxc1a,hoxa4a,hoxa5a,hoxb8a,phox2bb	0.000359369	9.73451	0.937695
interpro	IPR017995	Homeobox_antennapedia	1.2125e-08	-18.228	11	5	0.0442478	113	14397	30379,58055,30317,58052,58050	hoxc5a,hoxa5a,hoxb5a,hoxb5b,hoxa4a	0.000517179	4.42478	0.0764048
interpro	IPR001356	Homeobox_dom	1.37998e-08	-18.0986	177	12	0.106195	113	14397	550407,58052,30339,30379,30317,58046,445169,58050,378868,58055,30343,544654	barhl1a,hoxb5b,hoxb3a,hoxc5a,hoxb5a,hoxc1a,zgc:101100,hoxa4a,si:ch211-232b12.5,hoxa5a,hoxb8a,phox2bb	0.000588618	10.6195	1.22942
interpro	IPR009057	Homeodomain-like	5.36979e-08	-16.7399	242	13	0.115044	113	14397	544654,58055,30343,445169,58046,58050,378868,101885659,58052,550407,30339,30317,30379	phox2bb,hoxa5a,hoxb8a,zgc:101100,hoxc1a,hoxa4a,si:ch211-232b12.5,ssh1a,hoxb5b,barhl1a,hoxb3a,hoxb5a,hoxc5a	0.00229043	11.5044	1.68091
prosite	PS00032	ANTENNAPEDIA	9.90018e-11	-23.0359	17	7	0.0804598	87	9150	58052,30343,58050,58055,30317,30339,30379	hoxb5b,hoxb8a,hoxa4a,hoxa5a,hoxb5a,hoxb3a,hoxc5a	4.22282e-06	8.04598	0.185792
prosite	PS00027	HOMEOBOX_1	5.16368e-08	-16.779	135	11	0.126437	87	9150	544654,58050,58052,30339,30317,30343,550407,445169,58055,30379,58046	phox2bb,hoxa4a,hoxb5b,hoxb3a,hoxb5a,hoxb8a,barhl1a,zgc:101100,hoxa5a,hoxc5a,hoxc1a	0.00220252	12.6437	1.47541
prosite	PS50071	HOMEOBOX_2	6.07793e-08	-16.616	170	12	0.137931	87	9150	544654,378868,58050,58052,30339,30317,58055,445169,30343,550407,30379,58046	phox2bb,si:ch211-232b12.5,hoxa4a,hoxb5b,hoxb3a,hoxb5a,hoxa5a,zgc:101100,hoxb8a,barhl1a,hoxc5a,hoxc1a	0.00259248	13.7931	1.85792

## Sheet: wtOld_vs_wtYoung
Source	TermID	Term	Enrichment	logP	Genes in Term	Target Genes in Term	Fraction of Targets in Term	Total Target Genes	Total Genes	Entrez Gene IDs	Gene Symbols	AdjustedP	% Genes with term	% Background genes with term
biological_process	GO:0019882	antigen processing and presentation	1.83029e-09	-20.1188	27	15	0.0138122	1086	11674	30400,100333043,58113,326022,30645,30757,368878,556826,368771,564068,30163,751750,393175,337572,30762	b2m,tap1,cd74a,si:ch73-158p21.3,cd74b,mhc1uba,si:busm1-266f07.2,si:dkey-57h18.2,abcb3l1,erap1a,tapbp.1,mhc1uka,erap1b,ctss2.2,mhc2dab	7.80691e-05	1.38122	0.231283
biological_process	GO:0050794	regulation of cellular process	6.67524e-08	-16.5223	4371	488	0.449355	1086	11674	792495,393967,571948,563784,386807,373121,567905,403025,561959,393202,337838,321362,335495,562176,336346,559245,58118,394031,335474,563991,567764,641478,414333,393643,793158,767669,100001066,560416,792628,100149794,373865,558711,436801,562171,100537899,436806,492364,100537012,553816,114435,777615,266599,561835,100037315,557935,393820,768192,560759,100144561,558834,57925,406464,555290,100331601,10…	ccr8.1,pds5a,nr1d4b,skap1,rab5c,mknk2b,fgfr1b,casc3,rps6ka4,hif1ab,gng5,tnrc6b,parp3,ephb2a,sox4a,rorca,bdnf,mxd3,arpc1b,fam60a,blk,mmd,lck,phactr4b,cdc42l,rgs7bpa,si:dkey-10c21.1,erf,si:dkey-18a10.3,akt3b,kctd12.1,h2afy2,asb13a.1,nr3c2,si:dkey-151m15.5,rab11fip4a,cbl,baiap2b,inhbab,neurod2,zfyve28,id2a,rictorb,adrb2b,zmp:0000001082,myeov2,hlfa,otpa,prkcha,cnksr2b,cdc25b,eif5a,myo10l3,peli3,rhoab…	0.00284726	44.9355	37.4422
biological_process	GO:0002376	immune system process	1.53933e-07	-15.6868	489	81	0.0745856	1086	11674	503703,30645,563784,100535682,436866,100001092,30762,564838,360145,564068,414333,567764,798906,58054,369190,795945,337626,100002907,100270764,100134973,326078,445073,368878,449666,337663,327056,565276,555433,368771,30120,559455,796938,403026,334474,445215,553615,101885596,337572,30612,30163,561021,100002113,554167,100537088,100333043,751109,556621,561370,393175,447804,556826,393806,58215,58113,56…	pkz,cd74b,skap1,si:dkey-178e17.3,tnfsf10,eif2ak2,mhc2dab,ppp1r14ba,mxc,erap1a,lck,blk,itk,pim2,kif1b,cxcl32b.1,etv5a,si:ch211-274k16.2,cd40,il7r,mta2,socs1a,si:busm1-266f07.2,rtkn2a,mxe,rnf145b,pms2,themis,abcb3l1,dlc,si:dkey-37f18.2,si:ch211-147j13.3,vtnb,taf3,mastl,zap70,hck,ctss2.2,bmp4,tapbp.1,si:dkey-103e21.5,coro1a,tnfb,ccl36.1,tap1,epor,ccl34b.4,jak3,erap1b,lyn,si:dkey-57h18.2,snrkb,fech,c…	0.00656584	7.45856	4.1888
biological_process	GO:0050789	regulation of biological process	4.3994e-07	-14.6366	4617	506	0.46593	1086	11674	450024,393342,492776,569250,373873,793359,101882738,447940,405830,321979,559868,565795,378958,373107,678630,563003,84041,58054,798492,795945,373118,557062,503703,321220,558997,100006464,562940,393376,561935,557912,58098,100307104,100001092,333941,100003313,798858,30225,567605,322160,100003903,555849,394050,550286,386634,30612,563149,100148976,337737,30113,30674,393974,798982,567912,170783,322473,…	cited2,zgc:64051,zgc:101559,ehmt2,gabbr1a,camk2g2,si:ch73-190f16.2,adam9,lgals2a,safb,arhgef9a,nab1a,dmxl2,birc2,stmn1a,gdf10a,bco2l,pim2,rasal3,cxcl32b.1,casp2,fmnl1a,pkz,ptbp1b,dclk1a,si:dkey-27j5.5,plekho1b,hif1al,aplnra,ssh2b,arntl1a,caly,eif2ak2,zfp36l2,llph,brwd1,smo,stxbp5l,pdia6,rap2ab,hmha1b,epc2,hrasa,eif4a1a,bmp4,lrp1aa,adcy8,rab5aa,skib,tefa,eif3g,ptbp3,cdc42bpaa,mkrn2,lpar5a,sema7a,c…	0.0187652	46.593	39.5494
biological_process	GO:0006955	immune response	4.5545e-07	-14.602	181	39	0.0359116	1086	11674	368878,795414,337663,57923,30400,555433,559455,796938,326022,403026,402884,101885596,553615,337572,571588,503703,30645,100535682,554167,100537088,556621,561370,436866,100001092,30762,564838,447804,360145,58113,414333,567764,100037357,565221,798906,100000577,795945,100002907,325084,723996	si:busm1-266f07.2,relb,mxe,pycard,b2m,themis,si:dkey-37f18.2,si:ch211-147j13.3,si:ch73-158p21.3,vtnb,tlr21,hck,zap70,ctss2.2,tec,pkz,cd74b,si:dkey-178e17.3,tnfb,ccl36.1,ccl34b.4,jak3,tnfsf10,eif2ak2,mhc2dab,ppp1r14ba,lyn,mxc,cd74a,lck,blk,tnfrsf1b,si:ch211-167j9.5,itk,ppp1r14bb,cxcl32b.1,si:ch211-274k16.2,src,tnfaip8l2a	0.0194268	3.59116	1.55045
msigdb	GSE19888_ADENOSINE_A3R_INH_PRETREAT_AND_ACT_BY_A3R_VS_TCELL_MEMBRANES_ACT_MAST_CELL_UP	GSE19888_ADENOSINE_A3R_INH_PRETREAT_AND_ACT_BY_A3R_VS_TCELL_MEMBRANES_ACT_MAST_CELL_UP	1.0352e-16	-36.8068	93	38	0.04	950	10615	30665,436866,570622,30177,101885596,565759,393650,30666,30648,100002600,563034,792676,337663,100005143,403013,555899,436816,100001092,567159,447804,335407,360145,100333043,100148871,767709,791754,450018,393096,724080,393857,796604,30163,335495,282673,100002256,503775,450083,394164	psmb9a,tnfsf10,gbp2,ikzf1,hck,ifih1,irf7,psmb8a,psme1,si:ch1073-340j19.1,zgc:171731,nmi,mxe,si:ch211-197g15.8,irf9,si:ch211-160o17.2,zgc:92791,eif2ak2,tnfaip2a,lyn,mpeg1.1,mxc,tap1,dhx58,xaf1,si:ch211-219a4.3,samsn1b,lipg,b4galt5,gne,il2rga,tapbp.1,parp3,npc2,pik3ap1,rnf213a,gla,edem1	4.41556e-12	4	0.876119
msigdb	GSE42021_CD24HI_VS_CD24INT_TREG_THYMUS_DN	GSE42021_CD24HI_VS_CD24INT_TREG_THYMUS_DN	9.17179e-13	-27.7175	135	41	0.0431579	950	10615	368771,30400,335495,558921,30163,791742,571044,751750,323099,544658,100333043,556711,360145,559355,336466,553776,565173,436615,393175,436816,791453,403013,556826,337663,677742,100005143,337572,386920,30757,323632,30648,564068,563034,792676,567504,393650,564994,30666,436866,30665,565759	abcb3l1,b2m,parp3,fosl2,tapbp.1,b2ml,si:dkey-201c1.2,mhc1uka,nfkbiab,sema3fa,tap1,gpr18,mxc,bcl2l13,tfg,calcoco2,rps6ka5,gbp1,erap1b,zgc:92791,mhc1zba,irf9,si:dkey-57h18.2,mxe,lgals3bpa,si:ch211-197g15.8,ctss2.2,hist2h2l,mhc1uba,itm2ba,psme1,erap1a,zgc:171731,nmi,ifit12,irf7,rbms1a,psmb8a,tnfsf10,psmb9a,ifih1	3.91213e-08	4.31579	1.27179
msigdb	GSE21546_WT_VS_SAP1A_KO_DP_THYMOCYTES_UP	GSE21546_WT_VS_SAP1A_KO_DP_THYMOCYTES_UP	2.62047e-12	-26.6677	111	36	0.0378947	950	10615	30648,322795,563034,792676,567504,554477,30665,565759,393650,30666,403013,100001092,557021,100332997,30757,100005143,556826,337663,677742,100333043,100148871,767709,791754,553776,494092,436615,373107,360145,559355,503775,368771,30400,791742,751750,556915,503606	psme1,csrnp1b,zgc:171731,nmi,ifit12,pfkfb3,psmb9a,ifih1,irf7,psmb8a,irf9,eif2ak2,nub1,arsh,mhc1uba,si:ch211-197g15.8,si:dkey-57h18.2,mxe,lgals3bpa,tap1,dhx58,xaf1,si:ch211-219a4.3,calcoco2,csnk1g1,gbp1,birc2,mxc,bcl2l13,rnf213a,abcb3l1,b2m,b2ml,mhc1uka,vezf1b,chrac1	1.11774e-07	3.78947	1.04569
msigdb	WALLACE_PROSTATE_CANCER_RACE_UP	WALLACE_PROSTATE_CANCER_RACE_UP	2.80298e-12	-26.6003	145	42	0.0442105	950	10615	100002113,557797,436615,572250,393507,555432,360145,571365,58054,100333043,556711,557935,767709,450018,751750,393342,414333,796604,556951,555478,368771,30665,548604,30666,562468,794707,564068,445073,553615,558453,796938,30757,445057,556826,100005143,337663,337572,572001,403013,798906,100037359,393175	coro1a,itgb2,gbp1,cnn1b,stk17b,crema,mxc,gstm.2,pim2,tap1,gpr18,zmp:0000001082,xaf1,samsn1b,mhc1uka,zgc:64051,lck,il2rga,zgc:172352,si:ch211-106j24.1,abcb3l1,psmb9a,nr4a3,psmb8a,arhgap25,syt11b,erap1a,socs1a,zap70,rasgrp4,si:ch211-147j13.3,mhc1uba,dusp2,si:dkey-57h18.2,si:ch211-197g15.8,mxe,ctss2.2,irs2b,irf9,itk,rgs13,erap1b	1.19558e-07	4.42105	1.36599
msigdb	GO_IMMUNE_RESPONSE	GO_IMMUNE_RESPONSE	1.30568e-11	-25.0617	465	87	0.0915789	950	10615	436825,327284,100536401,360145,557935,100333043,555433,798771,767709,751750,563784,796604,100538106,30400,368771,101885596,436866,548604,570622,100192213,30666,30158,405830,386701,562037,797651,796425,564838,30757,403026,557021,337572,336281,337663,556826,324910,368878,100037359,403013,323679,562473,571256,393175,436816,100002113,436615,447804,553776,641484,100330556,100148871,564549,334724,56407…	s100b,lgals9l3,si:dkey-23a13.22,mxc,zmp:0000001082,tap1,themis,mef2cb,xaf1,mhc1uka,skap1,il2rga,si:ch1073-159d7.6,b2m,abcb3l1,hck,tnfsf10,nr4a3,gbp2,zgc:194282,psmb8a,lfng,lgals2a,tubb5,eprs,jam3a,card9,ppp1r14ba,mhc1uba,vtnb,nub1,ctss2.2,vamp2,mxe,si:dkey-57h18.2,sema7a,si:busm1-266f07.2,rgs13,irf9,srpk1a,ncf2,wasa,erap1b,zgc:92791,coro1a,gbp1,lyn,calcoco2,hmgb2a,si:ch1073-159d7.5,dhx58,si:ch73-…	5.56925e-07	9.15789	4.38059
msigdb	HALLMARK_INTERFERON_GAMMA_RESPONSE	HALLMARK_INTERFERON_GAMMA_RESPONSE	1.96447e-11	-24.6532	118	36	0.0378947	950	10615	563034,792676,445073,30648,30666,393650,565759,114432,570622,30665,436866,567159,791453,100001092,436816,368519,403013,100005143,677742,337663,30757,323099,791754,767709,556711,100148871,100333043,360145,30400,503775,797491,30163,393344,751750,393202,791742	zgc:171731,nmi,socs1a,psme1,psmb8a,irf7,ifih1,btg1,gbp2,psmb9a,tnfsf10,tnfaip2a,mhc1zba,eif2ak2,zgc:92791,stat4,irf9,si:ch211-197g15.8,lgals3bpa,mxe,mhc1uba,nfkbiab,si:ch211-219a4.3,xaf1,gpr18,dhx58,tap1,mxc,b2m,rnf213a,itgb7,tapbp.1,sri,mhc1uka,hif1ab,b2ml	8.37925e-07	3.78947	1.11163
msigdb	GSE19888_ADENOSINE_A3R_INH_VS_ACT_WITH_INHIBITOR_PRETREATMENT_IN_MAST_CELL_UP	GSE19888_ADENOSINE_A3R_INH_VS_ACT_WITH_INHIBITOR_PRETREATMENT_IN_MAST_CELL_UP	6.37627e-11	-23.4759	84	29	0.0305263	950	10615	560759,403013,555899,30400,100001092,503775,100002256,282673,436816,791742,559455,570245,337663,100005143,792676,100333043,100148871,30648,791754,767709,565759,101885596,570622,436866,30665,30666,393650,335407,360145	otpa,irf9,si:ch211-160o17.2,b2m,eif2ak2,rnf213a,pik3ap1,npc2,zgc:92791,b2ml,si:dkey-37f18.2,ryr1b,mxe,si:ch211-197g15.8,nmi,tap1,dhx58,psme1,si:ch211-219a4.3,xaf1,ifih1,hck,gbp2,tnfsf10,psmb9a,psmb8a,irf7,mpeg1.1,mxc	2.71974e-06	3.05263	0.791333
msigdb	GSE37533_PPARG1_FOXP3_VS_FOXP3_TRANSDUCED_CD4_TCELL_DN	GSE37533_PPARG1_FOXP3_VS_FOXP3_TRANSDUCED_CD4_TCELL_DN	9.02134e-11	-23.1288	118	35	0.0368421	950	10615	100000517,403013,791453,436816,100001092,30757,100005143,337663,556826,567504,792676,563034,550227,30648,445073,565759,436866,30665,30666,393650,368771,556915,751750,406790,337597,100333043,100148871,798771,767709,436615,553776,559355,327284,30396,360145	hivep1,irf9,mhc1zba,zgc:92791,eif2ak2,mhc1uba,si:ch211-197g15.8,mxe,si:dkey-57h18.2,ifit12,nmi,zgc:171731,nfyba,psme1,socs1a,ifih1,tnfsf10,psmb9a,psmb8a,irf7,abcb3l1,vezf1b,mhc1uka,usp25,lgals9l1,tap1,dhx58,mef2cb,xaf1,gbp1,calcoco2,bcl2l13,lgals9l3,ef1,mxc	3.84796e-06	3.68421	1.11163
msigdb	GSE42021_TREG_VS_TCONV_PLN_UP	GSE42021_TREG_VS_TCONV_PLN_UP	1.17054e-10	-22.8684	119	35	0.0368421	950	10615	393650,30666,30665,436866,565759,445073,792676,324015,567504,556826,337663,100005143,677742,337572,402951,30757,100001092,436816,791453,403013,360145,555432,559355,565173,553776,436615,407732,767709,100333043,558921,30163,791742,751750,368771,30400	irf7,psmb8a,psmb9a,tnfsf10,ifih1,socs1a,nmi,ube2d1b,ifit12,si:dkey-57h18.2,mxe,si:ch211-197g15.8,lgals3bpa,ctss2.2,znf410,mhc1uba,eif2ak2,zgc:92791,mhc1zba,irf9,mxc,crema,bcl2l13,rps6ka5,calcoco2,gbp1,tlk2,xaf1,tap1,fosl2,tapbp.1,b2ml,mhc1uka,abcb3l1,b2m	4.99282e-06	3.68421	1.12106
msigdb	GSE42724_NAIVE_BCELL_VS_PLASMABLAST_UP	GSE42724_NAIVE_BCELL_VS_PLASMABLAST_UP	5.9685e-10	-21.2394	108	32	0.0336842	950	10615	337663,556826,677742,100005143,405804,557021,393183,100001092,447873,403013,393650,436866,30665,565759,445215,30648,322795,563034,792676,445061,562176,368771,797491,360145,100149858,436615,767709,791754,100331256,692252,100148871,100333043	mxe,si:dkey-57h18.2,lgals3bpa,si:ch211-197g15.8,kirrela,nub1,ubap1,eif2ak2,mrpl40,irf9,irf7,tnfsf10,psmb9a,ifih1,mastl,psme1,csrnp1b,zgc:171731,nmi,dnajb4,ephb2a,abcb3l1,itgb7,mxc,samd4a,gbp1,xaf1,si:ch211-219a4.3,frmd3,pcgf5b,dhx58,tap1	2.5458e-05	3.36842	1.01743
msigdb	WUNDER_INFLAMMATORY_RESPONSE_AND_CHOLESTEROL_UP	WUNDER_INFLAMMATORY_RESPONSE_AND_CHOLESTEROL_UP	6.21689e-10	-21.1986	42	19	0.02	950	10615	791742,751750,30757,322614,100005143,556826,337572,436816,368771,30400,570622,447804,30665,436615,335407,30666,445073,563034,494478	b2ml,mhc1uka,mhc1uba,arg2,si:ch211-197g15.8,si:dkey-57h18.2,ctss2.2,zgc:92791,abcb3l1,b2m,gbp2,lyn,psmb9a,gbp1,mpeg1.1,psmb8a,socs1a,zgc:171731,tfr1b	2.65175e-05	2	0.395667
msigdb	GSE42021_TREG_PLN_VS_CD24LO_TREG_THYMUS_DN	GSE42021_TREG_PLN_VS_CD24LO_TREG_THYMUS_DN	6.30986e-10	-21.1837	114	33	0.0347368	950	10615	30666,393650,565759,30665,792676,567504,399485,553686,30648,449771,677742,100005143,337663,556826,30757,100034406,791453,100001092,403013,360145,436615,555285,436943,336466,321220,100333043,30163,30674,751750,791742,566872,368771,30400	psmb8a,irf7,ifih1,psmb9a,nmi,ifit12,cyp2p10,tefb,psme1,slc38a4,lgals3bpa,si:ch211-197g15.8,mxe,si:dkey-57h18.2,mhc1uba,cyp2p7,mhc1zba,eif2ak2,irf9,mxc,gbp1,myo1ea,cryabb,tfg,ptbp1b,tap1,tapbp.1,tefa,mhc1uka,b2ml,l2hgdh,abcb3l1,b2m	2.69141e-05	3.47368	1.07395
msigdb	HALLMARK_ALLOGRAFT_REJECTION	HALLMARK_ALLOGRAFT_REJECTION	7.20365e-10	-21.0513	103	31	0.0326316	950	10615	359834,436816,792495,368771,791453,571256,30400,368519,798906,100329767,556826,796604,30163,337572,414333,100141364,791742,796938,393202,553615,767738,654692,445073,553816,324015,327515,557935,100333043,393650,447804,557797	tgfb1a,zgc:92791,ccr8.1,abcb3l1,mhc1zba,wasa,b2m,stat4,itk,cabz01093075.1,si:dkey-57h18.2,il2rga,tapbp.1,ctss2.2,lck,zgc:172180,b2ml,si:ch211-147j13.3,hif1ab,zap70,abi1b,cxcr3.1,socs1a,inhbab,ube2d1b,eif3s10,zmp:0000001082,tap1,irf7,lyn,itgb2	3.07265e-05	3.26316	0.970325
msigdb	GSE34156_NOD2_LIGAND_VS_TLR1_TLR2_LIGAND_6H_TREATED_MONOCYTE_UP	GSE34156_NOD2_LIGAND_VS_TLR1_TLR2_LIGAND_6H_TREATED_MONOCYTE_UP	1.05229e-09	-20.6723	128	35	0.0368421	950	10615	368771,282673,492363,563887,751750,30163,322614,692252,100333043,360145,335407,403013,100334870,436816,100001092,30757,797081,30138,557021,335916,556826,677742,337663,792676,30648,445073,323632,565759,405805,30665,436866,724005,30666,573110,393650	abcb3l1,npc2,slc7a3a,traf5,mhc1uka,tapbp.1,arg2,pcgf5b,tap1,mxc,mpeg1.1,irf9,rap1gds1,zgc:92791,eif2ak2,mhc1uba,c2cd3,dld,nub1,jun,si:dkey-57h18.2,lgals3bpa,mxe,nmi,psme1,socs1a,itm2ba,ifih1,trib3,psmb9a,tnfsf10,grinaa,psmb8a,cbx4,irf7	4.48844e-05	3.68421	1.20584
msigdb	GO_IMMUNE_SYSTEM_PROCESS	GO_IMMUNE_SYSTEM_PROCESS	1.73947e-09	-20.1697	1116	157	0.165263	950	10615	562250,792495,561747,798906,30447,100329767,561090,333941,559455,325084,406408,492763,561627,449666,30648,564068,403065,30308,30177,359834,553267,100009657,556951,567764,565612,550286,334724,100333254,100003026,564549,100148871,561525,641484,406318,553776,565173,30656,30739,557797,373107,100002113,436816,393175,571256,323679,793158,368878,556826,30553,336281,337572,557021,565276,562037,405830,100…	fut7,ccr8.1,plcg2,itk,ncam1a,cabz01093075.1,kcnj8,zfp36l2,si:dkey-37f18.2,src,ddost,casp9,si:ch211-234h8.7,rtkn2a,psme1,erap1a,braf,wnt10b,ikzf1,tgfb1a,elmod2,rps6ka3b,zgc:172352,blk,ep300b,hrasa,anxa1a,nfatc2a,dctn1b,si:ch73-368j24.8,dhx58,dync1i1,hmgb2a,clta,calcoco2,rps6ka5,nadl1.1,tgfbr2,itgb2,birc2,coro1a,zgc:92791,erap1b,wasa,srpk1a,cdc42l,si:busm1-266f07.2,si:dkey-57h18.2,sod1,vamp2,ctss2.…	7.41955e-05	16.5263	10.5134
msigdb	MODULE_45	MODULE_45	2.59746e-09	-19.7687	379	70	0.0736842	950	10615	30177,30665,562468,334202,30308,568800,792676,100006678,561627,796938,558453,494487,100005143,563794,561747,562250,557797,436615,386663,100002113,447804,30739,678630,100330556,58054,564549,100318854,334724,393342,565241,414333,558921,337597,561370,797491,326722,561954,359834,554046,101885596,556190,436866,30666,324015,563034,799960,554477,337572,337663,791524,368519,641478,562473,571256,567159,38…	ikzf1,psmb9a,arhgap25,plk3,wnt10b,rab31,nmi,sh3bp1,si:ch211-234h8.7,si:ch211-147j13.3,rasgrp4,nr1d1,si:ch211-197g15.8,iffo1b,plcg2,fut7,itgb2,gbp1,pfkfb4b,coro1a,lyn,tgfbr2,stmn1a,si:ch1073-159d7.5,pim2,si:ch73-368j24.8,comp,anxa1a,zgc:64051,ppp3ccb,lck,fosl2,lgals9l1,jak3,itgb7,si:ch1073-159d7.13,sash3,tgfb1a,phkg1b,hck,pfkfb4a,tnfsf10,psmb8a,ube2d1b,zgc:171731,dolk,pfkfb3,ctss2.2,mxe,grna,stat4…	0.000110792	7.36842	3.57042
msigdb	GO_ANTIGEN_PROCESSING_AND_PRESENTATION_OF_ENDOGENOUS_PEPTIDE_ANTIGEN	GO_ANTIGEN_PROCESSING_AND_PRESENTATION_OF_ENDOGENOUS_PEPTIDE_ANTIGEN	2.72299e-09	-19.7215	15	11	0.0115789	950	10615	556826,30163,791742,30757,751750,393175,30400,368771,791453,564068,100333043	si:dkey-57h18.2,tapbp.1,b2ml,mhc1uba,mhc1uka,erap1b,b2m,abcb3l1,mhc1zba,erap1a,tap1	0.000116147	1.15789	0.141309
msigdb	GSE42021_TREG_PLN_VS_TREG_PRECURSORS_THYMUS_DN	GSE42021_TREG_PLN_VS_TREG_PRECURSORS_THYMUS_DN	4.26246e-09	-19.2734	122	33	0.0347368	950	10615	559355,30396,555432,360145,436615,553776,767709,407732,100333043,30163,751750,791742,30400,368771,30666,393650,565759,30665,436866,402992,567504,792676,30648,445073,337663,556826,677742,100005143,30757,791453,436816,100001092,403013	bcl2l13,ef1,crema,mxc,gbp1,calcoco2,xaf1,tlk2,tap1,tapbp.1,mhc1uka,b2ml,b2m,abcb3l1,psmb8a,irf7,ifih1,psmb9a,tnfsf10,scamp1,ifit12,nmi,psme1,socs1a,mxe,si:dkey-57h18.2,lgals3bpa,si:ch211-197g15.8,mhc1uba,mhc1zba,zgc:92791,eif2ak2,irf9	0.000181811	3.47368	1.14932
msigdb	GO_ANTIGEN_PROCESSING_AND_PRESENTATION_OF_ENDOGENOUS_ANTIGEN	GO_ANTIGEN_PROCESSING_AND_PRESENTATION_OF_ENDOGENOUS_ANTIGEN	8.00782e-09	-18.6428	16	11	0.0115789	950	10615	30400,791453,368771,393175,100333043,564068,30163,556826,30757,751750,791742	b2m,mhc1zba,abcb3l1,erap1b,tap1,erap1a,tapbp.1,si:dkey-57h18.2,mhc1uba,mhc1uka,b2ml	0.000341565	1.15789	0.15073
msigdb	GSE37533_PPARG2_FOXP3_VS_FOXP3_TRANSDUCED_CD4_TCELL_DN	GSE37533_PPARG2_FOXP3_VS_FOXP3_TRANSDUCED_CD4_TCELL_DN	8.28869e-09	-18.6084	125	33	0.0347368	950	10615	393650,30666,30665,565759,30648,399485,567504,792676,563034,100005143,337663,556826,30757,436816,100001092,791453,100034406,403013,30396,360145,327284,559355,553776,436615,767709,798771,100333043,100148871,337597,406790,751750,556915,368771	irf7,psmb8a,psmb9a,ifih1,psme1,cyp2p10,ifit12,nmi,zgc:171731,si:ch211-197g15.8,mxe,si:dkey-57h18.2,mhc1uba,zgc:92791,eif2ak2,mhc1zba,cyp2p7,irf9,ef1,mxc,lgals9l3,bcl2l13,calcoco2,gbp1,xaf1,mef2cb,tap1,dhx58,lgals9l1,usp25,mhc1uka,vezf1b,abcb3l1	0.000353546	3.47368	1.17758
msigdb	GO_REGULATION_OF_IMMUNE_RESPONSE	GO_REGULATION_OF_IMMUNE_RESPONSE	9.10912e-09	-18.514	486	82	0.0863158	950	10615	553615,325084,394176,30648,564068,568515,792676,393650,30665,565759,792495,791453,561747,100144561,798906,571487,494487,100329767,559455,557176,558453,796938,334724,100333254,767738,323099,567182,100148871,30396,641484,447804,565173,373107,557797,436615,359834,561954,100009657,797491,565612,550286,567764,556951,561370,337597,414333,30364,564076,791742,796425,445073,406745,324015,30666,393651,5486…	zap70,src,pum1,psme1,erap1a,sla2,nmi,irf7,psmb9a,ifih1,ccr8.1,mhc1zba,plcg2,prkcha,itk,si:dkeyp-92c9.3,nr1d1,cabz01093075.1,si:dkey-37f18.2,pik3r1,rasgrp4,si:ch211-147j13.3,anxa1a,nfatc2a,abi1b,nfkbiab,snx6,dhx58,ef1,hmgb2a,lyn,rps6ka5,birc2,itgb2,gbp1,tgfb1a,sash3,rps6ka3b,itgb7,ep300b,hrasa,blk,zgc:172352,jak3,lgals9l1,lck,fzd5,unc13d,b2ml,card9,socs1a,plekha1a,ube2d1b,psmb8a,grap2b,nr4a3,baiap…	0.00038854	8.63158	4.57843
msigdb	GO_INNATE_IMMUNE_RESPONSE	GO_INNATE_IMMUNE_RESPONSE	1.57386e-08	-17.9672	258	52	0.0547368	950	10615	100001092,323679,562473,791453,30447,798906,793359,403013,368878,337663,336281,557021,30757,553615,325084,564838,796425,567504,386701,562037,393650,30666,100192213,570622,101885596,565759,359834,30400,326722,100538106,567764,561370,337597,414333,100000577,564076,791742,751750,767709,334724,564549,100148871,641484,100536401,100330556,360145,327284,553776,447804,100002113,436825,436615	eif2ak2,srpk1a,ncf2,mhc1zba,ncam1a,itk,camk2g2,irf9,si:busm1-266f07.2,mxe,vamp2,nub1,mhc1uba,zap70,src,ppp1r14ba,card9,ifit12,tubb5,eprs,irf7,psmb8a,zgc:194282,gbp2,hck,ifih1,tgfb1a,b2m,si:ch1073-159d7.13,si:ch1073-159d7.6,blk,jak3,lgals9l1,lck,ppp1r14bb,unc13d,b2ml,mhc1uka,xaf1,anxa1a,si:ch73-368j24.8,dhx58,hmgb2a,si:dkey-23a13.22,si:ch1073-159d7.5,mxc,lgals9l3,calcoco2,lyn,coro1a,s100b,gbp1	0.000671313	5.47368	2.43052
msigdb	GO_REGULATION_OF_IMMUNE_SYSTEM_PROCESS	GO_REGULATION_OF_IMMUNE_SYSTEM_PROCESS	1.62096e-08	-17.9377	790	117	0.123158	950	10615	100002256,368771,30400,404599,100330741,100004566,334632,450018,561835,266599,563784,415185,751750,654692,798771,555433,557935,100333043,327284,335474,393175,436816,571256,324863,793158,368878,324910,556826,394099,30553,30602,337572,336281,335916,403026,641324,30757,445073,796425,797651,324015,406745,565801,405830,393651,30666,548604,100537012,101885596,359834,553267,100009657,100334933,561954,79…	pik3ap1,abcb3l1,b2m,leo1,ccdc88b,atp6ap1a,ap2b1,samsn1b,rictorb,id2a,skap1,mapk11,mhc1uka,cxcr3.1,mef2cb,themis,zmp:0000001082,tap1,lgals9l3,arpc1b,erap1b,zgc:92791,wasa,fnip1,cdc42l,si:busm1-266f07.2,sema7a,si:dkey-57h18.2,arrb2b,sod1,sox11a,ctss2.2,vamp2,jun,vtnb,ube2v1,mhc1uba,socs1a,card9,jam3a,ube2d1b,plekha1a,gmip,lgals2a,grap2b,psmb8a,nr4a3,baiap2b,hck,tgfb1a,elmod2,rps6ka3b,si:ch73-36p18.…	0.000691405	12.3158	7.4423
msigdb	REACTOME_IMMUNE_SYSTEM	REACTOME_IMMUNE_SYSTEM	1.66834e-08	-17.9088	609	96	0.101053	950	10615	414333,386634,791742,406836,565498,100009657,567764,561370,565612,550286,797491,406837,406318,100037384,561525,557797,436615,373107,447804,565173,100003026,323099,100148871,556277,557176,558635,572001,100329767,321943,556864,100331601,796938,558453,336088,561747,791453,100001092,792495,378972,30447,798906,393650,405805,565759,30665,492763,406408,373118,325084,553615,100148085,564068,30648,334632,…	lck,eif4a1a,b2ml,ube2v2,ube2s,rps6ka3b,blk,jak3,ep300b,hrasa,itgb7,rnf41,clta,ube2j2,dync1i1,itgb2,gbp1,birc2,lyn,rps6ka5,dctn1b,nfkbiab,dhx58,cblb,pik3r1,rapgef1a,irs2b,cabz01093075.1,ube2l3b,ube3b,peli3,si:ch211-147j13.3,rasgrp4,cul2,plcg2,mhc1zba,eif2ak2,ccr8.1,akt2,ncam1a,itk,irf7,trib3,ifih1,psmb9a,casp9,ddost,casp2,src,zap70,ap2s1,erap1a,psme1,ap2b1,il2rga,rbx1,pik3r3b,mapk11,mhc1uka,rictor…	0.000711615	10.1053	5.73716
msigdb	GSE13484_UNSTIM_VS_YF17D_VACCINE_STIM_PBMC_DN	GSE13484_UNSTIM_VS_YF17D_VACCINE_STIM_PBMC_DN	1.75221e-08	-17.8598	110	30	0.0315789	950	10615	767709,325084,445073,399485,553816,406304,567504,100333043,100148871,792676,58099,360145,393650,30666,436866,30665,767725,565759,436615,100001092,368771,100034406,403013,100134971,100005143,337663,556826,677742,565498,373114	xaf1,src,socs1a,cyp2p10,inhbab,gadd45ba,ifit12,tap1,dhx58,nmi,arntl2,mxc,irf7,psmb8a,tnfsf10,psmb9a,rabggta,ifih1,gbp1,eif2ak2,abcb3l1,cyp2p7,irf9,il12rb2,si:ch211-197g15.8,mxe,si:dkey-57h18.2,lgals3bpa,ube2s,cflara	0.000747388	3.15789	1.03627
msigdb	GO_POSITIVE_REGULATION_OF_IMMUNE_SYSTEM_PROCESS	GO_POSITIVE_REGULATION_OF_IMMUNE_SYSTEM_PROCESS	2.05411e-08	-17.7008	511	84	0.0884211	950	10615	100004566,100330741,415185,751750,563784,561835,266599,30400,368771,100002256,327284,100333043,555433,798771,336281,337572,335916,556826,324910,30757,641324,571256,436816,335474,368878,793158,30666,393651,405830,101885596,548604,100537012,406745,324015,796425,414333,30364,337597,393202,564076,791742,561954,100009657,359834,565612,550286,567764,556951,561370,641484,373107,100002113,557797,30739,44…	atp6ap1a,ccdc88b,mapk11,mhc1uka,skap1,rictorb,id2a,b2m,abcb3l1,pik3ap1,lgals9l3,tap1,themis,mef2cb,vamp2,ctss2.2,jun,si:dkey-57h18.2,sema7a,mhc1uba,ube2v1,wasa,zgc:92791,arpc1b,si:busm1-266f07.2,cdc42l,psmb8a,grap2b,lgals2a,hck,nr4a3,baiap2b,plekha1a,ube2d1b,card9,lck,fzd5,lgals9l1,hif1ab,unc13d,b2ml,sash3,rps6ka3b,tgfb1a,ep300b,hrasa,blk,zgc:172352,jak3,hmgb2a,birc2,coro1a,itgb2,tgfbr2,lyn,rps6k…	0.000876161	8.84211	4.81394
msigdb	GSE34006_A2AR_KO_VS_A2AR_AGONIST_TREATED_TREG_UP	GSE34006_A2AR_KO_VS_A2AR_AGONIST_TREATED_TREG_UP	2.90696e-08	-17.3536	131	33	0.0347368	950	10615	436866,30665,100329702,570622,565759,378961,393650,30666,30648,792676,324015,373118,557021,30757,100005143,677742,337663,403013,555899,798906,436816,369190,100001092,360145,100333043,100148871,791754,791742,751750,30163,445388,403074,30400	tnfsf10,psmb9a,ulk2,gbp2,ifih1,rpl13,irf7,psmb8a,psme1,nmi,ube2d1b,casp2,nub1,mhc1uba,si:ch211-197g15.8,lgals3bpa,mxe,irf9,si:ch211-160o17.2,itk,zgc:92791,kif1b,eif2ak2,mxc,tap1,dhx58,si:ch211-219a4.3,b2ml,mhc1uka,tapbp.1,rcl1,fnbp4,b2m	0.00123994	3.47368	1.2341
msigdb	ICHIBA_GRAFT_VERSUS_HOST_DISEASE_D7_UP	ICHIBA_GRAFT_VERSUS_HOST_DISEASE_D7_UP	2.9539e-08	-17.3376	61	21	0.0221053	950	10615	368771,554269,436816,30163,337572,368924,565064,556826,677742,393342,100148744,323099,100333043,445073,30648,30666,393650,335407,436615,101885596,30665	abcb3l1,col4a1,zgc:92791,tapbp.1,ctss2.2,fkbp5,serpina10a,si:dkey-57h18.2,lgals3bpa,zgc:64051,itpk1b,nfkbiab,tap1,socs1a,psme1,psmb8a,irf7,mpeg1.1,gbp1,hck,psmb9a	0.00125996	2.21053	0.574659
msigdb	GSE37533_PPARG1_FOXP3_VS_FOXP3_TRANSDUCED_CD4_TCELL_PIOGLITAZONE_TREATED_UP	GSE37533_PPARG1_FOXP3_VS_FOXP3_TRANSDUCED_CD4_TCELL_PIOGLITAZONE_TREATED_UP	4.3314e-08	-16.9548	146	35	0.0368421	950	10615	100005143,337663,406831,30757,100001092,100034406,393650,30666,436866,30665,402992,565759,550227,399485,567504,563034,792676,337597,406790,791742,751750,556915,393424,368485,558920,564324,30400,558069,30396,360145,327284,559355,767709,798771,100148871	si:ch211-197g15.8,mxe,gyg1a,mhc1uba,eif2ak2,cyp2p7,irf7,psmb8a,tnfsf10,psmb9a,scamp1,ifih1,nfyba,cyp2p10,ifit12,zgc:171731,nmi,lgals9l1,usp25,b2ml,mhc1uka,vezf1b,dnajc24,ctnnd2a,amotl2a,ccdc85b,b2m,ctnnd2b,ef1,mxc,lgals9l3,bcl2l13,xaf1,mef2cb,dhx58	0.00184751	3.68421	1.37541
msigdb	HALLMARK_INTERFERON_ALPHA_RESPONSE	HALLMARK_INTERFERON_ALPHA_RESPONSE	6.33816e-08	-16.5741	48	18	0.0189474	950	10615	30648,100333043,563034,100148871,792676,791754,30665,565759,393650,30396,30666,403013,100001092,30400,557021,791742,100005143,677742	psme1,tap1,zgc:171731,dhx58,nmi,si:ch211-219a4.3,psmb9a,ifih1,irf7,ef1,psmb8a,irf9,eif2ak2,b2m,nub1,b2ml,si:ch211-197g15.8,lgals3bpa	0.00270348	1.89474	0.45219
msigdb	GSE19888_CTRL_VS_TCELL_MEMBRANES_ACT_MAST_CELL_PRETREAT_A3R_INH_DN	GSE19888_CTRL_VS_TCELL_MEMBRANES_ACT_MAST_CELL_PRETREAT_A3R_INH_DN	7.17667e-08	-16.4498	98	27	0.0284211	950	10615	30163,796604,724080,791524,403074,100037359,403013,555899,798906,797491,450083,567159,282673,100002256,100001092,449616,565759,30177,393650,335407,557935,556711,100000647,792676,564862,791754,492763	tapbp.1,il2rga,b4galt5,grna,fnbp4,rgs13,irf9,si:ch211-160o17.2,itk,itgb7,gla,tnfaip2a,npc2,pik3ap1,eif2ak2,bcl9,ifih1,ikzf1,irf7,mpeg1.1,zmp:0000001082,gpr18,kctd13,nmi,ccdc32,si:ch211-219a4.3,casp9	0.00306114	2.84211	0.923222
msigdb	GSE22886_CTRL_VS_LPS_24H_DC_DN	GSE22886_CTRL_VS_LPS_24H_DC_DN	9.39715e-08	-16.1803	157	36	0.0378947	950	10615	792676,567504,30666,393650,565759,114432,548604,30665,724005,436866,791453,100001092,436816,562048,403013,677742,337663,100005143,445057,30757,558453,407732,767709,100148871,100333043,58054,564549,360145,100536401,100330556,436615,326722,100538106,751750,565241,450018	nmi,ifit12,psmb8a,irf7,ifih1,btg1,nr4a3,psmb9a,grinaa,tnfsf10,mhc1zba,eif2ak2,zgc:92791,hivep2a,irf9,lgals3bpa,mxe,si:ch211-197g15.8,dusp2,mhc1uba,rasgrp4,tlk2,xaf1,dhx58,tap1,pim2,si:ch73-368j24.8,mxc,si:dkey-23a13.22,si:ch1073-159d7.5,gbp1,si:ch1073-159d7.13,si:ch1073-159d7.6,mhc1uka,ppp3ccb,samsn1b	0.00400826	3.78947	1.47904
msigdb	GO_POSITIVE_REGULATION_OF_IMMUNE_RESPONSE	GO_POSITIVE_REGULATION_OF_IMMUNE_RESPONSE	1.17846e-07	-15.9539	343	61	0.0642105	950	10615	337597,414333,30364,791742,563784,751750,359834,100002256,100009657,561954,30400,567764,561370,556951,550286,565612,641484,327284,447804,565173,557797,373107,334724,100333254,767738,323099,798771,555433,324910,100329767,557176,337572,796938,558453,641324,30757,335474,436816,792495,791453,561747,571256,571487,798906,793158,368878,393650,393651,30666,100537012,548604,30665,101885596,565759,325084,5…	lgals9l1,lck,fzd5,b2ml,skap1,mhc1uka,tgfb1a,pik3ap1,rps6ka3b,sash3,b2m,blk,jak3,zgc:172352,hrasa,ep300b,hmgb2a,lgals9l3,lyn,rps6ka5,itgb2,birc2,anxa1a,nfatc2a,abi1b,nfkbiab,mef2cb,themis,sema7a,cabz01093075.1,pik3r1,ctss2.2,si:ch211-147j13.3,rasgrp4,ube2v1,mhc1uba,arpc1b,zgc:92791,ccr8.1,mhc1zba,plcg2,wasa,si:dkeyp-92c9.3,itk,cdc42l,si:busm1-266f07.2,irf7,grap2b,psmb8a,baiap2b,nr4a3,psmb9a,hck,if…	0.00502662	6.42105	3.23128
msigdb	GSE42021_TREG_PLN_VS_CD24INT_TREG_THYMUS_DN	GSE42021_TREG_PLN_VS_CD24INT_TREG_THYMUS_DN	1.34525e-07	-15.8215	139	33	0.0347368	950	10615	553776,436615,360145,544658,100333043,791742,799847,571044,751750,558921,30163,335495,368771,30400,30665,565759,30666,30648,564068,792676,563034,567504,323632,30757,677742,337663,100005143,556826,337572,403013,393175,436816,791453	calcoco2,gbp1,mxc,sema3fa,tap1,b2ml,dennd5a,si:dkey-201c1.2,mhc1uka,fosl2,tapbp.1,parp3,abcb3l1,b2m,psmb9a,ifih1,psmb8a,psme1,erap1a,nmi,zgc:171731,ifit12,itm2ba,mhc1uba,lgals3bpa,mxe,si:ch211-197g15.8,si:dkey-57h18.2,ctss2.2,irf9,erap1b,zgc:92791,mhc1zba	0.00573803	3.47368	1.30947
msigdb	GSE7509_UNSTIM_VS_IFNA_STIM_IMMATURE_DC_DN	GSE7509_UNSTIM_VS_IFNA_STIM_IMMATURE_DC_DN	1.59217e-07	-15.653	114	29	0.0305263	950	10615	561373,414333,30163,100005143,324910,100000517,556951,335495,100134971,571487,100144561,259252,393175,436816,492363,100002113,30665,436866,570622,393651,30666,556277,557935,563034,564068,100002600,445073,323099,767709	ankrd44,lck,tapbp.1,si:ch211-197g15.8,sema7a,hivep1,zgc:172352,parp3,il12rb2,si:dkeyp-92c9.3,prkcha,esr1,erap1b,zgc:92791,slc7a3a,coro1a,psmb9a,tnfsf10,gbp2,grap2b,psmb8a,cblb,zmp:0000001082,zgc:171731,erap1a,si:ch1073-340j19.1,socs1a,nfkbiab,xaf1	0.00679123	3.05263	1.07395
msigdb	DER_IFN_BETA_RESPONSE_UP	DER_IFN_BETA_RESPONSE_UP	1.72227e-07	-15.5745	78	23	0.0242105	950	10615	795505,100005143,333941,337663,393202,791742,30400,791453,436816,100001092,403013,30666,30396,562037,360145,436615,30665,114432,567504,100333043,327515,792676,30648	eps15,si:ch211-197g15.8,zfp36l2,mxe,hif1ab,b2ml,b2m,mhc1zba,zgc:92791,eif2ak2,irf9,psmb8a,ef1,eprs,mxc,gbp1,psmb9a,btg1,ifit12,tap1,eif3s10,nmi,psme1	0.00734617	2.42105	0.734809
msigdb	GNF2_CD53	GNF2_CD53	1.79756e-07	-15.5317	41	16	0.0168421	950	10615	100002113,30665,30666,100333043,30648,751750,393342,30757,791742,30163,569563,791453,571256,30400,561954,436816	coro1a,psmb9a,psmb8a,tap1,psme1,mhc1uka,zgc:64051,mhc1uba,b2ml,tapbp.1,coro7,mhc1zba,wasa,b2m,sash3,zgc:92791	0.00766729	1.68421	0.386246
msigdb	GSE21546_ELK1_KO_VS_SAP1A_KO_AND_ELK1_KO_DP_THYMOCYTES_UP	GSE21546_ELK1_KO_VS_SAP1A_KO_AND_ELK1_KO_DP_THYMOCYTES_UP	3.3535e-07	-14.9081	105	27	0.0284211	950	10615	407732,791754,796425,30648,564068,567504,360145,393650,767694,402992,100001092,503775,393175,791453,368771,30400,100003313,403013,492489,677742,337663,556826,30163,791742,553794,751750,30757	tlk2,si:ch211-219a4.3,card9,psme1,erap1a,ifit12,mxc,irf7,slc25a21,scamp1,eif2ak2,rnf213a,erap1b,mhc1zba,abcb3l1,b2m,llph,irf9,sgut1,lgals3bpa,mxe,si:dkey-57h18.2,tapbp.1,b2ml,ints8,mhc1uka,mhc1uba	0.014304	2.84211	0.989166
msigdb	GSE41978_ID2_KO_VS_BIM_KO_KLRG1_LOW_EFFECTOR_CD8_TCELL_UP	GSE41978_ID2_KO_VS_BIM_KO_KLRG1_LOW_EFFECTOR_CD8_TCELL_UP	3.52633e-07	-14.8578	118	29	0.0305263	950	10615	567504,797196,792676,100333043,445073,565759,436615,30665,553776,30666,555432,393650,403074,403013,798906,30400,368771,791453,436816,30757,751750,799847,402951,791742,337572,30163,558921,556826,677742	ifit12,dnajc12,nmi,tap1,socs1a,ifih1,gbp1,psmb9a,calcoco2,psmb8a,crema,irf7,fnbp4,irf9,itk,b2m,abcb3l1,mhc1zba,zgc:92791,mhc1uba,mhc1uka,dennd5a,znf410,b2ml,ctss2.2,tapbp.1,fosl2,si:dkey-57h18.2,lgals3bpa	0.0150412	3.05263	1.11163
msigdb	GNF2_SELL	GNF2_SELL	3.65877e-07	-14.821	38	15	0.0157895	950	10615	447804,791742,30757,100002113,393342,751750,337663,394099,565801,360145,791890,563034,324316,30400,571256	lyn,b2ml,mhc1uba,coro1a,zgc:64051,mhc1uka,mxe,arrb2b,gmip,mxc,rnaset2,zgc:171731,dazap2,b2m,wasa	0.0156061	1.57895	0.357984
msigdb	GNF2_HLA-C	GNF2_HLA-C	3.7956e-07	-14.7843	29	13	0.0136842	950	10615	436816,30400,561954,791453,571256,100333043,569563,30163,791742,100002113,30757,751750,393342	zgc:92791,b2m,sash3,mhc1zba,wasa,tap1,coro7,tapbp.1,b2ml,coro1a,mhc1uba,mhc1uka,zgc:64051	0.0161898	1.36842	0.273198
msigdb	GO_REGULATION_OF_CYTOKINE_PRODUCTION	GO_REGULATION_OF_CYTOKINE_PRODUCTION	4.92133e-07	-14.5245	317	56	0.0589474	950	10615	565612,550286,556951,561370,100134971,30400,561954,359834,393202,751750,415185,566587,791742,30364,337597,558182,100330741,100148871,436817,334724,373107,436615,447804,565173,327284,641484,30396,368878,561959,791453,561747,792495,503731,100001092,30757,30138,558453,100334206,30553,557176,394099,100329767,568043,324910,563034,792676,796425,553816,445073,394176,325084,798009,565759,548604,30967,393…	ep300b,hrasa,zgc:172352,jak3,il12rb2,b2m,sash3,tgfb1a,hif1ab,mhc1uka,mapk11,LOC566587,b2ml,fzd5,lgals9l1,igf2bp1,ccdc88b,dhx58,polr2f,anxa1a,birc2,gbp1,lyn,rps6ka5,lgals9l3,hmgb2a,ef1,si:busm1-266f07.2,rps6ka4,mhc1zba,plcg2,ccr8.1,kat5b,eif2ak2,mhc1uba,dld,rasgrp4,nlrc3,sod1,pik3r1,arrb2b,cabz01093075.1,dhx9,sema7a,zgc:171731,nmi,card9,inhbab,socs1a,pum1,src,errfi1,ifih1,nr4a3,igf2bp3,irf7	0.0209914	5.89474	2.98634
msigdb	MODULE_84	MODULE_84	5.07563e-07	-14.4936	286	52	0.0547368	950	10615	334724,791754,100318854,562940,557935,100333043,58054,360145,393507,678630,327284,447804,436943,394015,30739,436615,557797,100002113,554269,378960,561954,555478,30400,797491,792084,368924,337597,796604,414333,791742,450018,393342,569755,554477,561627,324015,563034,568800,30308,30177,436866,101885596,567159,562473,791453,368519,100037359,791524,368878,100005143,337663,337572	anxa1a,si:ch211-219a4.3,comp,plekho1b,zmp:0000001082,tap1,pim2,mxc,stk17b,stmn1a,lgals9l3,lyn,cryabb,def6a,tgfbr2,gbp1,itgb2,coro1a,col4a1,mgll,sash3,si:ch211-106j24.1,b2m,itgb7,slco2b1,fkbp5,lgals9l1,il2rga,lck,b2ml,samsn1b,zgc:64051,col6a1,pfkfb3,si:ch211-234h8.7,ube2d1b,zgc:171731,rab31,wnt10b,ikzf1,tnfsf10,hck,tnfaip2a,ncf2,mhc1zba,stat4,rgs13,grna,si:busm1-266f07.2,si:ch211-197g15.8,mxe,ctss…	0.0216496	5.47368	2.6943
msigdb	GSE7218_IGM_VS_IGG_SIGNAL_THGOUGH_ANTIGEN_BCELL_DN	GSE7218_IGM_VS_IGG_SIGNAL_THGOUGH_ANTIGEN_BCELL_DN	5.67386e-07	-14.3822	95	25	0.0263158	950	10615	393175,30400,798906,335495,386641,100005143,30163,414333,791742,450018,571044,563012,553615,447809,791754,445073,564068,555433,30648,100148871,792676,555432,393651,570622,436866	erap1b,b2m,itk,parp3,fam107b,si:ch211-197g15.8,tapbp.1,lck,b2ml,samsn1b,si:dkey-201c1.2,slc31a2,zap70,tagapb,si:ch211-219a4.3,socs1a,erap1a,themis,psme1,dhx58,nmi,crema,grap2b,gbp2,tnfsf10	0.0242013	2.63158	0.89496
msigdb	GSE18281_CORTICAL_VS_MEDULLARY_THYMOCYTE_UP	GSE18281_CORTICAL_VS_MEDULLARY_THYMOCYTE_UP	6.67759e-07	-14.2193	128	30	0.0315789	950	10615	436866,405805,565759,393650,335407,360145,30666,406304,30648,100333043,792676,436772,322160,323099,791742,751750,30757,677742,556826,337663,337572,335916,561959,403013,100001092,436816,282673,567159,368771,30400	tnfsf10,trib3,ifih1,irf7,mpeg1.1,mxc,psmb8a,gadd45ba,psme1,tap1,nmi,sec61g,pdia6,nfkbiab,b2ml,mhc1uka,mhc1uba,lgals3bpa,si:dkey-57h18.2,mxe,ctss2.2,jun,rps6ka4,irf9,eif2ak2,zgc:92791,npc2,tnfaip2a,abcb3l1,b2m	0.0284826	3.15789	1.20584
msigdb	DER_IFN_ALPHA_RESPONSE_UP	DER_IFN_ALPHA_RESPONSE_UP	6.82384e-07	-14.1977	55	18	0.0189474	950	10615	325004,436615,30665,114432,30666,360145,100333043,792676,30648,791742,795505,333941,337663,100005143,403013,30400,791453,436816	sdcbp2,gbp1,psmb9a,btg1,psmb8a,mxc,tap1,nmi,psme1,b2ml,eps15,zfp36l2,mxe,si:ch211-197g15.8,irf9,b2m,mhc1zba,zgc:92791	0.0291064	1.89474	0.518135
msigdb	GSE19888_ADENOSINE_A3R_INH_VS_TCELL_MEMBRANES_ACT_MAST_CELL_UP	GSE19888_ADENOSINE_A3R_INH_VS_TCELL_MEMBRANES_ACT_MAST_CELL_UP	7.03118e-07	-14.1677	96	25	0.0263158	950	10615	30163,100005143,337663,567159,503775,436816,394050,403013,555899,30666,360145,565759,570622,436866,30665,335756,791754,407732,767709,560956,100148871,100333043,792676,692252,30648	tapbp.1,si:ch211-197g15.8,mxe,tnfaip2a,rnf213a,zgc:92791,epc2,irf9,si:ch211-160o17.2,psmb8a,mxc,ifih1,gbp2,tnfsf10,psmb9a,wrb,si:ch211-219a4.3,tlk2,xaf1,myo9b,dhx58,tap1,nmi,pcgf5b,psme1	0.0299908	2.63158	0.904381
msigdb	GSE10325_CD4_TCELL_VS_LUPUS_CD4_TCELL_DN	GSE10325_CD4_TCELL_VS_LUPUS_CD4_TCELL_DN	7.04204e-07	-14.1662	135	31	0.0326316	950	10615	360145,393650,555432,445233,436615,565759,30665,767709,100333043,563034,100148871,792676,567504,399485,445073,30648,794707,30163,100000252,100005143,337663,322614,677742,751750,30757,100034406,569666,100001092,100037359,100134971,641478	mxc,irf7,crema,me2,gbp1,ifih1,psmb9a,xaf1,tap1,zgc:171731,dhx58,nmi,ifit12,cyp2p10,socs1a,psme1,syt11b,tapbp.1,pik3r3b,si:ch211-197g15.8,mxe,arg2,lgals3bpa,mhc1uka,mhc1uba,cyp2p7,tox,eif2ak2,rgs13,il12rb2,mmd	0.0300371	3.26316	1.27179
msigdb	GAURNIER_PSMD4_TARGETS	GAURNIER_PSMD4_TARGETS	7.06504e-07	-14.1629	18	10	0.0105263	950	10615	792928,368878,791453,100134976,30400,359834,751750,30757,791742,796604	tgfbr1b,si:busm1-266f07.2,mhc1zba,il21r.1,b2m,tgfb1a,mhc1uka,mhc1uba,b2ml,il2rga	0.0301352	1.05263	0.169571
msigdb	GO_SIDE_OF_MEMBRANE	GO_SIDE_OF_MEMBRANE	8.49542e-07	-13.9786	252	47	0.0494737	950	10615	751109,100002155,337737,30757,324910,798906,30447,393760,368878,100037359,100536705,550529,567621,791453,101885596,798009,322104,100192213,777750,541486,553615,494478,325084,337838,436670,566587,791742,563887,751750,414333,796604,30163,100006041,100134971,100330886,567764,561370,555478,30400,566921,30739,327650,447804,373107,557239,334724,654692	epor,rasa1a,rab5aa,mhc1uba,sema7a,itk,ncam1a,gnao1a,si:busm1-266f07.2,rgs13,itgae.2,gm2a,tiam1a,mhc1zba,hck,errfi1,gnb1a,zgc:194282,ece1,mfge8a,zap70,tfr1b,src,gng5,gng7,LOC566587,b2ml,traf5,mhc1uka,lck,il2rga,tapbp.1,rhoab,il12rb2,jupb,blk,jak3,si:ch211-106j24.1,b2m,mcama,tgfbr2,gnai2b,lyn,birc2,antxr2a,anxa1a,cxcr3.1	0.0362364	4.94737	2.374
msigdb	GSE42021_CD24HI_VS_CD24LOW_TCONV_THYMUS_DN	GSE42021_CD24HI_VS_CD24LOW_TCONV_THYMUS_DN	8.96402e-07	-13.9249	123	29	0.0305263	950	10615	436816,368771,791453,335495,556826,337663,337572,799847,393202,571044,323632,544658,30648,445073,792676,100333043,563034,555432,58099,360145,30666,564994,559355,436866,30665,336466,553776,565759,436615	zgc:92791,abcb3l1,mhc1zba,parp3,si:dkey-57h18.2,mxe,ctss2.2,dennd5a,hif1ab,si:dkey-201c1.2,itm2ba,sema3fa,psme1,socs1a,nmi,tap1,zgc:171731,crema,arntl2,mxc,psmb8a,rbms1a,bcl2l13,tnfsf10,psmb9a,tfg,calcoco2,ifih1,gbp1	0.0382351	3.05263	1.15874
msigdb	GO_RESPONSE_TO_INTERFERON_GAMMA	GO_RESPONSE_TO_INTERFERON_GAMMA	9.22475e-07	-13.8962	56	18	0.0189474	950	10615	337597,30757,751750,791742,557021,30400,791453,368878,403013,793359,30447,327284,562037,393650,101885596,436615,553776,570622	lgals9l1,mhc1uba,mhc1uka,b2ml,nub1,b2m,mhc1zba,si:busm1-266f07.2,irf9,camk2g2,ncam1a,lgals9l3,eprs,irf7,hck,gbp1,calcoco2,gbp2	0.0393473	1.89474	0.527555
msigdb	GO_POSITIVE_REGULATION_OF_IMMUNE_EFFECTOR_PROCESS	GO_POSITIVE_REGULATION_OF_IMMUNE_EFFECTOR_PROCESS	9.39981e-07	-13.8774	85	23	0.0242105	950	10615	792495,359834,30400,561954,791453,564076,791742,558453,30757,751750,337597,100329767,324910,30364,336281,567182,100148871,553615,334724,394176,447804,548604,327284	ccr8.1,tgfb1a,b2m,sash3,mhc1zba,unc13d,b2ml,rasgrp4,mhc1uba,mhc1uka,lgals9l1,cabz01093075.1,sema7a,fzd5,vamp2,snx6,dhx58,zap70,anxa1a,pum1,lyn,nr4a3,lgals9l3	0.040094	2.42105	0.800754
msigdb	GSE18791_CTRL_VS_NEWCASTLE_VIRUS_DC_4H_DN	GSE18791_CTRL_VS_NEWCASTLE_VIRUS_DC_4H_DN	9.94081e-07	-13.8214	104	26	0.0273684	950	10615	798009,565759,436866,548604,360145,393650,567504,100148871,100333043,322795,406304,791754,445215,563012,767709,325084,407732,100002364,565241,561835,566587,100005143,337663,724080,403074,503775	errfi1,ifih1,tnfsf10,nr4a3,mxc,irf7,ifit12,dhx58,tap1,csrnp1b,gadd45ba,si:ch211-219a4.3,mastl,slc31a2,xaf1,src,tlk2,parp6b,ppp3ccb,rictorb,LOC566587,si:ch211-197g15.8,mxe,b4galt5,fnbp4,rnf213a	0.0424015	2.73684	0.979746
msigdb	GSE13485_CTRL_VS_DAY7_YF17D_VACCINE_PBMC_DN	GSE13485_CTRL_VS_DAY7_YF17D_VACCINE_PBMC_DN	1.00018e-06	-13.8153	117	28	0.0294737	950	10615	791754,563012,767709,100148871,792676,100333043,567504,399485,327284,100149858,30666,393650,360145,436615,565759,436866,30665,100034406,559665,503775,100001092,100002256,100330886,403013,677742,100005143,337597,337663	si:ch211-219a4.3,slc31a2,xaf1,dhx58,nmi,tap1,ifit12,cyp2p10,lgals9l3,samd4a,psmb8a,irf7,mxc,gbp1,ifih1,tnfsf10,psmb9a,cyp2p7,smc1a,rnf213a,eif2ak2,pik3ap1,jupb,irf9,lgals3bpa,si:ch211-197g15.8,lgals9l1,mxe	0.0426618	2.94737	1.10221
msigdb	SANA_RESPONSE_TO_IFNG_UP	SANA_RESPONSE_TO_IFNG_UP	1.11665e-06	-13.7052	36	14	0.0147368	950	10615	791754,791453,503775,368878,563034,327284,677742,337597,30757,565759,393096,436615,751750,436866	si:ch211-219a4.3,mhc1zba,rnf213a,si:busm1-266f07.2,zgc:171731,lgals9l3,lgals3bpa,lgals9l1,mhc1uba,ifih1,lipg,gbp1,mhc1uka,tnfsf10	0.0476295	1.47368	0.339143
interpro	IPR003597	Ig_C1-set	1.06392e-07	-16.0561	15	10	0.00734754	1361	14397	751750,30400,791742,559844,30757,100001718,368878,30762,791453,326022	mhc1uka,b2m,b2ml,zgc:198241,mhc1uba,si:ch211-108p6.4,si:busm1-266f07.2,mhc2dab,mhc1zba,si:ch73-158p21.3	0.00453804	0.734754	0.104188
kegg	dre05168	Herpes simplex infection	5.2778e-07	-14.4546	142	33	0.0760369	434	4619	393650,563926,563887,352935,565759,100001092,565612,323099,554167,58098,335916,140633,402972,140621,334474,406204,564106,503703,100333043,553347,58113,368878,406691,323679,100329124,560127,30762,405835,368771,406775,403013,368481,65236	irf7,per1a,traf5,arntl1b,ifih1,eif2ak2,ep300b,nfkbiab,tnfb,arntl1a,jun,per2,srsf7a,casp3a,taf3,per1b,si:dkey-219c3.2,pkz,tap1,polr2a,cd74a,si:busm1-266f07.2,srsf2a,srpk1a,ifngr1,alyref,mhc2dab,srsf9,abcb3l1,srsf6a,irf9,stat1b,mapk8b	0.0225119	7.60369	3.07426
kegg	ko05168	Herpes simplex infection	5.2778e-07	-14.4546	142	33	0.0760369	434	4619	563887,563926,393650,352935,323099,565612,100001092,565759,58098,554167,335916,140633,334474,140621,402972,564106,406204,503703,553347,100333043,58113,406691,323679,368878,30762,405835,560127,100329124,65236,368481,406775,368771,403013	traf5,per1a,irf7,arntl1b,nfkbiab,ep300b,eif2ak2,ifih1,arntl1a,tnfb,jun,per2,taf3,casp3a,srsf7a,si:dkey-219c3.2,per1b,pkz,polr2a,tap1,cd74a,srsf2a,srpk1a,si:busm1-266f07.2,mhc2dab,srsf9,alyref,ifngr1,mapk8b,stat1b,srsf6a,abcb3l1,irf9	0.0225119	7.60369	3.07426

## Sheet: mutOld_vs_mutYoung
Source	TermID	Term	Enrichment	logP	Genes in Term	Target Genes in Term	Fraction of Targets in Term	Total Target Genes	Total Genes	Entrez Gene IDs	Gene Symbols	AdjustedP	% Genes with term	% Background genes with term
biological_process	GO:0032922	circadian regulation of gene expression	8.68014e-08	-16.2596	9	7	0.0100143	699	11674	402815,494487,564009,58107,335737,324413,30140	nr1d2a,nr1d1,ciarta,per3,nfil3-5,bhlhe40,clocka	0.00370243	1.00143	0.0770944
biological_process	GO:0060255	regulation of macromolecule metabolic process	1.70064e-07	-15.5871	1817	159	0.227468	699	11674	565575,406767,30116,794176,553607,568568,431720,393202,798771,83774,324724,30339,568412,558182,406304,100034513,393180,563003,266966,406495,393148,564103,30341,550127,335916,404599,58046,568021,556410,326866,352935,562045,561541,563150,394198,795945,571508,403025,30093,768293,550227,402815,30345,544654,797147,559677,796388,561959,794171,58107,572549,100359398,793030,338246,559273,767809,569109,10…	smg7,sh3bp5b,ddx3b,igfbp2a,camk2n1a,rc3h1a,nr4a1,hif1ab,mef2cb,cry2,dicer1,hoxb3a,si:ch211-45c16.2,igf2bp1,gadd45ba,znf865,fxr2,gdf10a,kat6a,rbm22,cdc14b,lbx1a,hoxb6a,foxn2b,jun,leo1,hoxc1a,tp53inp1,atf4b,actr8,arntl1b,gatad2b,si:dkey-11f5.5,nr1d4a,fosab,cxcl32b.1,hmbox1a,casc3,elk4,crtc1a,nfyba,nr1d2a,hoxc4a,phox2bb,foxj3,nelfa,sf3a1,rps6ka4,suz12a,per3,ajuba,rnf6,ccl38a.4,bmper,ep300a,runx1t1,d…	0.00725391	22.7468	15.5645
biological_process	GO:0019222	regulation of metabolic process	3.6946e-07	-14.8112	1882	162	0.23176	699	11674	563257,449554,30317,799566,324053,567751,64275,58055,407655,83780,394099,335737,326078,324413,140817,100037321,566524,403065,100329270,445251,30421,402991,58099,568932,431737,794892,100001267,30647,101883257,553565,564531,30243,791144,406464,406311,30346,563733,30296,560416,58053,777615,334470,321362,564009,58050,394050,30420,567192,140427,100005903,792544,30140,30606,768192,30639,30343,58123,565…	lonp1,rbfox1,hoxb5a,eif4ebp1,trim33,ebf3a,supt5h,hoxa5a,zfpm1,cry1bb,arrb2b,nfil3-5,mta2,bhlhe40,cebpd,zgc:162255,ankib1a,braf,si:ch73-380l10.2,carm1,hoxc3a,gadd45ga,arntl2,kat6b,rgcc,notch1b,mast2,psme2,cipcb,wbp2,si:ch211-132b12.7,eng2a,loxl2b,eif5a,pik3r3a,hoxc6a,ubap2a,foxo3b,erf,hoxb6b,zfyve28,foxk1,tnrc6b,ciarta,hoxa4a,epc2,hoxb8b,cd59,hsf2,si:dkey-27i16.2,si:dkey-67c22.2,clocka,rarga,hlfa,…	0.0157589	23.176	16.1213
biological_process	GO:0010468	regulation of gene expression	4.8214e-07	-14.545	1477	133	0.190272	699	11674	792544,321362,564009,394050,30420,58050,567192,140427,334470,30639,30606,768192,30140,100001092,334234,445483,565795,336038,751677,415099,30343,58123,321979,565909,327404,30567,58098,563771,30379,58052,799566,324053,30317,449554,326078,335737,324413,140817,83780,64275,567751,58055,407655,553565,564531,30243,791144,794892,101883257,58099,568932,445251,30421,58053,563733,30296,560416,406464,30346,5…	si:dkey-67c22.2,tnrc6b,ciarta,epc2,hoxb8b,hoxa4a,cd59,hsf2,foxk1,smad2,rarga,hlfa,clocka,eif2ak2,eif3c,med23,nab1a,junbb,batf3,rela,hoxb8a,hsf1,safb,erfl3,arid4a,pax6a,arntl1a,bhlhe41,hoxc5a,hoxb5b,eif4ebp1,trim33,hoxb5a,rbfox1,mta2,nfil3-5,bhlhe40,cebpd,cry1bb,supt5h,ebf3a,hoxa5a,zfpm1,wbp2,si:ch211-132b12.7,eng2a,loxl2b,notch1b,cipcb,arntl2,kat6b,carm1,hoxc3a,hoxb6b,ubap2a,foxo3b,erf,eif5a,hoxc…	0.0205652	19.0272	12.652
molecular_function	GO:0043565	sequence-specific DNA binding	1.05058e-07	-16.0688	523	62	0.0878187	706	11917	431720,321979,768192,30458,565909,565575,30093,562048,563150,792516,556410,562045,30486,140427,564103,58050,560416,58055,561241,30341,550227,30379,58052,336038,30606,544654,30420,58053,558071,415099,563257,751677,30421,30317,30296,494487,30345,58046,561541,58123,335916,30343,30346,140817,797147,30639,30339,335737,326078,550127,30243,394198,436975,327124,564009,30567,58098,569109,402815,334470,798…	nr4a1,safb,hlfa,gata3,erfl3,smg7,elk4,hivep2a,nr1d4a,nfil3-2,atf4b,gatad2b,rxrbb,hsf2,lbx1a,hoxa4a,erf,hoxa5a,snapc4,hoxb6a,nfyba,hoxc5a,hoxb5b,junbb,rarga,phox2bb,hoxb8b,hoxb6b,atf6,rela,lonp1,batf3,hoxc3a,hoxb5a,foxo3b,nr1d1,hoxc4a,hoxc1a,si:dkey-11f5.5,hsf1,jun,hoxb8a,hoxc6a,cebpd,foxj3,smad2,hoxb3a,nfil3-5,mta2,foxn2b,eng2a,fosab,crebl2,lrwd1,ciarta,pax6a,arntl1a,dbpb,nr1d2a,foxk1,mef2cb,nr1d…	0.00448116	8.78187	4.38869
molecular_function	GO:0001071	nucleic acid binding transcription factor activity	4.71596e-07	-14.5671	570	64	0.0906516	706	11917	30345,561541,30346,550127,335737,326078,30339,30639,797147,436975,58099,58098,30567,30420,393202,58053,560900,415099,558071,352935,751677,767809,30317,562045,140427,30486,564106,407655,560416,58050,570792,30603,58052,30379,336038,431720,30093,30140,562048,393541,556410,792516,563150,494487,30343,335916,58123,140817,323882,394198,402815,334470,569109,571948,30296,58055,30341,561241,30606,768192,56…	hoxc4a,si:dkey-11f5.5,hoxc6a,foxn2b,nfil3-5,mta2,hoxb3a,smad2,foxj3,crebl2,arntl2,arntl1a,pax6a,hoxb8b,hif1ab,hoxb6b,si:ch211-266o15.1,rela,atf6,arntl1b,batf3,runx1t1,hoxb5a,gatad2b,hsf2,rxrbb,si:dkey-219c3.2,zfpm1,erf,hoxa4a,myrf,sox11b,hoxb5b,hoxc5a,junbb,nr4a1,elk4,clocka,hivep2a,tsc22d3,atf4b,nfil3-2,nr1d4a,nr1d1,hoxb8a,jun,hsf1,cebpd,insm1b,fosab,nr1d2a,foxk1,dbpb,nr1d4b,foxo3b,hoxa5a,hoxb6a…	0.0201155	9.06516	4.78308
molecular_function	GO:0003700	transcription factor activity, sequence-specific DNA binding	4.71596e-07	-14.5671	570	64	0.0906516	706	11917	394198,571948,334470,402815,569109,58123,30343,335916,494487,140817,323882,30296,30606,30341,561241,58055,567751,556835,565909,30458,768192,30567,58098,58099,436975,561541,30345,335737,326078,550127,30339,797147,30639,30346,767809,30317,352935,751677,30420,393202,415099,558071,58053,560900,336038,58052,30379,30486,140427,564106,562045,30603,407655,58050,570792,560416,393541,556410,563150,792516,4…	fosab,nr1d4b,foxk1,nr1d2a,dbpb,hsf1,hoxb8a,jun,nr1d1,cebpd,insm1b,foxo3b,rarga,hoxb6a,snapc4,hoxa5a,ebf3a,sp2,erfl3,gata3,hlfa,pax6a,arntl1a,arntl2,crebl2,si:dkey-11f5.5,hoxc4a,nfil3-5,mta2,foxn2b,hoxb3a,foxj3,smad2,hoxc6a,runx1t1,hoxb5a,arntl1b,batf3,hoxb8b,hif1ab,rela,atf6,hoxb6b,si:ch211-266o15.1,junbb,hoxb5b,hoxc5a,rxrbb,hsf2,si:dkey-219c3.2,gatad2b,sox11b,zfpm1,hoxa4a,myrf,erf,tsc22d3,atf4b,…	0.0201155	9.06516	4.78308
msigdb	GSE21546_WT_VS_SAP1A_KO_DP_THYMOCYTES_UP	GSE21546_WT_VS_SAP1A_KO_DP_THYMOCYTES_UP	9.86491e-08	-16.1317	111	23	0.0366826	627	10615	30647,791742,563034,30400,100148871,100334535,100001092,751750,378845,360145,30665,100150889,30666,767709,100006951,494092,322795,556915,368771,30757,554477,556826,100332997	psme2,b2ml,zgc:171731,b2m,dhx58,usp18,eif2ak2,mhc1uka,tjp1a,mxc,psmb9a,tapbpl,psmb8a,xaf1,nrg2a,csnk1g1,csrnp1b,vezf1b,abcb3l1,mhc1uba,pfkfb3,si:dkey-57h18.2,arsh	0.00420778	3.66826	1.04569
msigdb	GSE37533_PPARG1_FOXP3_VS_FOXP3_TRANSDUCED_CD4_TCELL_PIOGLITAZONE_TREATED_UP	GSE37533_PPARG1_FOXP3_VS_FOXP3_TRANSDUCED_CD4_TCELL_PIOGLITAZONE_TREATED_UP	3.55418e-07	-14.85	146	26	0.0414673	627	10615	556915,30757,337597,569375,550227,100034406,767709,406790,402992,368485,100001092,751750,360145,30665,560787,30666,791742,368439,563034,558069,378866,798771,100148871,100334535,570143,30400	vezf1b,mhc1uba,lgals9l1,eml2,nfyba,cyp2p7,xaf1,usp25,scamp1,ctnnd2a,eif2ak2,mhc1uka,mxc,psmb9a,klf11a,psmb8a,b2ml,mycbp2,zgc:171731,ctnnd2b,ddit4,mef2cb,dhx58,usp18,gtpbp2,b2m	0.01516	4.14673	1.37541
msigdb	GSE46606_IRF4_KO_VS_WT_CD40L_IL2_IL5_3DAY_STIMULATED_BCELL_UP	GSE46606_IRF4_KO_VS_WT_CD40L_IL2_IL5_3DAY_STIMULATED_BCELL_UP	4.91145e-07	-14.5265	139	25	0.0398724	627	10615	100134976,327417,335830,641478,336346,406662,768248,373102,100037359,140615,335836,492783,58099,323827,751677,494478,799847,324413,561503,334470,393211,378837,799528,568412,436940	il21r.1,hsd17b12a,gas6,mmd,sox4a,msmo1,fas,mcl1b,rgs13,fads2,slc1a2b,dhrs13a.3,arntl2,st5,batf3,tfr1b,dennd5a,bhlhe40,ncor2,foxk1,ccdc6b,vps13a,sqlea,si:ch211-45c16.2,slc25a36a	0.0209493	3.98724	1.30947
msigdb	GO_ANTIGEN_PROCESSING_AND_PRESENTATION_OF_ENDOGENOUS_PEPTIDE_ANTIGEN	GO_ANTIGEN_PROCESSING_AND_PRESENTATION_OF_ENDOGENOUS_PEPTIDE_ANTIGEN	6.30044e-07	-14.2775	15	8	0.0127592	627	10615	556826,30757,751750,368771,30400,791742,791453,30163	si:dkey-57h18.2,mhc1uba,mhc1uka,abcb3l1,b2m,b2ml,mhc1zba,tapbp.1	0.0268739	1.27592	0.141309
msigdb	GO_SEQUENCE_SPECIFIC_DNA_BINDING	GO_SEQUENCE_SPECIFIC_DNA_BINDING	7.15357e-07	-14.1505	580	64	0.102073	627	10615	564565,30458,567751,30639,368610,30243,30341,550227,335916,140427,83774,571508,563257,798771,334470,321602,30567,751677,415099,30486,393202,797147,321466,30343,58123,564103,561541,140633,558071,322795,494487,558718,30093,436975,327124,30339,30296,58053,30345,431720,550127,562045,30346,140817,559273,560416,394198,794892,321979,556410,323882,30140,326078,30606,336346,565909,768192,562048,563292,544…	arhgap35,gata3,ebf3a,smad2,znf384l,eng2a,hoxb6a,nfyba,jun,hsf2,cry2,hmbox1a,lonp1,mef2cb,foxk1,cdk9,pax6a,batf3,rela,rxrbb,hif1ab,foxj3,hnrnpaba,hoxb8a,hsf1,lbx1a,si:dkey-11f5.5,per2,atf6,csrnp1b,nr1d1,rrn3,elk4,crebl2,lrwd1,hoxb3a,foxo3b,hoxb6b,hoxc4a,nr4a1,foxn2b,gatad2b,hoxc6a,cebpd,ep300a,erf,fosab,notch1b,safb,atf4b,insm1b,clocka,mta2,rarga,sox4a,erfl3,hlfa,hivep2a,LOC563292,phox2bb,zfpm1,ho…	0.0305128	10.2073	5.46397
msigdb	TTGTTT_V$FOXO4_01	TTGTTT_V$FOXO4_01	1.17106e-06	-13.6576	1370	122	0.194577	627	10615	378960,544654,553201,368214,494092,58054,30606,114417,791612,436945,100144559,570753,323827,449616,556994,415184,559273,553402,386629,83412,324724,334633,568412,30346,393760,553512,566506,30345,431720,564694,378716,58053,406340,553508,554826,767809,564883,402996,335096,777729,494487,436975,559341,64809,558718,378866,406767,692273,569074,192307,564922,30339,497398,378845,100001650,394110,100144400…	mgll,phox2bb,nova2,ypel3,csnk1g1,pim2,rarga,mpz,mat2ab,ap4m1,ncoa6,chd6,st5,bcl9,ppm1la,msrb3,ep300a,gabrg2,tob1a,glrba,dicer1,sec24b,si:ch211-45c16.2,hoxc6a,gnao1a,slc27a1b,gnsa,hoxc4a,nr4a1,ckba,aktip,hoxb6b,dusp1,ugt8,crip2,runx1t1,cacng3b,eif4h,ptprub,kank1,nr1d1,crebl2,cdkl5,zbtb22b,rrn3,ddit4,sh3bp5b,cadm3,hapln1b,csnk1a1,sdk2b,hoxb3a,ch1073-291c23.1,tjp1a,calb1,atp6v1aa,lrfn5a,stx6,fstl1b,…	0.0499503	19.4577	12.9063
interpro	IPR001827	Homeobox_Antennapedia_CS	6.5243e-12	-25.7555	17	12	0.0143369	837	14397	30317,58055,30345,58053,30341,58050,30343,30379,30339,30346,58052,30420	hoxb5a,hoxa5a,hoxc4a,hoxb6b,hoxb6a,hoxa4a,hoxb8a,hoxc5a,hoxb3a,hoxc6a,hoxb5b,hoxb8b	2.78287e-07	1.43369	0.11808
interpro	IPR017995	Homeobox_antennapedia	1.78211e-08	-17.8429	11	8	0.00955795	837	14397	30379,58050,30341,58052,58055,30345,30317,58053	hoxc5a,hoxa4a,hoxb6a,hoxb5b,hoxa5a,hoxc4a,hoxb5a,hoxb6b	0.000760142	0.955795	0.0764048
interpro	IPR000504	RRM_dom	1.44798e-07	-15.7479	209	33	0.0394265	837	14397	552961,327069,322667,406683,767714,327336,323529,406775,321466,449554,402972,321899,393467,334222,406691,100330483,100333151,558581,445398,751729,553418,402996,406495,563749,558182,100332262,619195,798982,555643,394144,323721,321979,378453	scaf4b,cpsf6,wu:fb69f10,zgc:56304,ncl,rbm25b,hnrnpa0a,srsf6a,hnrnpaba,rbfox1,srsf7a,hnrnpa0l,hnrnpa1a,hnrnpa0b,srsf2a,cpeb2,cpeb4,sart3,snrnp70,hnrnpa3,ppargc1a,eif4h,rbm22,si:ch211-212k18.4,igf2bp1,rbm27,rbm26,ptbp3,hnrnpm,cnot4b,rbm14a,safb,hnrnpa1b	0.0061762	3.94265	1.45169
prosite	PS00032	ANTENNAPEDIA	4.44428e-11	-23.8368	17	12	0.0191083	628	9150	58053,30341,30379,58050,58052,30343,30420,30345,58055,30317,30339,30346	hoxb6b,hoxb6a,hoxc5a,hoxa4a,hoxb5b,hoxb8a,hoxb8b,hoxc4a,hoxa5a,hoxb5a,hoxb3a,hoxc6a	1.89566e-06	1.91083	0.185792
