# Supplementary material for: Accelerated brain aging towards transcriptional inversion in a zebrafish model of the K115fs mutation of human PSEN2
Source: PLoS One. 2020 Jan 24;15(1):e0227258. doi: 10.1371/journal.pone.0227258 (PMC6980398; doi:10.1371/journal.pone.0227258)
Supplement: S6 Table — (XLSX) [file pone.0227258.s007.xlsx]

## Sheet: FailureToUpregulate
Motif Name	Consensus	Log P-value	# of Target Sequences with Motif(of 54)	% of Target Sequences with Motif	# of Background Sequences with Motif(of 10372)	% of Background Sequences with Motif	PValue	Bonferroni	FDR
Klf9(Zf)/GBM-Klf9-ChIP-Seq(GSE62211)/Homer	GCCACRCCCACY	-8.066	14	0.2593	957.3	0.0923	0.000314037	0.114309	0.114309
GRE(NR),IR3/A549-GR-ChIP-Seq(GSE32465)/Homer	NRGVACABNVTGTYCY	-6.653	9	0.1667	512.4	0.0494	0.00129015	0.469613	0.17263
Fra2(bZIP)/Striatum-Fra2-ChIP-Seq(GSE43429)/Homer	GGATGACTCATC	-6.432	20	0.3704	1980	0.1909	0.00160923	0.585759	0.17263
JunB(bZIP)/DendriticCells-Junb-ChIP-Seq(GSE36099)/Homer	RATGASTCAT	-6.203	22	0.4074	2326.5	0.2243	0.00202335	0.7365	0.17263
KLF5(Zf)/LoVo-KLF5-ChIP-Seq(GSE49402)/Homer	DGGGYGKGGC	-5.989	23	0.4259	2524.7	0.2435	0.00250617	0.912246	0.17263
KLF14(Zf)/HEK293-KLF14.GFP-ChIP-Seq(GSE58341)/Homer	RGKGGGCGKGGC	-5.862	28	0.5185	3391.8	0.3271	0.00284555	1	0.17263
AP-1(bZIP)/ThioMac-PU.1-ChIP-Seq(GSE21512)/Homer	VTGACTCATC	-5.502	26	0.4815	3120.5	0.3009	0.00407861	1	0.212088
Atf3(bZIP)/GBM-ATF3-ChIP-Seq(GSE33912)/Homer	DATGASTCATHN	-5.262	25	0.463	3000.4	0.2893	0.00518492	1	0.214933
KLF3(Zf)/MEF-Klf3-ChIP-Seq(GSE44748)/Homer	NRGCCCCRCCCHBNN	-5.223	13	0.2407	1149.4	0.1108	0.00539113	1	0.214933
Fra1(bZIP)/BT549-Fra1-ChIP-Seq(GSE46166)/Homer	NNATGASTCATH	-5.132	23	0.4259	2691.7	0.2596	0.00590474	1	0.214933
Sp5(Zf)/mES-Sp5.Flag-ChIP-Seq(GSE72989)/Homer	RGKGGGCGGAGC	-4.797	21	0.3889	2431.3	0.2344	0.00825447	1	0.273148
n-Myc(bHLH)/mES-nMyc-ChIP-Seq(GSE11431)/Homer	VRCCACGTGG	-4.52	20	0.3704	2326.1	0.2243	0.010889	1	0.3303
Fosl2(bZIP)/3T3L1-Fosl2-ChIP-Seq(GSE56872)/Homer	NATGASTCABNN	-4.308	11	0.2037	1003.7	0.0968	0.0134604	1	0.351726
BATF(bZIP)/Th17-BATF-ChIP-Seq(GSE39756)/Homer	DATGASTCAT	-4.303	23	0.4259	2875	0.2772	0.0135279	1	0.351726
ARE(NR)/LNCAP-AR-ChIP-Seq(GSE27824)/Homer	RGRACASNSTGTYCYB	-4.233	9	0.1667	745.7	0.0719	0.0145088	1	0.35208
Twist(bHLH)/HMLE-TWIST1-ChIP-Seq(Chang_et_al)/Homer	VCAKCTGGNNNCCAGMTGBN	-3.818	5	0.0926	306	0.0295	0.0219717	1	0.485265
Arnt:Ahr(bHLH)/MCF7-Arnt-ChIP-Seq(Lo_et_al.)/Homer	TBGCACGCAA	-3.787	27	0.5	3710.7	0.3578	0.0226635	1	0.485265
c-Myc(bHLH)/mES-cMyc-ChIP-Seq(GSE11431)/Homer	VVCCACGTGG	-3.643	13	0.2407	1404.1	0.1354	0.0261737	1	0.52929
Sp1(Zf)/Promoter/Homer	GGCCCCGCCCCC	-3.545	8	0.1481	703.7	0.0679	0.0288686	1	0.553062
Mouse_Recombination_Hotspot(Zf)/Testis-DMC1-ChIP-Seq(GSE24438)/Homer	ACTYKNATTCGTGNTACTTC	-3.406	5	0.0926	342.8	0.0331	0.0331736	1	0.581554
Reverb(NR),DR2/RAW-Reverba.biotin-ChIP-Seq(GSE45914)/Homer	GTRGGTCASTGGGTCA	-3.33	4	0.0741	237.6	0.0229	0.0357931	1	0.581554
Jun-AP1(bZIP)/K562-cJun-ChIP-Seq(GSE31477)/Homer	GATGASTCATCN	-3.308	7	0.1296	602.7	0.0581	0.0365893	1	0.581554
VDR(NR),DR3/GM10855-VDR+vitD-ChIP-Seq(GSE22484)/Homer	ARAGGTCANWGAGTTCANNN	-3.182	6	0.1111	488.4	0.0471	0.0415026	1	0.581554
Bach2(bZIP)/OCILy7-Bach2-ChIP-Seq(GSE44420)/Homer	TGCTGAGTCA	-3.149	6	0.1111	492.6	0.0475	0.042895	1	0.581554
HRE(HSF)/Striatum-HSF1-ChIP-Seq(GSE38000)/Homer	TTCTAGAABNTTCTA	-3.145	7	0.1296	625	0.0603	0.0430669	1	0.581554
Max(bHLH)/K562-Max-ChIP-Seq(GSE31477)/Homer	RCCACGTGGYYN	-3.127	19	0.3519	2492.7	0.2404	0.0438491	1	0.581554
c-Myc(bHLH)/LNCAP-cMyc-ChIP-Seq(Unpublished)/Homer	VCCACGTG	-3.123	17	0.3148	2157.2	0.208	0.0440249	1	0.581554
NFAT:AP1(RHD,bZIP)/Jurkat-NFATC1-ChIP-Seq(Jolma_et_al.)/Homer	SARTGGAAAAWRTGAGTCAB	-3.107	8	0.1481	767.7	0.074	0.044735	1	0.581554
IRF:BATF(IRF:bZIP)/pDC-Irf8-ChIP-Seq(GSE66899)/Homer	CTTTCANTATGACTV	-3.068	9	0.1667	917	0.0884	0.0465141	1	0.583832
HNF1b(Homeobox)/PDAC-HNF1B-ChIP-Seq(GSE64557)/Homer	GTTAATNATTAA	-2.993	20	0.3704	2701.7	0.2605	0.0501368	1	0.608327
AR-halfsite(NR)/LNCaP-AR-ChIP-Seq(GSE27824)/Homer	CCAGGAACAG	-2.948	45	0.8333	7553.1	0.7283	0.0524445	1	0.6158
TEAD(TEA)/Fibroblast-PU.1-ChIP-Seq(Unpublished)/Homer	YCWGGAATGY	-2.914	18	0.3333	2381.3	0.2296	0.0542583	1	0.617188
Pitx1(Homeobox)/Chicken-Pitx1-ChIP-Seq(GSE38910)/Homer	TAATCCCN	-2.864	54	1	9833.6	0.9483	0.0570401	1	0.62917
Nkx2.5(Homeobox)/HL1-Nkx2.5.biotin-ChIP-Seq(GSE21529)/Homer	RRSCACTYAA	-2.79	41	0.7593	6753.4	0.6512	0.0614212	1	0.657568
Gata6(Zf)/HUG1N-GATA6-ChIP-Seq(GSE51936)/Homer	YCTTATCTBN	-2.75	32	0.5926	4973.8	0.4796	0.0639279	1	0.66485
Klf4(Zf)/mES-Klf4-ChIP-Seq(GSE11431)/Homer	GCCACACCCA	-2.713	8	0.1481	833.7	0.0804	0.0663375	1	0.670746
PGR(NR)/EndoStromal-PGR-ChIP-Seq(GSE69539)/Homer	AAGAACATWHTGTTC	-2.66	13	0.2407	1619.9	0.1562	0.0699482	1	0.6822
GRE(NR),IR3/RAW264.7-GRE-ChIP-Seq(Unpublished)/Homer	VAGRACAKWCTGTYC	-2.642	10	0.1852	1148.6	0.1108	0.0712187	1	0.6822
MafK(bZIP)/C2C12-MafK-ChIP-Seq(GSE36030)/Homer	GCTGASTCAGCA	-2.585	5	0.0926	433.1	0.0418	0.0753961	1	0.703697
SF1(NR)/H295R-Nr5a1-ChIP-Seq(GSE44220)/Homer	CAAGGHCANV	-2.535	8	0.1481	866.3	0.0835	0.0792617	1	0.705804
Atf4(bZIP)/MEF-Atf4-ChIP-Seq(GSE35681)/Homer	MTGATGCAAT	-2.532	18	0.3333	2494.5	0.2405	0.0794999	1	0.705804
EWS:ERG-fusion(ETS)/CADO_ES1-EWS:ERG-ChIP-Seq(SRA014231)/Homer	ATTTCCTGTN	-2.506	19	0.3519	2676.7	0.2581	0.081594	1	0.707148
NFY(CCAAT)/Promoter/Homer	RGCCAATSRG	-2.371	29	0.537	4544.2	0.4382	0.0933873	1	0.758427
Tlx?(NR)/NPC-H3K4me1-ChIP-Seq(GSE16256)/Homer	CTGGCAGSCTGCCA	-2.367	5	0.0926	463.3	0.0447	0.0937616	1	0.758427
Zfp281(Zf)/ES-Zfp281-ChIP-Seq(GSE81042)/Homer	CCCCTCCCCCAC	-2.367	3	0.0556	206.7	0.0199	0.0937616	1	0.758427
NPAS(bHLH)/Liver-NPAS-ChIP-Seq(GSE39860)/Homer	NVCACGTG	-2.313	38	0.7037	6318.7	0.6093	0.0989639	1	0.783106
PRDM14(Zf)/H1-PRDM14-ChIP-Seq(GSE22767)/Homer	RGGTCTCTAACY	-2.242	7	0.1296	773.3	0.0746	0.106246	1	0.82284
GATA3(Zf)/iTreg-Gata3-ChIP-Seq(GSE20898)/Homer	AGATAASR	-2.177	41	0.7593	6981.9	0.6733	0.113381	1	0.835544
Nr5a2(NR)/mES-Nr5a2-ChIP-Seq(GSE19019)/Homer	BTCAAGGTCA	-2.163	7	0.1296	789.1	0.0761	0.11498	1	0.835544
ZNF415(Zf)/HEK293-ZNF415.GFP-ChIP-Seq(GSE58341)/Homer	GRTGMTRGAGCC	-2.16	9	0.1667	1101.4	0.1062	0.115325	1	0.835544
ERG(ETS)/VCaP-ERG-ChIP-Seq(GSE14097)/Homer	ACAGGAAGTG	-2.145	28	0.5185	4446.5	0.4288	0.117068	1	0.835544
Egr2(Zf)/Thymocytes-Egr2-ChIP-Seq(GSE34254)/Homer	NGCGTGGGCGGR	-2.114	4	0.0741	362.7	0.035	0.120754	1	0.845278
Egr1(Zf)/K562-Egr1-ChIP-Seq(GSE32465)/Homer	TGCGTGGGYG	-2.073	10	0.1852	1285	0.1239	0.125808	1	0.864038
Gata2(Zf)/K562-GATA2-ChIP-Seq(GSE18829)/Homer	BBCTTATCTS	-2.035	22	0.4074	3382	0.3261	0.13068	1	0.880883
Nr5a2(NR)/Pancreas-LRH1-ChIP-Seq(GSE34295)/Homer	BTCAAGGTCA	-1.999	10	0.1852	1304.6	0.1258	0.135471	1	0.891194
PU.1-IRF(ETS:IRF)/Bcell-PU.1-ChIP-Seq(GSE21512)/Homer	MGGAAGTGAAAC	-1.937	28	0.5185	4535.4	0.4374	0.144136	1	0.891194
IRF4(IRF)/GM12878-IRF4-ChIP-Seq(GSE32465)/Homer	ACTGAAACCA	-1.9	17	0.3148	2536.1	0.2446	0.149569	1	0.891194
Atf1(bZIP)/K562-ATF1-ChIP-Seq(GSE31477)/Homer	GATGACGTCA	-1.897	29	0.537	4742.1	0.4573	0.150018	1	0.891194
Isl1(Homeobox)/Neuron-Isl1-ChIP-Seq(GSE31456)/Homer	CTAATKGV	-1.879	45	0.8333	7932.3	0.7649	0.152743	1	0.891194
CLOCK(bHLH)/Liver-Clock-ChIP-Seq(GSE39860)/Homer	GHCACGTG	-1.861	17	0.3148	2552	0.2461	0.155517	1	0.891194
ZNF264(Zf)/HEK293-ZNF264.GFP-ChIP-Seq(GSE58341)/Homer	RGGGCACTAACY	-1.853	14	0.2593	2027.4	0.1955	0.156766	1	0.891194
USF1(bHLH)/GM12878-Usf1-ChIP-Seq(GSE32465)/Homer	SGTCACGTGR	-1.836	14	0.2593	2033.8	0.1961	0.159454	1	0.891194
Atf2(bZIP)/3T3L1-Atf2-ChIP-Seq(GSE56872)/Homer	NRRTGACGTCAT	-1.802	15	0.2778	2220.1	0.2141	0.164969	1	0.891194
OCT:OCT(POU,Homeobox)/NPC-OCT6-ChIP-Seq(GSE43916)/Homer	YATGCATATRCATRT	-1.792	10	0.1852	1364.6	0.1316	0.166627	1	0.891194
NPAS2(bHLH)/Liver-NPAS2-ChIP-Seq(GSE39860)/Homer	KCCACGTGAC	-1.791	24	0.4444	3852.3	0.3715	0.166793	1	0.891194
Rbpj1(?)/Panc1-Rbpj1-ChIP-Seq(GSE47459)/Homer	HTTTCCCASG	-1.775	23	0.4259	3674.6	0.3543	0.169483	1	0.891194
KLF6(Zf)/PDAC-KLF6-ChIP-Seq(GSE64557)/Homer	MKGGGYGTGGCC	-1.772	14	0.2593	2057	0.1984	0.169993	1	0.891194
Ets1-distal(ETS)/CD4+-PolII-ChIP-Seq(Barski_et_al.)/Homer	MACAGGAAGT	-1.763	8	0.1481	1041.1	0.1004	0.17153	1	0.891194
ZNF519(Zf)/HEK293-ZNF519.GFP-ChIP-Seq(GSE58341)/Homer	GAGSCCGAGC	-1.742	4	0.0741	419.1	0.0404	0.17517	1	0.891194
CEBP:AP1(bZIP)/ThioMac-CEBPb-ChIP-Seq(GSE21512)/Homer	DRTGTTGCAA	-1.736	30	0.5556	5007.4	0.4829	0.176224	1	0.891194
EWS:FLI1-fusion(ETS)/SK_N_MC-EWS:FLI1-ChIP-Seq(SRA014231)/Homer	VACAGGAAAT	-1.726	14	0.2593	2073.7	0.2	0.177995	1	0.891194
TATA-Box(TBP)/Promoter/Homer	CCTTTTAWAGSC	-1.716	40	0.7407	6975.3	0.6726	0.179784	1	0.891194
FXR(NR),IR1/Liver-FXR-ChIP-Seq(Chong_et_al.)/Homer	AGGTCANTGACCTB	-1.664	6	0.1111	743.8	0.0717	0.18938	1	0.891194
PU.1:IRF8(ETS:IRF)/pDC-Irf8-ChIP-Seq(GSE66899)/Homer	GGAAGTGAAAST	-1.655	6	0.1111	745.5	0.0719	0.191092	1	0.891194
RUNX2(Runt)/PCa-RUNX2-ChIP-Seq(GSE33889)/Homer	NWAACCACADNN	-1.655	22	0.4074	3544.5	0.3418	0.191092	1	0.891194
Mef2c(MADS)/GM12878-Mef2c-ChIP-Seq(GSE32465)/Homer	DCYAAAAATAGM	-1.653	25	0.463	4102.3	0.3956	0.191475	1	0.891194
p73(p53)/Trachea-p73-ChIP-Seq(PRJNA310161)/Homer	NRRRCAWGTCCDGRCATGYY	-1.624	2	0.037	156.5	0.0151	0.197109	1	0.891194
c-Jun-CRE(bZIP)/K562-cJun-ChIP-Seq(GSE31477)/Homer	ATGACGTCATCY	-1.606	13	0.2407	1943.5	0.1874	0.200689	1	0.891194
NFkB-p65-Rel(RHD)/ThioMac-LPS-Expression(GSE23622)/Homer	GGAAATTCCC	-1.605	2	0.037	158.9	0.0153	0.20089	1	0.891194
Tbox:Smad(T-box,MAD)/ESCd5-Smad2_3-ChIP-Seq(GSE29422)/Homer	AGGTGHCAGACA	-1.592	5	0.0926	602	0.058	0.203518	1	0.891194
Smad3(MAD)/NPC-Smad3-ChIP-Seq(GSE36673)/Homer	TWGTCTGV	-1.582	42	0.7778	7441.5	0.7176	0.205564	1	0.891194
NFAT(RHD)/Jurkat-NFATC1-ChIP-Seq(Jolma_et_al.)/Homer	ATTTTCCATT	-1.575	26	0.4815	4329	0.4174	0.207008	1	0.891194
CRE(bZIP)/Promoter/Homer	CSGTGACGTCAC	-1.565	13	0.2407	1959.8	0.189	0.209088	1	0.891194
Gata1(Zf)/K562-GATA1-ChIP-Seq(GSE18829)/Homer	SAGATAAGRV	-1.564	18	0.3333	2854.5	0.2753	0.209297	1	0.891194
NF1(CTF)/LNCAP-NF1-ChIP-Seq(Unpublished)/Homer	CYTGGCABNSTGCCAR	-1.561	4	0.0741	452.1	0.0436	0.209926	1	0.891194
Maz(Zf)/HepG2-Maz-ChIP-Seq(GSE31477)/Homer	GGGGGGGG	-1.558	12	0.2222	1786.9	0.1723	0.210557	1	0.891194
AMYB(HTH)/Testes-AMYB-ChIP-Seq(GSE44588)/Homer	TGGCAGTTGG	-1.522	38	0.7037	6670.7	0.6433	0.218275	1	0.913242
IRF8(IRF)/BMDM-IRF8-ChIP-Seq(GSE77884)/Homer	GRAASTGAAAST	-1.506	11	0.2037	1631.2	0.1573	0.221795	1	0.917152
Hnf1(Homeobox)/Liver-Foxa2-Chip-Seq(GSE25694)/Homer	GGTTAAWCATTAA	-1.495	15	0.2778	2343.7	0.226	0.224249	1	0.917152
Gata4(Zf)/Heart-Gata4-ChIP-Seq(GSE35151)/Homer	NBWGATAAGR	-1.452	30	0.5556	5151.3	0.4967	0.234102	1	0.946811
Nkx3.1(Homeobox)/LNCaP-Nkx3.1-ChIP-Seq(GSE28264)/Homer	AAGCACTTAA	-1.432	42	0.7778	7513.4	0.7245	0.238831	1	0.955323
RBPJ:Ebox(?,bHLH)/Panc1-Rbpj1-ChIP-Seq(GSE47459)/Homer	GGGRAARRGRMCAGMTG	-1.392	5	0.0926	648.5	0.0625	0.248578	1	0.983503
HRE(HSF)/HepG2-HSF1-ChIP-Seq(GSE31477)/Homer	BSTTCTRGAABVTTCYAGAA	-1.35	3	0.0556	338.3	0.0326	0.25924	1	0.985548
ZNF669(Zf)/HEK293-ZNF669.GFP-ChIP-Seq(GSE58341)/Homer	GARTGGTCATCGCCC	-1.346	2	0.037	189.8	0.0183	0.260279	1	0.985548
CHR(?)/Hela-CellCycle-Expression/Homer	SRGTTTCAAA	-1.341	27	0.5	4641.8	0.4476	0.261584	1	0.985548
E2A(bHLH)/proBcell-E2A-ChIP-Seq(GSE21978)/Homer	DNRCAGCTGY	-1.339	20	0.3704	3330.2	0.3211	0.262108	1	0.985548
TEAD4(TEA)/Tropoblast-Tead4-ChIP-Seq(GSE37350)/Homer	CCWGGAATGY	-1.337	16	0.2963	2596.7	0.2504	0.262632	1	0.985548
CEBP(bZIP)/ThioMac-CEBPb-ChIP-Seq(GSE21512)/Homer	ATTGCGCAAC	-1.303	30	0.5556	5234.6	0.5048	0.271715	1	1
Nanog(Homeobox)/mES-Nanog-ChIP-Seq(GSE11724)/Homer	RGCCATTAAC	-1.293	53	0.9815	9884.2	0.9531	0.274446	1	1
Pit1+1bp(Homeobox)/GCrat-Pit1-ChIP-Seq(GSE58009)/Homer	ATGCATAATTCA	-1.29	27	0.5	4670.9	0.4504	0.275271	1	1
PAX5(Paired,Homeobox),condensed/GM12878-PAX5-ChIP-Seq(GSE32465)/Homer	GTCACGCTCSCTGM	-1.257	3	0.0556	356.3	0.0344	0.284506	1	1
Nkx2.2(Homeobox)/NPC-Nkx2.2-ChIP-Seq(GSE61673)/Homer	BTBRAGTGSN	-1.254	34	0.6296	6033.1	0.5818	0.285361	1	1
GSC(Homeobox)/FrogEmbryos-GSC-ChIP-Seq(DRA000576)/Homer	RGGATTAR	-1.254	34	0.6296	6033.8	0.5818	0.285361	1	1
BMAL1(bHLH)/Liver-Bmal1-ChIP-Seq(GSE39860)/Homer	GNCACGTG	-1.243	36	0.6667	6428.2	0.6199	0.288517	1	1
Pit1(Homeobox)/GCrat-Pit1-ChIP-Seq(GSE58009)/Homer	ATGMATATDC	-1.241	42	0.7778	7611.9	0.734	0.289095	1	1
Bach1(bZIP)/K562-Bach1-ChIP-Seq(GSE31477)/Homer	AWWNTGCTGAGTCAT	-1.221	2	0.037	207.6	0.02	0.294935	1	1
MITF(bHLH)/MastCells-MITF-ChIP-Seq(GSE48085)/Homer	RTCATGTGAC	-1.22	22	0.4074	3768.1	0.3634	0.29523	1	1
DMRT1(DM)/Testis-DMRT1-ChIP-Seq(GSE64892)/Homer	TWGHWACAWTGTWDC	-1.208	13	0.2407	2113.1	0.2038	0.298794	1	1
ZNF189(Zf)/HEK293-ZNF189.GFP-ChIP-Seq(GSE58341)/Homer	TGGAACAGMA	-1.169	12	0.2222	1951	0.1881	0.310677	1	1
HLF(bZIP)/HSC-HLF.Flag-ChIP-Seq(GSE69817)/Homer	RTTATGYAAB	-1.164	37	0.6852	6670.9	0.6433	0.312235	1	1
DMRT6(DM)/Testis-DMRT6-ChIP-Seq(GSE60440)/Homer	YDGHTACAWTGTADC	-1.154	10	0.1852	1596.8	0.154	0.315373	1	1
EKLF(Zf)/Erythrocyte-Klf1-ChIP-Seq(GSE20478)/Homer	NWGGGTGTGGCY	-1.152	3	0.0556	378.4	0.0365	0.316004	1	1
Tbx20(T-box)/Heart-Tbx20-ChIP-Seq(GSE29636)/Homer	GGTGYTGACAGS	-1.151	7	0.1296	1063.7	0.1026	0.31632	1	1
Pknox1(Homeobox)/ES-Prep1-ChIP-Seq(GSE63282)/Homer	SCTGTCAVTCAV	-1.145	8	0.1481	1242.4	0.1198	0.318224	1	1
RUNX(Runt)/HPC7-Runx1-ChIP-Seq(GSE22178)/Homer	SAAACCACAG	-1.127	18	0.3333	3075.8	0.2966	0.324004	1	1
Atf7(bZIP)/3T3L1-Atf7-ChIP-Seq(GSE56872)/Homer	NGRTGACGTCAY	-1.12	18	0.3333	3079.8	0.297	0.32628	1	1
GATA(Zf),IR3/iTreg-Gata3-ChIP-Seq(GSE20898)/Homer	NNNNNBAGATAWYATCTVHN	-1.107	6	0.1111	903.9	0.0872	0.330549	1	1
Tbet(T-box)/CD8-Tbet-ChIP-Seq(GSE33802)/Homer	AGGTGTGAAM	-1.106	30	0.5556	5354.3	0.5163	0.33088	1	1
Pdx1(Homeobox)/Islet-Pdx1-ChIP-Seq(SRA008281)/Homer	YCATYAATCA	-1.104	36	0.6667	6512.9	0.628	0.331542	1	1
Tcfcp2l1(CP2)/mES-Tcfcp2l1-ChIP-Seq(GSE11431)/Homer	NRAACCRGTTYRAACCRGYT	-1.103	3	0.0556	389.8	0.0376	0.331874	1	1
OCT:OCT(POU,Homeobox)/NPC-Brn1-ChIP-Seq(GSE35496)/Homer	ATGAATATTCATGAG	-1.099	2	0.037	227.7	0.022	0.333204	1	1
Pax7(Paired,Homeobox)/Myoblast-Pax7-ChIP-Seq(GSE25064)/Homer	TAATCAATTA	-1.063	9	0.1667	1456.8	0.1405	0.345418	1	1
OCT:OCT(POU,Homeobox,IR1)/NPC-Brn2-ChIP-Seq(GSE35496)/Homer	ATGAATWATTCATGA	-1.049	2	0.037	236.7	0.0228	0.350288	1	1
Nur77(NR)/K562-NR4A1-ChIP-Seq(GSE31363)/Homer	TGACCTTTNCNT	-1.035	7	0.1296	1108.8	0.1069	0.355226	1	1
Smad2(MAD)/ES-SMAD2-ChIP-Seq(GSE29422)/Homer	CTGTCTGG	-1.009	28	0.5185	5036.3	0.4857	0.364583	1	1
Tgif2(Homeobox)/mES-Tgif2-ChIP-Seq(GSE55404)/Homer	TGTCANYT	-0.9895	50	0.9259	9344.6	0.9011	0.371763	1	1
STAT6(Stat)/CD4-Stat6-ChIP-Seq(GSE22104)/Homer	ABTTCYYRRGAA	-0.9821	14	0.2593	2416.5	0.233	0.374524	1	1
ETS:E-box(ETS,bHLH)/HPC7-Scl-ChIP-Seq(GSE22178)/Homer	AGGAARCAGCTG	-0.9813	2	0.037	249.8	0.0241	0.374824	1	1
NFkB-p65(RHD)/GM12787-p65-ChIP-Seq(GSE19485)/Homer	WGGGGATTTCCC	-0.9769	7	0.1296	1132.3	0.1092	0.376476	1	1
Mef2a(MADS)/HL1-Mef2a.biotin-ChIP-Seq(GSE21529)/Homer	CYAAAAATAG	-0.96	18	0.3333	3177.7	0.3064	0.382893	1	1
Brn2(POU,Homeobox)/NPC-Brn2-ChIP-Seq(GSE35496)/Homer	ATGAATATTC	-0.9566	8	0.1481	1323.6	0.1276	0.384197	1	1
RUNX-AML(Runt)/CD4+-PolII-ChIP-Seq(Barski_et_al.)/Homer	GCTGTGGTTW	-0.9544	17	0.3148	2993.3	0.2886	0.385043	1	1
Nkx2.1(Homeobox)/LungAC-Nkx2.1-ChIP-Seq(GSE43252)/Homer	RSCACTYRAG	-0.9384	42	0.7778	7785.9	0.7508	0.391253	1	1
RUNX1(Runt)/Jurkat-RUNX1-ChIP-Seq(GSE29180)/Homer	AAACCACARM	-0.9248	22	0.4074	3956	0.3815	0.396611	1	1
Eomes(T-box)/H9-Eomes-ChIP-Seq(GSE26097)/Homer	ATTAACACCT	-0.9179	43	0.7963	7993.9	0.7709	0.399357	1	1
Rfx6(HTH)/Min6b1-Rfx6.HA-ChIP-Seq(GSE62844)/Homer	TGTTKCCTAGCAACM	-0.9169	14	0.2593	2455.2	0.2368	0.399756	1	1
ISRE(IRF)/ThioMac-LPS-Expression(GSE23622)/Homer	AGTTTCASTTTC	-0.9087	3	0.0556	439.2	0.0424	0.403048	1	1
Zic(Zf)/Cerebellum-ZIC1.2-ChIP-Seq(GSE60731)/Homer	CCTGCTGAGH	-0.904	14	0.2593	2463.6	0.2376	0.404947	1	1
HIF-1b(HLH)/T47D-HIF1b-ChIP-Seq(GSE59937)/Homer	RTACGTGC	-0.8966	33	0.6111	6073.7	0.5857	0.407954	1	1
Pitx1:Ebox(Homeobox,bHLH)/Hindlimb-Pitx1-ChIP-Seq(GSE41591)/Homer	YTAATTRAWWCCAGATGT	-0.8924	10	0.1852	1724.2	0.1663	0.409671	1	1
Mef2b(MADS)/HEK293-Mef2b.V5-ChIP-Seq(GSE67450)/Homer	GCTATTTTTGGM	-0.8878	31	0.5741	5696.1	0.5493	0.41156	1	1
Lhx2(Homeobox)/HFSC-Lhx2-ChIP-Seq(GSE48068)/Homer	TAATTAGN	-0.8812	39	0.7222	7240.3	0.6982	0.414285	1	1
bHLHE40(bHLH)/HepG2-BHLHE40-ChIP-Seq(GSE31477)/Homer	KCACGTGMCN	-0.8745	9	0.1667	1548.1	0.1493	0.417071	1	1
ERE(NR),IR3/MCF7-ERa-ChIP-Seq(Unpublished)/Homer	VAGGTCACNSTGACC	-0.866	4	0.0741	632.9	0.061	0.420631	1	1
ETS1(ETS)/Jurkat-ETS1-ChIP-Seq(GSE17954)/Homer	ACAGGAAGTG	-0.8512	20	0.3704	3629.9	0.35	0.426902	1	1
KLF10(Zf)/HEK293-KLF10.GFP-ChIP-Seq(GSE58341)/Homer	GGGGGTGTGTCC	-0.8433	12	0.2222	2126.1	0.205	0.430288	1	1
ZEB1(Zf)/PDAC-ZEB1-ChIP-Seq(GSE64557)/Homer	VCAGGTRDRY	-0.8317	24	0.4444	4403.1	0.4246	0.435309	1	1
Elk1(ETS)/Hela-Elk1-ChIP-Seq(GSE31477)/Homer	HACTTCCGGY	-0.8242	15	0.2778	2703.5	0.2607	0.438586	1	1
Tcf21(bHLH)/ArterySmoothMuscle-Tcf21-ChIP-Seq(GSE61369)/Homer	NAACAGCTGG	-0.8225	16	0.2963	2893.9	0.2791	0.439332	1	1
ZNF165(Zf)/WHIM12-ZNF165-ChIP-Seq(GSE65937)/Homer	AAGGKGRCGCAGGCA	-0.8081	1	0.0185	112.1	0.0108	0.445704	1	1
Ap4(bHLH)/AML-Tfap4-ChIP-Seq(GSE45738)/Homer	NAHCAGCTGD	-0.8015	21	0.3889	3856.3	0.3719	0.448655	1	1
Oct6(POU,Homeobox)/NPC-Pou3f1-ChIP-Seq(GSE35496)/Homer	WATGCAAATGAG	-0.7847	21	0.3889	3869.5	0.3731	0.456257	1	1
MafB(bZIP)/BMM-Mafb-ChIP-Seq(GSE75722)/Homer	WNTGCTGASTCAGCANWTTY	-0.779	8	0.1481	1413.2	0.1363	0.458865	1	1
bZIP:IRF(bZIP,IRF)/Th17-BatF-ChIP-Seq(GSE39756)/Homer	NAGTTTCABTHTGACTNW	-0.7656	16	0.2963	2934.2	0.2829	0.465055	1	1
Tcf12(bHLH)/GM12878-Tcf12-ChIP-Seq(GSE32465)/Homer	VCAGCTGYTG	-0.7646	15	0.2778	2746	0.2648	0.46552	1	1
PAX3:FKHR-fusion(Paired,Homeobox)/Rh4-PAX3:FKHR-ChIP-Seq(GSE19063)/Homer	ACCRTGACTAATTNN	-0.7607	9	0.1667	1612.1	0.1555	0.467339	1	1
Mef2d(MADS)/Retina-Mef2d-ChIP-Seq(GSE61391)/Homer	GCTATTTTTAGC	-0.7591	11	0.2037	1991.9	0.1921	0.468088	1	1
TEAD2(TEA)/Py2T-Tead2-ChIP-Seq(GSE55709)/Homer	CCWGGAATGY	-0.759	9	0.1667	1613.5	0.1556	0.468134	1	1
FoxL2(Forkhead)/Ovary-FoxL2-ChIP-Seq(GSE60858)/Homer	WWTRTAAACAVG	-0.7562	42	0.7778	7906.4	0.7624	0.469447	1	1
ZNF317(Zf)/HEK293-ZNF317.GFP-ChIP-Seq(GSE58341)/Homer	GTCWGCTGTYYCTCT	-0.753	3	0.0556	488.1	0.0471	0.470952	1	1
PU.1(ETS)/ThioMac-PU.1-ChIP-Seq(GSE21512)/Homer	AGAGGAAGTG	-0.7437	8	0.1481	1433	0.1382	0.475352	1	1
STAT6(Stat)/Macrophage-Stat6-ChIP-Seq(GSE38377)/Homer	TTCCKNAGAA	-0.7404	12	0.2222	2193.3	0.2115	0.476923	1	1
Erra(NR)/HepG2-Erra-ChIP-Seq(GSE31477)/Homer	CAAAGGTCAG	-0.7157	24	0.4444	4497	0.4336	0.48885	1	1
Znf263(Zf)/K562-Znf263-ChIP-Seq(GSE31477)/Homer	CVGTSCTCCC	-0.712	21	0.3889	3928.4	0.3788	0.490662	1	1
JunD(bZIP)/K562-JunD-ChIP-Seq/Homer	ATGACGTCATCN	-0.7111	6	0.1111	1072	0.1034	0.491104	1	1
Sox9(HMG)/Limb-SOX9-ChIP-Seq(GSE73225)/Homer	AGGVNCCTTTGT	-0.7075	17	0.3148	3169.5	0.3056	0.492875	1	1
Hoxb4(Homeobox)/ES-Hoxb4-ChIP-Seq(GSE34014)/Homer	TGATTRATGGCY	-0.69	8	0.1481	1466	0.1414	0.501576	1	1
HEB(bHLH)/mES-Heb-ChIP-Seq(GSE53233)/Homer	VCAGCTGBNN	-0.6859	23	0.4259	4332.6	0.4178	0.503637	1	1
GATA(Zf),IR4/iTreg-Gata3-ChIP-Seq(GSE20898)/Homer	NAGATWNBNATCTNN	-0.6844	3	0.0556	513.9	0.0496	0.504393	1	1
p63(p53)/Keratinocyte-p63-ChIP-Seq(GSE17611)/Homer	NNDRCATGYCYNRRCATGYH	-0.683	6	0.1111	1087.2	0.1048	0.505099	1	1
NFkB-p50,p52(RHD)/Monocyte-p50-ChIP-Chip(Schreiber_et_al.)/Homer	GGGGGAATCCCC	-0.6807	1	0.0185	134.1	0.0129	0.506262	1	1
Sox10(HMG)/SciaticNerve-Sox3-ChIP-Seq(GSE35132)/Homer	CCWTTGTYYB	-0.6796	33	0.6111	6246.7	0.6024	0.50682	1	1
SCL(bHLH)/HPC7-Scl-ChIP-Seq(GSE13511)/Homer	AVCAGCTG	-0.6701	49	0.9074	9300.9	0.8969	0.511657	1	1
Hoxc9(Homeobox)/Ainv15-Hoxc9-ChIP-Seq(GSE21812)/Homer	GGCCATAAATCA	-0.6677	25	0.463	4730.8	0.4562	0.512887	1	1
ZNF143|STAF(Zf)/CUTLL-ZNF143-ChIP-Seq(GSE29600)/Homer	ATTTCCCAGVAKSCY	-0.6668	4	0.0741	712.4	0.0687	0.513349	1	1
Pbx3(Homeobox)/GM12878-PBX3-ChIP-Seq(GSE32465)/Homer	SCTGTCAMTCAN	-0.6631	7	0.1296	1290.3	0.1244	0.515252	1	1
IRF3(IRF)/BMDM-Irf3-ChIP-Seq(GSE67343)/Homer	AGTTTCAKTTTC	-0.6603	11	0.2037	2059	0.1986	0.516696	1	1
HIF-1a(bHLH)/MCF7-HIF1a-ChIP-Seq(GSE28352)/Homer	TACGTGCV	-0.6536	9	0.1667	1680.2	0.162	0.52017	1	1
Six1(Homeobox)/Myoblast-Six1-ChIP-Chip(GSE20150)/Homer	GKVTCADRTTWC	-0.6458	8	0.1481	1493	0.144	0.524243	1	1
OCT:OCT-short(POU,Homeobox)/NPC-OCT6-ChIP-Seq(GSE43916)/Homer	ATGCATWATGCATRW	-0.6371	33	0.6111	6284.1	0.606	0.528824	1	1
Fli1(ETS)/CD8-FLI-ChIP-Seq(GSE20898)/Homer	NRYTTCCGGH	-0.637	23	0.4259	4376	0.422	0.528877	1	1
FOXA1(Forkhead)/LNCAP-FOXA1-ChIP-Seq(GSE27824)/Homer	WAAGTAAACA	-0.6343	45	0.8333	8565.8	0.826	0.530307	1	1
Hand2(bHLH)/Mesoderm-Hand2-ChIP-Seq(GSE61475)/Homer	TGACANARRCCAGRC	-0.6257	7	0.1296	1313.9	0.1267	0.534887	1	1
ZNF416(Zf)/HEK293-ZNF416.GFP-ChIP-Seq(GSE58341)/Homer	WDNCTGGGCA	-0.6247	9	0.1667	1700.8	0.164	0.535422	1	1
PRDM9(Zf)/Testis-DMC1-ChIP-Seq(GSE35498)/Homer	ADGGYAGYAGCATCT	-0.6241	7	0.1296	1314.7	0.1268	0.535743	1	1
Slug(Zf)/Mesoderm-Snai2-ChIP-Seq(GSE61475)/Homer	SNGCACCTGCHS	-0.6194	7	0.1296	1317.5	0.127	0.538267	1	1
FOXM1(Forkhead)/MCF7-FOXM1-ChIP-Seq(GSE72977)/Homer	TRTTTACTTW	-0.6074	40	0.7407	7640.9	0.7368	0.544765	1	1
TCFL2(HMG)/K562-TCF7L2-ChIP-Seq(GSE29196)/Homer	ACWTCAAAGG	-0.6055	2	0.037	348	0.0336	0.545801	1	1
Srebp1a(bHLH)/HepG2-Srebp1a-ChIP-Seq(GSE31477)/Homer	RTCACSCCAY	-0.6036	3	0.0556	546.5	0.0527	0.546839	1	1
Foxh1(Forkhead)/hESC-FOXH1-ChIP-Seq(GSE29422)/Homer	NNTGTGGATTSS	-0.6024	24	0.4444	4601	0.4437	0.547496	1	1
FOXA1:AR(Forkhead,NR)/LNCAP-AR-ChIP-Seq(GSE27824)/Homer	AGTAAACAAAAAAGAACAND	-0.5996	5	0.0926	940.3	0.0907	0.549031	1	1
ZNF467(Zf)/HEK293-ZNF467.GFP-ChIP-Seq(GSE58341)/Homer	TGGGGAAGGGCM	-0.5982	6	0.1111	1136.5	0.1096	0.5498	1	1
OCT4-SOX2-TCF-NANOG(POU,Homeobox,HMG)/mES-Oct4-ChIP-Seq(GSE11431)/Homer	ATTTGCATAACAATG	-0.5972	13	0.2407	2493.6	0.2405	0.55035	1	1
CRX(Homeobox)/Retina-Crx-ChIP-Seq(GSE20012)/Homer	GCTAATCC	-0.5962	43	0.7963	8216.2	0.7923	0.550901	1	1
Sox6(HMG)/Myotubes-Sox6-ChIP-Seq(GSE32627)/Homer	CCATTGTTNY	-0.5922	40	0.7407	7653.1	0.738	0.553109	1	1
Tbx5(T-box)/HL1-Tbx5.biotin-ChIP-Seq(GSE21529)/Homer	AGGTGTCA	-0.5898	41	0.7593	7844.9	0.7565	0.554438	1	1
GRHL2(CP2)/HBE-GRHL2-ChIP-Seq(GSE46194)/Homer	AAACYKGTTWDACMRGTTTB	-0.5873	9	0.1667	1728	0.1666	0.555826	1	1
Usf2(bHLH)/C2C12-Usf2-ChIP-Seq(GSE36030)/Homer	GTCACGTGGT	-0.5833	9	0.1667	1730.5	0.1669	0.558054	1	1
Atoh1(bHLH)/Cerebellum-Atoh1-ChIP-Seq(GSE22111)/Homer	VNRVCAGCTGGY	-0.5783	16	0.2963	3088.6	0.2978	0.560851	1	1
THRb(NR)/Liver-NR1A2-ChIP-Seq(GSE52613)/Homer	TRAGGTCA	-0.5725	42	0.7778	8047.2	0.776	0.564113	1	1
CArG(MADS)/PUER-Srf-ChIP-Seq(Sullivan_et_al.)/Homer	CCATATATGGNM	-0.568	7	0.1296	1351.6	0.1303	0.566658	1	1
Bapx1(Homeobox)/VertebralCol-Bapx1-ChIP-Seq(GSE36672)/Homer	TTRAGTGSYK	-0.5611	36	0.6667	6925.8	0.6679	0.570581	1	1
NF1:FOXA1(CTF,Forkhead)/LNCAP-FOXA1-ChIP-Seq(GSE27824)/Homer	WNTGTTTRYTTTGGCA	-0.5589	2	0.037	365.6	0.0353	0.571838	1	1
p53(p53)/Saos-p53-ChIP-Seq/Homer	RRCATGYCYRGRCATGYYYN	-0.5537	2	0.037	367.5	0.0354	0.574819	1	1
p53(p53)/Saos-p53-ChIP-Seq(GSE15780)/Homer	RRCATGYCYRGRCATGYYYN	-0.5537	2	0.037	367.5	0.0354	0.574819	1	1
Foxa2(Forkhead)/Liver-Foxa2-ChIP-Seq(GSE25694)/Homer	CYTGTTTACWYW	-0.5511	34	0.6296	6556.4	0.6322	0.576316	1	1
Sox3(HMG)/NPC-Sox3-ChIP-Seq(GSE33059)/Homer	CCWTTGTY	-0.5426	36	0.6667	6943.6	0.6696	0.581235	1	1
Oct4(POU,Homeobox)/mES-Oct4-ChIP-Seq(GSE11431)/Homer	ATTTGCATAW	-0.5322	24	0.4444	4671.8	0.4505	0.587311	1	1
HOXA2(Homeobox)/mES-Hoxa2-ChIP-Seq(Donaldson_et_al.)/Homer	GYCATCMATCAT	-0.531	4	0.0741	781.2	0.0753	0.588017	1	1
THRa(NR)/C17.2-THRa-ChIP-Seq(GSE38347)/Homer	GGTCANYTGAGGWCA	-0.524	4	0.0741	785.6	0.0758	0.592147	1	1
Brachyury(T-box)/Mesoendoderm-Brachyury-ChIP-exo(GSE54963)/Homer	ANTTMRCASBNNNGTGYKAAN	-0.5234	8	0.1481	1580	0.1524	0.592503	1	1
Nkx6.1(Homeobox)/Islet-Nkx6.1-ChIP-Seq(GSE40975)/Homer	GKTAATGR	-0.5195	51	0.9444	9750.6	0.9403	0.594818	1	1
HIF2a(bHLH)/785_O-HIF2a-ChIP-Seq(GSE34871)/Homer	GCACGTACCC	-0.5163	12	0.2222	2370.9	0.2286	0.596724	1	1
TFE3(bHLH)/MEF-TFE3-ChIP-Seq(GSE75757)/Homer	GTCACGTGACYV	-0.512	4	0.0741	792.5	0.0764	0.599296	1	1
HNF4a(NR),DR1/HepG2-HNF4a-ChIP-Seq(GSE25021)/Homer	CARRGKBCAAAGTYCA	-0.5072	6	0.1111	1196	0.1153	0.602179	1	1
Fox:Ebox(Forkhead,bHLH)/Panc1-Foxa2-ChIP-Seq(GSE47459)/Homer	NNNVCTGWGYAAACASN	-0.4978	31	0.5741	6043.6	0.5828	0.607866	1	1
ETS:RUNX(ETS,Runt)/Jurkat-RUNX1-ChIP-Seq(GSE17954)/Homer	RCAGGATGTGGT	-0.4934	1	0.0185	179.7	0.0173	0.610547	1	1
LXRE(NR),DR4/RAW-LXRb.biotin-ChIP-Seq(GSE21512)/Homer	RGGTTACTANAGGTCA	-0.49	1	0.0185	180.2	0.0174	0.612626	1	1
GATA3(Zf),DR4/iTreg-Gata3-ChIP-Seq(GSE20898)/Homer	AGATGKDGAGATAAG	-0.4858	3	0.0556	603.1	0.0582	0.615205	1	1
PR(NR)/T47D-PR-ChIP-Seq(GSE31130)/Homer	VAGRACAKNCTGTBC	-0.4846	37	0.6852	7190.2	0.6934	0.615944	1	1
COUP-TFII(NR)/Artia-Nr2f2-ChIP-Seq(GSE46497)/Homer	AGRGGTCA	-0.4817	21	0.3889	4150.3	0.4002	0.617732	1	1
Ptf1a(bHLH)/Panc1-Ptf1a-ChIP-Seq(GSE47459)/Homer	ACAGCTGTTN	-0.4767	33	0.6111	6445.8	0.6216	0.620829	1	1
Phox2a(Homeobox)/Neuron-Phox2a-ChIP-Seq(GSE31456)/Homer	YTAATYNRATTA	-0.4644	26	0.4815	5130	0.4947	0.628512	1	1
RAR:RXR(NR),DR5/ES-RAR-ChIP-Seq(GSE56893)/Homer	AGGTCAAGGTCA	-0.4611	1	0.0185	189.8	0.0183	0.63059	1	1
Prop1(Homeobox)/GHFT1-PROP1.biotin-ChIP-Seq(GSE77302)/Homer	NTAATBNAATTA	-0.4606	35	0.6481	6840.9	0.6597	0.630905	1	1
Stat3(Stat)/mES-Stat3-ChIP-Seq(GSE11431)/Homer	CTTCCGGGAA	-0.46	6	0.1111	1231.2	0.1187	0.631284	1	1
Unknown(Homeobox)/Limb-p300-ChIP-Seq/Homer	SSCMATWAAA	-0.4589	28	0.5185	5517.6	0.5321	0.631978	1	1
Foxo3(Forkhead)/U2OS-Foxo3-ChIP-Seq(E-MTAB-2701)/Homer	DGTAAACA	-0.4564	37	0.6852	7221	0.6963	0.63356	1	1
Elk4(ETS)/Hela-Elk4-ChIP-Seq(GSE31477)/Homer	NRYTTCCGGY	-0.4531	15	0.2778	3019.8	0.2912	0.635655	1	1
Smad4(MAD)/ESC-SMAD4-ChIP-Seq(GSE29422)/Homer	VBSYGTCTGG	-0.4492	27	0.5	5338.2	0.5148	0.638138	1	1
NF1-halfsite(CTF)/LNCaP-NF1-ChIP-Seq(Unpublished)/Homer	YTGCCAAG	-0.4466	19	0.3519	3804.1	0.3668	0.6398	1	1
ZNF675(Zf)/HEK293-ZNF675.GFP-ChIP-Seq(GSE58341)/Homer	ARGAGGMCAAAATGW	-0.4416	3	0.0556	628.7	0.0606	0.643007	1	1
Brn1(POU,Homeobox)/NPC-Brn1-ChIP-Seq(GSE35496)/Homer	TATGCWAATBAV	-0.4404	15	0.2778	3033.9	0.2926	0.643779	1	1
FOXP1(Forkhead)/H9-FOXP1-ChIP-Seq(GSE31006)/Homer	NYYTGTTTACHN	-0.4239	26	0.4815	5178.7	0.4994	0.654489	1	1
NeuroD1(bHLH)/Islet-NeuroD1-ChIP-Seq(GSE30298)/Homer	GCCATCTGTT	-0.4226	11	0.2037	2265.3	0.2184	0.655341	1	1
Sox4(HMG)/proB-Sox4-ChIP-Seq(GSE50066)/Homer	YCTTTGTTCC	-0.4221	18	0.3333	3639.4	0.3509	0.655668	1	1
Sox15(HMG)/CPA-Sox15-ChIP-Seq(GSE62909)/Homer	RAACAATGGN	-0.4143	27	0.5	5381.5	0.5189	0.660803	1	1
PBX1(Homeobox)/MCF7-PBX1-ChIP-Seq(GSE28007)/Homer	GSCTGTCACTCA	-0.4056	2	0.037	434.5	0.0419	0.666577	1	1
Chop(bZIP)/MEF-Chop-ChIP-Seq(GSE35681)/Homer	ATTGCATCAT	-0.4001	9	0.1667	1889.9	0.1822	0.670253	1	1
HNF6(Homeobox)/Liver-Hnf6-ChIP-Seq(ERP000394)/Homer	NTATYGATCH	-0.3936	24	0.4444	4834.3	0.4662	0.674624	1	1
FOXA1(Forkhead)/MCF7-FOXA1-ChIP-Seq(GSE26831)/Homer	WAAGTAAACA	-0.3934	41	0.7593	8031.1	0.7744	0.674759	1	1
IRF1(IRF)/PBMC-IRF1-ChIP-Seq(GSE43036)/Homer	GAAAGTGAAAGT	-0.3903	4	0.0741	873.4	0.0842	0.676854	1	1
Rfx5(HTH)/GM12878-Rfx5-ChIP-Seq(GSE31477)/Homer	SCCTAGCAACAG	-0.3846	5	0.0926	1087.4	0.1049	0.680723	1	1
Oct4:Sox17(POU,Homeobox,HMG)/F9-Sox17-ChIP-Seq(GSE44553)/Homer	CCATTGTATGCAAAT	-0.3838	7	0.1296	1500.3	0.1447	0.681268	1	1
HOXB13(Homeobox)/ProstateTumor-HOXB13-ChIP-Seq(GSE56288)/Homer	TTTTATKRGG	-0.3719	38	0.7037	7503.7	0.7236	0.689423	1	1
Otx2(Homeobox)/EpiLC-Otx2-ChIP-Seq(GSE56098)/Homer	NYTAATCCYB	-0.3715	20	0.3704	4092.2	0.3946	0.689699	1	1
GABPA(ETS)/Jurkat-GABPa-ChIP-Seq(GSE17954)/Homer	RACCGGAAGT	-0.3708	15	0.2778	3116.8	0.3006	0.690182	1	1
GATA3(Zf),DR8/iTreg-Gata3-ChIP-Seq(GSE20898)/Homer	AGATSTNDNNDSAGATAASN	-0.3699	2	0.037	454.7	0.0438	0.690803	1	1
Six2(Homeobox)/NephronProgenitor-Six2-ChIP-Seq(GSE39837)/Homer	GWAAYHTGAKMC	-0.3646	25	0.463	5065.5	0.4885	0.694474	1	1
Barx1(Homeobox)/Stomach-Barx1.3xFlag-ChIP-Seq(GSE69483)/Homer	AAACMATTAN	-0.3641	24	0.4444	4874	0.47	0.694822	1	1
TR4(NR),DR1/Hela-TR4-ChIP-Seq(GSE24685)/Homer	GAGGTCAAAGGTCA	-0.3619	1	0.0185	226.9	0.0219	0.696352	1	1
BMYB(HTH)/Hela-BMYB-ChIP-Seq(GSE27030)/Homer	NHAACBGYYV	-0.3565	38	0.7037	7522.1	0.7254	0.700122	1	1
IRF2(IRF)/Erythroblas-IRF2-ChIP-Seq(GSE36985)/Homer	GAAASYGAAASY	-0.3564	3	0.0556	684.2	0.066	0.700192	1	1
Esrrb(NR)/mES-Esrrb-ChIP-Seq(GSE11431)/Homer	KTGACCTTGA	-0.3493	8	0.1481	1740.2	0.1678	0.705182	1	1
RXR(NR),DR1/3T3L1-RXR-ChIP-Seq(GSE13511)/Homer	TAGGGCAAAGGTCA	-0.3449	9	0.1667	1949.1	0.188	0.708291	1	1
Meis1(Homeobox)/MastCells-Meis1-ChIP-Seq(GSE48085)/Homer	VGCTGWCAVB	-0.3399	30	0.5556	6051.6	0.5836	0.711842	1	1
HOXA9(Homeobox)/HSC-Hoxa9-ChIP-Seq(GSE33509)/Homer	GGCCATAAATCA	-0.3394	27	0.5	5483.2	0.5287	0.712198	1	1
PAX6(Paired,Homeobox)/Forebrain-Pax6-ChIP-Seq(GSE66961)/Homer	NGTGTTCAVTSAAGCGKAAA	-0.3375	2	0.037	474.3	0.0457	0.713552	1	1
Stat3+il21(Stat)/CD4-Stat3-ChIP-Seq(GSE19198)/Homer	SVYTTCCNGGAARB	-0.3355	9	0.1667	1960.1	0.189	0.714981	1	1
FOXK2(Forkhead)/U2OS-FOXK2-ChIP-Seq(E-MTAB-2204)/Homer	SCHTGTTTACAT	-0.332	28	0.5185	5684.1	0.5481	0.717487	1	1
X-box(HTH)/NPC-H3K4me1-ChIP-Seq(GSE16256)/Homer	GGTTGCCATGGCAA	-0.3268	2	0.037	481.4	0.0464	0.721228	1	1
Etv2(ETS)/ES-ER71-ChIP-Seq(GSE59402)/Homer(0.967)	NNAYTTCCTGHN	-0.3258	14	0.2593	2978.4	0.2872	0.72195	1	1
SPDEF(ETS)/VCaP-SPDEF-ChIP-Seq(SRA014231)/Homer	ASWTCCTGBT	-0.3188	16	0.2963	3385	0.3264	0.727021	1	1
Foxf1(Forkhead)/Lung-Foxf1-ChIP-Seq(GSE77951)/Homer	WWATRTAAACAN	-0.2948	42	0.7778	8328.3	0.8031	0.744681	1	1
Pax7(Paired,Homeobox),long/Myoblast-Pax7-ChIP-Seq(GSE25064)/Homer	TAATCHGATTAC	-0.2928	2	0.037	505.8	0.0488	0.746171	1	1
MYB(HTH)/ERMYB-Myb-ChIPSeq(GSE22095)/Homer	GGCVGTTR	-0.2783	38	0.7037	7628.5	0.7356	0.75707	1	1
ELF3(ETS)/PDAC-ELF3-ChIP-Seq(GSE64557)/Homer	ANCAGGAAGT	-0.2782	12	0.2222	2646.3	0.2552	0.757145	1	1
ZBTB33(Zf)/GM12878-ZBTB33-ChIP-Seq(GSE32465)/Homer	GGVTCTCGCGAGAAC	-0.2781	1	0.0185	268.3	0.0259	0.757221	1	1
Cux2(Homeobox)/Liver-Cux2-ChIP-Seq(GSE35985)/Homer	HNRAATCAAT	-0.2714	20	0.3704	4244.9	0.4093	0.762312	1	1
MafA(bZIP)/Islet-MafA-ChIP-Seq(GSE30298)/Homer	TGCTGACTCA	-0.2573	13	0.2407	2881.6	0.2779	0.773136	1	1
Unknown-ESC-element(?)/mES-Nanog-ChIP-Seq(GSE11724)/Homer	CACAGCAGGGGG	-0.2521	5	0.0926	1221.4	0.1178	0.777167	1	1
Olig2(bHLH)/Neuron-Olig2-ChIP-Seq(GSE30882)/Homer	RCCATMTGTT	-0.2453	31	0.5741	6391.7	0.6163	0.78247	1	1
Ronin(THAP)/ES-Thap11-ChIP-Seq(GSE51522)/Homer	RACTACAACTCCCAGVAKGC	-0.2418	1	0.0185	291.6	0.0281	0.785213	1	1
Sox17(HMG)/Endoderm-Sox17-ChIP-Seq(GSE61475)/Homer	CCATTGTTYB	-0.2367	19	0.3519	4111.1	0.3964	0.789228	1	1
PRDM1(Zf)/Hela-PRDM1-ChIP-Seq(GSE31477)/Homer	ACTTTCACTTTC	-0.2327	12	0.2222	2720.4	0.2623	0.792391	1	1
EBF1(EBF)/Near-E2A-ChIP-Seq(GSE21512)/Homer	GTCCCCWGGGGA	-0.2318	3	0.0556	796	0.0768	0.793105	1	1
Gfi1b(Zf)/HPC7-Gfi1b-ChIP-Seq(GSE22178)/Homer	MAATCACTGC	-0.2295	14	0.2593	3131.1	0.3019	0.794931	1	1
Tgif1(Homeobox)/mES-Tgif1-ChIP-Seq(GSE55404)/Homer	YTGWCADY	-0.2273	47	0.8704	9280.3	0.8949	0.796682	1	1
LRF(Zf)/Erythroblasts-ZBTB7A-ChIP-Seq(GSE74977)/Homer	AAGACCCYYN	-0.2262	10	0.1852	2320.4	0.2238	0.797559	1	1
Bcl6(Zf)/Liver-Bcl6-ChIP-Seq(GSE31578)/Homer	NNNCTTTCCAGGAAA	-0.2247	15	0.2778	3341.1	0.3222	0.798756	1	1
SpiB(ETS)/OCILY3-SPIB-ChIP-Seq(GSE56857)/Homer	AAAGRGGAAGTG	-0.2238	4	0.0741	1034.1	0.0997	0.799475	1	1
MafF(bZIP)/HepG2-MafF-ChIP-Seq(GSE31477)/Homer	HWWGTCAGCAWWTTT	-0.2227	10	0.1852	2326	0.2243	0.800355	1	1
ETS(ETS)/Promoter/Homer	AACCGGAAGT	-0.2209	7	0.1296	1697.7	0.1637	0.801797	1	1
NeuroG2(bHLH)/Fibroblast-NeuroG2-ChIP-Seq(GSE75910)/Homer	ACCATCTGTT	-0.2195	23	0.4259	4923.6	0.4748	0.80292	1	1
MyoD(bHLH)/Myotube-MyoD-ChIP-Seq(GSE21614)/Homer	RRCAGCTGYTSY	-0.2186	11	0.2037	2540.1	0.2449	0.803643	1	1
Foxo1(Forkhead)/RAW-Foxo1-ChIP-Seq(Fan_et_al.)/Homer	CTGTTTAC	-0.2145	41	0.7593	8265.6	0.797	0.806945	1	1
Tbr1(T-box)/Cortex-Tbr1-ChIP-Seq(GSE71384)/Homer	AAGGTGTKAA	-0.2141	33	0.6111	6821.8	0.6578	0.807268	1	1
RORgt(NR)/EL4-RORgt.Flag-ChIP-Seq(GSE56019)/Homer	AAYTAGGTCA	-0.2137	2	0.037	574.9	0.0554	0.807591	1	1
E2F(E2F)/Hela-CellCycle-Expression/Homer	TTSGCGCGAAAA	-0.2119	1	0.0185	313.9	0.0303	0.809046	1	1
Oct2(POU,Homeobox)/Bcell-Oct2-ChIP-Seq(GSE21512)/Homer	ATATGCAAAT	-0.2092	13	0.2407	2967.3	0.2861	0.811233	1	1
Lhx1(Homeobox)/EmbryoCarcinoma-Lhx1-ChIP-Seq(GSE70957)/Homer	NNYTAATTAR	-0.1804	38	0.7037	7796	0.7518	0.834936	1	1
ZNF136(Zf)/HEK293-ZNF136.GFP-ChIP-Seq(GSE58341)/Homer	YTKGATAHAGTATTCTWGGTNGGCA	-0.1631	2	0.037	633.6	0.0611	0.849506	1	1
AP-2gamma(AP2)/MCF7-TFAP2C-ChIP-Seq(GSE21234)/Homer	SCCTSAGGSCAW	-0.163	3	0.0556	885	0.0853	0.849591	1	1
Lhx3(Homeobox)/Neuron-Lhx3-ChIP-Seq(GSE31456)/Homer	ADBTAATTAR	-0.1627	44	0.8148	8869.4	0.8553	0.849846	1	1
GFY(?)/Promoter/Homer	ACTACAATTCCC	-0.1533	1	0.0185	368.6	0.0355	0.857872	1	1
PAX5(Paired,Homeobox)/GM12878-PAX5-ChIP-Seq(GSE32465)/Homer	GCAGCCAAGCRTGACH	-0.1486	3	0.0556	907	0.0875	0.861914	1	1
PPARE(NR),DR1/3T3L1-Pparg-ChIP-Seq(GSE13511)/Homer	TGACCTTTGCCCCA	-0.1457	7	0.1296	1836.3	0.1771	0.864417	1	1
Tcf3(HMG)/mES-Tcf3-ChIP-Seq(GSE11724)/Homer	ASWTCAAAGG	-0.1453	4	0.0741	1154.6	0.1113	0.864763	1	1
CEBP:CEBP(bZIP)/MEF-Chop-ChIP-Seq(GSE35681)/Homer	NTNATGCAAYMNNHTGMAAY	-0.1365	4	0.0741	1171.6	0.113	0.872406	1	1
GFY-Staf(?,Zf)/Promoter/Homer	RACTACAATTCCCAGAAKGC	-0.1365	1	0.0185	388.6	0.0375	0.872406	1	1
ETV1(ETS)/GIST48-ETV1-ChIP-Seq(GSE22441)/Homer	AACCGGAAGT	-0.1343	19	0.3519	4351.1	0.4196	0.874328	1	1
E2F6(E2F)/Hela-E2F6-ChIP-Seq(GSE31477)/Homer	GGCGGGAARN	-0.1282	4	0.0741	1188.8	0.1146	0.879677	1	1
MyoG(bHLH)/C2C12-MyoG-ChIP-Seq(GSE36024)/Homer	AACAGCTG	-0.1259	13	0.2407	3165	0.3052	0.881703	1	1
Foxa3(Forkhead)/Liver-Foxa3-ChIP-Seq(GSE77670)/Homer	BSNTGTTTACWYWGN	-0.1241	16	0.2963	3783.1	0.3648	0.883292	1	1
HOXD13(Homeobox)/Chicken-Hoxd13-ChIP-Seq(GSE38910)/Homer	NCYAATAAAA	-0.1224	39	0.7222	8101.5	0.7812	0.884794	1	1
E2A(bHLH),near_PU.1/Bcell-PU.1-ChIP-Seq(GSE21512)/Homer	NVCACCTGBN	-0.1212	13	0.2407	3180	0.3066	0.885857	1	1
Rfx1(HTH)/NPC-H3K4me1-ChIP-Seq(GSE16256)/Homer	KGTTGCCATGGCAA	-0.1149	2	0.037	709.3	0.0684	0.891455	1	1
CDX4(Homeobox)/ZebrafishEmbryos-Cdx4.Myc-ChIP-Seq(GSE48254)/Homer	NGYCATAAAWCH	-0.1146	35	0.6481	7420.6	0.7156	0.891723	1	1
E2F4(E2F)/K562-E2F4-ChIP-Seq(GSE31477)/Homer	GGCGGGAAAH	-0.1134	7	0.1296	1916.6	0.1848	0.892793	1	1
GATA:SCL(Zf,bHLH)/Ter119-SCL-ChIP-Seq(GSE18720)/Homer	CRGCTGBNGNSNNSAGATAA	-0.1066	1	0.0185	431.3	0.0416	0.898885	1	1
Zic3(Zf)/mES-Zic3-ChIP-Seq(GSE37889)/Homer	GGCCYCCTGCTGDGH	-0.09974	3	0.0556	1005.8	0.097	0.905073	1	1
E2F7(E2F)/Hela-E2F7-ChIP-Seq(GSE32673)/Homer	VDTTTCCCGCCA	-0.09674	1	0.0185	448.5	0.0432	0.907792	1	1
ZBTB12(Zf)/HEK293-ZBTB12.GFP-ChIP-Seq(GSE58341)/Homer	NGNTCTAGAACCNGV	-0.09454	2	0.037	751.2	0.0724	0.909791	1	1
Sox2(HMG)/mES-Sox2-ChIP-Seq(GSE11431)/Homer	BCCATTGTTC	-0.09445	18	0.3333	4288.3	0.4135	0.909873	1	1
Ascl1(bHLH)/NeuralTubes-Ascl1-ChIP-Seq(GSE55840)/Homer	NNVVCAGCTGBN	-0.0887	15	0.2778	3705	0.3573	0.91512	1	1
Myf5(bHLH)/GM-Myf5-ChIP-Seq(GSE24852)/Homer	BAACAGCTGT	-0.08332	9	0.1667	2458.3	0.2371	0.920057	1	1
Rfx2(HTH)/LoVo-RFX2-ChIP-Seq(GSE49402)/Homer	GTTGCCATGGCAACM	-0.0825	1	0.0185	476.5	0.0459	0.920811	1	1
Pax8(Paired,Homeobox)/Thyroid-Pax8-ChIP-Seq(GSE26938)/Homer	GTCATGCHTGRCTGS	-0.07492	1	0.0185	493.4	0.0476	0.927818	1	1
BORIS(Zf)/K562-CTCFL-ChIP-Seq(GSE32465)/Homer	CNNBRGCGCCCCCTGSTGGC	-0.07299	3	0.0556	1080.6	0.1042	0.92961	1	1
ELF1(ETS)/Jurkat-ELF1-ChIP-Seq(SRA014231)/Homer	AVCCGGAAGT	-0.06833	8	0.1481	2298.5	0.2216	0.933952	1	1
ZBTB18(Zf)/HEK293-ZBTB18.GFP-ChIP-Seq(GSE58341)/Homer	AACATCTGGA	-0.06793	6	0.1111	1840.4	0.1775	0.934326	1	1
STAT4(Stat)/CD4-Stat4-ChIP-Seq(GSE22104)/Homer	NYTTCCWGGAAR	-0.06762	14	0.2593	3594.4	0.3466	0.934616	1	1
Tcf4(HMG)/Hct116-Tcf4-ChIP-Seq(SRA012054)/Homer	ASATCAAAGGVA	-0.06421	7	0.1296	2089	0.2014	0.937808	1	1
E-box(bHLH)/Promoter/Homer	SSGGTCACGTGA	-0.05909	1	0.0185	535.6	0.0516	0.942622	1	1
CTCF(Zf)/CD4+-CTCF-ChIP-Seq(Barski_et_al.)/Homer	AYAGTGCCMYCTRGTGGCCA	-0.05398	3	0.0556	1151.6	0.111	0.947451	1	1
ELF5(ETS)/T47D-ELF5-ChIP-Seq(GSE30407)/Homer	ACVAGGAAGT	-0.04841	10	0.1852	2849.5	0.2748	0.952743	1	1
ZFX(Zf)/mES-Zfx-ChIP-Seq(GSE11431)/Homer	AGGCCTRG	-0.0473	5	0.0926	1698.3	0.1638	0.953801	1	1
STAT1(Stat)/HelaS3-STAT1-ChIP-Seq(GSE12782)/Homer	NATTTCCNGGAAAT	-0.04201	3	0.0556	1209.3	0.1166	0.95886	1	1
AP-2alpha(AP2)/Hela-AP2alpha-ChIP-Seq(GSE31477)/Homer	ATGCCCTGAGGC	-0.04121	1	0.0185	599.3	0.0578	0.959628	1	1
FOXK1(Forkhead)/HEK293-FOXK1-ChIP-Seq(GSE51673)/Homer	NVWTGTTTAC	-0.04088	38	0.7037	8236.4	0.7942	0.959944	1	1
E2F3(E2F)/MEF-E2F3-ChIP-Seq(GSE71376)/Homer	BTKGGCGGGAAA	-0.04072	4	0.0741	1483.7	0.1431	0.960098	1	1
EHF(ETS)/LoVo-EHF-ChIP-Seq(GSE49402)/Homer	AVCAGGAAGT	-0.03845	17	0.3148	4396.3	0.4239	0.96228	1	1
ZNF711(Zf)/SHSY5Y-ZNF711-ChIP-Seq(GSE20673)/Homer	AGGCCTAG	-0.0313	7	0.1296	2292.9	0.2211	0.969185	1	1
E2F1(E2F)/Hela-E2F1-ChIP-Seq(GSE22478)/Homer	CWGGCGGGAA	-0.02842	1	0.0185	665.4	0.0642	0.97198	1	1
Cdx2(Homeobox)/mES-Cdx2-ChIP-Seq(GSE14586)/Homer	GYMATAAAAH	-0.02603	29	0.537	6804.9	0.6562	0.974306	1	1
DUX4(Homeobox)/Myoblasts-DUX4.V5-ChIP-Seq(GSE75791)/Homer	NWTAAYCYAATCAWN	-0.02455	1	0.0185	691.7	0.0667	0.975749	1	1
YY1(Zf)/Promoter/Homer	CAAGATGGCGGC	-0.02347	1	0.0185	699.4	0.0674	0.976803	1	1
STAT5(Stat)/mCD4+-Stat5-ChIP-Seq(GSE12346)/Homer	RTTTCTNAGAAA	-0.01921	2	0.037	1083.4	0.1045	0.980973	1	1
NRF(NRF)/Promoter/Homer	STGCGCATGCGC	-0.005517	1	0.0185	954.8	0.0921	0.994498	1	1

## Sheet: FailureToDownregulate
Motif Name	Consensus	Log P-value	# of Target Sequences with Motif(of 16)	% of Target Sequences with Motif	# of Background Sequences with Motif(of 10003)	% of Background Sequences with Motif	PValue	Bonferroni	FDR
AP-2alpha(AP2)/Hela-AP2alpha-ChIP-Seq(GSE31477)/Homer	ATGCCCTGAGGC	-5.71	5	0.3125	675.2	0.0675	0.00331267	1	0.419252
BMAL1(bHLH)/Liver-Bmal1-ChIP-Seq(GSE39860)/Homer	GNCACGTG	-5.469	15	0.9375	6105.7	0.6107	0.00421544	1	0.419252
Tbx20(T-box)/Heart-Tbx20-ChIP-Seq(GSE29636)/Homer	GGTGYTGACAGS	-5.36	6	0.375	1070.3	0.1071	0.00470091	1	0.419252
Ap4(bHLH)/AML-Tfap4-ChIP-Seq(GSE45738)/Homer	NAHCAGCTGD	-5.336	12	0.75	3989.1	0.399	0.00481509	1	0.419252
LRF(Zf)/Erythroblasts-ZBTB7A-ChIP-Seq(GSE74977)/Homer	AAGACCCYYN	-5.157	9	0.5625	2406.3	0.2407	0.00575895	1	0.419252
c-Myc(bHLH)/mES-cMyc-ChIP-Seq(GSE11431)/Homer	VVCCACGTGG	-4.505	6	0.375	1274.4	0.1275	0.0110536	1	0.670584
AP-2gamma(AP2)/MCF7-TFAP2C-ChIP-Seq(GSE21234)/Homer	SCCTSAGGSCAW	-4.154	5	0.3125	978.6	0.0979	0.0157015	1	0.80824
OCT4-SOX2-TCF-NANOG(POU,Homeobox,HMG)/mES-Oct4-ChIP-Seq(GSE11431)/Homer	ATTTGCATAACAATG	-4.029	8	0.5	2324	0.2325	0.0177921	1	0.80824
Mef2a(MADS)/HL1-Mef2a.biotin-ChIP-Seq(GSE21529)/Homer	CYAAAAATAG	-3.868	9	0.5625	2904.6	0.2905	0.0209001	1	0.80824
NFAT:AP1(RHD,bZIP)/Jurkat-NFATC1-ChIP-Seq(Jolma_et_al.)/Homer	SARTGGAAAAWRTGAGTCAB	-3.642	4	0.25	735.7	0.0736	0.0261999	1	0.80824
KLF14(Zf)/HEK293-KLF14.GFP-ChIP-Seq(GSE58341)/Homer	RGKGGGCGKGGC	-3.636	10	0.625	3566.1	0.3567	0.0263576	1	0.80824
Tcf21(bHLH)/ArterySmoothMuscle-Tcf21-ChIP-Seq(GSE61369)/Homer	NAACAGCTGG	-3.572	9	0.5625	3039.3	0.304	0.0280996	1	0.80824
Sp5(Zf)/mES-Sp5.Flag-ChIP-Seq(GSE72989)/Homer	RGKGGGCGGAGC	-3.536	8	0.5	2528.8	0.2529	0.0291296	1	0.80824
NPAS2(bHLH)/Liver-NPAS2-ChIP-Seq(GSE39860)/Homer	KCCACGTGAC	-3.427	10	0.625	3672.3	0.3673	0.0324842	1	0.80824
n-Myc(bHLH)/mES-nMyc-ChIP-Seq(GSE11431)/Homer	VRCCACGTGG	-3.402	7	0.4375	2086.5	0.2087	0.0333066	1	0.80824
FOXM1(Forkhead)/MCF7-FOXM1-ChIP-Seq(GSE72977)/Homer	TRTTTACTTW	-3.291	15	0.9375	7189.3	0.7191	0.0372166	1	0.846678
ZNF416(Zf)/HEK293-ZNF416.GFP-ChIP-Seq(GSE58341)/Homer	WDNCTGGGCA	-3.059	6	0.375	1749.8	0.175	0.0469346	1	1
ETS:E-box(ETS,bHLH)/HPC7-Scl-ChIP-Seq(GSE22178)/Homer	AGGAARCAGCTG	-2.87	2	0.125	243	0.0243	0.0566989	1	1
MITF(bHLH)/MastCells-MITF-ChIP-Seq(GSE48085)/Homer	RTCATGTGAC	-2.81	9	0.5625	3434.4	0.3435	0.060205	1	1
Nkx2.5(Homeobox)/HL1-Nkx2.5.biotin-ChIP-Seq(GSE21529)/Homer	RRSCACTYAA	-2.801	14	0.875	6677.1	0.6679	0.0607493	1	1
Nkx2.2(Homeobox)/NPC-Nkx2.2-ChIP-Seq(GSE61673)/Homer	BTBRAGTGSN	-2.73	13	0.8125	5997.7	0.5999	0.0652193	1	1
Tcf12(bHLH)/GM12878-Tcf12-ChIP-Seq(GSE32465)/Homer	VCAGCTGYTG	-2.706	8	0.5	2938	0.2939	0.0668035	1	1
Mef2d(MADS)/Retina-Mef2d-ChIP-Seq(GSE61391)/Homer	GCTATTTTTAGC	-2.697	6	0.375	1906.6	0.1907	0.0674074	1	1
Lhx2(Homeobox)/HFSC-Lhx2-ChIP-Seq(GSE48068)/Homer	TAATTAGN	-2.468	14	0.875	6891	0.6893	0.0847542	1	1
FOXK1(Forkhead)/HEK293-FOXK1-ChIP-Seq(GSE51673)/Homer	NVWTGTTTAC	-2.451	15	0.9375	7682	0.7684	0.0862073	1	1
Tcf3(HMG)/mES-Tcf3-ChIP-Seq(GSE11724)/Homer	ASWTCAAAGG	-2.422	4	0.25	1091	0.1091	0.088744	1	1
KLF6(Zf)/PDAC-KLF6-ChIP-Seq(GSE64557)/Homer	MKGGGYGTGGCC	-2.338	6	0.375	2083.4	0.2084	0.0965205	1	1
KLF5(Zf)/LoVo-KLF5-ChIP-Seq(GSE49402)/Homer	DGGGYGKGGC	-2.326	7	0.4375	2613.2	0.2614	0.0976857	1	1
Cdx2(Homeobox)/mES-Cdx2-ChIP-Seq(GSE14586)/Homer	GYMATAAAAH	-2.303	13	0.8125	6284.2	0.6286	0.0999585	1	1
Myf5(bHLH)/GM-Myf5-ChIP-Seq(GSE24852)/Homer	BAACAGCTGT	-2.302	7	0.4375	2627.6	0.2628	0.100059	1	1
AMYB(HTH)/Testes-AMYB-ChIP-Seq(GSE44588)/Homer	TGGCAGTTGG	-2.272	13	0.8125	6307	0.6309	0.103106	1	1
TCFL2(HMG)/K562-TCF7L2-ChIP-Seq(GSE29196)/Homer	ACWTCAAAGG	-2.269	2	0.125	343.4	0.0343	0.103416	1	1
Mouse_Recombination_Hotspot(Zf)/Testis-DMC1-ChIP-Seq(GSE24438)/Homer	ACTYKNATTCGTGNTACTTC	-2.264	2	0.125	344.8	0.0345	0.103934	1	1
Erra(NR)/HepG2-Erra-ChIP-Seq(GSE31477)/Homer	CAAAGGTCAG	-2.181	10	0.625	4428.4	0.4429	0.112929	1	1
Foxo1(Forkhead)/RAW-Foxo1-ChIP-Seq(Fan_et_al.)/Homer	CTGTTTAC	-2.163	15	0.9375	7864.1	0.7866	0.11498	1	1
HOXB13(Homeobox)/ProstateTumor-HOXB13-ChIP-Seq(GSE56288)/Homer	TTTTATKRGG	-2.157	14	0.875	7102	0.7104	0.115672	1	1
Mef2c(MADS)/GM12878-Mef2c-ChIP-Seq(GSE32465)/Homer	DCYAAAAATAGM	-2.145	9	0.5625	3855.5	0.3856	0.117068	1	1
E2F6(E2F)/Hela-E2F6-ChIP-Seq(GSE31477)/Homer	GGCGGGAARN	-2.134	4	0.25	1206.9	0.1207	0.118363	1	1
Sox6(HMG)/Myotubes-Sox6-ChIP-Seq(GSE32627)/Homer	CCATTGTTNY	-2.126	14	0.875	7123.2	0.7125	0.119314	1	1
Sp1(Zf)/Promoter/Homer	GGCCCCGCCCCC	-2.112	3	0.1875	770.5	0.0771	0.120996	1	1
Sox17(HMG)/Endoderm-Sox17-ChIP-Seq(GSE61475)/Homer	CCATTGTTYB	-2.112	9	0.5625	3879	0.388	0.120996	1	1
MyoG(bHLH)/C2C12-MyoG-ChIP-Seq(GSE36024)/Homer	AACAGCTG	-2.101	8	0.5	3308.4	0.3309	0.122334	1	1
Ptf1a(bHLH)/Panc1-Ptf1a-ChIP-Seq(GSE47459)/Homer	ACAGCTGTTN	-2.1	13	0.8125	6430.5	0.6432	0.122456	1	1
THRa(NR)/C17.2-THRa-ChIP-Seq(GSE38347)/Homer	GGTCANYTGAGGWCA	-2.095	3	0.1875	776.3	0.0776	0.12307	1	1
REST-NRSF(Zf)/Jurkat-NRSF-ChIP-Seq/Homer	GGMGCTGTCCATGGTGCTGA	-2.081	1	0.0625	82.5	0.0083	0.124805	1	1
Barx1(Homeobox)/Stomach-Barx1.3xFlag-ChIP-Seq(GSE69483)/Homer	AAACMATTAN	-2.046	10	0.625	4527.5	0.4529	0.129251	1	1
bZIP:IRF(bZIP,IRF)/Th17-BatF-ChIP-Seq(GSE39756)/Homer	NAGTTTCABTHTGACTNW	-2.042	7	0.4375	2789	0.279	0.129769	1	1
ZNF382(Zf)/HEK293-ZNF382.GFP-ChIP-Seq(GSE58341)/Homer	GNCTGTASTRNTGBCTCHTT	-2.005	1	0.0625	90	0.009	0.13466	1	1
Max(bHLH)/K562-Max-ChIP-Seq(GSE31477)/Homer	RCCACGTGGYYN	-1.943	6	0.375	2310.4	0.2311	0.143273	1	1
NPAS(bHLH)/Liver-NPAS-ChIP-Seq(GSE39860)/Homer	NVCACGTG	-1.935	12	0.75	5882.4	0.5884	0.144424	1	1
Tgif1(Homeobox)/mES-Tgif1-ChIP-Seq(GSE55404)/Homer	YTGWCADY	-1.847	16	1	8906.7	0.8909	0.15771	1	1
OCT:OCT-short(POU,Homeobox)/NPC-OCT6-ChIP-Seq(GSE43916)/Homer	ATGCATWATGCATRW	-1.829	12	0.75	5967.5	0.5969	0.160574	1	1
Foxo3(Forkhead)/U2OS-Foxo3-ChIP-Seq(E-MTAB-2701)/Homer	DGTAAACA	-1.783	13	0.8125	6674.4	0.6676	0.168133	1	1
Tgif2(Homeobox)/mES-Tgif2-ChIP-Seq(GSE55404)/Homer	TGTCANYT	-1.767	16	1	8951.9	0.8954	0.170845	1	1
GATA3(Zf)/iTreg-Gata3-ChIP-Seq(GSE20898)/Homer	AGATAASR	-1.765	13	0.8125	6688.7	0.669	0.171187	1	1
Tlx?(NR)/NPC-H3K4me1-ChIP-Seq(GSE16256)/Homer	CTGGCAGSCTGCCA	-1.764	2	0.125	468.4	0.0469	0.171358	1	1
TATA-Box(TBP)/Promoter/Homer	CCTTTTAWAGSC	-1.759	13	0.8125	6693.2	0.6695	0.172217	1	1
Oct4:Sox17(POU,Homeobox,HMG)/F9-Sox17-ChIP-Seq(GSE44553)/Homer	CCATTGTATGCAAAT	-1.727	4	0.25	1403.1	0.1403	0.177817	1	1
Mef2b(MADS)/HEK293-Mef2b.V5-ChIP-Seq(GSE67450)/Homer	GCTATTTTTGGM	-1.726	11	0.6875	5407.5	0.5409	0.177995	1	1
IRF:BATF(IRF:bZIP)/pDC-Irf8-ChIP-Seq(GSE66899)/Homer	CTTTCANTATGACTV	-1.724	3	0.1875	921	0.0921	0.178351	1	1
FOXP1(Forkhead)/H9-FOXP1-ChIP-Seq(GSE31006)/Homer	NYYTGTTTACHN	-1.679	10	0.625	4821.5	0.4823	0.18656	1	1
Sox9(HMG)/Limb-SOX9-ChIP-Seq(GSE73225)/Homer	AGGVNCCTTTGT	-1.679	7	0.4375	3045	0.3046	0.18656	1	1
Rbpj1(?)/Panc1-Rbpj1-ChIP-Seq(GSE47459)/Homer	HTTTCCCASG	-1.676	8	0.5	3624	0.3625	0.187121	1	1
ZNF165(Zf)/WHIM12-ZNF165-ChIP-Seq(GSE65937)/Homer	AAGGKGRCGCAGGCA	-1.66	1	0.0625	130.1	0.013	0.190139	1	1
Znf263(Zf)/K562-Znf263-ChIP-Seq(GSE31477)/Homer	CVGTSCTCCC	-1.637	9	0.5625	4248.4	0.4249	0.194563	1	1
VDR(NR),DR3/GM10855-VDR+vitD-ChIP-Seq(GSE22484)/Homer	ARAGGTCANWGAGTTCANNN	-1.622	2	0.125	513.7	0.0514	0.197503	1	1
Maz(Zf)/HepG2-Maz-ChIP-Seq(GSE31477)/Homer	GGGGGGGG	-1.592	5	0.3125	2004.5	0.2005	0.203518	1	1
EBF(EBF)/proBcell-EBF-ChIP-Seq(GSE21978)/Homer	DGTCCCYRGGGA	-1.588	1	0.0625	141.6	0.0142	0.204334	1	1
NeuroG2(bHLH)/Fibroblast-NeuroG2-ChIP-Seq(GSE75910)/Homer	ACCATCTGTT	-1.566	10	0.625	4920.7	0.4922	0.208879	1	1
DMRT6(DM)/Testis-DMRT6-ChIP-Seq(GSE60440)/Homer	YDGHTACAWTGTADC	-1.562	4	0.25	1497.7	0.1498	0.209716	1	1
Pdx1(Homeobox)/Islet-Pdx1-ChIP-Seq(SRA008281)/Homer	YCATYAATCA	-1.514	12	0.75	6236.2	0.6238	0.220028	1	1
Klf9(Zf)/GBM-Klf9-ChIP-Seq(GSE62211)/Homer	GCCACRCCCACY	-1.512	3	0.1875	1021.8	0.1022	0.220469	1	1
NFY(CCAAT)/Promoter/Homer	RGCCAATSRG	-1.49	9	0.5625	4378.6	0.438	0.225373	1	1
ZEB1(Zf)/PDAC-ZEB1-ChIP-Seq(GSE64557)/Homer	VCAGGTRDRY	-1.484	9	0.5625	4384	0.4385	0.226729	1	1
HIF-1a(bHLH)/MCF7-HIF1a-ChIP-Seq(GSE28352)/Homer	TACGTGCV	-1.481	4	0.25	1547.4	0.1548	0.22741	1	1
Usf2(bHLH)/C2C12-Usf2-ChIP-Seq(GSE36030)/Homer	GTCACGTGGT	-1.477	4	0.25	1550.5	0.1551	0.228322	1	1
RORgt(NR)/EL4-RORgt.Flag-ChIP-Seq(GSE56019)/Homer	AAYTAGGTCA	-1.447	2	0.125	576.3	0.0576	0.235275	1	1
SCL(bHLH)/HPC7-Scl-ChIP-Seq(GSE13511)/Homer	AVCAGCTG	-1.427	16	1	9143.4	0.9146	0.240028	1	1
Eomes(T-box)/H9-Eomes-ChIP-Seq(GSE26097)/Homer	ATTAACACCT	-1.419	14	0.875	7663.1	0.7665	0.241956	1	1
Sox15(HMG)/CPA-Sox15-ChIP-Seq(GSE62909)/Homer	RAACAATGGN	-1.401	10	0.625	5074.2	0.5075	0.24635	1	1
CEBP:CEBP(bZIP)/MEF-Chop-ChIP-Seq(GSE35681)/Homer	NTNATGCAAYMNNHTGMAAY	-1.352	3	0.1875	1108.9	0.1109	0.258722	1	1
MyoD(bHLH)/Myotube-MyoD-ChIP-Seq(GSE21614)/Homer	RRCAGCTGYTSY	-1.35	6	0.375	2743.8	0.2744	0.25924	1	1
HNF6(Homeobox)/Liver-Hnf6-ChIP-Seq(ERP000394)/Homer	NTATYGATCH	-1.346	9	0.5625	4514.9	0.4516	0.260279	1	1
E2F1(E2F)/Hela-E2F1-ChIP-Seq(GSE22478)/Homer	CWGGCGGGAA	-1.345	2	0.125	618.6	0.0619	0.26054	1	1
Otx2(Homeobox)/EpiLC-Otx2-ChIP-Seq(GSE56098)/Homer	NYTAATCCYB	-1.341	8	0.5	3917.9	0.3919	0.261584	1	1
OCT:OCT(POU,Homeobox)/NPC-Brn1-ChIP-Seq(GSE35496)/Homer	ATGAATATTCATGAG	-1.34	1	0.0625	187.6	0.0188	0.261846	1	1
ZNF669(Zf)/HEK293-ZNF669.GFP-ChIP-Seq(GSE58341)/Homer	GARTGGTCATCGCCC	-1.34	1	0.0625	187.2	0.0187	0.261846	1	1
Unknown(Homeobox)/Limb-p300-ChIP-Seq/Homer	SSCMATWAAA	-1.301	10	0.625	5173	0.5174	0.272259	1	1
DUX4(Homeobox)/Myoblasts-DUX4.V5-ChIP-Seq(GSE75791)/Homer	NWTAAYCYAATCAWN	-1.295	2	0.125	640.5	0.0641	0.273898	1	1
Gata1(Zf)/K562-GATA1-ChIP-Seq(GSE18829)/Homer	SAGATAAGRV	-1.286	6	0.375	2799.3	0.28	0.276374	1	1
Foxf1(Forkhead)/Lung-Foxf1-ChIP-Seq(GSE77951)/Homer	WWATRTAAACAN	-1.279	14	0.875	7783	0.7785	0.278315	1	1
Cux2(Homeobox)/Liver-Cux2-ChIP-Seq(GSE35985)/Homer	HNRAATCAAT	-1.26	8	0.5	3997.3	0.3998	0.283654	1	1
Sox2(HMG)/mES-Sox2-ChIP-Seq(GSE11431)/Homer	BCCATTGTTC	-1.222	8	0.5	4035.3	0.4036	0.29464	1	1
TEAD(TEA)/Fibroblast-PU.1-ChIP-Seq(Unpublished)/Homer	YCWGGAATGY	-1.221	5	0.3125	2286	0.2287	0.294935	1	1
Sox4(HMG)/proB-Sox4-ChIP-Seq(GSE50066)/Homer	YCTTTGTTCC	-1.21	7	0.4375	3453.1	0.3454	0.298197	1	1
BMYB(HTH)/Hela-BMYB-ChIP-Seq(GSE27030)/Homer	NHAACBGYYV	-1.203	13	0.8125	7185.3	0.7187	0.300292	1	1
CLOCK(bHLH)/Liver-Clock-ChIP-Seq(GSE39860)/Homer	GHCACGTG	-1.196	5	0.3125	2308.6	0.2309	0.302401	1	1
Six2(Homeobox)/NephronProgenitor-Six2-ChIP-Seq(GSE39837)/Homer	GWAAYHTGAKMC	-1.193	9	0.5625	4670.7	0.4672	0.30331	1	1
ZNF322(Zf)/HEK293-ZNF322.GFP-ChIP-Seq(GSE58341)/Homer	GAGCCTGGTACTGWGCCTGR	-1.169	1	0.0625	229.3	0.0229	0.310677	1	1
Foxa3(Forkhead)/Liver-Foxa3-ChIP-Seq(GSE77670)/Homer	BSNTGTTTACWYWGN	-1.156	7	0.4375	3507.1	0.3508	0.314743	1	1
NeuroD1(bHLH)/Islet-NeuroD1-ChIP-Seq(GSE30298)/Homer	GCCATCTGTT	-1.14	5	0.3125	2358.4	0.2359	0.319819	1	1
E2F4(E2F)/K562-E2F4-ChIP-Seq(GSE31477)/Homer	GGCGGGAAAH	-1.129	4	0.25	1801.6	0.1802	0.323356	1	1
PRDM14(Zf)/H1-PRDM14-ChIP-Seq(GSE22767)/Homer	RGGTCTCTAACY	-1.124	2	0.125	724.7	0.0725	0.324977	1	1
KLF3(Zf)/MEF-Klf3-ChIP-Seq(GSE44748)/Homer	NRGCCCCRCCCHBNN	-1.123	3	0.1875	1254.5	0.1255	0.325302	1	1
FXR(NR),IR1/Liver-FXR-ChIP-Seq(Chong_et_al.)/Homer	AGGTCANTGACCTB	-1.116	2	0.125	728.6	0.0729	0.327588	1	1
NRF1(NRF)/MCF7-NRF1-ChIP-Seq(Unpublished)/Homer	CTGCGCATGCGC	-1.113	2	0.125	730.9	0.0731	0.328572	1	1
FOXK2(Forkhead)/U2OS-FOXK2-ChIP-Seq(E-MTAB-2204)/Homer	SCHTGTTTACAT	-1.111	10	0.625	5375.9	0.5377	0.32923	1	1
MYB(HTH)/ERMYB-Myb-ChIPSeq(GSE22095)/Homer	GGCVGTTR	-1.107	13	0.8125	7280.2	0.7282	0.330549	1	1
Nkx3.1(Homeobox)/LNCaP-Nkx3.1-ChIP-Seq(GSE28264)/Homer	AAGCACTTAA	-1.105	13	0.8125	7282.1	0.7284	0.331211	1	1
IRF4(IRF)/GM12878-IRF4-ChIP-Seq(GSE32465)/Homer	ACTGAAACCA	-1.097	5	0.3125	2398.2	0.2399	0.333871	1	1
Nr5a2(NR)/Pancreas-LRH1-ChIP-Seq(GSE34295)/Homer	BTCAAGGTCA	-1.095	3	0.1875	1274.8	0.1275	0.33454	1	1
FoxL2(Forkhead)/Ovary-FoxL2-ChIP-Seq(GSE60858)/Homer	WWTRTAAACAVG	-1.071	13	0.8125	7317.9	0.732	0.342666	1	1
HOXA2(Homeobox)/mES-Hoxa2-ChIP-Seq(Donaldson_et_al.)/Homer	GYCATCMATCAT	-1.07	2	0.125	754.4	0.0755	0.343009	1	1
c-Myc(bHLH)/LNCAP-cMyc-ChIP-Seq(Unpublished)/Homer	VCCACGTG	-1.018	4	0.25	1897.7	0.1898	0.361317	1	1
Fra2(bZIP)/Striatum-Fra2-ChIP-Seq(GSE43429)/Homer	GGATGACTCATC	-0.9952	4	0.25	1918	0.1918	0.36965	1	1
E2F(E2F)/Hela-CellCycle-Expression/Homer	TTSGCGCGAAAA	-0.9937	1	0.0625	284.9	0.0285	0.370204	1	1
Bapx1(Homeobox)/VertebralCol-Bapx1-ChIP-Seq(GSE36672)/Homer	TTRAGTGSYK	-0.9906	12	0.75	6765.8	0.6767	0.371354	1	1
SF1(NR)/H295R-Nr5a1-ChIP-Seq(GSE44220)/Homer	CAAGGHCANV	-0.9683	2	0.125	815.1	0.0815	0.379728	1	1
Foxa2(Forkhead)/Liver-Foxa2-ChIP-Seq(GSE25694)/Homer	CYTGTTTACWYW	-0.965	11	0.6875	6167.2	0.6169	0.380983	1	1
NF1-halfsite(CTF)/LNCaP-NF1-ChIP-Seq(Unpublished)/Homer	YTGCCAAG	-0.9415	7	0.4375	3746.4	0.3747	0.390042	1	1
AR-halfsite(NR)/LNCaP-AR-ChIP-Seq(GSE27824)/Homer	CCAGGAACAG	-0.9282	13	0.8125	7470.6	0.7472	0.395265	1	1
DMRT1(DM)/Testis-DMRT1-ChIP-Seq(GSE64892)/Homer	TWGHWACAWTGTWDC	-0.9263	4	0.25	1984.2	0.1985	0.396016	1	1
GFY(?)/Promoter/Homer	ACTACAATTCCC	-0.9248	1	0.0625	310.7	0.0311	0.396611	1	1
Six1(Homeobox)/Myoblast-Six1-ChIP-Chip(GSE20150)/Homer	GKVTCADRTTWC	-0.9208	3	0.1875	1411.5	0.1412	0.3982	1	1
Hoxb4(Homeobox)/ES-Hoxb4-ChIP-Seq(GSE34014)/Homer	TGATTRATGGCY	-0.9208	3	0.1875	1411.5	0.1412	0.3982	1	1
CArG(MADS)/PUER-Srf-ChIP-Seq(Sullivan_et_al.)/Homer	CCATATATGGNM	-0.9127	3	0.1875	1418.9	0.1419	0.401439	1	1
Hand2(bHLH)/Mesoderm-Hand2-ChIP-Seq(GSE61475)/Homer	TGACANARRCCAGRC	-0.9081	3	0.1875	1422.9	0.1423	0.40329	1	1
Klf4(Zf)/mES-Klf4-ChIP-Seq(GSE11431)/Homer	GCCACACCCA	-0.908	2	0.125	855.9	0.0856	0.40333	1	1
Twist(bHLH)/HMLE-TWIST1-ChIP-Seq(Chang_et_al)/Homer	VCAKCTGGNNNCCAGMTGBN	-0.905	1	0.0625	318.5	0.0319	0.404542	1	1
Fra1(bZIP)/BT549-Fra1-ChIP-Seq(GSE46166)/Homer	NNATGASTCATH	-0.8981	5	0.3125	2602.3	0.2603	0.407343	1	1
HIF-1b(HLH)/T47D-HIF1b-ChIP-Seq(GSE59937)/Homer	RTACGTGC	-0.8881	10	0.625	5644	0.5645	0.411437	1	1
E2F3(E2F)/MEF-E2F3-ChIP-Seq(GSE71376)/Homer	BTKGGCGGGAAA	-0.8776	3	0.1875	1449.7	0.145	0.41578	1	1
Olig2(bHLH)/Neuron-Olig2-ChIP-Seq(GSE30882)/Homer	RCCATMTGTT	-0.8755	11	0.6875	6278.3	0.628	0.416654	1	1
FOXA1(Forkhead)/MCF7-FOXA1-ChIP-Seq(GSE26831)/Homer	WAAGTAAACA	-0.8697	13	0.8125	7536	0.7538	0.419077	1	1
PR(NR)/T47D-PR-ChIP-Seq(GSE31130)/Homer	VAGRACAKNCTGTBC	-0.8625	12	0.75	6917.7	0.6919	0.422105	1	1
Isl1(Homeobox)/Neuron-Isl1-ChIP-Seq(GSE31456)/Homer	CTAATKGV	-0.848	13	0.8125	7561.4	0.7563	0.428271	1	1
Atoh1(bHLH)/Cerebellum-Atoh1-ChIP-Seq(GSE22111)/Homer	VNRVCAGCTGGY	-0.8474	6	0.375	3260.4	0.3261	0.428528	1	1
FOXA1:AR(Forkhead,NR)/LNCAP-AR-ChIP-Seq(GSE27824)/Homer	AGTAAACAAAAAAGAACAND	-0.8451	2	0.125	900.8	0.0901	0.429514	1	1
EBF1(EBF)/Near-E2A-ChIP-Seq(GSE21512)/Homer	GTCCCCWGGGGA	-0.8292	2	0.125	913	0.0913	0.436398	1	1
PGR(NR)/EndoStromal-PGR-ChIP-Seq(GSE69539)/Homer	AAGAACATWHTGTTC	-0.8239	3	0.1875	1499.2	0.15	0.438717	1	1
Gata2(Zf)/K562-GATA2-ChIP-Seq(GSE18829)/Homer	BBCTTATCTS	-0.8222	6	0.375	3292.1	0.3293	0.439464	1	1
Ascl1(bHLH)/NeuralTubes-Ascl1-ChIP-Seq(GSE55840)/Homer	NNVVCAGCTGBN	-0.8111	7	0.4375	3912.5	0.3913	0.444369	1	1
Tcfcp2l1(CP2)/mES-Tcfcp2l1-ChIP-Seq(GSE11431)/Homer	NRAACCRGTTYRAACCRGYT	-0.7864	1	0.0625	372.4	0.0373	0.455482	1	1
Egr2(Zf)/Thymocytes-Egr2-ChIP-Seq(GSE34254)/Homer	NGCGTGGGCGGR	-0.7746	1	0.0625	378.7	0.0379	0.460888	1	1
Tbx5(T-box)/HL1-Tbx5.biotin-ChIP-Seq(GSE21529)/Homer	AGGTGTCA	-0.7706	13	0.8125	7653.2	0.7655	0.462735	1	1
BATF(bZIP)/Th17-BATF-ChIP-Seq(GSE39756)/Homer	DATGASTCAT	-0.756	5	0.3125	2773.6	0.2774	0.469541	1	1
Meis1(Homeobox)/MastCells-Meis1-ChIP-Seq(GSE48085)/Homer	VGCTGWCAVB	-0.7531	10	0.625	5827.9	0.5829	0.470904	1	1
NRF(NRF)/Promoter/Homer	STGCGCATGCGC	-0.738	2	0.125	986.2	0.0986	0.478069	1	1
Sox10(HMG)/SciaticNerve-Sox3-ChIP-Seq(GSE35132)/Homer	CCWTTGTYYB	-0.7181	10	0.625	5878.1	0.588	0.487678	1	1
Fosl2(bZIP)/3T3L1-Fosl2-ChIP-Seq(GSE56872)/Homer	NATGASTCABNN	-0.7164	2	0.125	1005.8	0.1006	0.488508	1	1
Pitx1:Ebox(Homeobox,bHLH)/Hindlimb-Pitx1-ChIP-Seq(GSE41591)/Homer	YTAATTRAWWCCAGATGT	-0.7159	3	0.1875	1610.4	0.1611	0.488752	1	1
TEAD2(TEA)/Py2T-Tead2-ChIP-Seq(GSE55709)/Homer	CCWGGAATGY	-0.7141	3	0.1875	1612.8	0.1613	0.489633	1	1
KLF10(Zf)/HEK293-KLF10.GFP-ChIP-Seq(GSE58341)/Homer	GGGGGTGTGTCC	-0.7122	4	0.25	2222.9	0.2223	0.490564	1	1
RFX(HTH)/K562-RFX3-ChIP-Seq(SRA012198)/Homer	CGGTTGCCATGGCAAC	-0.7036	1	0.0625	417.9	0.0418	0.494801	1	1
CEBP:AP1(bZIP)/ThioMac-CEBPb-ChIP-Seq(GSE21512)/Homer	DRTGTTGCAA	-0.703	8	0.5	4677.9	0.4679	0.495098	1	1
STAT4(Stat)/CD4-Stat4-ChIP-Seq(GSE22104)/Homer	NYTTCCWGGAAR	-0.7006	6	0.375	3458.9	0.346	0.496287	1	1
JunB(bZIP)/DendriticCells-Junb-ChIP-Seq(GSE36099)/Homer	RATGASTCAT	-0.6972	4	0.25	2242	0.2243	0.497978	1	1
ZFX(Zf)/mES-Zfx-ChIP-Seq(GSE11431)/Homer	AGGCCTRG	-0.6891	3	0.1875	1640.1	0.1641	0.502028	1	1
Smad4(MAD)/ESC-SMAD4-ChIP-Seq(GSE29422)/Homer	VBSYGTCTGG	-0.6757	9	0.5625	5331.4	0.5333	0.5088	1	1
ZNF711(Zf)/SHSY5Y-ZNF711-ChIP-Seq(GSE20673)/Homer	AGGCCTAG	-0.6688	4	0.25	2278.6	0.2279	0.512323	1	1
GATA3(Zf),DR8/iTreg-Gata3-ChIP-Seq(GSE20898)/Homer	AGATSTNDNNDSAGATAASN	-0.6643	1	0.0625	441.6	0.0442	0.514634	1	1
Pit1(Homeobox)/GCrat-Pit1-ChIP-Seq(GSE58009)/Homer	ATGMATATDC	-0.6568	12	0.75	7190.4	0.7192	0.518508	1	1
Brn1(POU,Homeobox)/NPC-Brn1-ChIP-Seq(GSE35496)/Homer	TATGCWAATBAV	-0.6555	5	0.3125	2911.1	0.2912	0.519182	1	1
Lhx3(Homeobox)/Neuron-Lhx3-ChIP-Seq(GSE31456)/Homer	ADBTAATTAR	-0.6545	14	0.875	8405.1	0.8407	0.519702	1	1
E2A(bHLH)/proBcell-E2A-ChIP-Seq(GSE21978)/Homer	DNRCAGCTGY	-0.6403	6	0.375	3549.8	0.3551	0.527134	1	1
Pax7(Paired,Homeobox),long/Myoblast-Pax7-ChIP-Seq(GSE25064)/Homer	TAATCHGATTAC	-0.6337	1	0.0625	461.7	0.0462	0.530625	1	1
Rfx5(HTH)/GM12878-Rfx5-ChIP-Seq(GSE31477)/Homer	SCCTAGCAACAG	-0.6335	2	0.125	1084.1	0.1084	0.530731	1	1
NFAT(RHD)/Jurkat-NFATC1-ChIP-Seq(Jolma_et_al.)/Homer	ATTTTCCATT	-0.6207	7	0.4375	4195.8	0.4197	0.537568	1	1
Rfx2(HTH)/LoVo-RFX2-ChIP-Seq(GSE49402)/Homer	GTTGCCATGGCAACM	-0.6162	1	0.0625	473.1	0.0473	0.539993	1	1
CRX(Homeobox)/Retina-Crx-ChIP-Seq(GSE20012)/Homer	GCTAATCC	-0.597	13	0.8125	7878.4	0.788	0.550461	1	1
NF1(CTF)/LNCAP-NF1-ChIP-Seq(Unpublished)/Homer	CYTGGCABNSTGCCAR	-0.5952	1	0.0625	488.5	0.0489	0.551452	1	1
Lhx1(Homeobox)/EmbryoCarcinoma-Lhx1-ChIP-Seq(GSE70957)/Homer	NNYTAATTAR	-0.5904	12	0.75	7288.8	0.7291	0.554106	1	1
CHR(?)/Hela-CellCycle-Expression/Homer	SRGTTTCAAA	-0.585	7	0.4375	4255.4	0.4256	0.557106	1	1
Chop(bZIP)/MEF-Chop-ChIP-Seq(GSE35681)/Homer	ATTGCATCAT	-0.5845	3	0.1875	1769.9	0.177	0.557384	1	1
PAX6(Paired,Homeobox)/Forebrain-Pax6-ChIP-Seq(GSE66961)/Homer	NGTGTTCAVTSAAGCGKAAA	-0.5844	1	0.0625	496.8	0.0497	0.55744	1	1
MafA(bZIP)/Islet-MafA-ChIP-Seq(GSE30298)/Homer	TGCTGACTCA	-0.5824	5	0.3125	3023.6	0.3024	0.558556	1	1
HNF4a(NR),DR1/HepG2-HNF4a-ChIP-Seq(GSE25021)/Homer	CARRGKBCAAAGTYCA	-0.572	2	0.125	1150.4	0.1151	0.564396	1	1
AP-1(bZIP)/ThioMac-PU.1-ChIP-Seq(GSE21512)/Homer	VTGACTCATC	-0.5525	5	0.3125	3072	0.3073	0.575509	1	1
Oct6(POU,Homeobox)/NPC-Pou3f1-ChIP-Seq(GSE35496)/Homer	WATGCAAATGAG	-0.5497	6	0.375	3699.3	0.37	0.577123	1	1
ZNF317(Zf)/HEK293-ZNF317.GFP-ChIP-Seq(GSE58341)/Homer	GTCWGCTGTYYCTCT	-0.5423	1	0.0625	529.8	0.053	0.581409	1	1
Foxh1(Forkhead)/hESC-FOXH1-ChIP-Seq(GSE29422)/Homer	NNTGTGGATTSS	-0.5421	7	0.4375	4331.7	0.4333	0.581526	1	1
Gfi1b(Zf)/HPC7-Gfi1b-ChIP-Seq(GSE22178)/Homer	MAATCACTGC	-0.5285	5	0.3125	3113.4	0.3114	0.589489	1	1
Rfx6(HTH)/Min6b1-Rfx6.HA-ChIP-Seq(GSE62844)/Homer	TGTTKCCTAGCAACM	-0.5179	4	0.25	2501.9	0.2503	0.59577	1	1
Pit1+1bp(Homeobox)/GCrat-Pit1-ChIP-Seq(GSE58009)/Homer	ATGCATAATTCA	-0.5109	7	0.4375	4389.6	0.4391	0.599955	1	1
Gata4(Zf)/Heart-Gata4-ChIP-Seq(GSE35151)/Homer	NBWGATAAGR	-0.5067	8	0.5	5012	0.5013	0.60248	1	1
Stat3+il21(Stat)/CD4-Stat3-ChIP-Seq(GSE19198)/Homer	SVYTTCCNGGAARB	-0.5065	3	0.1875	1880.5	0.1881	0.602601	1	1
OCT:OCT(POU,Homeobox)/NPC-OCT6-ChIP-Seq(GSE43916)/Homer	YATGCATATRCATRT	-0.5049	2	0.125	1231.5	0.1232	0.603566	1	1
ZNF136(Zf)/HEK293-ZNF136.GFP-ChIP-Seq(GSE58341)/Homer	YTKGATAHAGTATTCTWGGTNGGCA	-0.504	1	0.0625	562	0.0562	0.604109	1	1
Brn2(POU,Homeobox)/NPC-Brn2-ChIP-Seq(GSE35496)/Homer	ATGAATATTC	-0.5002	2	0.125	1237.2	0.1237	0.606409	1	1
IRF3(IRF)/BMDM-Irf3-ChIP-Seq(GSE67343)/Homer	AGTTTCAKTTTC	-0.4987	3	0.1875	1892.5	0.1893	0.60732	1	1
ZBTB18(Zf)/HEK293-ZBTB18.GFP-ChIP-Seq(GSE58341)/Homer	AACATCTGGA	-0.491	3	0.1875	1904.5	0.1905	0.612014	1	1
HRE(HSF)/Striatum-HSF1-ChIP-Seq(GSE38000)/Homer	TTCTAGAABNTTCTA	-0.4909	1	0.0625	574.1	0.0574	0.612075	1	1
HEB(bHLH)/mES-Heb-ChIP-Seq(GSE53233)/Homer	VCAGCTGBNN	-0.4851	7	0.4375	4439.9	0.4441	0.615636	1	1
GATA3(Zf),DR4/iTreg-Gata3-ChIP-Seq(GSE20898)/Homer	AGATGKDGAGATAAG	-0.4813	1	0.0625	583.3	0.0583	0.617979	1	1
ZNF675(Zf)/HEK293-ZNF675.GFP-ChIP-Seq(GSE58341)/Homer	ARGAGGMCAAAATGW	-0.4803	1	0.0625	584.1	0.0584	0.618598	1	1
RUNX1(Runt)/Jurkat-RUNX1-ChIP-Seq(GSE29180)/Homer	AAACCACARM	-0.4796	6	0.375	3829.4	0.383	0.619031	1	1
Zic(Zf)/Cerebellum-ZIC1.2-ChIP-Seq(GSE60731)/Homer	CCTGCTGAGH	-0.4754	4	0.25	2574.6	0.2575	0.621636	1	1
TEAD4(TEA)/Tropoblast-Tead4-ChIP-Seq(GSE37350)/Homer	CCWGGAATGY	-0.4748	4	0.25	2575.8	0.2576	0.622009	1	1
Tbet(T-box)/CD8-Tbet-ChIP-Seq(GSE33802)/Homer	AGGTGTGAAM	-0.4687	8	0.5	5087.2	0.5088	0.625815	1	1
FOXA1(Forkhead)/LNCAP-FOXA1-ChIP-Seq(GSE27824)/Homer	WAAGTAAACA	-0.4596	13	0.8125	8081.3	0.8083	0.631536	1	1
CDX4(Homeobox)/ZebrafishEmbryos-Cdx4.Myc-ChIP-Seq(GSE48254)/Homer	NGYCATAAAWCH	-0.459	11	0.6875	6914.8	0.6917	0.631915	1	1
ZNF467(Zf)/HEK293-ZNF467.GFP-ChIP-Seq(GSE58341)/Homer	TGGGGAAGGGCM	-0.4554	2	0.125	1298.2	0.1299	0.634194	1	1
Tbox:Smad(T-box,MAD)/ESCd5-Smad2_3-ChIP-Seq(GSE29422)/Homer	AGGTGHCAGACA	-0.4452	1	0.0625	619.6	0.062	0.640696	1	1
Jun-AP1(bZIP)/K562-cJun-ChIP-Seq(GSE31477)/Homer	GATGASTCATCN	-0.4396	1	0.0625	625	0.0625	0.644294	1	1
GSC(Homeobox)/FrogEmbryos-GSC-ChIP-Seq(DRA000576)/Homer	RGGATTAR	-0.431	9	0.5625	5774.5	0.5776	0.649859	1	1
Bcl6(Zf)/Liver-Bcl6-ChIP-Seq(GSE31578)/Homer	NNNCTTTCCAGGAAA	-0.4262	5	0.3125	3307	0.3308	0.652986	1	1
ERE(NR),IR3/MCF7-ERa-ChIP-Seq(Unpublished)/Homer	VAGGTCACNSTGACC	-0.4212	1	0.0625	645.5	0.0646	0.656259	1	1
HOXD13(Homeobox)/Chicken-Hoxd13-ChIP-Seq(GSE38910)/Homer	NCYAATAAAA	-0.4182	12	0.75	7576.1	0.7578	0.658231	1	1
ZNF264(Zf)/HEK293-ZNF264.GFP-ChIP-Seq(GSE58341)/Homer	RGGGCACTAACY	-0.418	3	0.1875	2027	0.2028	0.658362	1	1
Nkx2.1(Homeobox)/LungAC-Nkx2.1-ChIP-Seq(GSE43252)/Homer	RSCACTYRAG	-0.4139	12	0.75	7584.1	0.7586	0.661067	1	1
HOXA9(Homeobox)/HSC-Hoxa9-ChIP-Seq(GSE33509)/Homer	GGCCATAAATCA	-0.4132	8	0.5	5205.3	0.5207	0.66153	1	1
bHLHE40(bHLH)/HepG2-BHLHE40-ChIP-Seq(GSE31477)/Homer	KCACGTGMCN	-0.4039	2	0.125	1376.3	0.1377	0.667711	1	1
ZNF143|STAF(Zf)/CUTLL-ZNF143-ChIP-Seq(GSE29600)/Homer	ATTTCCCAGVAKSCY	-0.4037	1	0.0625	665.2	0.0665	0.667844	1	1
Egr1(Zf)/K562-Egr1-ChIP-Seq(GSE32465)/Homer	TGCGTGGGYG	-0.402	2	0.125	1379.5	0.138	0.668981	1	1
Slug(Zf)/Mesoderm-Snai2-ChIP-Seq(GSE61475)/Homer	SNGCACCTGCHS	-0.3996	2	0.125	1383.7	0.1384	0.670588	1	1
Rfx1(HTH)/NPC-H3K4me1-ChIP-Seq(GSE16256)/Homer	KGTTGCCATGGCAA	-0.3986	1	0.0625	671.8	0.0672	0.671259	1	1
Fox:Ebox(Forkhead,bHLH)/Panc1-Foxa2-ChIP-Seq(GSE47459)/Homer	NNNVCTGWGYAAACASN	-0.3887	9	0.5625	5867.5	0.5869	0.677938	1	1
TFE3(bHLH)/MEF-TFE3-ChIP-Seq(GSE75757)/Homer	GTCACGTGACYV	-0.3815	1	0.0625	692.8	0.0693	0.682836	1	1
Sox3(HMG)/NPC-Sox3-ChIP-Seq(GSE33059)/Homer	CCWTTGTY	-0.3733	10	0.625	6500	0.6502	0.688459	1	1
Tbr1(T-box)/Cortex-Tbr1-ChIP-Seq(GSE71384)/Homer	AAGGTGTKAA	-0.3568	10	0.625	6537.2	0.6539	0.699912	1	1
RBPJ:Ebox(?,bHLH)/Panc1-Rbpj1-ChIP-Seq(GSE47459)/Homer	GGGRAARRGRMCAGMTG	-0.3554	1	0.0625	726.2	0.0726	0.700893	1	1
PRDM9(Zf)/Testis-DMC1-ChIP-Seq(GSE35498)/Homer	ADGGYAGYAGCATCT	-0.3549	2	0.125	1460.2	0.1461	0.701244	1	1
Oct2(POU,Homeobox)/Bcell-Oct2-ChIP-Seq(GSE21512)/Homer	ATATGCAAAT	-0.3516	4	0.25	2824.8	0.2826	0.703561	1	1
ARE(NR)/LNCAP-AR-ChIP-Seq(GSE27824)/Homer	RGRACASNSTGTYCYB	-0.3488	1	0.0625	735.4	0.0736	0.705534	1	1
Phox2a(Homeobox)/Neuron-Phox2a-ChIP-Seq(GSE31456)/Homer	YTAATYNRATTA	-0.3427	7	0.4375	4758.5	0.476	0.709851	1	1
PU.1:IRF8(ETS:IRF)/pDC-Irf8-ChIP-Seq(GSE66899)/Homer	GGAAGTGAAAST	-0.3361	1	0.0625	754	0.0754	0.714552	1	1
Gata6(Zf)/HUG1N-GATA6-ChIP-Seq(GSE51936)/Homer	YCTTATCTBN	-0.333	7	0.4375	4783.7	0.4785	0.71677	1	1
Arnt:Ahr(bHLH)/MCF7-Arnt-ChIP-Seq(Lo_et_al.)/Homer	TBGCACGCAA	-0.329	5	0.3125	3530.2	0.3531	0.719643	1	1
ZBTB12(Zf)/HEK293-ZBTB12.GFP-ChIP-Seq(GSE58341)/Homer	NGNTCTAGAACCNGV	-0.3253	1	0.0625	769.7	0.077	0.722311	1	1
Brachyury(T-box)/Mesoendoderm-Brachyury-ChIP-exo(GSE54963)/Homer	ANTTMRCASBNNNGTGYKAAN	-0.3244	2	0.125	1518.6	0.1519	0.722961	1	1
Atf3(bZIP)/GBM-ATF3-ChIP-Seq(GSE33912)/Homer	DATGASTCATHN	-0.3179	4	0.25	2906	0.2907	0.727676	1	1
THRb(NR)/Liver-NR1A2-ChIP-Seq(GSE52613)/Homer	TRAGGTCA	-0.3094	12	0.75	7795.7	0.7798	0.733887	1	1
PAX3:FKHR-fusion(Paired,Homeobox)/Rh4-PAX3:FKHR-ChIP-Seq(GSE19063)/Homer	ACCRTGACTAATTNN	-0.2974	2	0.125	1574.9	0.1575	0.742747	1	1
STAT6(Stat)/CD4-Stat6-ChIP-Seq(GSE22104)/Homer	ABTTCYYRRGAA	-0.2953	3	0.1875	2286.1	0.2287	0.744308	1	1
RUNX(Runt)/HPC7-Runx1-ChIP-Seq(GSE22178)/Homer	SAAACCACAG	-0.2851	4	0.25	2991.4	0.2992	0.751939	1	1
Smad3(MAD)/NPC-Smad3-ChIP-Seq(GSE36673)/Homer	TWGTCTGV	-0.2837	11	0.6875	7295	0.7297	0.752993	1	1
IRF1(IRF)/PBMC-IRF1-ChIP-Seq(GSE43036)/Homer	GAAAGTGAAAGT	-0.2651	1	0.0625	870.7	0.0871	0.767129	1	1
Atf4(bZIP)/MEF-Atf4-ChIP-Seq(GSE35681)/Homer	MTGATGCAAT	-0.2552	3	0.1875	2392.2	0.2393	0.774762	1	1
Smad2(MAD)/ES-SMAD2-ChIP-Seq(GSE29422)/Homer	CTGTCTGG	-0.2502	7	0.4375	5023.4	0.5025	0.778645	1	1
Pitx1(Homeobox)/Chicken-Pitx1-ChIP-Seq(GSE38910)/Homer	TAATCCCN	-0.226	15	0.9375	9475.5	0.9478	0.797718	1	1
HNF1b(Homeobox)/PDAC-HNF1B-ChIP-Seq(GSE64557)/Homer	GTTAATNATTAA	-0.2234	3	0.1875	2487.8	0.2488	0.799795	1	1
SpiB(ETS)/OCILY3-SPIB-ChIP-Seq(GSE56857)/Homer	AAAGRGGAAGTG	-0.2168	1	0.0625	971.9	0.0972	0.805091	1	1
JunD(bZIP)/K562-JunD-ChIP-Seq/Homer	ATGACGTCATCN	-0.2122	1	0.0625	982.7	0.0983	0.808803	1	1
Prop1(Homeobox)/GHFT1-PROP1.biotin-ChIP-Seq(GSE77302)/Homer	NTAATBNAATTA	-0.2095	9	0.5625	6366	0.6368	0.81099	1	1
PPARE(NR),DR1/3T3L1-Pparg-ChIP-Seq(GSE13511)/Homer	TGACCTTTGCCCCA	-0.2	2	0.125	1827.5	0.1828	0.818731	1	1
E2A(bHLH),near_PU.1/Bcell-PU.1-ChIP-Seq(GSE21512)/Homer	NVCACCTGBN	-0.1974	4	0.25	3271.1	0.3272	0.820862	1	1
USF1(bHLH)/GM12878-Usf1-ChIP-Seq(GSE32465)/Homer	SGTCACGTGR	-0.1947	2	0.125	1844.7	0.1845	0.823082	1	1
Nanog(Homeobox)/mES-Nanog-ChIP-Seq(GSE11724)/Homer	RGCCATTAAC	-0.1922	15	0.9375	9522.6	0.9525	0.825142	1	1
BORIS(Zf)/K562-CTCFL-ChIP-Seq(GSE32465)/Homer	CNNBRGCGCCCCCTGSTGGC	-0.1856	1	0.0625	1050.9	0.1051	0.830606	1	1
STAT5(Stat)/mCD4+-Stat5-ChIP-Seq(GSE12346)/Homer	RTTTCTNAGAAA	-0.1795	1	0.0625	1067.4	0.1068	0.835688	1	1
p63(p53)/Keratinocyte-p63-ChIP-Seq(GSE17611)/Homer	NNDRCATGYCYNRRCATGYH	-0.1781	1	0.0625	1071.1	0.1071	0.836859	1	1
CTCF(Zf)/CD4+-CTCF-ChIP-Seq(Barski_et_al.)/Homer	AYAGTGCCMYCTRGTGGCCA	-0.1757	1	0.0625	1078.1	0.1078	0.83887	1	1
Tcf4(HMG)/Hct116-Tcf4-ChIP-Seq(SRA012054)/Homer	ASATCAAAGGVA	-0.1678	2	0.125	1937.2	0.1938	0.845523	1	1
RXR(NR),DR1/3T3L1-RXR-ChIP-Seq(GSE13511)/Homer	TAGGGCAAAGGTCA	-0.1589	2	0.125	1971.5	0.1972	0.853082	1	1
ZNF189(Zf)/HEK293-ZNF189.GFP-ChIP-Seq(GSE58341)/Homer	TGGAACAGMA	-0.1551	2	0.125	1986.9	0.1987	0.85633	1	1
STAT1(Stat)/HelaS3-STAT1-ChIP-Seq(GSE12782)/Homer	NATTTCCNGGAAAT	-0.1544	1	0.0625	1144.4	0.1145	0.856929	1	1
Stat3(Stat)/mES-Stat3-ChIP-Seq(GSE11431)/Homer	CTTCCGGGAA	-0.1526	1	0.0625	1150.1	0.115	0.858473	1	1
EHF(ETS)/LoVo-EHF-ChIP-Seq(GSE49402)/Homer	AVCAGGAAGT	-0.1509	5	0.3125	4138.5	0.414	0.859934	1	1
Zic3(Zf)/mES-Zic3-ChIP-Seq(GSE37889)/Homer	GGCCYCCTGCTGDGH	-0.1459	1	0.0625	1173.8	0.1174	0.864244	1	1
CEBP(bZIP)/ThioMac-CEBPb-ChIP-Seq(GSE21512)/Homer	ATTGCGCAAC	-0.144	6	0.375	4818.5	0.482	0.865888	1	1
RUNX2(Runt)/PCa-RUNX2-ChIP-Seq(GSE33889)/Homer	NWAACCACADNN	-0.1384	4	0.25	3526.9	0.3528	0.87075	1	1
STAT6(Stat)/Macrophage-Stat6-ChIP-Seq(GSE38377)/Homer	TTCCKNAGAA	-0.1273	2	0.125	2108	0.2108	0.880469	1	1
HLF(bZIP)/HSC-HLF.Flag-ChIP-Seq(GSE69817)/Homer	RTTATGYAAB	-0.1211	8	0.5	6159.5	0.6161	0.885945	1	1
RUNX-AML(Runt)/CD4+-PolII-ChIP-Seq(Barski_et_al.)/Homer	GCTGTGGTTW	-0.1146	3	0.1875	2941.5	0.2942	0.891723	1	1
HIF2a(bHLH)/785_O-HIF2a-ChIP-Seq(GSE34871)/Homer	GCACGTACCC	-0.1138	2	0.125	2176	0.2176	0.892436	1	1
Hnf1(Homeobox)/Liver-Foxa2-Chip-Seq(GSE25694)/Homer	GGTTAAWCATTAA	-0.1125	2	0.125	2182.8	0.2183	0.893597	1	1
Oct4(POU,Homeobox)/mES-Oct4-ChIP-Seq(GSE11431)/Homer	ATTTGCATAW	-0.1058	5	0.3125	4386.1	0.4387	0.899605	1	1
Atf1(bZIP)/K562-ATF1-ChIP-Seq(GSE31477)/Homer	GATGACGTCA	-0.1051	5	0.3125	4390.4	0.4391	0.900234	1	1
Unknown-ESC-element(?)/mES-Nanog-ChIP-Seq(GSE11724)/Homer	CACAGCAGGGGG	-0.1012	1	0.0625	1361.4	0.1362	0.903752	1	1
PU.1(ETS)/ThioMac-PU.1-ChIP-Seq(GSE21512)/Homer	AGAGGAAGTG	-0.09767	1	0.0625	1379.8	0.138	0.906948	1	1
MafF(bZIP)/HepG2-MafF-ChIP-Seq(GSE31477)/Homer	HWWGTCAGCAWWTTT	-0.09536	2	0.125	2281.9	0.2282	0.909046	1	1
Elk1(ETS)/Hela-Elk1-ChIP-Seq(GSE31477)/Homer	HACTTCCGGY	-0.08035	2	0.125	2382.7	0.2383	0.922793	1	1
Nkx6.1(Homeobox)/Islet-Nkx6.1-ChIP-Seq(GSE40975)/Homer	GKTAATGR	-0.07608	14	0.875	9376.4	0.9379	0.926742	1	1
IRF8(IRF)/BMDM-IRF8-ChIP-Seq(GSE77884)/Homer	GRAASTGAAAST	-0.06581	1	0.0625	1581.9	0.1582	0.936309	1	1
Esrrb(NR)/mES-Esrrb-ChIP-Seq(GSE11431)/Homer	KTGACCTTGA	-0.06012	1	0.0625	1627.6	0.1628	0.941652	1	1
Elk4(ETS)/Hela-Elk4-ChIP-Seq(GSE31477)/Homer	NRYTTCCGGY	-0.04587	2	0.125	2702.9	0.2704	0.955166	1	1
c-Jun-CRE(bZIP)/K562-cJun-ChIP-Seq(GSE31477)/Homer	ATGACGTCATCY	-0.04226	1	0.0625	1805.1	0.1806	0.958621	1	1
Atf7(bZIP)/3T3L1-Atf7-ChIP-Seq(GSE56872)/Homer	NGRTGACGTCAY	-0.03542	2	0.125	2844.4	0.2845	0.9652	1	1
GABPA(ETS)/Jurkat-GABPa-ChIP-Seq(GSE17954)/Homer	RACCGGAAGT	-0.03445	2	0.125	2859.9	0.2861	0.966137	1	1
EWS:FLI1-fusion(ETS)/SK_N_MC-EWS:FLI1-ChIP-Seq(SRA014231)/Homer	VACAGGAAAT	-0.03172	1	0.0625	1948	0.1949	0.968778	1	1
Hoxc9(Homeobox)/Ainv15-Hoxc9-ChIP-Seq(GSE21812)/Homer	GGCCATAAATCA	-0.03136	4	0.25	4448.1	0.4449	0.969127	1	1
ELF1(ETS)/Jurkat-ELF1-ChIP-Seq(SRA014231)/Homer	AVCCGGAAGT	-0.02879	1	0.0625	1996.2	0.1997	0.97162	1	1
Atf2(bZIP)/3T3L1-Atf2-ChIP-Seq(GSE56872)/Homer	NRRTGACGTCAT	-0.02528	1	0.0625	2060.3	0.2061	0.975037	1	1
COUP-TFII(NR)/Artia-Nr2f2-ChIP-Seq(GSE46497)/Homer	AGRGGTCA	-0.0175	3	0.1875	4029.7	0.4031	0.982652	1	1
ELF3(ETS)/PDAC-ELF3-ChIP-Seq(GSE64557)/Homer	ANCAGGAAGT	-0.0101	1	0.0625	2500	0.2501	0.989951	1	1
PU.1-IRF(ETS:IRF)/Bcell-PU.1-ChIP-Seq(GSE21512)/Homer	MGGAAGTGAAAC	-0.008435	3	0.1875	4389.3	0.439	0.9916	1	1
EWS:ERG-fusion(ETS)/CADO_ES1-EWS:ERG-ChIP-Seq(SRA014231)/Homer	ATTTCCTGTN	-0.007433	1	0.0625	2641.5	0.2642	0.992595	1	1
ELF5(ETS)/T47D-ELF5-ChIP-Seq(GSE30407)/Homer	ACVAGGAAGT	-0.007288	1	0.0625	2650.3	0.2651	0.992738	1	1
Etv2(ETS)/ES-ER71-ChIP-Seq(GSE59402)/Homer(0.967)	NNAYTTCCTGHN	-0.004767	1	0.0625	2842.7	0.2843	0.995244	1	1
Fli1(ETS)/CD8-FLI-ChIP-Seq(GSE20898)/Homer	NRYTTCCGGH	-0.002903	2	0.125	4056.3	0.4057	0.997101	1	1
ETV1(ETS)/GIST48-ETV1-ChIP-Seq(GSE22441)/Homer	AACCGGAAGT	-0.00285	2	0.125	4064.2	0.4065	0.997154	1	1
SPDEF(ETS)/VCaP-SPDEF-ChIP-Seq(SRA014231)/Homer	ASWTCCTGBT	-0.001789	1	0.0625	3267.2	0.3268	0.998213	1	1
ERG(ETS)/VCaP-ERG-ChIP-Seq(GSE14097)/Homer	ACAGGAAGTG	-0.001483	2	0.125	4338.9	0.434	0.998518	1	1
ETS1(ETS)/Jurkat-ETS1-ChIP-Seq(GSE17954)/Homer	ACAGGAAGTG	-0.001069	1	0.0625	3480.6	0.3481	0.998932	1	1

## Sheet: Inversion
Motif Name	Consensus	Log P-value	# of Target Sequences with Motif(of 46)	% of Target Sequences with Motif	# of Background Sequences with Motif(of 10300)	% of Background Sequences with Motif	PValue	Bonferroni	FDR
GRE(NR),IR3/A549-GR-ChIP-Seq(GSE32465)/Homer	NRGVACABNVTGTYCY	-11.25	11	0.2391	511.9	0.0497	1.30073e-05	0.00473466	0.00473466
ARE(NR)/LNCAP-AR-ChIP-Seq(GSE27824)/Homer	RGRACASNSTGTYCYB	-7.887	11	0.2391	746.5	0.0725	0.000375595	0.136716	0.0456779
Fra2(bZIP)/Striatum-Fra2-ChIP-Seq(GSE43429)/Homer	GGATGACTCATC	-7.701	19	0.413	1968.1	0.1912	0.000452375	0.164664	0.0456779
n-Myc(bHLH)/mES-nMyc-ChIP-Seq(GSE11431)/Homer	VRCCACGTGG	-7.597	21	0.4565	2334.8	0.2269	0.000501955	0.182712	0.0456779
JunB(bZIP)/DendriticCells-Junb-ChIP-Seq(GSE36099)/Homer	RATGASTCAT	-6.649	20	0.4348	2317	0.2251	0.00129532	0.471495	0.0802381
Max(bHLH)/K562-Max-ChIP-Seq(GSE31477)/Homer	RCCACGTGGYYN	-6.584	21	0.4565	2511.8	0.2441	0.00138231	0.50316	0.0802381
AP-1(bZIP)/ThioMac-PU.1-ChIP-Seq(GSE21512)/Homer	VTGACTCATC	-6.474	24	0.5217	3107.4	0.3019	0.00154304	0.561667	0.0802381
Fra1(bZIP)/BT549-Fra1-ChIP-Seq(GSE46166)/Homer	NNATGASTCATH	-5.757	21	0.4565	2673.3	0.2598	0.00316058	1	0.124338
KLF5(Zf)/LoVo-KLF5-ChIP-Seq(GSE49402)/Homer	DGGGYGKGGC	-5.679	20	0.4348	2500.2	0.2429	0.00341697	1	0.124338
GRE(NR),IR3/RAW264.7-GRE-ChIP-Seq(Unpublished)/Homer	VAGRACAKWCTGTYC	-5.593	12	0.2609	1142.8	0.1111	0.00372384	1	0.124338
Fosl2(bZIP)/3T3L1-Fosl2-ChIP-Seq(GSE56872)/Homer	NATGASTCABNN	-5.536	11	0.2391	998.2	0.097	0.00394226	1	0.124338
c-Myc(bHLH)/LNCAP-cMyc-ChIP-Seq(Unpublished)/Homer	VCCACGTG	-5.497	18	0.3913	2168.6	0.2107	0.00409905	1	0.124338
Sp5(Zf)/mES-Sp5.Flag-ChIP-Seq(GSE72989)/Homer	RGKGGGCGGAGC	-5.315	19	0.413	2388.2	0.2321	0.00491728	1	0.137684
Atf3(bZIP)/GBM-ATF3-ChIP-Seq(GSE33912)/Homer	DATGASTCATHN	-5.175	22	0.4783	2994.3	0.291	0.00565622	1	0.147062
c-Myc(bHLH)/mES-cMyc-ChIP-Seq(GSE11431)/Homer	VVCCACGTGG	-4.87	13	0.2826	1414.5	0.1374	0.00767336	1	0.186207
Klf9(Zf)/GBM-Klf9-ChIP-Seq(GSE62211)/Homer	GCCACRCCCACY	-4.756	10	0.2174	953.6	0.0927	0.00859994	1	0.195649
PGR(NR)/EndoStromal-PGR-ChIP-Seq(GSE69539)/Homer	AAGAACATWHTGTTC	-4.686	14	0.3043	1616.3	0.1571	0.00922351	1	0.197492
KLF14(Zf)/HEK293-KLF14.GFP-ChIP-Seq(GSE58341)/Homer	RGKGGGCGKGGC	-4.48	23	0.5	3366.4	0.3271	0.0113334	1	0.229187
NPAS(bHLH)/Liver-NPAS-ChIP-Seq(GSE39860)/Homer	NVCACGTG	-4.372	36	0.7826	6335.1	0.6156	0.012626	1	0.231407
Twist(bHLH)/HMLE-TWIST1-ChIP-Seq(Chang_et_al)/Homer	VCAKCTGGNNNCCAGMTGBN	-4.365	5	0.1087	311	0.0302	0.0127147	1	0.231407
BATF(bZIP)/Th17-BATF-ChIP-Seq(GSE39756)/Homer	DATGASTCAT	-4.112	20	0.4348	2859.7	0.2779	0.016375	1	0.283833
VDR(NR),DR3/GM10855-VDR+vitD-ChIP-Seq(GSE22484)/Homer	ARAGGTCANWGAGTTCANNN	-3.811	6	0.1304	492.2	0.0478	0.022126	1	0.360472
Reverb(NR),DR2/RAW-Reverba.biotin-ChIP-Seq(GSE45914)/Homer	GTRGGTCASTGGGTCA	-3.782	4	0.087	240.8	0.0234	0.0227771	1	0.360472
Gata6(Zf)/HUG1N-GATA6-ChIP-Seq(GSE51936)/Homer	YCTTATCTBN	-3.532	29	0.6304	4941.8	0.4802	0.0292464	1	0.44357
EWS:ERG-fusion(ETS)/CADO_ES1-EWS:ERG-ChIP-Seq(SRA014231)/Homer	ATTTCCTGTN	-3.432	18	0.3913	2649.5	0.2575	0.0323222	1	0.468161
AMYB(HTH)/Testes-AMYB-ChIP-Seq(GSE44588)/Homer	TGGCAGTTGG	-3.398	36	0.7826	6641	0.6453	0.0334401	1	0.468161
BMAL1(bHLH)/Liver-Bmal1-ChIP-Seq(GSE39860)/Homer	GNCACGTG	-3.242	35	0.7609	6448.7	0.6266	0.0390856	1	0.526932
ERG(ETS)/VCaP-ERG-ChIP-Seq(GSE14097)/Homer	ACAGGAAGTG	-3.179	26	0.5652	4395.4	0.4271	0.0416273	1	0.541154
CLOCK(bHLH)/Liver-Clock-ChIP-Seq(GSE39860)/Homer	GHCACGTG	-3.01	17	0.3696	2575.2	0.2502	0.0492917	1	0.612116
Jun-AP1(bZIP)/K562-cJun-ChIP-Seq(GSE31477)/Homer	GATGASTCATCN	-2.979	6	0.1304	601.9	0.0585	0.0508437	1	0.612116
PRDM14(Zf)/H1-PRDM14-ChIP-Seq(GSE22767)/Homer	RGGTCTCTAACY	-2.954	7	0.1522	763.4	0.0742	0.0521308	1	0.612116
FOXA1:AR(Forkhead,NR)/LNCAP-AR-ChIP-Seq(GSE27824)/Homer	AGTAAACAAAAAAGAACAND	-2.895	8	0.1739	939.7	0.0913	0.055299	1	0.629026
EWS:FLI1-fusion(ETS)/SK_N_MC-EWS:FLI1-ChIP-Seq(SRA014231)/Homer	VACAGGAAAT	-2.827	14	0.3043	2044.2	0.1986	0.0591902	1	0.652885
Isl1(Homeobox)/Neuron-Isl1-ChIP-Seq(GSE31456)/Homer	CTAATKGV	-2.782	40	0.8696	7877	0.7654	0.0619146	1	0.66285
KLF3(Zf)/MEF-Klf3-ChIP-Seq(GSE44748)/Homer	NRGCCCCRCCCHBNN	-2.752	9	0.1957	1141.2	0.1109	0.0638001	1	0.663521
Arnt:Ahr(bHLH)/MCF7-Arnt-ChIP-Seq(Lo_et_al.)/Homer	TBGCACGCAA	-2.682	22	0.4783	3713.5	0.3608	0.0684262	1	0.678572
Bach2(bZIP)/OCILy7-Bach2-ChIP-Seq(GSE44420)/Homer	TGCTGAGTCA	-2.674	5	0.1087	493.4	0.0479	0.0689758	1	0.678572
Atf4(bZIP)/MEF-Atf4-ChIP-Seq(GSE35681)/Homer	MTGATGCAAT	-2.631	16	0.3478	2496.5	0.2426	0.0720064	1	0.689746
GSC(Homeobox)/FrogEmbryos-GSC-ChIP-Seq(DRA000576)/Homer	RGGATTAR	-2.586	32	0.6957	5977.2	0.5808	0.0753207	1	0.694387
MITF(bHLH)/MastCells-MITF-ChIP-Seq(GSE48085)/Homer	RTCATGTGAC	-2.573	22	0.4783	3754.6	0.3648	0.0763063	1	0.694387
E2A(bHLH)/proBcell-E2A-ChIP-Seq(GSE21978)/Homer	DNRCAGCTGY	-2.499	20	0.4348	3360.5	0.3265	0.0821671	1	0.698718
Pitx1(Homeobox)/Chicken-Pitx1-ChIP-Seq(GSE38910)/Homer	TAATCCCN	-2.492	46	1	9747.6	0.9472	0.0827443	1	0.698718
ETS1(ETS)/Jurkat-ETS1-ChIP-Seq(GSE17954)/Homer	ACAGGAAGTG	-2.474	21	0.4565	3580.1	0.3479	0.0842472	1	0.698718
Sp1(Zf)/Promoter/Homer	GGCCCCGCCCCC	-2.465	6	0.1304	687.4	0.0668	0.0850088	1	0.698718
SF1(NR)/H295R-Nr5a1-ChIP-Seq(GSE44220)/Homer	CAAGGHCANV	-2.449	7	0.1522	859.1	0.0835	0.0863799	1	0.698718
Tcfcp2l1(CP2)/mES-Tcfcp2l1-ChIP-Seq(GSE11431)/Homer	NRAACCRGTTYRAACCRGYT	-2.361	4	0.087	386.2	0.0375	0.0943259	1	0.746405
Mef2b(MADS)/HEK293-Mef2b.V5-ChIP-Seq(GSE67450)/Homer	GCTATTTTTGGM	-2.283	30	0.6522	5641.9	0.5482	0.101978	1	0.777175
NPAS2(bHLH)/Liver-NPAS2-ChIP-Seq(GSE39860)/Homer	KCCACGTGAC	-2.247	22	0.4783	3884.3	0.3774	0.105716	1	0.777175
IRF:BATF(IRF:bZIP)/pDC-Irf8-ChIP-Seq(GSE66899)/Homer	CTTTCANTATGACTV	-2.217	7	0.1522	911	0.0885	0.108935	1	0.777175
p63(p53)/Keratinocyte-p63-ChIP-Seq(GSE17611)/Homer	NNDRCATGYCYNRRCATGYH	-2.214	8	0.1739	1090.5	0.106	0.109263	1	0.777175
USF1(bHLH)/GM12878-Usf1-ChIP-Seq(GSE32465)/Homer	SGTCACGTGR	-2.203	13	0.2826	2044.8	0.1987	0.110471	1	0.777175
Nur77(NR)/K562-NR4A1-ChIP-Seq(GSE31363)/Homer	TGACCTTTNCNT	-2.198	8	0.1739	1094.3	0.1063	0.111025	1	0.777175
ZNF415(Zf)/HEK293-ZNF415.GFP-ChIP-Seq(GSE58341)/Homer	GRTGMTRGAGCC	-2.171	8	0.1739	1101.5	0.107	0.114063	1	0.77917
ZNF416(Zf)/HEK293-ZNF416.GFP-ChIP-Seq(GSE58341)/Homer	WDNCTGGGCA	-2.141	11	0.2391	1674.8	0.1627	0.117537	1	0.77917
HIF-1a(bHLH)/MCF7-HIF1a-ChIP-Seq(GSE28352)/Homer	TACGTGCV	-2.122	11	0.2391	1680.5	0.1633	0.119792	1	0.77917
HNF1b(Homeobox)/PDAC-HNF1B-ChIP-Seq(GSE64557)/Homer	GTTAATNATTAA	-2.103	16	0.3478	2684.1	0.2608	0.12209	1	0.77917
Hand2(bHLH)/Mesoderm-Hand2-ChIP-Seq(GSE61475)/Homer	TGACANARRCCAGRC	-2.067	9	0.1957	1315.5	0.1278	0.126565	1	0.77917
ISRE(IRF)/ThioMac-LPS-Expression(GSE23622)/Homer	AGTTTCASTTTC	-2.052	4	0.087	433.9	0.0422	0.128478	1	0.77917
Tbox:Smad(T-box,MAD)/ESCd5-Smad2_3-ChIP-Seq(GSE29422)/Homer	AGGTGHCAGACA	-2.029	5	0.1087	603.4	0.0586	0.131467	1	0.77917
MafK(bZIP)/C2C12-MafK-ChIP-Seq(GSE36030)/Homer	GCTGASTCAGCA	-2.01	4	0.087	440.3	0.0428	0.133989	1	0.77917
GATA3(Zf)/iTreg-Gata3-ChIP-Seq(GSE20898)/Homer	AGATAASR	-1.987	35	0.7609	6942.5	0.6746	0.137106	1	0.77917
IRF4(IRF)/GM12878-IRF4-ChIP-Seq(GSE32465)/Homer	ACTGAAACCA	-1.98	15	0.3261	2528.9	0.2457	0.138069	1	0.77917
ZNF189(Zf)/HEK293-ZNF189.GFP-ChIP-Seq(GSE58341)/Homer	TGGAACAGMA	-1.979	12	0.2609	1924.1	0.187	0.138207	1	0.77917
TEAD(TEA)/Fibroblast-PU.1-ChIP-Seq(Unpublished)/Homer	YCWGGAATGY	-1.963	14	0.3043	2331.8	0.2266	0.140436	1	0.77917
Gata2(Zf)/K562-GATA2-ChIP-Seq(GSE18829)/Homer	BBCTTATCTS	-1.957	19	0.413	3370.6	0.3275	0.141282	1	0.77917
Nkx2.5(Homeobox)/HL1-Nkx2.5.biotin-ChIP-Seq(GSE21529)/Homer	RRSCACTYAA	-1.915	34	0.7391	6738.3	0.6548	0.147342	1	0.77917
PU.1-IRF(ETS:IRF)/Bcell-PU.1-ChIP-Seq(GSE21512)/Homer	MGGAAGTGAAAC	-1.912	24	0.5217	4468.2	0.4342	0.147785	1	0.77917
Tlx?(NR)/NPC-H3K4me1-ChIP-Seq(GSE16256)/Homer	CTGGCAGSCTGCCA	-1.895	4	0.087	460.9	0.0448	0.150318	1	0.77917
bHLHE40(bHLH)/HepG2-BHLHE40-ChIP-Seq(GSE31477)/Homer	KCACGTGMCN	-1.892	10	0.2174	1561.4	0.1517	0.15077	1	0.77917
NFkB-p65-Rel(RHD)/ThioMac-LPS-Expression(GSE23622)/Homer	GGAAATTCCC	-1.889	2	0.0435	153.9	0.015	0.151223	1	0.77917
STAT6(Stat)/Macrophage-Stat6-ChIP-Seq(GSE38377)/Homer	TTCCKNAGAA	-1.884	13	0.2826	2159.4	0.2098	0.151981	1	0.77917
NFY(CCAAT)/Promoter/Homer	RGCCAATSRG	-1.86	24	0.5217	4493.5	0.4366	0.155673	1	0.779852
HIF2a(bHLH)/785_O-HIF2a-ChIP-Seq(GSE34871)/Homer	GCACGTACCC	-1.854	14	0.3043	2374.2	0.2307	0.156609	1	0.779852
Mef2c(MADS)/GM12878-Mef2c-ChIP-Seq(GSE32465)/Homer	DCYAAAAATAGM	-1.841	22	0.4783	4066.5	0.3951	0.158659	1	0.779852
Stat3(Stat)/mES-Stat3-ChIP-Seq(GSE11431)/Homer	CTTCCGGGAA	-1.807	8	0.1739	1203.7	0.117	0.164146	1	0.779852
Fli1(ETS)/CD8-FLI-ChIP-Seq(GSE20898)/Homer	NRYTTCCGGH	-1.803	23	0.5	4302.7	0.4181	0.164804	1	0.779852
Klf4(Zf)/mES-Klf4-ChIP-Seq(GSE11431)/Homer	GCCACACCCA	-1.802	6	0.1304	831.8	0.0808	0.164969	1	0.779852
Atf2(bZIP)/3T3L1-Atf2-ChIP-Seq(GSE56872)/Homer	NRRTGACGTCAT	-1.78	13	0.2826	2200.3	0.2138	0.168638	1	0.786978
RAR:RXR(NR),DR5/ES-RAR-ChIP-Seq(GSE56893)/Homer	RGGTCADNNAGAGGTCAV	-1.723	1	0.0217	43.4	0.0042	0.17853	1	0.80711
ZNF264(Zf)/HEK293-ZNF264.GFP-ChIP-Seq(GSE58341)/Homer	RGGGCACTAACY	-1.718	12	0.2609	2022.7	0.1966	0.179425	1	0.80711
Pknox1(Homeobox)/ES-Prep1-ChIP-Seq(GSE63282)/Homer	SCTGTCAVTCAV	-1.717	8	0.1739	1231	0.1196	0.179604	1	0.80711
HEB(bHLH)/mES-Heb-ChIP-Seq(GSE53233)/Homer	VCAGCTGBNN	-1.696	23	0.5	4356.7	0.4233	0.183416	1	0.809218
AR-halfsite(NR)/LNCaP-AR-ChIP-Seq(GSE27824)/Homer	CCAGGAACAG	-1.69	37	0.8043	7559.7	0.7346	0.18452	1	0.809218
Olig2(bHLH)/Neuron-Olig2-ChIP-Seq(GSE30882)/Homer	RCCATMTGTT	-1.67	32	0.6957	6392.1	0.6211	0.188247	1	0.815737
Mouse_Recombination_Hotspot(Zf)/Testis-DMC1-ChIP-Seq(GSE24438)/Homer	ACTYKNATTCGTGNTACTTC	-1.638	3	0.0652	339.4	0.033	0.194368	1	0.832354
SPDEF(ETS)/VCaP-SPDEF-ChIP-Seq(SRA014231)/Homer	ASWTCCTGBT	-1.564	18	0.3913	3343.3	0.3249	0.209297	1	0.858296
Six1(Homeobox)/Myoblast-Six1-ChIP-Chip(GSE20150)/Homer	GKVTCADRTTWC	-1.539	9	0.1957	1489.4	0.1447	0.214596	1	0.858296
Egr1(Zf)/K562-Egr1-ChIP-Seq(GSE32465)/Homer	TGCGTGGGYG	-1.539	8	0.1739	1291.8	0.1255	0.214596	1	0.858296
RUNX2(Runt)/PCa-RUNX2-ChIP-Seq(GSE33889)/Homer	NWAACCACADNN	-1.537	19	0.413	3572	0.3471	0.215025	1	0.858296
GATA(Zf),IR3/iTreg-Gata3-ChIP-Seq(GSE20898)/Homer	NNNNNBAGATAWYATCTVHN	-1.537	6	0.1304	904.8	0.0879	0.215025	1	0.858296
Oct4(POU,Homeobox)/mES-Oct4-ChIP-Seq(GSE11431)/Homer	ATTTGCATAW	-1.52	24	0.5217	4670.8	0.4539	0.218712	1	0.858296
NFkB-p65(RHD)/GM12787-p65-ChIP-Seq(GSE19485)/Homer	WGGGGATTTCCC	-1.498	7	0.1522	1109.6	0.1078	0.223577	1	0.858296
Egr2(Zf)/Thymocytes-Egr2-ChIP-Seq(GSE34254)/Homer	NGCGTGGGCGGR	-1.494	3	0.0652	365.4	0.0355	0.224473	1	0.858296
Gata4(Zf)/Heart-Gata4-ChIP-Seq(GSE35151)/Homer	NBWGATAAGR	-1.489	26	0.5652	5131.9	0.4987	0.225598	1	0.858296
c-Jun-CRE(bZIP)/K562-cJun-ChIP-Seq(GSE31477)/Homer	ATGACGTCATCY	-1.458	11	0.2391	1927.4	0.1873	0.232701	1	0.858296
Pitx1:Ebox(Homeobox,bHLH)/Hindlimb-Pitx1-ChIP-Seq(GSE41591)/Homer	YTAATTRAWWCCAGATGT	-1.457	10	0.2174	1723.9	0.1675	0.232934	1	0.858296
Stat3+il21(Stat)/CD4-Stat3-ChIP-Seq(GSE19198)/Homer	SVYTTCCNGGAARB	-1.442	11	0.2391	1934.1	0.1879	0.236454	1	0.858296
Rbpj1(?)/Panc1-Rbpj1-ChIP-Seq(GSE47459)/Homer	HTTTCCCASG	-1.429	19	0.413	3629.6	0.3527	0.239548	1	0.858296
CRE(bZIP)/Promoter/Homer	CSGTGACGTCAC	-1.428	11	0.2391	1940.3	0.1885	0.239788	1	0.858296
FXR(NR),IR1/Liver-FXR-ChIP-Seq(Chong_et_al.)/Homer	AGGTCANTGACCTB	-1.42	5	0.1087	748.2	0.0727	0.241714	1	0.858296
Tcf12(bHLH)/GM12878-Tcf12-ChIP-Seq(GSE32465)/Homer	VCAGCTGYTG	-1.416	15	0.3261	2781.3	0.2703	0.242683	1	0.858296
Usf2(bHLH)/C2C12-Usf2-ChIP-Seq(GSE36030)/Homer	GTCACGTGGT	-1.414	10	0.2174	1741.8	0.1692	0.243169	1	0.858296
Bach1(bZIP)/K562-Bach1-ChIP-Seq(GSE31477)/Homer	AWWNTGCTGAGTCAT	-1.407	2	0.0435	211.2	0.0205	0.244877	1	0.858296
HIF-1b(HLH)/T47D-HIF1b-ChIP-Seq(GSE59937)/Homer	RTACGTGC	-1.396	30	0.6522	6085.8	0.5914	0.247585	1	0.858296
NFAT:AP1(RHD,bZIP)/Jurkat-NFATC1-ChIP-Seq(Jolma_et_al.)/Homer	SARTGGAAAAWRTGAGTCAB	-1.396	5	0.1087	755.5	0.0734	0.247585	1	0.858296
Ap4(bHLH)/AML-Tfap4-ChIP-Seq(GSE45738)/Homer	NAHCAGCTGD	-1.374	20	0.4348	3877.4	0.3768	0.253093	1	0.86911
CEBP:AP1(bZIP)/ThioMac-CEBPb-ChIP-Seq(GSE21512)/Homer	DRTGTTGCAA	-1.34	25	0.5435	4996.9	0.4856	0.261846	1	0.890765
Six2(Homeobox)/NephronProgenitor-Six2-ChIP-Seq(GSE39837)/Homer	GWAAYHTGAKMC	-1.304	25	0.5435	5018.3	0.4876	0.271444	1	0.908167
Bcl6(Zf)/Liver-Bcl6-ChIP-Seq(GSE31578)/Homer	NNNCTTTCCAGGAAA	-1.296	17	0.3696	3273.5	0.3181	0.273624	1	0.908167
Gata1(Zf)/K562-GATA1-ChIP-Seq(GSE18829)/Homer	SAGATAAGRV	-1.293	15	0.3261	2846.6	0.2766	0.274446	1	0.908167
IRF8(IRF)/BMDM-IRF8-ChIP-Seq(GSE77884)/Homer	GRAASTGAAAST	-1.23	9	0.1957	1617.2	0.1571	0.292293	1	0.940164
Atoh1(bHLH)/Cerebellum-Atoh1-ChIP-Seq(GSE22111)/Homer	VNRVCAGCTGGY	-1.227	16	0.3478	3098.9	0.3011	0.293171	1	0.940164
HLF(bZIP)/HSC-HLF.Flag-ChIP-Seq(GSE69817)/Homer	RTTATGYAAB	-1.218	32	0.6957	6648.1	0.646	0.295821	1	0.940164
ZNF675(Zf)/HEK293-ZNF675.GFP-ChIP-Seq(GSE58341)/Homer	ARGAGGMCAAAATGW	-1.214	4	0.087	616	0.0599	0.297007	1	0.940164
HRE(HSF)/Striatum-HSF1-ChIP-Seq(GSE38000)/Homer	TTCTAGAABNTTCTA	-1.207	4	0.087	618.6	0.0601	0.299093	1	0.940164
OCT4-SOX2-TCF-NANOG(POU,Homeobox,HMG)/mES-Oct4-ChIP-Seq(GSE11431)/Homer	ATTTGCATAACAATG	-1.205	13	0.2826	2469.5	0.24	0.299692	1	0.940164
Pit1(Homeobox)/GCrat-Pit1-ChIP-Seq(GSE58009)/Homer	ATGMATATDC	-1.185	36	0.7826	7588.2	0.7374	0.305746	1	0.940164
Tbx5(T-box)/HL1-Tbx5.biotin-ChIP-Seq(GSE21529)/Homer	AGGTGTCA	-1.181	37	0.8043	7823	0.7602	0.306972	1	0.940164
Tcf21(bHLH)/ArterySmoothMuscle-Tcf21-ChIP-Seq(GSE61369)/Homer	NAACAGCTGG	-1.165	15	0.3261	2919.8	0.2837	0.311923	1	0.940164
Pdx1(Homeobox)/Islet-Pdx1-ChIP-Seq(SRA008281)/Homer	YCATYAATCA	-1.16	31	0.6739	6459	0.6276	0.313486	1	0.940164
TATA-Box(TBP)/Promoter/Homer	CCTTTTAWAGSC	-1.143	33	0.7174	6924.8	0.6729	0.318861	1	0.940164
Ets1-distal(ETS)/CD4+-PolII-ChIP-Seq(Barski_et_al.)/Homer	MACAGGAAGT	-1.129	6	0.1304	1044.9	0.1015	0.323356	1	0.940164
MafF(bZIP)/HepG2-MafF-ChIP-Seq(GSE31477)/Homer	HWWGTCAGCAWWTTT	-1.106	12	0.2609	2311.3	0.2246	0.33088	1	0.940164
Tgif2(Homeobox)/mES-Tgif2-ChIP-Seq(GSE55404)/Homer	TGTCANYT	-1.088	43	0.9348	9293.1	0.903	0.33689	1	0.940164
NFAT(RHD)/Jurkat-NFATC1-ChIP-Seq(Jolma_et_al.)/Homer	ATTTTCCATT	-1.084	21	0.4565	4278.3	0.4157	0.33824	1	0.940164
Smad3(MAD)/NPC-Smad3-ChIP-Seq(GSE36673)/Homer	TWGTCTGV	-1.072	35	0.7609	7428	0.7218	0.342323	1	0.940164
Hnf1(Homeobox)/Liver-Foxa2-Chip-Seq(GSE25694)/Homer	GGTTAAWCATTAA	-1.07	12	0.2609	2332.1	0.2266	0.343009	1	0.940164
Pbx3(Homeobox)/GM12878-PBX3-ChIP-Seq(GSE32465)/Homer	SCTGTCAMTCAN	-1.062	7	0.1522	1280	0.1244	0.345764	1	0.940164
Oct6(POU,Homeobox)/NPC-Pou3f1-ChIP-Seq(GSE35496)/Homer	WATGCAAATGAG	-1.056	19	0.413	3858.8	0.375	0.347844	1	0.940164
TEAD4(TEA)/Tropoblast-Tead4-ChIP-Seq(GSE37350)/Homer	CCWGGAATGY	-1.048	13	0.2826	2560.3	0.2488	0.350638	1	0.940164
Rfx5(HTH)/GM12878-Rfx5-ChIP-Seq(GSE31477)/Homer	SCCTAGCAACAG	-1.04	6	0.1304	1082	0.1051	0.353455	1	0.940164
MyoD(bHLH)/Myotube-MyoD-ChIP-Seq(GSE21614)/Homer	RRCAGCTGYTSY	-1.036	13	0.2826	2567	0.2494	0.354871	1	0.940164
Nr5a2(NR)/Pancreas-LRH1-ChIP-Seq(GSE34295)/Homer	BTCAAGGTCA	-1.027	7	0.1522	1295.5	0.1259	0.35808	1	0.940164
CRX(Homeobox)/Retina-Crx-ChIP-Seq(GSE20012)/Homer	GCTAATCC	-1.005	38	0.8261	8159	0.7928	0.366045	1	0.940164
IRF2(IRF)/Erythroblas-IRF2-ChIP-Seq(GSE36985)/Homer	GAAASYGAAASY	-1.005	4	0.087	683.5	0.0664	0.366045	1	0.940164
Nanog(Homeobox)/mES-Nanog-ChIP-Seq(GSE11724)/Homer	RGCCATTAAC	-1.001	45	0.9783	9816.7	0.9539	0.367512	1	0.940164
RUNX-AML(Runt)/CD4+-PolII-ChIP-Seq(Barski_et_al.)/Homer	GCTGTGGTTW	-1	15	0.3261	3023.5	0.2938	0.367879	1	0.940164
Brn1(POU,Homeobox)/NPC-Brn1-ChIP-Seq(GSE35496)/Homer	TATGCWAATBAV	-0.9823	15	0.3261	3035.4	0.295	0.374449	1	0.940164
ELF3(ETS)/PDAC-ELF3-ChIP-Seq(GSE64557)/Homer	ANCAGGAAGT	-0.9606	13	0.2826	2615.7	0.2542	0.382663	1	0.940164
Slug(Zf)/Mesoderm-Snai2-ChIP-Seq(GSE61475)/Homer	SNGCACCTGCHS	-0.9553	7	0.1522	1330.6	0.1293	0.384697	1	0.940164
Foxh1(Forkhead)/hESC-FOXH1-ChIP-Seq(GSE29422)/Homer	NNTGTGGATTSS	-0.9528	22	0.4783	4593.7	0.4464	0.38566	1	0.940164
Mef2d(MADS)/Retina-Mef2d-ChIP-Seq(GSE61391)/Homer	GCTATTTTTAGC	-0.9462	10	0.2174	1976.8	0.1921	0.388213	1	0.940164
Nkx3.1(Homeobox)/LNCaP-Nkx3.1-ChIP-Seq(GSE28264)/Homer	AAGCACTTAA	-0.946	35	0.7609	7510.9	0.7298	0.388291	1	0.940164
Atf7(bZIP)/3T3L1-Atf7-ChIP-Seq(GSE56872)/Homer	NGRTGACGTCAY	-0.9416	15	0.3261	3063.3	0.2977	0.390003	1	0.940164
RUNX1(Runt)/Jurkat-RUNX1-ChIP-Seq(GSE29180)/Homer	AAACCACARM	-0.9237	19	0.413	3953.3	0.3841	0.397047	1	0.940164
Elk1(ETS)/Hela-Elk1-ChIP-Seq(GSE31477)/Homer	HACTTCCGGY	-0.923	13	0.2826	2640.3	0.2566	0.397325	1	0.940164
RUNX(Runt)/HPC7-Runx1-ChIP-Seq(GSE22178)/Homer	SAAACCACAG	-0.9091	15	0.3261	3086.1	0.2999	0.402887	1	0.940164
ZEB1(Zf)/PDAC-ZEB1-ChIP-Seq(GSE64557)/Homer	VCAGGTRDRY	-0.902	21	0.4565	4411.4	0.4287	0.405757	1	0.940164
Sox10(HMG)/SciaticNerve-Sox3-ChIP-Seq(GSE35132)/Homer	CCWTTGTYYB	-0.8923	29	0.6304	6198.5	0.6023	0.409712	1	0.940164
Sox3(HMG)/NPC-Sox3-ChIP-Seq(GSE33059)/Homer	CCWTTGTY	-0.8829	32	0.6957	6878.4	0.6684	0.413582	1	0.940164
Pit1+1bp(Homeobox)/GCrat-Pit1-ChIP-Seq(GSE58009)/Homer	ATGCATAATTCA	-0.8684	22	0.4783	4660	0.4528	0.419622	1	0.940164
Nkx2.2(Homeobox)/NPC-Nkx2.2-ChIP-Seq(GSE61673)/Homer	BTBRAGTGSN	-0.8652	28	0.6087	5996.5	0.5827	0.420967	1	0.940164
KLF6(Zf)/PDAC-KLF6-ChIP-Seq(GSE64557)/Homer	MKGGGYGTGGCC	-0.8499	10	0.2174	2036.4	0.1979	0.427458	1	0.940164
Hoxc9(Homeobox)/Ainv15-Hoxc9-ChIP-Seq(GSE21812)/Homer	GGCCATAAATCA	-0.8475	22	0.4783	4676.2	0.4544	0.428485	1	0.940164
bZIP:IRF(bZIP,IRF)/Th17-BatF-ChIP-Seq(GSE39756)/Homer	NAGTTTCABTHTGACTNW	-0.8433	14	0.3043	2915.8	0.2833	0.430288	1	0.940164
OCT:OCT(POU,Homeobox)/NPC-OCT6-ChIP-Seq(GSE43916)/Homer	YATGCATATRCATRT	-0.8385	7	0.1522	1392.8	0.1353	0.432359	1	0.940164
MYB(HTH)/ERMYB-Myb-ChIPSeq(GSE22095)/Homer	GGCVGTTR	-0.8347	35	0.7609	7589.1	0.7374	0.434005	1	0.940164
Mef2a(MADS)/HL1-Mef2a.biotin-ChIP-Seq(GSE21529)/Homer	CYAAAAATAG	-0.8335	15	0.3261	3142.5	0.3054	0.434526	1	0.940164
Myf5(bHLH)/GM-Myf5-ChIP-Seq(GSE24852)/Homer	BAACAGCTGT	-0.8332	12	0.2609	2484.2	0.2414	0.434656	1	0.940164
Ptf1a(bHLH)/Panc1-Ptf1a-ChIP-Seq(GSE47459)/Homer	ACAGCTGTTN	-0.8328	30	0.6522	6469.1	0.6286	0.43483	1	0.940164
Erra(NR)/HepG2-Erra-ChIP-Seq(GSE31477)/Homer	CAAAGGTCAG	-0.8323	21	0.4565	4468	0.4342	0.435048	1	0.940164
PAX3:FKHR-fusion(Paired,Homeobox)/Rh4-PAX3:FKHR-ChIP-Seq(GSE19063)/Homer	ACCRTGACTAATTNN	-0.8311	8	0.1739	1613.7	0.1568	0.43557	1	0.940164
LRF(Zf)/Erythroblasts-ZBTB7A-ChIP-Seq(GSE74977)/Homer	AAGACCCYYN	-0.8293	11	0.2391	2268.7	0.2205	0.436355	1	0.940164
Zic(Zf)/Cerebellum-ZIC1.2-ChIP-Seq(GSE60731)/Homer	CCTGCTGAGH	-0.8276	12	0.2609	2489	0.2419	0.437097	1	0.940164
NeuroD1(bHLH)/Islet-NeuroD1-ChIP-Seq(GSE30298)/Homer	GCCATCTGTT	-0.8221	11	0.2391	2273.7	0.2209	0.439508	1	0.940164
Srebp1a(bHLH)/HepG2-Srebp1a-ChIP-Seq(GSE31477)/Homer	RTCACSCCAY	-0.8208	3	0.0652	542.1	0.0527	0.440079	1	0.940164
Tbet(T-box)/CD8-Tbet-ChIP-Seq(GSE33802)/Homer	AGGTGTGAAM	-0.8199	25	0.5435	5365.6	0.5214	0.440476	1	0.940164
Etv2(ETS)/ES-ER71-ChIP-Seq(GSE59402)/Homer(0.967)	NNAYTTCCTGHN	-0.8128	14	0.3043	2938.8	0.2856	0.443614	1	0.940164
HRE(HSF)/HepG2-HSF1-ChIP-Seq(GSE31477)/Homer	BSTTCTRGAABVTTCYAGAA	-0.8093	2	0.0435	335.1	0.0326	0.44517	1	0.940164
NeuroG2(bHLH)/Fibroblast-NeuroG2-ChIP-Seq(GSE75910)/Homer	ACCATCTGTT	-0.8078	23	0.5	4931.7	0.4792	0.445838	1	0.940164
Otx2(Homeobox)/EpiLC-Otx2-ChIP-Seq(GSE56098)/Homer	NYTAATCCYB	-0.8076	19	0.413	4045.2	0.3931	0.445927	1	0.940164
Atf1(bZIP)/K562-ATF1-ChIP-Seq(GSE31477)/Homer	GATGACGTCA	-0.8068	22	0.4783	4710.7	0.4577	0.446284	1	0.940164
NFkB-p50,p52(RHD)/Monocyte-p50-ChIP-Chip(Schreiber_et_al.)/Homer	GGGGGAATCCCC	-0.8051	1	0.0217	131.9	0.0128	0.447043	1	0.940164
Elk4(ETS)/Hela-Elk4-ChIP-Seq(GSE31477)/Homer	NRYTTCCGGY	-0.7998	14	0.3043	2948.9	0.2865	0.449419	1	0.940164
Lhx2(Homeobox)/HFSC-Lhx2-ChIP-Seq(GSE48068)/Homer	TAATTAGN	-0.7819	33	0.7174	7182	0.6979	0.457536	1	0.946584
MafB(bZIP)/BMM-Mafb-ChIP-Seq(GSE75722)/Homer	WNTGCTGASTCAGCANWTTY	-0.7782	7	0.1522	1427.5	0.1387	0.459232	1	0.946584
TCFL2(HMG)/K562-TCF7L2-ChIP-Seq(GSE29196)/Homer	ACWTCAAAGG	-0.7759	2	0.0435	345.2	0.0335	0.460289	1	0.946584
FOXP1(Forkhead)/H9-FOXP1-ChIP-Seq(GSE31006)/Homer	NYYTGTTTACHN	-0.763	24	0.5217	5192.5	0.5046	0.466266	1	0.948255
Nr5a2(NR)/mES-Nr5a2-ChIP-Seq(GSE19019)/Homer	BTCAAGGTCA	-0.7629	4	0.087	781.3	0.0759	0.466312	1	0.948255
Fox:Ebox(Forkhead,bHLH)/Panc1-Foxa2-ChIP-Seq(GSE47459)/Homer	NNNVCTGWGYAAACASN	-0.7556	28	0.6087	6088.2	0.5916	0.469729	1	0.949763
Chop(bZIP)/MEF-Chop-ChIP-Seq(GSE35681)/Homer	ATTGCATCAT	-0.7502	9	0.1957	1884.6	0.1831	0.472272	1	0.949763
DMRT1(DM)/Testis-DMRT1-ChIP-Seq(GSE64892)/Homer	TWGHWACAWTGTWDC	-0.7274	10	0.2174	2121.8	0.2062	0.483164	1	0.961816
COUP-TFII(NR)/Artia-Nr2f2-ChIP-Seq(GSE46497)/Homer	AGRGGTCA	-0.7266	19	0.413	4115.9	0.3999	0.48355	1	0.961816
SpiB(ETS)/OCILY3-SPIB-ChIP-Seq(GSE56857)/Homer	AAAGRGGAAGTG	-0.7159	5	0.1087	1024.9	0.0996	0.488752	1	0.963674
FOXK2(Forkhead)/U2OS-FOXK2-ChIP-Seq(E-MTAB-2204)/Homer	SCHTGTTTACAT	-0.7138	26	0.5652	5681.5	0.5521	0.489779	1	0.963674
BMYB(HTH)/Hela-BMYB-ChIP-Seq(GSE27030)/Homer	NHAACBGYYV	-0.6896	34	0.7391	7480.6	0.7269	0.501777	1	0.97152
p53(p53)/Saos-p53-ChIP-Seq(GSE15780)/Homer	RRCATGYCYRGRCATGYYYN	-0.6848	2	0.0435	375.7	0.0365	0.504191	1	0.97152
p53(p53)/Saos-p53-ChIP-Seq/Homer	RRCATGYCYRGRCATGYYYN	-0.6848	2	0.0435	375.7	0.0365	0.504191	1	0.97152
STAT6(Stat)/CD4-Stat6-ChIP-Seq(GSE22104)/Homer	ABTTCYYRRGAA	-0.6843	11	0.2391	2376.7	0.2309	0.504443	1	0.97152
EKLF(Zf)/Erythrocyte-Klf1-ChIP-Seq(GSE20478)/Homer	NWGGGTGTGGCY	-0.6681	2	0.0435	381.6	0.0371	0.512682	1	0.97677
STAT5(Stat)/mCD4+-Stat5-ChIP-Seq(GSE12346)/Homer	RTTTCTNAGAAA	-0.6583	5	0.1087	1057.4	0.1027	0.517731	1	0.97677
KLF10(Zf)/HEK293-KLF10.GFP-ChIP-Seq(GSE58341)/Homer	GGGGGTGTGTCC	-0.6573	10	0.2174	2175.1	0.2114	0.518249	1	0.97677
p73(p53)/Trachea-p73-ChIP-Seq(PRJNA310161)/Homer	NRRRCAWGTCCDGRCATGYY	-0.6551	1	0.0217	162.1	0.0157	0.51939	1	0.97677
Phox2a(Homeobox)/Neuron-Phox2a-ChIP-Seq(GSE31456)/Homer	YTAATYNRATTA	-0.6528	23	0.5	5073.3	0.493	0.520586	1	0.97677
Tbx20(T-box)/Heart-Tbx20-ChIP-Seq(GSE29636)/Homer	GGTGYTGACAGS	-0.6467	5	0.1087	1064.7	0.1035	0.523771	1	0.977496
Eomes(T-box)/H9-Eomes-ChIP-Seq(GSE26097)/Homer	ATTAACACCT	-0.6418	36	0.7826	7963.6	0.7738	0.526344	1	0.977496
Maz(Zf)/HepG2-Maz-ChIP-Seq(GSE31477)/Homer	GGGGGGGG	-0.6299	8	0.1739	1749.8	0.17	0.532645	1	0.982031
ZNF136(Zf)/HEK293-ZNF136.GFP-ChIP-Seq(GSE58341)/Homer	YTKGATAHAGTATTCTWGGTNGGCA	-0.6182	3	0.0652	628.5	0.0611	0.538914	1	0.982031
Sox15(HMG)/CPA-Sox15-ChIP-Seq(GSE62909)/Homer	RAACAATGGN	-0.6113	24	0.5217	5337.8	0.5187	0.542645	1	0.982031
THRb(NR)/Liver-NR1A2-ChIP-Seq(GSE52613)/Homer	TRAGGTCA	-0.6087	36	0.7826	7991.6	0.7766	0.544058	1	0.982031
IRF1(IRF)/PBMC-IRF1-ChIP-Seq(GSE43036)/Homer	GAAAGTGAAAGT	-0.6028	4	0.087	864.9	0.084	0.547277	1	0.982031
ERE(NR),IR3/MCF7-ERa-ChIP-Seq(Unpublished)/Homer	VAGGTCACNSTGACC	-0.5943	3	0.0652	640.2	0.0622	0.551949	1	0.982031
MafA(bZIP)/Islet-MafA-ChIP-Seq(GSE30298)/Homer	TGCTGACTCA	-0.5939	13	0.2826	2902.1	0.282	0.55217	1	0.982031
ETS:RUNX(ETS,Runt)/Jurkat-RUNX1-ChIP-Seq(GSE17954)/Homer	RCAGGATGTGGT	-0.5923	1	0.0217	178.3	0.0173	0.553054	1	0.982031
ZNF519(Zf)/HEK293-ZNF519.GFP-ChIP-Seq(GSE58341)/Homer	GAGSCCGAGC	-0.5908	2	0.0435	411.5	0.04	0.553884	1	0.982031
CArG(MADS)/PUER-Srf-ChIP-Seq(Sullivan_et_al.)/Homer	CCATATATGGNM	-0.5847	6	0.1304	1331.5	0.1294	0.557273	1	0.982031
RBPJ:Ebox(?,bHLH)/Panc1-Rbpj1-ChIP-Seq(GSE47459)/Homer	GGGRAARRGRMCAGMTG	-0.575	3	0.0652	650.2	0.0632	0.562705	1	0.982031
Foxo1(Forkhead)/RAW-Foxo1-ChIP-Seq(Fan_et_al.)/Homer	CTGTTTAC	-0.5727	37	0.8043	8241.2	0.8008	0.564001	1	0.982031
IRF3(IRF)/BMDM-Irf3-ChIP-Seq(GSE67343)/Homer	AGTTTCAKTTTC	-0.561	9	0.1957	2031.3	0.1974	0.570638	1	0.982031
ZNF669(Zf)/HEK293-ZNF669.GFP-ChIP-Seq(GSE58341)/Homer	GARTGGTCATCGCCC	-0.5605	1	0.0217	187.9	0.0183	0.570924	1	0.982031
PBX1(Homeobox)/MCF7-PBX1-ChIP-Seq(GSE28007)/Homer	GSCTGTCACTCA	-0.5604	2	0.0435	424.4	0.0412	0.570981	1	0.982031
Sox6(HMG)/Myotubes-Sox6-ChIP-Seq(GSE32627)/Homer	CCATTGTTNY	-0.5587	34	0.7391	7598.7	0.7384	0.571952	1	0.982031
E2F7(E2F)/Hela-E2F7-ChIP-Seq(GSE32673)/Homer	VDTTTCCCGCCA	-0.5404	2	0.0435	433.7	0.0421	0.582515	1	0.989217
Znf263(Zf)/K562-Znf263-ChIP-Seq(GSE31477)/Homer	CVGTSCTCCC	-0.5317	17	0.3696	3863.1	0.3754	0.587605	1	0.989217
HOXA9(Homeobox)/HSC-Hoxa9-ChIP-Seq(GSE33509)/Homer	GGCCATAAATCA	-0.525	24	0.5217	5431.8	0.5278	0.591555	1	0.989217
DMRT6(DM)/Testis-DMRT6-ChIP-Seq(GSE60440)/Homer	YDGHTACAWTGTADC	-0.524	7	0.1522	1607.1	0.1562	0.592147	1	0.989217
E2F6(E2F)/Hela-E2F6-ChIP-Seq(GSE31477)/Homer	GGCGGGAARN	-0.5235	5	0.1087	1146.8	0.1114	0.592443	1	0.989217
HNF6(Homeobox)/Liver-Hnf6-ChIP-Seq(ERP000394)/Homer	NTATYGATCH	-0.5235	21	0.4565	4766.6	0.4632	0.592443	1	0.989217
GATA3(Zf),DR8/iTreg-Gata3-ChIP-Seq(GSE20898)/Homer	AGATSTNDNNDSAGATAASN	-0.5066	2	0.0435	449.3	0.0437	0.602541	1	0.991246
NF1(CTF)/LNCAP-NF1-ChIP-Seq(Unpublished)/Homer	CYTGGCABNSTGCCAR	-0.5046	2	0.0435	450.9	0.0438	0.603747	1	0.991246
Unknown(Homeobox)/Limb-p300-ChIP-Seq/Homer	SSCMATWAAA	-0.5044	24	0.5217	5455.7	0.5301	0.603868	1	0.991246
Foxo3(Forkhead)/U2OS-Foxo3-ChIP-Seq(E-MTAB-2701)/Homer	DGTAAACA	-0.4998	32	0.6957	7221.8	0.7017	0.606652	1	0.991246
Prop1(Homeobox)/GHFT1-PROP1.biotin-ChIP-Seq(GSE77302)/Homer	NTAATBNAATTA	-0.4984	30	0.6522	6785.2	0.6593	0.607502	1	0.991246
Zfp281(Zf)/ES-Zfp281-ChIP-Seq(GSE81042)/Homer	CCCCTCCCCCAC	-0.4943	1	0.0217	208.1	0.0202	0.609998	1	0.991246
FoxL2(Forkhead)/Ovary-FoxL2-ChIP-Seq(GSE60858)/Homer	WWTRTAAACAVG	-0.4868	35	0.7609	7887.4	0.7664	0.61459	1	0.992036
ZNF143|STAF(Zf)/CUTLL-ZNF143-ChIP-Seq(GSE29600)/Homer	ATTTCCCAGVAKSCY	-0.4846	3	0.0652	702.5	0.0683	0.615944	1	0.992036
HNF4a(NR),DR1/HepG2-HNF4a-ChIP-Seq(GSE25021)/Homer	CARRGKBCAAAGTYCA	-0.4802	5	0.1087	1179.9	0.1147	0.61866	1	0.992036
Barx1(Homeobox)/Stomach-Barx1.3xFlag-ChIP-Seq(GSE69483)/Homer	AAACMATTAN	-0.4692	21	0.4565	4831.6	0.4695	0.625502	1	0.994448
Tbr1(T-box)/Cortex-Tbr1-ChIP-Seq(GSE71384)/Homer	AAGGTGTKAA	-0.468	30	0.6522	6820.2	0.6627	0.626254	1	0.994448
PU.1(ETS)/ThioMac-PU.1-ChIP-Seq(GSE21512)/Homer	AGAGGAAGTG	-0.464	6	0.1304	1427.3	0.1387	0.628764	1	0.994448
X-box(HTH)/NPC-H3K4me1-ChIP-Seq(GSE16256)/Homer	GGTTGCCATGGCAA	-0.4546	2	0.0435	476.1	0.0463	0.634702	1	0.994448
OCT:OCT(POU,Homeobox)/NPC-Brn1-ChIP-Seq(GSE35496)/Homer	ATGAATATTCATGAG	-0.4529	1	0.0217	223.6	0.0217	0.635782	1	0.994448
Cux2(Homeobox)/Liver-Cux2-ChIP-Seq(GSE35985)/Homer	HNRAATCAAT	-0.4485	18	0.3913	4186.4	0.4068	0.638585	1	0.994448
PAX6(Paired,Homeobox)/Forebrain-Pax6-ChIP-Seq(GSE66961)/Homer	NGTGTTCAVTSAAGCGKAAA	-0.4474	2	0.0435	480.3	0.0467	0.639288	1	0.994448
GABPA(ETS)/Jurkat-GABPa-ChIP-Seq(GSE17954)/Homer	RACCGGAAGT	-0.4361	13	0.2826	3071.4	0.2985	0.646553	1	0.997581
Hoxb4(Homeobox)/ES-Hoxb4-ChIP-Seq(GSE34014)/Homer	TGATTRATGGCY	-0.4321	6	0.1304	1456.7	0.1415	0.649144	1	0.997581
PU.1:IRF8(ETS:IRF)/pDC-Irf8-ChIP-Seq(GSE66899)/Homer	GGAAGTGAAAST	-0.4288	3	0.0652	739.9	0.0719	0.65129	1	0.997581
OCT:OCT(POU,Homeobox,IR1)/NPC-Brn2-ChIP-Seq(GSE35496)/Homer	ATGAATWATTCATGA	-0.4253	1	0.0217	234.9	0.0228	0.653574	1	0.997581
STAT4(Stat)/CD4-Stat4-ChIP-Seq(GSE22104)/Homer	NYTTCCWGGAAR	-0.423	15	0.3261	3542.7	0.3442	0.655079	1	0.997581
Smad4(MAD)/ESC-SMAD4-ChIP-Seq(GSE29422)/Homer	VBSYGTCTGG	-0.4183	23	0.5	5342.3	0.5191	0.658165	1	0.997581
Nkx2.1(Homeobox)/LungAC-Nkx2.1-ChIP-Seq(GSE43252)/Homer	RSCACTYRAG	-0.4146	34	0.7391	7750.1	0.7531	0.660604	1	0.997581
Pax7(Paired,Homeobox),long/Myoblast-Pax7-ChIP-Seq(GSE25064)/Homer	TAATCHGATTAC	-0.4082	2	0.0435	503.7	0.0489	0.664846	1	0.997581
ETS:E-box(ETS,bHLH)/HPC7-Scl-ChIP-Seq(GSE22178)/Homer	AGGAARCAGCTG	-0.4064	1	0.0217	243	0.0236	0.666044	1	0.997581
Bapx1(Homeobox)/VertebralCol-Bapx1-ChIP-Seq(GSE36672)/Homer	TTRAGTGSYK	-0.3903	30	0.6522	6917.4	0.6722	0.676854	1	0.997581
Esrrb(NR)/mES-Esrrb-ChIP-Seq(GSE11431)/Homer	KTGACCTTGA	-0.39	7	0.1522	1735.6	0.1686	0.677057	1	0.997581
ZBTB33(Zf)/GM12878-ZBTB33-ChIP-Seq(GSE32465)/Homer	GGVTCTCGCGAGAAC	-0.38	1	0.0217	254.5	0.0247	0.683861	1	0.997581
HOXA2(Homeobox)/mES-Hoxa2-ChIP-Seq(Donaldson_et_al.)/Homer	GYCATCMATCAT	-0.3794	3	0.0652	776.8	0.0755	0.684272	1	0.997581
Rfx6(HTH)/Min6b1-Rfx6.HA-ChIP-Seq(GSE62844)/Homer	TGTTKCCTAGCAACM	-0.3769	10	0.2174	2454.3	0.2385	0.685985	1	0.997581
THRa(NR)/C17.2-THRa-ChIP-Seq(GSE38347)/Homer	GGTCANYTGAGGWCA	-0.3768	3	0.0652	778.3	0.0756	0.686053	1	0.997581
CEBP(bZIP)/ThioMac-CEBPb-ChIP-Seq(GSE21512)/Homer	ATTGCGCAAC	-0.3648	22	0.4783	5196.2	0.5049	0.694336	1	0.997581
SCL(bHLH)/HPC7-Scl-ChIP-Seq(GSE13511)/Homer	AVCAGCTG	-0.3577	41	0.8913	9274.2	0.9012	0.699283	1	0.997581
EHF(ETS)/LoVo-EHF-ChIP-Seq(GSE49402)/Homer	AVCAGGAAGT	-0.3494	18	0.3913	4324.2	0.4202	0.705111	1	0.997581
PR(NR)/T47D-PR-ChIP-Seq(GSE31130)/Homer	VAGRACAKNCTGTBC	-0.3486	31	0.6739	7190.4	0.6987	0.705675	1	0.997581
FOXM1(Forkhead)/MCF7-FOXM1-ChIP-Seq(GSE72977)/Homer	TRTTTACTTW	-0.3466	33	0.7174	7621.8	0.7406	0.707088	1	0.997581
MyoG(bHLH)/C2C12-MyoG-ChIP-Seq(GSE36024)/Homer	AACAGCTG	-0.3463	13	0.2826	3190.1	0.31	0.7073	1	0.997581
JunD(bZIP)/K562-JunD-ChIP-Seq/Homer	ATGACGTCATCN	-0.3411	4	0.087	1060.6	0.1031	0.710988	1	0.997581
CHR(?)/Hela-CellCycle-Expression/Homer	SRGTTTCAAA	-0.3411	19	0.413	4562.5	0.4433	0.710988	1	0.997581
Nkx6.1(Homeobox)/Islet-Nkx6.1-ChIP-Seq(GSE40975)/Homer	GKTAATGR	-0.341	43	0.9348	9682.2	0.9408	0.711059	1	0.997581
PPARE(NR),DR1/3T3L1-Pparg-ChIP-Seq(GSE13511)/Homer	TGACCTTTGCCCCA	-0.3253	7	0.1522	1811.8	0.1761	0.722311	1	0.997581
Tcf4(HMG)/Hct116-Tcf4-ChIP-Seq(SRA012054)/Homer	ASATCAAAGGVA	-0.3226	8	0.1739	2054.1	0.1996	0.724264	1	0.997581
HOXB13(Homeobox)/ProstateTumor-HOXB13-ChIP-Seq(GSE56288)/Homer	TTTTATKRGG	-0.32	32	0.6957	7445.9	0.7235	0.726149	1	0.997581
PRDM9(Zf)/Testis-DMC1-ChIP-Seq(GSE35498)/Homer	ADGGYAGYAGCATCT	-0.3143	5	0.1087	1337.4	0.13	0.7303	1	0.997581
Ronin(THAP)/ES-Thap11-ChIP-Seq(GSE51522)/Homer	RACTACAACTCCCAGVAKGC	-0.3138	1	0.0217	289.4	0.0281	0.730665	1	0.997581
TEAD2(TEA)/Py2T-Tead2-ChIP-Seq(GSE55709)/Homer	CCWGGAATGY	-0.3076	6	0.1304	1591.4	0.1546	0.735209	1	0.997581
RORgt(NR)/EL4-RORgt.Flag-ChIP-Seq(GSE56019)/Homer	AAYTAGGTCA	-0.3068	2	0.0435	575.7	0.0559	0.735798	1	0.997581
Srebp2(bHLH)/HepG2-Srebp2-ChIP-Seq(GSE31477)/Homer	CGGTCACSCCAC	-0.3022	1	0.0217	296.6	0.0288	0.73919	1	0.997581
Ascl1(bHLH)/NeuralTubes-Ascl1-ChIP-Seq(GSE55840)/Homer	NNVVCAGCTGBN	-0.2969	15	0.3261	3727.5	0.3622	0.743118	1	0.997581
Brachyury(T-box)/Mesoendoderm-Brachyury-ChIP-exo(GSE54963)/Homer	ANTTMRCASBNNNGTGYKAAN	-0.2967	6	0.1304	1605.2	0.156	0.743267	1	0.997581
E2F(E2F)/Hela-CellCycle-Expression/Homer	TTSGCGCGAAAA	-0.2911	1	0.0217	303.9	0.0295	0.747441	1	0.997581
AP-2gamma(AP2)/MCF7-TFAP2C-ChIP-Seq(GSE21234)/Homer	SCCTSAGGSCAW	-0.2885	3	0.0652	858	0.0834	0.749387	1	0.997581
Lhx1(Homeobox)/EmbryoCarcinoma-Lhx1-ChIP-Seq(GSE70957)/Homer	NNYTAATTAR	-0.2851	33	0.7174	7709.1	0.7491	0.751939	1	0.997581
FOXA1(Forkhead)/LNCAP-FOXA1-ChIP-Seq(GSE27824)/Homer	WAAGTAAACA	-0.2785	37	0.8043	8549.3	0.8307	0.756918	1	0.997581
GATA3(Zf),DR4/iTreg-Gata3-ChIP-Seq(GSE20898)/Homer	AGATGKDGAGATAAG	-0.2746	2	0.0435	603.8	0.0587	0.759876	1	0.997581
Tcf3(HMG)/mES-Tcf3-ChIP-Seq(GSE11724)/Homer	ASWTCAAAGG	-0.2708	4	0.087	1137.3	0.1105	0.762769	1	0.997581
NF1-halfsite(CTF)/LNCaP-NF1-ChIP-Seq(Unpublished)/Homer	YTGCCAAG	-0.2685	15	0.3261	3777.6	0.3671	0.764525	1	0.997581
Foxa3(Forkhead)/Liver-Foxa3-ChIP-Seq(GSE77670)/Homer	BSNTGTTTACWYWGN	-0.2625	15	0.3261	3788	0.3681	0.769126	1	0.997581
ZFX(Zf)/mES-Zfx-ChIP-Seq(GSE11431)/Homer	AGGCCTRG	-0.2625	6	0.1304	1652.8	0.1606	0.769126	1	0.997581
OCT:OCT-short(POU,Homeobox)/NPC-OCT6-ChIP-Seq(GSE43916)/Homer	ATGCATWATGCATRW	-0.2527	26	0.5652	6266.8	0.6089	0.776701	1	0.997581
CEBP:CEBP(bZIP)/MEF-Chop-ChIP-Seq(GSE35681)/Homer	NTNATGCAAYMNNHTGMAAY	-0.2495	4	0.087	1164.5	0.1132	0.77919	1	0.997581
CDX4(Homeobox)/ZebrafishEmbryos-Cdx4.Myc-ChIP-Seq(GSE48254)/Homer	NGYCATAAAWCH	-0.243	31	0.6739	7357.9	0.715	0.784272	1	0.997581
Pax7(Paired,Homeobox)/Myoblast-Pax7-ChIP-Seq(GSE25064)/Homer	TAATCAATTA	-0.2413	5	0.1087	1432.5	0.1392	0.785606	1	0.997581
E2F3(E2F)/MEF-E2F3-ChIP-Seq(GSE71376)/Homer	BTKGGCGGGAAA	-0.2406	5	0.1087	1433.6	0.1393	0.786156	1	0.997581
ETV1(ETS)/GIST48-ETV1-ChIP-Seq(GSE22441)/Homer	AACCGGAAGT	-0.2382	17	0.3696	4293.5	0.4172	0.788045	1	0.997581
E2F1(E2F)/Hela-E2F1-ChIP-Seq(GSE22478)/Homer	CWGGCGGGAA	-0.2382	2	0.0435	639.7	0.0622	0.788045	1	0.997581
Sox4(HMG)/proB-Sox4-ChIP-Seq(GSE50066)/Homer	YCTTTGTTCC	-0.2377	14	0.3043	3605.2	0.3503	0.788439	1	0.997581
STAT1(Stat)/HelaS3-STAT1-ChIP-Seq(GSE12782)/Homer	NATTTCCNGGAAAT	-0.2333	4	0.087	1186.1	0.1153	0.791916	1	0.997581
Sox17(HMG)/Endoderm-Sox17-ChIP-Seq(GSE61475)/Homer	CCATTGTTYB	-0.2322	16	0.3478	4077.3	0.3962	0.792788	1	0.997581
FOXA1(Forkhead)/MCF7-FOXA1-ChIP-Seq(GSE26831)/Homer	WAAGTAAACA	-0.2257	34	0.7391	8014.4	0.7788	0.797957	1	0.997581
E2A(bHLH),near_PU.1/Bcell-PU.1-ChIP-Seq(GSE21512)/Homer	NVCACCTGBN	-0.2184	12	0.2609	3177.7	0.3088	0.803804	1	0.997581
PAX5(Paired,Homeobox),condensed/GM12878-PAX5-ChIP-Seq(GSE32465)/Homer	GTCACGCTCSCTGM	-0.2182	1	0.0217	358.1	0.0348	0.803965	1	0.997581
Tgif1(Homeobox)/mES-Tgif1-ChIP-Seq(GSE55404)/Homer	YTGWCADY	-0.2168	40	0.8696	9225.6	0.8965	0.805091	1	0.997581
GRHL2(CP2)/HBE-GRHL2-ChIP-Seq(GSE46194)/Homer	AAACYKGTTWDACMRGTTTB	-0.2162	6	0.1304	1725.2	0.1676	0.805574	1	0.997581
NF1:FOXA1(CTF,Forkhead)/LNCAP-FOXA1-ChIP-Seq(GSE27824)/Homer	WNTGTTTRYTTTGGCA	-0.2148	1	0.0217	361.9	0.0352	0.806703	1	0.997581
Foxa2(Forkhead)/Liver-Foxa2-ChIP-Seq(GSE25694)/Homer	CYTGTTTACWYW	-0.2146	27	0.587	6559	0.6373	0.806864	1	0.997581
GFY(?)/Promoter/Homer	ACTACAATTCCC	-0.2126	1	0.0217	363.7	0.0353	0.808479	1	0.997581
Smad2(MAD)/ES-SMAD2-ChIP-Seq(GSE29422)/Homer	CTGTCTGG	-0.2089	20	0.4348	5034.3	0.4892	0.811476	1	0.997897
GFY-Staf(?,Zf)/Promoter/Homer	RACTACAATTCCCAGAAKGC	-0.1899	1	0.0217	385.5	0.0375	0.827042	1	1
Rfx1(HTH)/NPC-H3K4me1-ChIP-Seq(GSE16256)/Homer	KGTTGCCATGGCAA	-0.1864	2	0.0435	701.1	0.0681	0.829942	1	1
Foxf1(Forkhead)/Lung-Foxf1-ChIP-Seq(GSE77951)/Homer	WWATRTAAACAN	-0.1771	35	0.7609	8307.8	0.8073	0.837696	1	1
Sox2(HMG)/mES-Sox2-ChIP-Seq(GSE11431)/Homer	BCCATTGTTC	-0.1637	16	0.3478	4240	0.412	0.848997	1	1
Meis1(Homeobox)/MastCells-Meis1-ChIP-Seq(GSE48085)/Homer	VGCTGWCAVB	-0.1612	24	0.5217	6037.7	0.5867	0.851122	1	1
ZBTB12(Zf)/HEK293-ZBTB12.GFP-ChIP-Seq(GSE58341)/Homer	NGNTCTAGAACCNGV	-0.1577	2	0.0435	743.6	0.0723	0.854106	1	1
ZBTB18(Zf)/HEK293-ZBTB18.GFP-ChIP-Seq(GSE58341)/Homer	AACATCTGGA	-0.1533	6	0.1304	1850.8	0.1798	0.857872	1	1
E2F4(E2F)/K562-E2F4-ChIP-Seq(GSE31477)/Homer	GGCGGGAAAH	-0.1515	6	0.1304	1854.5	0.1802	0.859418	1	1
Brn2(POU,Homeobox)/NPC-Brn2-ChIP-Seq(GSE35496)/Homer	ATGAATATTC	-0.1497	4	0.087	1328.4	0.1291	0.860966	1	1
Gfi1b(Zf)/HPC7-Gfi1b-ChIP-Seq(GSE22178)/Homer	MAATCACTGC	-0.1388	11	0.2391	3133.4	0.3045	0.870402	1	1
Lhx3(Homeobox)/Neuron-Lhx3-ChIP-Seq(GSE31456)/Homer	ADBTAATTAR	-0.1382	37	0.8043	8779.7	0.8531	0.870924	1	1
BORIS(Zf)/K562-CTCFL-ChIP-Seq(GSE32465)/Homer	CNNBRGCGCCCCCTGSTGGC	-0.1365	3	0.0652	1076.5	0.1046	0.872406	1	1
EBF1(EBF)/Near-E2A-ChIP-Seq(GSE21512)/Homer	GTCCCCWGGGGA	-0.1361	2	0.0435	780.9	0.0759	0.872755	1	1
Cdx2(Homeobox)/mES-Cdx2-ChIP-Seq(GSE14586)/Homer	GYMATAAAAH	-0.1354	27	0.587	6756.8	0.6566	0.873366	1	1
Sox9(HMG)/Limb-SOX9-ChIP-Seq(GSE73225)/Homer	AGGVNCCTTTGT	-0.1318	11	0.2391	3154.4	0.3065	0.876516	1	1
TFE3(bHLH)/MEF-TFE3-ChIP-Seq(GSE75757)/Homer	GTCACGTGACYV	-0.1251	2	0.0435	801.9	0.0779	0.882409	1	1
Rfx2(HTH)/LoVo-RFX2-ChIP-Seq(GSE49402)/Homer	GTTGCCATGGCAACM	-0.1214	1	0.0217	474.8	0.0461	0.88568	1	1
RXR(NR),DR1/3T3L1-RXR-ChIP-Seq(GSE13511)/Homer	TAGGGCAAAGGTCA	-0.1213	6	0.1304	1932.4	0.1878	0.885768	1	1
ETS(ETS)/Promoter/Homer	AACCGGAAGT	-0.1207	5	0.1087	1668.9	0.1622	0.8863	1	1
PRDM1(Zf)/Hela-PRDM1-ChIP-Seq(GSE31477)/Homer	ACTTTCACTTTC	-0.1199	9	0.1957	2701.4	0.2625	0.887009	1	1
ZNF467(Zf)/HEK293-ZNF467.GFP-ChIP-Seq(GSE58341)/Homer	TGGGGAAGGGCM	-0.1168	3	0.0652	1120.9	0.1089	0.889763	1	1
Pax8(Paired,Homeobox)/Thyroid-Pax8-ChIP-Seq(GSE26938)/Homer	GTCATGCHTGRCTGS	-0.115	1	0.0217	486	0.0472	0.891366	1	1
Oct2(POU,Homeobox)/Bcell-Oct2-ChIP-Seq(GSE21512)/Homer	ATATGCAAAT	-0.114	10	0.2174	2968.5	0.2885	0.892258	1	1
ZNF317(Zf)/HEK293-ZNF317.GFP-ChIP-Seq(GSE58341)/Homer	GTCWGCTGTYYCTCT	-0.1057	1	0.0217	502.2	0.0488	0.899695	1	1
Pax7(Paired,Homeobox),longest/Myoblast-Pax7-ChIP-Seq(GSE25064)/Homer	NTAATTDGCYAATTANNWWD	-0.1051	1	0.0217	503.2	0.0489	0.900234	1	1
CTCF(Zf)/CD4+-CTCF-ChIP-Seq(Barski_et_al.)/Homer	AYAGTGCCMYCTRGTGGCCA	-0.1035	3	0.0652	1154.7	0.1122	0.901676	1	1
GATA(Zf),IR4/iTreg-Gata3-ChIP-Seq(GSE20898)/Homer	NAGATWNBNATCTNN	-0.09959	1	0.0217	514.6	0.05	0.905208	1	1
ELF5(ETS)/T47D-ELF5-ChIP-Seq(GSE30407)/Homer	ACVAGGAAGT	-0.08914	9	0.1957	2812.1	0.2733	0.914718	1	1
E-box(bHLH)/Promoter/Homer	SSGGTCACGTGA	-0.08892	1	0.0217	537.1	0.0522	0.914919	1	1
PAX5(Paired,Homeobox)/GM12878-PAX5-ChIP-Seq(GSE32465)/Homer	GCAGCCAAGCRTGACH	-0.08255	2	0.0435	904.6	0.0879	0.920765	1	1
Unknown-ESC-element(?)/mES-Nanog-ChIP-Seq(GSE11724)/Homer	CACAGCAGGGGG	-0.07551	3	0.0652	1241.5	0.1206	0.92727	1	1
AP-2alpha(AP2)/Hela-AP2alpha-ChIP-Seq(GSE31477)/Homer	ATGCCCTGAGGC	-0.07094	1	0.0217	583.3	0.0567	0.931518	1	1
FOXK1(Forkhead)/HEK293-FOXK1-ChIP-Seq(GSE51673)/Homer	NVWTGTTTAC	-0.06853	33	0.7174	8213.8	0.7981	0.933765	1	1
HOXD13(Homeobox)/Chicken-Hoxd13-ChIP-Seq(GSE38910)/Homer	NCYAATAAAA	-0.06567	32	0.6957	8031.4	0.7804	0.93644	1	1
Zic3(Zf)/mES-Zic3-ChIP-Seq(GSE37889)/Homer	GGCCYCCTGCTGDGH	-0.05433	2	0.0435	1006.3	0.0978	0.94712	1	1
DUX4(Homeobox)/Myoblasts-DUX4.V5-ChIP-Seq(GSE75791)/Homer	NWTAAYCYAATCAWN	-0.04373	1	0.0217	682	0.0663	0.957212	1	1
ZNF711(Zf)/SHSY5Y-ZNF711-ChIP-Seq(GSE20673)/Homer	AGGCCTAG	-0.0182	5	0.1087	2233.8	0.2171	0.981965	1	1
ELF1(ETS)/Jurkat-ELF1-ChIP-Seq(SRA014231)/Homer	AVCCGGAAGT	-0.01654	5	0.1087	2259	0.2195	0.983596	1	1
NRF(NRF)/Promoter/Homer	STGCGCATGCGC	-0.01158	1	0.0217	953.4	0.0926	0.988487	1	1
Oct4:Sox17(POU,Homeobox,HMG)/F9-Sox17-ChIP-Seq(GSE44553)/Homer	CCATTGTATGCAAAT	-0.006293	2	0.0435	1503.3	0.1461	0.993727	1	1

## Sheet: AcceleratedAging
Motif Name	Consensus	Log P-value	# of Target Sequences with Motif(of 39)	% of Target Sequences with Motif	# of Background Sequences with Motif(of 10216)	% of Background Sequences with Motif	PValue	Bonferroni	FDR
GRE(NR),IR3/A549-GR-ChIP-Seq(GSE32465)/Homer	NRGVACABNVTGTYCY	-5.712	7	0.1795	520	0.0509	0.00330605	1	0.669245
PGR(NR)/EndoStromal-PGR-ChIP-Seq(GSE69539)/Homer	AAGAACATWHTGTTC	-5.315	13	0.3333	1595.2	0.1562	0.00491728	1	0.669245
ARE(NR)/LNCAP-AR-ChIP-Seq(GSE27824)/Homer	RGRACASNSTGTYCYB	-4.945	8	0.2051	756.4	0.0741	0.00711891	1	0.669245
Klf9(Zf)/GBM-Klf9-ChIP-Seq(GSE62211)/Homer	GCCACRCCCACY	-4.631	9	0.2308	970.4	0.095	0.00974501	1	0.669245
KLF5(Zf)/LoVo-KLF5-ChIP-Seq(GSE49402)/Homer	DGGGYGKGGC	-4.619	17	0.4359	2582.8	0.2529	0.00986265	1	0.669245
NFkB-p65(RHD)/GM12787-p65-ChIP-Seq(GSE19485)/Homer	WGGGGATTTCCC	-4.507	10	0.2564	1171.7	0.1147	0.0110315	1	0.669245
GRE(NR),IR3/RAW264.7-GRE-ChIP-Seq(Unpublished)/Homer	VAGRACAKWCTGTYC	-3.679	9	0.2308	1136	0.1112	0.0252482	1	1
EBNA1(EBV-virus)/Raji-EBNA1-ChIP-Seq(GSE30709)/Homer	GGYAGCAYDTGCTDCCCNNN	-3.505	1	0.0256	7.5	0.0007	0.0300468	1	1
MafA(bZIP)/Islet-MafA-ChIP-Seq(GSE30298)/Homer	TGCTGACTCA	-3.433	17	0.4359	2915.9	0.2855	0.0322899	1	1
PR(NR)/T47D-PR-ChIP-Seq(GSE31130)/Homer	VAGRACAKNCTGTBC	-3.384	33	0.8462	7196.7	0.7047	0.0339115	1	1
Rbpj1(?)/Panc1-Rbpj1-ChIP-Seq(GSE47459)/Homer	HTTTCCCASG	-3.203	20	0.5128	3713.6	0.3637	0.0406401	1	1
KLF14(Zf)/HEK293-KLF14.GFP-ChIP-Seq(GSE58341)/Homer	RGKGGGCGKGGC	-3.063	19	0.4872	3518.7	0.3446	0.0467472	1	1
Sp1(Zf)/Promoter/Homer	GGCCCCGCCCCC	-3.032	6	0.1538	698.9	0.0684	0.0482191	1	1
OCT4-SOX2-TCF-NANOG(POU,Homeobox,HMG)/mES-Oct4-ChIP-Seq(GSE11431)/Homer	ATTTGCATAACAATG	-2.736	14	0.359	2449.9	0.2399	0.0648291	1	1
EWS:FLI1-fusion(ETS)/SK_N_MC-EWS:FLI1-ChIP-Seq(SRA014231)/Homer	VACAGGAAAT	-2.728	12	0.3077	1999	0.1958	0.0653499	1	1
Reverb(NR),DR2/RAW-Reverba.biotin-ChIP-Seq(GSE45914)/Homer	GTRGGTCASTGGGTCA	-2.713	3	0.0769	243.4	0.0238	0.0663375	1	1
CArG(MADS)/PUER-Srf-ChIP-Seq(Sullivan_et_al.)/Homer	CCATATATGGNM	-2.684	9	0.2308	1363.1	0.1335	0.0682894	1	1
Sp5(Zf)/mES-Sp5.Flag-ChIP-Seq(GSE72989)/Homer	RGKGGGCGGAGC	-2.604	14	0.359	2495.5	0.2444	0.0739771	1	1
Fosl2(bZIP)/3T3L1-Fosl2-ChIP-Seq(GSE56872)/Homer	NATGASTCABNN	-2.543	7	0.1795	988.5	0.0968	0.0786302	1	1
IRF4(IRF)/GM12878-IRF4-ChIP-Seq(GSE32465)/Homer	ACTGAAACCA	-2.474	14	0.359	2542.9	0.249	0.0842472	1	1
Stat3(Stat)/mES-Stat3-ChIP-Seq(GSE11431)/Homer	CTTCCGGGAA	-2.462	8	0.2051	1214	0.1189	0.0852643	1	1
MafK(bZIP)/C2C12-MafK-ChIP-Seq(GSE36030)/Homer	GCTGASTCAGCA	-2.405	4	0.1026	446.5	0.0437	0.0902655	1	1
NFkB-p50,p52(RHD)/Monocyte-p50-ChIP-Chip(Schreiber_et_al.)/Homer	GGGGGAATCCCC	-2.387	2	0.0513	132.8	0.013	0.091905	1	1
MafB(bZIP)/BMM-Mafb-ChIP-Seq(GSE75722)/Homer	WNTGCTGASTCAGCANWTTY	-2.344	9	0.2308	1459.2	0.1429	0.0959431	1	1
X-box(HTH)/NPC-H3K4me1-ChIP-Seq(GSE16256)/Homer	GGTTGCCATGGCAA	-2.344	4	0.1026	456.4	0.0447	0.0959431	1	1
HOXD13(Homeobox)/Chicken-Hoxd13-ChIP-Seq(GSE38910)/Homer	NCYAATAAAA	-2.309	34	0.8718	7910.5	0.7746	0.0993606	1	1
Gata1(Zf)/K562-GATA1-ChIP-Seq(GSE18829)/Homer	SAGATAAGRV	-2.289	15	0.3846	2850.9	0.2792	0.101368	1	1
Fra2(bZIP)/Striatum-Fra2-ChIP-Seq(GSE43429)/Homer	GGATGACTCATC	-2.216	11	0.2821	1945.3	0.1905	0.109044	1	1
MITF(bHLH)/MastCells-MITF-ChIP-Seq(GSE48085)/Homer	RTCATGTGAC	-2.212	18	0.4615	3613.9	0.3539	0.109481	1	1
Stat3+il21(Stat)/CD4-Stat3-ChIP-Seq(GSE19198)/Homer	SVYTTCCNGGAARB	-2.191	11	0.2821	1954.5	0.1914	0.111805	1	1
Bcl6(Zf)/Liver-Bcl6-ChIP-Seq(GSE31578)/Homer	NNNCTTTCCAGGAAA	-2.177	17	0.4359	3382.3	0.3312	0.113381	1	1
NFkB-p65-Rel(RHD)/ThioMac-LPS-Expression(GSE23622)/Homer	GGAAATTCCC	-2.144	2	0.0513	153.6	0.015	0.117185	1	1
IRF2(IRF)/Erythroblas-IRF2-ChIP-Seq(GSE36985)/Homer	GAAASYGAAASY	-2.094	5	0.1282	693.6	0.0679	0.123193	1	1
GATA(Zf),IR4/iTreg-Gata3-ChIP-Seq(GSE20898)/Homer	NAGATWNBNATCTNN	-2.068	4	0.1026	506	0.0495	0.126438	1	1
Rfx6(HTH)/Min6b1-Rfx6.HA-ChIP-Seq(GSE62844)/Homer	TGTTKCCTAGCAACM	-2.052	13	0.3333	2472.5	0.2421	0.128478	1	1
IRF:BATF(IRF:bZIP)/pDC-Irf8-ChIP-Seq(GSE66899)/Homer	CTTTCANTATGACTV	-2.01	6	0.1538	917.5	0.0898	0.133989	1	1
CRE(bZIP)/Promoter/Homer	CSGTGACGTCAC	-1.992	10	0.2564	1799.4	0.1762	0.136422	1	1
c-Myc(bHLH)/LNCAP-cMyc-ChIP-Seq(Unpublished)/Homer	VCCACGTG	-1.98	11	0.2821	2033.1	0.1991	0.138069	1	1
Pitx1(Homeobox)/Chicken-Pitx1-ChIP-Seq(GSE38910)/Homer	TAATCCCN	-1.954	39	1	9711.6	0.951	0.141706	1	1
Mouse_Recombination_Hotspot(Zf)/Testis-DMC1-ChIP-Seq(GSE24438)/Homer	ACTYKNATTCGTGNTACTTC	-1.935	3	0.0769	344.7	0.0338	0.144424	1	1
PAX5(Paired,Homeobox),condensed/GM12878-PAX5-ChIP-Seq(GSE32465)/Homer	GTCACGCTCSCTGM	-1.935	3	0.0769	344.1	0.0337	0.144424	1	1
CEBP:CEBP(bZIP)/MEF-Chop-ChIP-Seq(GSE35681)/Homer	NTNATGCAAYMNNHTGMAAY	-1.931	7	0.1795	1152.2	0.1128	0.145003	1	1
JunB(bZIP)/DendriticCells-Junb-ChIP-Seq(GSE36099)/Homer	RATGASTCAT	-1.929	12	0.3077	2287.2	0.224	0.145293	1	1
Chop(bZIP)/MEF-Chop-ChIP-Seq(GSE35681)/Homer	ATTGCATCAT	-1.888	10	0.2564	1838.8	0.1801	0.151374	1	1
BATF(bZIP)/Th17-BATF-ChIP-Seq(GSE39756)/Homer	DATGASTCAT	-1.827	14	0.359	2810.9	0.2753	0.160896	1	1
RAR:RXR(NR),DR5/ES-RAR-ChIP-Seq(GSE56893)/Homer	RGGTCADNNAGAGGTCAV	-1.825	1	0.0256	45.4	0.0044	0.161218	1	1
IRF8(IRF)/BMDM-IRF8-ChIP-Seq(GSE77884)/Homer	GRAASTGAAAST	-1.786	9	0.2308	1648.1	0.1614	0.167629	1	1
Fra1(bZIP)/BT549-Fra1-ChIP-Seq(GSE46166)/Homer	NNATGASTCATH	-1.719	13	0.3333	2619.6	0.2565	0.179245	1	1
ZNF467(Zf)/HEK293-ZNF467.GFP-ChIP-Seq(GSE58341)/Homer	TGGGGAAGGGCM	-1.704	7	0.1795	1226	0.1201	0.181954	1	1
Gata2(Zf)/K562-GATA2-ChIP-Seq(GSE18829)/Homer	BBCTTATCTS	-1.672	16	0.4103	3378.4	0.3308	0.187871	1	1
Max(bHLH)/K562-Max-ChIP-Seq(GSE31477)/Homer	RCCACGTGGYYN	-1.658	12	0.3077	2407.5	0.2358	0.19052	1	1
TEAD(TEA)/Fibroblast-PU.1-ChIP-Seq(Unpublished)/Homer	YCWGGAATGY	-1.637	12	0.3077	2417	0.2367	0.194563	1	1
Ap4(bHLH)/AML-Tfap4-ChIP-Seq(GSE45738)/Homer	NAHCAGCTGD	-1.603	18	0.4615	3917.9	0.3837	0.201292	1	1
CEBP:AP1(bZIP)/ThioMac-CEBPb-ChIP-Seq(GSE21512)/Homer	DRTGTTGCAA	-1.578	22	0.5641	4958	0.4855	0.206387	1	1
Fox:Ebox(Forkhead,bHLH)/Panc1-Foxa2-ChIP-Seq(GSE47459)/Homer	NNNVCTGWGYAAACASN	-1.564	26	0.6667	6021.3	0.5896	0.209297	1	1
Atf4(bZIP)/MEF-Atf4-ChIP-Seq(GSE35681)/Homer	MTGATGCAAT	-1.551	12	0.3077	2459.6	0.2409	0.212036	1	1
E2A(bHLH),near_PU.1/Bcell-PU.1-ChIP-Seq(GSE21512)/Homer	NVCACCTGBN	-1.541	15	0.3846	3200.7	0.3134	0.214167	1	1
Atf3(bZIP)/GBM-ATF3-ChIP-Seq(GSE33912)/Homer	DATGASTCATHN	-1.531	14	0.359	2958.9	0.2897	0.216319	1	1
Klf4(Zf)/mES-Klf4-ChIP-Seq(GSE11431)/Homer	GCCACACCCA	-1.493	5	0.1282	853.4	0.0836	0.224698	1	1
ZNF322(Zf)/HEK293-ZNF322.GFP-ChIP-Seq(GSE58341)/Homer	GAGCCTGGTACTGWGCCTGR	-1.468	2	0.0513	237.7	0.0233	0.230386	1	1
Smad3(MAD)/NPC-Smad3-ChIP-Seq(GSE36673)/Homer	TWGTCTGV	-1.442	31	0.7949	7453.6	0.7299	0.236454	1	1
ISRE(IRF)/ThioMac-LPS-Expression(GSE23622)/Homer	AGTTTCASTTTC	-1.432	3	0.0769	442.7	0.0434	0.238831	1	1
Olig2(bHLH)/Neuron-Olig2-ChIP-Seq(GSE30882)/Homer	RCCATMTGTT	-1.423	27	0.6923	6375	0.6243	0.24099	1	1
STAT5(Stat)/mCD4+-Stat5-ChIP-Seq(GSE12346)/Homer	RTTTCTNAGAAA	-1.413	6	0.1538	1105.5	0.1083	0.243412	1	1
Slug(Zf)/Mesoderm-Snai2-ChIP-Seq(GSE61475)/Homer	SNGCACCTGCHS	-1.404	7	0.1795	1339.9	0.1312	0.245613	1	1
Prop1(Homeobox)/GHFT1-PROP1.biotin-ChIP-Seq(GSE77302)/Homer	NTAATBNAATTA	-1.386	28	0.7179	6666.6	0.6528	0.250074	1	1
GATA(Zf),IR3/iTreg-Gata3-ChIP-Seq(GSE20898)/Homer	NNNNNBAGATAWYATCTVHN	-1.375	5	0.1282	892.2	0.0874	0.25284	1	1
IRF1(IRF)/PBMC-IRF1-ChIP-Seq(GSE43036)/Homer	GAAAGTGAAAGT	-1.37	5	0.1282	894.7	0.0876	0.254107	1	1
NPAS(bHLH)/Liver-NPAS-ChIP-Seq(GSE39860)/Homer	NVCACGTG	-1.351	26	0.6667	6152.4	0.6025	0.258981	1	1
ZNF415(Zf)/HEK293-ZNF415.GFP-ChIP-Seq(GSE58341)/Homer	GRTGMTRGAGCC	-1.323	6	0.1538	1140.8	0.1117	0.266335	1	1
Oct4(POU,Homeobox)/mES-Oct4-ChIP-Seq(GSE11431)/Homer	ATTTGCATAW	-1.319	20	0.5128	4601.8	0.4506	0.267403	1	1
Rfx1(HTH)/NPC-H3K4me1-ChIP-Seq(GSE16256)/Homer	KGTTGCCATGGCAA	-1.313	4	0.1026	689.4	0.0675	0.269012	1	1
KLF6(Zf)/PDAC-KLF6-ChIP-Seq(GSE64557)/Homer	MKGGGYGTGGCC	-1.307	10	0.2564	2099.4	0.2056	0.270631	1	1
Isl1(Homeobox)/Neuron-Isl1-ChIP-Seq(GSE31456)/Homer	CTAATKGV	-1.292	32	0.8205	7816	0.7654	0.274721	1	1
STAT4(Stat)/CD4-Stat4-ChIP-Seq(GSE22104)/Homer	NYTTCCWGGAAR	-1.292	16	0.4103	3597.7	0.3523	0.274721	1	1
Unknown(Homeobox)/Limb-p300-ChIP-Seq/Homer	SSCMATWAAA	-1.286	23	0.5897	5403.1	0.5291	0.276374	1	1
Usf2(bHLH)/C2C12-Usf2-ChIP-Seq(GSE36030)/Homer	GTCACGTGGT	-1.284	8	0.2051	1628.4	0.1595	0.276927	1	1
NF1(CTF)/LNCAP-NF1-ChIP-Seq(Unpublished)/Homer	CYTGGCABNSTGCCAR	-1.268	3	0.0769	483	0.0473	0.281394	1	1
Pax7(Paired,Homeobox),long/Myoblast-Pax7-ChIP-Seq(GSE25064)/Homer	TAATCHGATTAC	-1.253	3	0.0769	487.8	0.0478	0.285647	1	1
ERG(ETS)/VCaP-ERG-ChIP-Seq(GSE14097)/Homer	ACAGGAAGTG	-1.242	19	0.4872	4395.5	0.4304	0.288806	1	1
Tlx?(NR)/NPC-H3K4me1-ChIP-Seq(GSE16256)/Homer	CTGGCAGSCTGCCA	-1.206	3	0.0769	500.3	0.049	0.299392	1	1
E2A(bHLH)/proBcell-E2A-ChIP-Seq(GSE21978)/Homer	DNRCAGCTGY	-1.184	15	0.3846	3414.6	0.3344	0.306052	1	1
STAT1(Stat)/HelaS3-STAT1-ChIP-Seq(GSE12782)/Homer	NATTTCCNGGAAAT	-1.162	6	0.1538	1208.6	0.1184	0.31286	1	1
Fli1(ETS)/CD8-FLI-ChIP-Seq(GSE20898)/Homer	NRYTTCCGGH	-1.139	18	0.4615	4210.5	0.4123	0.320139	1	1
JunD(bZIP)/K562-JunD-ChIP-Seq/Homer	ATGACGTCATCN	-1.085	5	0.1282	1004.2	0.0983	0.337902	1	1
ZBTB12(Zf)/HEK293-ZBTB12.GFP-ChIP-Seq(GSE58341)/Homer	NGNTCTAGAACCNGV	-1.082	4	0.1026	769.8	0.0754	0.338917	1	1
ZNF416(Zf)/HEK293-ZNF416.GFP-ChIP-Seq(GSE58341)/Homer	WDNCTGGGCA	-1.08	8	0.2051	1733.5	0.1698	0.339596	1	1
STAT6(Stat)/Macrophage-Stat6-ChIP-Seq(GSE38377)/Homer	TTCCKNAGAA	-1.079	10	0.2564	2228.1	0.2182	0.339935	1	1
n-Myc(bHLH)/mES-nMyc-ChIP-Seq(GSE11431)/Homer	VRCCACGTGG	-1.068	10	0.2564	2235.2	0.2189	0.343695	1	1
Foxh1(Forkhead)/hESC-FOXH1-ChIP-Seq(GSE29422)/Homer	NNTGTGGATTSS	-1.063	19	0.4872	4523.6	0.443	0.345418	1	1
Pit1+1bp(Homeobox)/GCrat-Pit1-ChIP-Seq(GSE58009)/Homer	ATGCATAATTCA	-1.058	19	0.4872	4527.7	0.4434	0.347149	1	1
Mef2c(MADS)/GM12878-Mef2c-ChIP-Seq(GSE32465)/Homer	DCYAAAAATAGM	-1.057	17	0.4359	4013.9	0.3931	0.347497	1	1
Smad2(MAD)/ES-SMAD2-ChIP-Seq(GSE29422)/Homer	CTGTCTGG	-1.039	21	0.5385	5059.7	0.4955	0.353808	1	1
TATA-Box(TBP)/Promoter/Homer	CCTTTTAWAGSC	-1.03	28	0.7179	6905.6	0.6762	0.357007	1	1
ZNF189(Zf)/HEK293-ZNF189.GFP-ChIP-Seq(GSE58341)/Homer	TGGAACAGMA	-1.027	9	0.2308	2011.6	0.197	0.35808	1	1
RUNX-AML(Runt)/CD4+-PolII-ChIP-Seq(Barski_et_al.)/Homer	GCTGTGGTTW	-1.024	13	0.3333	3018.5	0.2956	0.359155	1	1
Myf5(bHLH)/GM-Myf5-ChIP-Seq(GSE24852)/Homer	BAACAGCTGT	-1.016	11	0.2821	2519.5	0.2467	0.36204	1	1
PU.1-IRF(ETS:IRF)/Bcell-PU.1-ChIP-Seq(GSE21512)/Homer	MGGAAGTGAAAC	-1.015	19	0.4872	4560.4	0.4466	0.362402	1	1
Hnf1(Homeobox)/Liver-Foxa2-Chip-Seq(GSE25694)/Homer	GGTTAAWCATTAA	-1.014	10	0.2564	2269.4	0.2222	0.362765	1	1
Tbx20(T-box)/Heart-Tbx20-ChIP-Seq(GSE29636)/Homer	GGTGYTGACAGS	-1.005	5	0.1282	1041	0.1019	0.366045	1	1
HOXA9(Homeobox)/HSC-Hoxa9-ChIP-Seq(GSE33509)/Homer	GGCCATAAATCA	-0.9764	22	0.5641	5369.2	0.5258	0.376665	1	1
Nr5a2(NR)/Pancreas-LRH1-ChIP-Seq(GSE34295)/Homer	BTCAAGGTCA	-0.9693	6	0.1538	1302.4	0.1275	0.379348	1	1
AP-1(bZIP)/ThioMac-PU.1-ChIP-Seq(GSE21512)/Homer	VTGACTCATC	-0.9404	13	0.3333	3079.3	0.3015	0.390472	1	1
CDX4(Homeobox)/ZebrafishEmbryos-Cdx4.Myc-ChIP-Seq(GSE48254)/Homer	NGYCATAAAWCH	-0.9287	29	0.7436	7246.7	0.7096	0.395067	1	1
DMRT1(DM)/Testis-DMRT1-ChIP-Seq(GSE64892)/Homer	TWGHWACAWTGTWDC	-0.9226	9	0.2308	2078.8	0.2036	0.397484	1	1
Brachyury(T-box)/Mesoendoderm-Brachyury-ChIP-exo(GSE54963)/Homer	ANTTMRCASBNNNGTGYKAAN	-0.9163	7	0.1795	1581	0.1548	0.399996	1	1
Jun-AP1(bZIP)/K562-cJun-ChIP-Seq(GSE31477)/Homer	GATGASTCATCN	-0.9067	3	0.0769	599.3	0.0587	0.403855	1	1
PAX3:FKHR-fusion(Paired,Homeobox)/Rh4-PAX3:FKHR-ChIP-Seq(GSE19063)/Homer	ACCRTGACTAATTNN	-0.9031	7	0.1795	1588.1	0.1555	0.405311	1	1
HNF1b(Homeobox)/PDAC-HNF1B-ChIP-Seq(GSE64557)/Homer	GTTAATNATTAA	-0.8962	11	0.2821	2603	0.2549	0.408118	1	1
Ptf1a(bHLH)/Panc1-Ptf1a-ChIP-Seq(GSE47459)/Homer	ACAGCTGTTN	-0.895	26	0.6667	6482.8	0.6348	0.408608	1	1
HIF-1a(bHLH)/MCF7-HIF1a-ChIP-Seq(GSE28352)/Homer	TACGTGCV	-0.8949	7	0.1795	1593.7	0.1561	0.408648	1	1
Egr1(Zf)/K562-Egr1-ChIP-Seq(GSE32465)/Homer	TGCGTGGGYG	-0.8877	6	0.1538	1347	0.1319	0.411601	1	1
GSC(Homeobox)/FrogEmbryos-GSC-ChIP-Seq(DRA000576)/Homer	RGGATTAR	-0.8847	24	0.6154	5967.7	0.5844	0.412838	1	1
Gata6(Zf)/HUG1N-GATA6-ChIP-Seq(GSE51936)/Homer	YCTTATCTBN	-0.8775	20	0.5128	4932.8	0.483	0.415821	1	1
Tbx5(T-box)/HL1-Tbx5.biotin-ChIP-Seq(GSE21529)/Homer	AGGTGTCA	-0.8746	31	0.7949	7817.4	0.7655	0.417029	1	1
HLF(bZIP)/HSC-HLF.Flag-ChIP-Seq(GSE69817)/Homer	RTTATGYAAB	-0.8722	26	0.6667	6501.7	0.6367	0.418031	1	1
ZNF136(Zf)/HEK293-ZNF136.GFP-ChIP-Seq(GSE58341)/Homer	YTKGATAHAGTATTCTWGGTNGGCA	-0.8687	3	0.0769	614.9	0.0602	0.419497	1	1
PPARE(NR),DR1/3T3L1-Pparg-ChIP-Seq(GSE13511)/Homer	TGACCTTTGCCCCA	-0.8637	8	0.2051	1865.4	0.1827	0.421599	1	1
Egr2(Zf)/Thymocytes-Egr2-ChIP-Seq(GSE34254)/Homer	NGCGTGGGCGGR	-0.8635	2	0.0513	374.2	0.0366	0.421684	1	1
Atoh1(bHLH)/Cerebellum-Atoh1-ChIP-Seq(GSE22111)/Homer	VNRVCAGCTGGY	-0.8536	13	0.3333	3147.8	0.3082	0.425879	1	1
TEAD4(TEA)/Tropoblast-Tead4-ChIP-Seq(GSE37350)/Homer	CCWGGAATGY	-0.8395	11	0.2821	2646.6	0.2592	0.431926	1	1
SF1(NR)/H295R-Nr5a1-ChIP-Seq(GSE44220)/Homer	CAAGGHCANV	-0.8171	4	0.1026	886	0.0868	0.441711	1	1
Lhx2(Homeobox)/HFSC-Lhx2-ChIP-Seq(GSE48068)/Homer	TAATTAGN	-0.8134	28	0.7179	7075.5	0.6929	0.443348	1	1
ZNF675(Zf)/HEK293-ZNF675.GFP-ChIP-Seq(GSE58341)/Homer	ARGAGGMCAAAATGW	-0.8113	3	0.0769	638.3	0.0625	0.44428	1	1
Maz(Zf)/HepG2-Maz-ChIP-Seq(GSE31477)/Homer	GGGGGGGG	-0.8029	8	0.2051	1907.8	0.1868	0.448028	1	1
EBF(EBF)/proBcell-EBF-ChIP-Seq(GSE21978)/Homer	DGTCCCYRGGGA	-0.8015	1	0.0256	154.1	0.0151	0.448655	1	1
Tcfcp2l1(CP2)/mES-Tcfcp2l1-ChIP-Seq(GSE11431)/Homer	NRAACCRGTTYRAACCRGYT	-0.7828	2	0.0513	401.5	0.0393	0.457124	1	1
EKLF(Zf)/Erythrocyte-Klf1-ChIP-Seq(GSE20478)/Homer	NWGGGTGTGGCY	-0.7828	2	0.0513	401.8	0.0393	0.457124	1	1
NFY(CCAAT)/Promoter/Homer	RGCCAATSRG	-0.7708	18	0.4615	4510.1	0.4416	0.462643	1	1
Tcf21(bHLH)/ArterySmoothMuscle-Tcf21-ChIP-Seq(GSE61369)/Homer	NAACAGCTGG	-0.7697	12	0.3077	2960.2	0.2899	0.463152	1	1
FOXK2(Forkhead)/U2OS-FOXK2-ChIP-Seq(E-MTAB-2204)/Homer	SCHTGTTTACAT	-0.7667	22	0.5641	5552.6	0.5437	0.464544	1	1
Sox2(HMG)/mES-Sox2-ChIP-Seq(GSE11431)/Homer	BCCATTGTTC	-0.7612	17	0.4359	4260.9	0.4173	0.467106	1	1
Tbet(T-box)/CD8-Tbet-ChIP-Seq(GSE33802)/Homer	AGGTGTGAAM	-0.7585	21	0.5385	5300.9	0.5191	0.468368	1	1
FOXA1:AR(Forkhead,NR)/LNCAP-AR-ChIP-Seq(GSE27824)/Homer	AGTAAACAAAAAAGAACAND	-0.745	4	0.1026	923.6	0.0904	0.474734	1	1
E2F7(E2F)/Hela-E2F7-ChIP-Seq(GSE32673)/Homer	VDTTTCCCGCCA	-0.7417	2	0.0513	416.2	0.0408	0.476304	1	1
Sox15(HMG)/CPA-Sox15-ChIP-Seq(GSE62909)/Homer	RAACAATGGN	-0.7379	21	0.5385	5320.7	0.521	0.478117	1	1
KLF3(Zf)/MEF-Klf3-ChIP-Seq(GSE44748)/Homer	NRGCCCCRCCCHBNN	-0.7351	5	0.1282	1185.6	0.1161	0.479458	1	1
Pdx1(Homeobox)/Islet-Pdx1-ChIP-Seq(SRA008281)/Homer	YCATYAATCA	-0.7333	25	0.641	6364.6	0.6233	0.480321	1	1
Brn1(POU,Homeobox)/NPC-Brn1-ChIP-Seq(GSE35496)/Homer	TATGCWAATBAV	-0.732	12	0.3077	2993.8	0.2932	0.480946	1	1
ZNF519(Zf)/HEK293-ZNF519.GFP-ChIP-Seq(GSE58341)/Homer	GAGSCCGAGC	-0.7285	2	0.0513	421.3	0.0413	0.482632	1	1
bHLHE40(bHLH)/HepG2-BHLHE40-ChIP-Seq(GSE31477)/Homer	KCACGTGMCN	-0.7278	6	0.1538	1447.6	0.1418	0.48297	1	1
PBX1(Homeobox)/MCF7-PBX1-ChIP-Seq(GSE28007)/Homer	GSCTGTCACTCA	-0.7157	2	0.0513	426	0.0417	0.48885	1	1
Mef2b(MADS)/HEK293-Mef2b.V5-ChIP-Seq(GSE67450)/Homer	GCTATTTTTGGM	-0.6982	22	0.5641	5619.1	0.5502	0.49748	1	1
E2F3(E2F)/MEF-E2F3-ChIP-Seq(GSE71376)/Homer	BTKGGCGGGAAA	-0.6977	6	0.1538	1468.7	0.1438	0.497729	1	1
Pit1(Homeobox)/GCrat-Pit1-ChIP-Seq(GSE58009)/Homer	ATGMATATDC	-0.6955	29	0.7436	7439.1	0.7285	0.498825	1	1
Smad4(MAD)/ESC-SMAD4-ChIP-Seq(GSE29422)/Homer	VBSYGTCTGG	-0.6947	21	0.5385	5363.9	0.5253	0.499224	1	1
LXRE(NR),DR4/RAW-LXRb.biotin-ChIP-Seq(GSE21512)/Homer	RGGTTACTANAGGTCA	-0.694	1	0.0256	179.9	0.0176	0.499574	1	1
Otx2(Homeobox)/EpiLC-Otx2-ChIP-Seq(GSE56098)/Homer	NYTAATCCYB	-0.6928	16	0.4103	4068	0.3984	0.500174	1	1
Zic(Zf)/Cerebellum-ZIC1.2-ChIP-Seq(GSE60731)/Homer	CCTGCTGAGH	-0.6923	10	0.2564	2510.3	0.2458	0.500424	1	1
OCT:OCT-short(POU,Homeobox)/NPC-OCT6-ChIP-Seq(GSE43916)/Homer	ATGCATWATGCATRW	-0.6895	24	0.6154	6147.2	0.602	0.501827	1	1
ZNF143|STAF(Zf)/CUTLL-ZNF143-ChIP-Seq(GSE29600)/Homer	ATTTCCCAGVAKSCY	-0.6862	3	0.0769	697.8	0.0683	0.503486	1	1
Gata4(Zf)/Heart-Gata4-ChIP-Seq(GSE35151)/Homer	NBWGATAAGR	-0.6805	20	0.5128	5118.5	0.5012	0.506364	1	1
ZNF669(Zf)/HEK293-ZNF669.GFP-ChIP-Seq(GSE58341)/Homer	GARTGGTCATCGCCC	-0.675	1	0.0256	184.2	0.018	0.509156	1	1
CEBP(bZIP)/ThioMac-CEBPb-ChIP-Seq(GSE21512)/Homer	ATTGCGCAAC	-0.6737	20	0.5128	5125.8	0.5019	0.509819	1	1
RUNX2(Runt)/PCa-RUNX2-ChIP-Seq(GSE33889)/Homer	NWAACCACADNN	-0.6663	14	0.359	3574.7	0.3501	0.513605	1	1
RAR:RXR(NR),DR5/ES-RAR-ChIP-Seq(GSE56893)/Homer	AGGTCAAGGTCA	-0.6639	1	0.0256	187.5	0.0184	0.51484	1	1
SPDEF(ETS)/VCaP-SPDEF-ChIP-Seq(SRA014231)/Homer	ASWTCCTGBT	-0.6441	13	0.3333	3336.2	0.3267	0.525135	1	1
Sox10(HMG)/SciaticNerve-Sox3-ChIP-Seq(GSE35132)/Homer	CCWTTGTYYB	-0.6427	24	0.6154	6196	0.6067	0.525871	1	1
RUNX(Runt)/HPC7-Runx1-ChIP-Seq(GSE22178)/Homer	SAAACCACAG	-0.6415	12	0.3077	3078.8	0.3015	0.526502	1	1
TFE3(bHLH)/MEF-TFE3-ChIP-Seq(GSE75757)/Homer	GTCACGTGACYV	-0.6393	3	0.0769	722.6	0.0708	0.527662	1	1
NeuroD1(bHLH)/Islet-NeuroD1-ChIP-Seq(GSE30298)/Homer	GCCATCTGTT	-0.639	9	0.2308	2297.4	0.225	0.52782	1	1
Rfx2(HTH)/LoVo-RFX2-ChIP-Seq(GSE49402)/Homer	GTTGCCATGGCAACM	-0.6389	2	0.0513	458.4	0.0449	0.527873	1	1
HEB(bHLH)/mES-Heb-ChIP-Seq(GSE53233)/Homer	VCAGCTGBNN	-0.6357	17	0.4359	4386.4	0.4295	0.529565	1	1
ZNF264(Zf)/HEK293-ZNF264.GFP-ChIP-Seq(GSE58341)/Homer	RGGGCACTAACY	-0.6337	8	0.2051	2040.9	0.1999	0.530625	1	1
Arnt:Ahr(bHLH)/MCF7-Arnt-ChIP-Seq(Lo_et_al.)/Homer	TBGCACGCAA	-0.631	14	0.359	3610.4	0.3535	0.532059	1	1
Tcf12(bHLH)/GM12878-Tcf12-ChIP-Seq(GSE32465)/Homer	VCAGCTGYTG	-0.6282	11	0.2821	2830.9	0.2772	0.533551	1	1
LRF(Zf)/Erythroblasts-ZBTB7A-ChIP-Seq(GSE74977)/Homer	AAGACCCYYN	-0.6022	9	0.2308	2331.3	0.2283	0.547606	1	1
ZEB1(Zf)/PDAC-ZEB1-ChIP-Seq(GSE64557)/Homer	VCAGGTRDRY	-0.601	17	0.4359	4424.4	0.4333	0.548263	1	1
Nkx2.1(Homeobox)/LungAC-Nkx2.1-ChIP-Seq(GSE43252)/Homer	RSCACTYRAG	-0.5989	30	0.7692	7787.4	0.7626	0.549416	1	1
PAX6(Paired,Homeobox)/Forebrain-Pax6-ChIP-Seq(GSE66961)/Homer	NGTGTTCAVTSAAGCGKAAA	-0.5894	2	0.0513	481.5	0.0471	0.55466	1	1
ELF3(ETS)/PDAC-ELF3-ChIP-Seq(GSE64557)/Homer	ANCAGGAAGT	-0.5877	10	0.2564	2608.1	0.2554	0.555604	1	1
OCT:OCT(POU,Homeobox)/NPC-OCT6-ChIP-Seq(GSE43916)/Homer	YATGCATATRCATRT	-0.587	5	0.1282	1287.3	0.1261	0.555993	1	1
MyoD(bHLH)/Myotube-MyoD-ChIP-Seq(GSE21614)/Homer	RRCAGCTGYTSY	-0.5808	10	0.2564	2615.8	0.2562	0.559451	1	1
Six2(Homeobox)/NephronProgenitor-Six2-ChIP-Seq(GSE39837)/Homer	GWAAYHTGAKMC	-0.5774	19	0.4872	4971	0.4868	0.561356	1	1
E-box(bHLH)/Promoter/Homer	SSGGTCACGTGA	-0.5771	2	0.0513	487.5	0.0477	0.561524	1	1
PU.1:IRF8(ETS:IRF)/pDC-Irf8-ChIP-Seq(GSE66899)/Homer	GGAAGTGAAAST	-0.5741	3	0.0769	760.6	0.0745	0.563212	1	1
Pax7(Paired,Homeobox),longest/Myoblast-Pax7-ChIP-Seq(GSE25064)/Homer	NTAATTDGCYAATTANNWWD	-0.5731	2	0.0513	489.8	0.048	0.563775	1	1
Phox2a(Homeobox)/Neuron-Phox2a-ChIP-Seq(GSE31456)/Homer	YTAATYNRATTA	-0.5705	19	0.4872	4979.1	0.4876	0.565243	1	1
Atf2(bZIP)/3T3L1-Atf2-ChIP-Seq(GSE56872)/Homer	NRRTGACGTCAT	-0.5605	8	0.2051	2107.4	0.2064	0.570924	1	1
HOXA2(Homeobox)/mES-Hoxa2-ChIP-Seq(Donaldson_et_al.)/Homer	GYCATCMATCAT	-0.5596	3	0.0769	769.4	0.0753	0.571438	1	1
NFAT:AP1(RHD,bZIP)/Jurkat-NFATC1-ChIP-Seq(Jolma_et_al.)/Homer	SARTGGAAAAWRTGAGTCAB	-0.5564	3	0.0769	771.9	0.0756	0.573269	1	1
Bach2(bZIP)/OCILy7-Bach2-ChIP-Seq(GSE44420)/Homer	TGCTGAGTCA	-0.5516	2	0.0513	500.6	0.049	0.576027	1	1
BMAL1(bHLH)/Liver-Bmal1-ChIP-Seq(GSE39860)/Homer	GNCACGTG	-0.5459	24	0.6154	6302.2	0.6171	0.57932	1	1
Nkx6.1(Homeobox)/Islet-Nkx6.1-ChIP-Seq(GSE40975)/Homer	GKTAATGR	-0.5457	37	0.9487	9595.9	0.9397	0.579436	1	1
THRa(NR)/C17.2-THRa-ChIP-Seq(GSE38347)/Homer	GGTCANYTGAGGWCA	-0.5455	3	0.0769	778.1	0.0762	0.579552	1	1
BORIS(Zf)/K562-CTCFL-ChIP-Seq(GSE32465)/Homer	CNNBRGCGCCCCCTGSTGGC	-0.5454	4	0.1026	1050.3	0.1029	0.57961	1	1
AR-halfsite(NR)/LNCaP-AR-ChIP-Seq(GSE27824)/Homer	CCAGGAACAG	-0.5443	29	0.7436	7586.1	0.7429	0.580248	1	1
ZNF317(Zf)/HEK293-ZNF317.GFP-ChIP-Seq(GSE58341)/Homer	GTCWGCTGTYYCTCT	-0.544	2	0.0513	504	0.0494	0.580422	1	1
Sox9(HMG)/Limb-SOX9-ChIP-Seq(GSE73225)/Homer	AGGVNCCTTTGT	-0.5428	12	0.3077	3182.5	0.3116	0.581119	1	1
bZIP:IRF(bZIP,IRF)/Th17-BatF-ChIP-Seq(GSE39756)/Homer	NAGTTTCABTHTGACTNW	-0.5351	11	0.2821	2927.8	0.2867	0.585611	1	1
Zfp281(Zf)/ES-Zfp281-ChIP-Seq(GSE81042)/Homer	CCCCTCCCCCAC	-0.5283	1	0.0256	230.6	0.0226	0.589606	1	1
Barx1(Homeobox)/Stomach-Barx1.3xFlag-ChIP-Seq(GSE69483)/Homer	AAACMATTAN	-0.5232	18	0.4615	4776.3	0.4677	0.592621	1	1
EWS:ERG-fusion(ETS)/CADO_ES1-EWS:ERG-ChIP-Seq(SRA014231)/Homer	ATTTCCTGTN	-0.5211	10	0.2564	2678.8	0.2623	0.593867	1	1
VDR(NR),DR3/GM10855-VDR+vitD-ChIP-Seq(GSE22484)/Homer	ARAGGTCANWGAGTTCANNN	-0.5128	2	0.0513	521.7	0.0511	0.598817	1	1
HOXB13(Homeobox)/ProstateTumor-HOXB13-ChIP-Seq(GSE56288)/Homer	TTTTATKRGG	-0.5104	28	0.7179	7368.3	0.7215	0.600255	1	1
CLOCK(bHLH)/Liver-Clock-ChIP-Seq(GSE39860)/Homer	GHCACGTG	-0.5067	9	0.2308	2428	0.2378	0.60248	1	1
STAT6(Stat)/CD4-Stat6-ChIP-Seq(GSE22104)/Homer	ABTTCYYRRGAA	-0.5049	9	0.2308	2430.4	0.238	0.603566	1	1
CRX(Homeobox)/Retina-Crx-ChIP-Seq(GSE20012)/Homer	GCTAATCC	-0.5047	31	0.7949	8134.9	0.7966	0.603687	1	1
NPAS2(bHLH)/Liver-NPAS2-ChIP-Seq(GSE39860)/Homer	KCCACGTGAC	-0.5031	14	0.359	3755.2	0.3677	0.604653	1	1
MyoG(bHLH)/C2C12-MyoG-ChIP-Seq(GSE36024)/Homer	AACAGCTG	-0.4973	12	0.3077	3235.9	0.3169	0.608171	1	1
CHR(?)/Hela-CellCycle-Expression/Homer	SRGTTTCAAA	-0.4919	17	0.4359	4555.2	0.4461	0.611464	1	1
Ascl1(bHLH)/NeuralTubes-Ascl1-ChIP-Seq(GSE55840)/Homer	NNVVCAGCTGBN	-0.4903	14	0.359	3771.5	0.3693	0.612443	1	1
GATA3(Zf)/iTreg-Gata3-ChIP-Seq(GSE20898)/Homer	AGATAASR	-0.4883	26	0.6667	6884.9	0.6742	0.613669	1	1
ETS:E-box(ETS,bHLH)/HPC7-Scl-ChIP-Seq(GSE22178)/Homer	AGGAARCAGCTG	-0.487	1	0.0256	246.8	0.0242	0.614467	1	1
TEAD2(TEA)/Py2T-Tead2-ChIP-Seq(GSE55709)/Homer	CCWGGAATGY	-0.4731	6	0.1538	1656.4	0.1622	0.623068	1	1
c-Myc(bHLH)/mES-cMyc-ChIP-Seq(GSE11431)/Homer	VVCCACGTGG	-0.4706	5	0.1282	1385.7	0.1357	0.624627	1	1
ZBTB33(Zf)/GM12878-ZBTB33-ChIP-Seq(GSE32465)/Homer	GGVTCTCGCGAGAAC	-0.4702	1	0.0256	253.6	0.0248	0.624877	1	1
CTCF(Zf)/CD4+-CTCF-ChIP-Seq(Barski_et_al.)/Homer	AYAGTGCCMYCTRGTGGCCA	-0.4696	4	0.1026	1110.3	0.1087	0.625252	1	1
USF1(bHLH)/GM12878-Usf1-ChIP-Seq(GSE32465)/Homer	SGTCACGTGR	-0.464	7	0.1795	1937.1	0.1897	0.628764	1	1
Eomes(T-box)/H9-Eomes-ChIP-Seq(GSE26097)/Homer	ATTAACACCT	-0.4621	30	0.7692	7928.6	0.7764	0.629959	1	1
ZFX(Zf)/mES-Zfx-ChIP-Seq(GSE11431)/Homer	AGGCCTRG	-0.4486	6	0.1538	1681.7	0.1647	0.638521	1	1
Mef2d(MADS)/Retina-Mef2d-ChIP-Seq(GSE61391)/Homer	GCTATTTTTAGC	-0.4467	7	0.1795	1957	0.1916	0.639736	1	1
Elk1(ETS)/Hela-Elk1-ChIP-Seq(GSE31477)/Homer	HACTTCCGGY	-0.4441	9	0.2308	2500.6	0.2449	0.641401	1	1
HIF2a(bHLH)/785_O-HIF2a-ChIP-Seq(GSE34871)/Homer	GCACGTACCC	-0.4391	8	0.2051	2236.9	0.219	0.644616	1	1
FoxL2(Forkhead)/Ovary-FoxL2-ChIP-Seq(GSE60858)/Homer	WWTRTAAACAVG	-0.4355	29	0.7436	7708.6	0.7549	0.646941	1	1
Pitx1:Ebox(Homeobox,bHLH)/Hindlimb-Pitx1-ChIP-Seq(GSE41591)/Homer	YTAATTRAWWCCAGATGT	-0.4344	6	0.1538	1696.5	0.1661	0.647653	1	1
THRb(NR)/Liver-NR1A2-ChIP-Seq(GSE52613)/Homer	TRAGGTCA	-0.4332	30	0.7692	7961.1	0.7796	0.648431	1	1
RXR(NR),DR1/3T3L1-RXR-ChIP-Seq(GSE13511)/Homer	TAGGGCAAAGGTCA	-0.4195	7	0.1795	1987.5	0.1946	0.657375	1	1
Esrrb(NR)/mES-Esrrb-ChIP-Seq(GSE11431)/Homer	KTGACCTTGA	-0.4143	6	0.1538	1718.8	0.1683	0.660803	1	1
Elk4(ETS)/Hela-Elk4-ChIP-Seq(GSE31477)/Homer	NRYTTCCGGY	-0.4075	10	0.2564	2816	0.2758	0.665311	1	1
NeuroG2(bHLH)/Fibroblast-NeuroG2-ChIP-Seq(GSE75910)/Homer	ACCATCTGTT	-0.4	18	0.4615	4944.4	0.4842	0.67032	1	1
E2F6(E2F)/Hela-E2F6-ChIP-Seq(GSE31477)/Homer	GGCGGGAARN	-0.3976	4	0.1026	1176.6	0.1152	0.671931	1	1
Oct4:Sox17(POU,Homeobox,HMG)/F9-Sox17-ChIP-Seq(GSE44553)/Homer	CCATTGTATGCAAAT	-0.3923	5	0.1282	1464	0.1434	0.675501	1	1
Tbox:Smad(T-box,MAD)/ESCd5-Smad2_3-ChIP-Seq(GSE29422)/Homer	AGGTGHCAGACA	-0.3841	2	0.0513	605.8	0.0593	0.681063	1	1
HNF4a(NR),DR1/HepG2-HNF4a-ChIP-Seq(GSE25021)/Homer	CARRGKBCAAAGTYCA	-0.3828	4	0.1026	1191.8	0.1167	0.681949	1	1
Tbr1(T-box)/Cortex-Tbr1-ChIP-Seq(GSE71384)/Homer	AAGGTGTKAA	-0.3793	25	0.641	6776	0.6635	0.68434	1	1
Nkx2.5(Homeobox)/HL1-Nkx2.5.biotin-ChIP-Seq(GSE21529)/Homer	RRSCACTYAA	-0.3725	25	0.641	6785.6	0.6645	0.68901	1	1
AP-2gamma(AP2)/MCF7-TFAP2C-ChIP-Seq(GSE21234)/Homer	SCCTSAGGSCAW	-0.3681	3	0.0769	916.9	0.0898	0.692048	1	1
IRF3(IRF)/BMDM-Irf3-ChIP-Seq(GSE67343)/Homer	AGTTTCAKTTTC	-0.3662	7	0.1795	2053.3	0.2011	0.693364	1	1
NRF(NRF)/Promoter/Homer	STGCGCATGCGC	-0.3628	3	0.0769	921.8	0.0903	0.695726	1	1
Atf1(bZIP)/K562-ATF1-ChIP-Seq(GSE31477)/Homer	GATGACGTCA	-0.3558	16	0.4103	4490.1	0.4397	0.700613	1	1
E2F1(E2F)/Hela-E2F1-ChIP-Seq(GSE22478)/Homer	CWGGCGGGAA	-0.3551	2	0.0513	628.8	0.0616	0.701103	1	1
Etv2(ETS)/ES-ER71-ChIP-Seq(GSE59402)/Homer(0.967)	NNAYTTCCTGHN	-0.3461	10	0.2564	2904.1	0.2844	0.707442	1	1
AMYB(HTH)/Testes-AMYB-ChIP-Seq(GSE44588)/Homer	TGGCAGTTGG	-0.3413	24	0.6154	6580.4	0.6444	0.710846	1	1
Twist(bHLH)/HMLE-TWIST1-ChIP-Seq(Chang_et_al)/Homer	VCAKCTGGNNNCCAGMTGBN	-0.3403	1	0.0256	320.5	0.0314	0.711557	1	1
HRE(HSF)/Striatum-HSF1-ChIP-Seq(GSE38000)/Homer	TTCTAGAABNTTCTA	-0.3305	2	0.0513	649.8	0.0636	0.718564	1	1
Cdx2(Homeobox)/mES-Cdx2-ChIP-Seq(GSE14586)/Homer	GYMATAAAAH	-0.329	24	0.6154	6600.4	0.6463	0.719643	1	1
Sox3(HMG)/NPC-Sox3-ChIP-Seq(GSE33059)/Homer	CCWTTGTY	-0.328	25	0.641	6854.4	0.6712	0.720363	1	1
E2F4(E2F)/K562-E2F4-ChIP-Seq(GSE31477)/Homer	GGCGGGAAAH	-0.3277	6	0.1538	1825.9	0.1788	0.720579	1	1
Atf7(bZIP)/3T3L1-Atf7-ChIP-Seq(GSE56872)/Homer	NGRTGACGTCAY	-0.327	10	0.2564	2934.6	0.2874	0.721084	1	1
Brn2(POU,Homeobox)/NPC-Brn2-ChIP-Seq(GSE35496)/Homer	ATGAATATTC	-0.3069	4	0.1026	1277.1	0.1251	0.735724	1	1
c-Jun-CRE(bZIP)/K562-cJun-ChIP-Seq(GSE31477)/Homer	ATGACGTCATCY	-0.3051	6	0.1538	1857.3	0.1819	0.73705	1	1
DUX4(Homeobox)/Myoblasts-DUX4.V5-ChIP-Seq(GSE75791)/Homer	NWTAAYCYAATCAWN	-0.3045	2	0.0513	673.3	0.0659	0.737492	1	1
Foxo1(Forkhead)/RAW-Foxo1-ChIP-Seq(Fan_et_al.)/Homer	CTGTTTAC	-0.3039	30	0.7692	8128.9	0.796	0.737935	1	1
Sox17(HMG)/Endoderm-Sox17-ChIP-Seq(GSE61475)/Homer	CCATTGTTYB	-0.3037	14	0.359	4051.9	0.3968	0.738082	1	1
RBPJ:Ebox(?,bHLH)/Panc1-Rbpj1-ChIP-Seq(GSE47459)/Homer	GGGRAARRGRMCAGMTG	-0.2984	2	0.0513	680	0.0666	0.742004	1	1
GABPA(ETS)/Jurkat-GABPa-ChIP-Seq(GSE17954)/Homer	RACCGGAAGT	-0.2981	10	0.2564	2982.3	0.292	0.742227	1	1
ZBTB18(Zf)/HEK293-ZBTB18.GFP-ChIP-Seq(GSE58341)/Homer	AACATCTGGA	-0.2897	6	0.1538	1880.7	0.1842	0.748488	1	1
HRE(HSF)/HepG2-HSF1-ChIP-Seq(GSE31477)/Homer	BSTTCTRGAABVTTCYAGAA	-0.2881	1	0.0256	356.7	0.0349	0.749687	1	1
NFAT(RHD)/Jurkat-NFATC1-ChIP-Seq(Jolma_et_al.)/Homer	ATTTTCCATT	-0.2848	15	0.3846	4352.5	0.4262	0.752165	1	1
NF1:FOXA1(CTF,Forkhead)/LNCAP-FOXA1-ChIP-Seq(GSE27824)/Homer	WNTGTTTRYTTTGGCA	-0.2777	1	0.0256	364	0.0356	0.757524	1	1
Cux2(Homeobox)/Liver-Cux2-ChIP-Seq(GSE35985)/Homer	HNRAATCAAT	-0.2751	14	0.359	4105.5	0.402	0.759496	1	1
KLF10(Zf)/HEK293-KLF10.GFP-ChIP-Seq(GSE58341)/Homer	GGGGGTGTGTCC	-0.2731	7	0.1795	2191.8	0.2146	0.761017	1	1
p53(p53)/Saos-p53-ChIP-Seq/Homer	RRCATGYCYRGRCATGYYYN	-0.269	1	0.0256	371.8	0.0364	0.764143	1	1
p53(p53)/Saos-p53-ChIP-Seq(GSE15780)/Homer	RRCATGYCYRGRCATGYYYN	-0.269	1	0.0256	371.8	0.0364	0.764143	1	1
HNF6(Homeobox)/Liver-Hnf6-ChIP-Seq(ERP000394)/Homer	NTATYGATCH	-0.2643	16	0.4103	4657.8	0.4561	0.767743	1	1
Hand2(bHLH)/Mesoderm-Hand2-ChIP-Seq(GSE61475)/Homer	TGACANARRCCAGRC	-0.2555	4	0.1026	1347.9	0.132	0.774529	1	1
Lhx3(Homeobox)/Neuron-Lhx3-ChIP-Seq(GSE31456)/Homer	ADBTAATTAR	-0.2507	32	0.8205	8681.4	0.8501	0.778256	1	1
MYB(HTH)/ERMYB-Myb-ChIPSeq(GSE22095)/Homer	GGCVGTTR	-0.2467	27	0.6923	7492.8	0.7337	0.781375	1	1
FOXM1(Forkhead)/MCF7-FOXM1-ChIP-Seq(GSE72977)/Homer	TRTTTACTTW	-0.2388	27	0.6923	7507.6	0.7352	0.787572	1	1
Nur77(NR)/K562-NR4A1-ChIP-Seq(GSE31363)/Homer	TGACCTTTNCNT	-0.2238	3	0.0769	1087.7	0.1065	0.799475	1	1
Rfx5(HTH)/GM12878-Rfx5-ChIP-Seq(GSE31477)/Homer	SCCTAGCAACAG	-0.2232	3	0.0769	1088.1	0.1065	0.799955	1	1
MafF(bZIP)/HepG2-MafF-ChIP-Seq(GSE31477)/Homer	HWWGTCAGCAWWTTT	-0.2228	7	0.1795	2283.5	0.2236	0.800275	1	1
RFX(HTH)/K562-RFX3-ChIP-Seq(SRA012198)/Homer	CGGTTGCCATGGCAAC	-0.2228	1	0.0256	413.5	0.0405	0.800275	1	1
PRDM14(Zf)/H1-PRDM14-ChIP-Seq(GSE22767)/Homer	RGGTCTCTAACY	-0.2202	2	0.0513	768.1	0.0752	0.802358	1	1
Foxa3(Forkhead)/Liver-Foxa3-ChIP-Seq(GSE77670)/Homer	BSNTGTTTACWYWGN	-0.2188	12	0.3077	3686.6	0.361	0.803482	1	1
RUNX1(Runt)/Jurkat-RUNX1-ChIP-Seq(GSE29180)/Homer	AAACCACARM	-0.2175	13	0.3333	3960.7	0.3878	0.804528	1	1
Nr5a2(NR)/mES-Nr5a2-ChIP-Seq(GSE19019)/Homer	BTCAAGGTCA	-0.2071	2	0.0513	786.2	0.077	0.812938	1	1
Erra(NR)/HepG2-Erra-ChIP-Seq(GSE31477)/Homer	CAAAGGTCAG	-0.2049	15	0.3846	4526.2	0.4432	0.814729	1	1
HIF-1b(HLH)/T47D-HIF1b-ChIP-Seq(GSE59937)/Homer	RTACGTGC	-0.1953	20	0.5128	5854	0.5733	0.822588	1	1
EHF(ETS)/LoVo-EHF-ChIP-Seq(GSE49402)/Homer	AVCAGGAAGT	-0.1896	14	0.359	4298.1	0.4209	0.82729	1	1
Lhx1(Homeobox)/EmbryoCarcinoma-Lhx1-ChIP-Seq(GSE70957)/Homer	NNYTAATTAR	-0.1889	27	0.6923	7610.4	0.7452	0.827869	1	1
Tcf3(HMG)/mES-Tcf3-ChIP-Seq(GSE11724)/Homer	ASWTCAAAGG	-0.1764	3	0.0769	1167.2	0.1143	0.838283	1	1
Six1(Homeobox)/Myoblast-Six1-ChIP-Chip(GSE20150)/Homer	GKVTCADRTTWC	-0.1721	4	0.1026	1494.9	0.1464	0.841895	1	1
Foxf1(Forkhead)/Lung-Foxf1-ChIP-Seq(GSE77951)/Homer	WWATRTAAACAN	-0.1705	29	0.7436	8126.4	0.7958	0.843243	1	1
Hoxc9(Homeobox)/Ainv15-Hoxc9-ChIP-Seq(GSE21812)/Homer	GGCCATAAATCA	-0.1686	15	0.3846	4623.2	0.4527	0.844847	1	1
Oct6(POU,Homeobox)/NPC-Pou3f1-ChIP-Seq(GSE35496)/Homer	WATGCAAATGAG	-0.163	12	0.3077	3831	0.3751	0.849591	1	1
Meis1(Homeobox)/MastCells-Meis1-ChIP-Seq(GSE48085)/Homer	VGCTGWCAVB	-0.1608	20	0.5128	5949	0.5826	0.851462	1	1
NF1-halfsite(CTF)/LNCaP-NF1-ChIP-Seq(Unpublished)/Homer	YTGCCAAG	-0.1507	12	0.3077	3867.5	0.3787	0.860106	1	1
Pax8(Paired,Homeobox)/Thyroid-Pax8-ChIP-Seq(GSE26938)/Homer	GTCATGCHTGRCTGS	-0.1502	1	0.0256	503.8	0.0493	0.860536	1	1
Sox4(HMG)/proB-Sox4-ChIP-Seq(GSE50066)/Homer	YCTTTGTTCC	-0.144	11	0.2821	3612.1	0.3537	0.865888	1	1
FOXA1(Forkhead)/LNCAP-FOXA1-ChIP-Seq(GSE27824)/Homer	WAAGTAAACA	-0.1429	30	0.7692	8420.3	0.8246	0.866841	1	1
ELF5(ETS)/T47D-ELF5-ChIP-Seq(GSE30407)/Homer	ACVAGGAAGT	-0.1423	8	0.2051	2768.4	0.2711	0.867361	1	1
ETS(ETS)/Promoter/Homer	AACCGGAAGT	-0.1414	4	0.1026	1566	0.1533	0.868142	1	1
PAX5(Paired,Homeobox)/GM12878-PAX5-ChIP-Seq(GSE32465)/Homer	GCAGCCAAGCRTGACH	-0.132	2	0.0513	917.4	0.0898	0.876341	1	1
ETV1(ETS)/GIST48-ETV1-ChIP-Seq(GSE22441)/Homer	AACCGGAAGT	-0.1268	13	0.3333	4220.4	0.4133	0.88091	1	1
Tgif1(Homeobox)/mES-Tgif1-ChIP-Seq(GSE55404)/Homer	YTGWCADY	-0.1247	33	0.8462	9120.7	0.8931	0.882762	1	1
Srebp1a(bHLH)/HepG2-Srebp1a-ChIP-Seq(GSE31477)/Homer	RTCACSCCAY	-0.1242	1	0.0256	547.2	0.0536	0.883203	1	1
Mef2a(MADS)/HL1-Mef2a.biotin-ChIP-Seq(GSE21529)/Homer	CYAAAAATAG	-0.1221	9	0.2308	3122.2	0.3057	0.88506	1	1
Sox6(HMG)/Myotubes-Sox6-ChIP-Seq(GSE32627)/Homer	CCATTGTTNY	-0.1215	26	0.6667	7549.1	0.7392	0.885591	1	1
Nkx2.2(Homeobox)/NPC-Nkx2.2-ChIP-Seq(GSE61673)/Homer	BTBRAGTGSN	-0.1165	20	0.5128	6094.4	0.5968	0.89003	1	1
ZNF711(Zf)/SHSY5Y-ZNF711-ChIP-Seq(GSE20673)/Homer	AGGCCTAG	-0.1139	6	0.1538	2267.1	0.222	0.892347	1	1
FOXK1(Forkhead)/HEK293-FOXK1-ChIP-Seq(GSE51673)/Homer	NVWTGTTTAC	-0.1103	28	0.7179	8052.9	0.7886	0.895565	1	1
GATA3(Zf),DR4/iTreg-Gata3-ChIP-Seq(GSE20898)/Homer	AGATGKDGAGATAAG	-0.09782	1	0.0256	603.2	0.0591	0.906812	1	1
Foxa2(Forkhead)/Liver-Foxa2-ChIP-Seq(GSE25694)/Homer	CYTGTTTACWYW	-0.09531	21	0.5385	6430.7	0.6297	0.909091	1	1
PRDM9(Zf)/Testis-DMC1-ChIP-Seq(GSE35498)/Homer	ADGGYAGYAGCATCT	-0.09528	3	0.0769	1368.6	0.134	0.909118	1	1
Tgif2(Homeobox)/mES-Tgif2-ChIP-Seq(GSE55404)/Homer	TGTCANYT	-0.09325	33	0.8462	9192.1	0.9001	0.910966	1	1
FOXA1(Forkhead)/MCF7-FOXA1-ChIP-Seq(GSE26831)/Homer	WAAGTAAACA	-0.0919	27	0.6923	7885.9	0.7722	0.912196	1	1
ETS1(ETS)/Jurkat-ETS1-ChIP-Seq(GSE17954)/Homer	ACAGGAAGTG	-0.0895	10	0.2564	3539.6	0.3466	0.914388	1	1
AP-2alpha(AP2)/Hela-AP2alpha-ChIP-Seq(GSE31477)/Homer	ATGCCCTGAGGC	-0.08908	1	0.0256	625.7	0.0613	0.914772	1	1
GRHL2(CP2)/HBE-GRHL2-ChIP-Seq(GSE46194)/Homer	AAACYKGTTWDACMRGTTTB	-0.08664	4	0.1026	1736.8	0.1701	0.917007	1	1
Zic3(Zf)/mES-Zic3-ChIP-Seq(GSE37889)/Homer	GGCCYCCTGCTGDGH	-0.08653	2	0.0513	1038.8	0.1017	0.917108	1	1
Tcf4(HMG)/Hct116-Tcf4-ChIP-Seq(SRA012054)/Homer	ASATCAAAGGVA	-0.08598	5	0.1282	2062.2	0.2019	0.917613	1	1
YY1(Zf)/Promoter/Homer	CAAGATGGCGGC	-0.0843	1	0.0256	638.7	0.0625	0.919155	1	1
ERE(NR),IR3/MCF7-ERa-ChIP-Seq(Unpublished)/Homer	VAGGTCACNSTGACC	-0.08359	1	0.0256	640	0.0627	0.919808	1	1
Pax7(Paired,Homeobox)/Myoblast-Pax7-ChIP-Seq(GSE25064)/Homer	TAATCAATTA	-0.08294	3	0.0769	1412.4	0.1383	0.920406	1	1
Ets1-distal(ETS)/CD4+-PolII-ChIP-Seq(Barski_et_al.)/Homer	MACAGGAAGT	-0.08236	2	0.0513	1052.8	0.1031	0.92094	1	1
Hoxb4(Homeobox)/ES-Hoxb4-ChIP-Seq(GSE34014)/Homer	TGATTRATGGCY	-0.07833	3	0.0769	1430.7	0.1401	0.924659	1	1
Nkx3.1(Homeobox)/LNCaP-Nkx3.1-ChIP-Seq(GSE28264)/Homer	AAGCACTTAA	-0.07745	25	0.641	7479.8	0.7325	0.925473	1	1
Foxo3(Forkhead)/U2OS-Foxo3-ChIP-Seq(E-MTAB-2701)/Homer	DGTAAACA	-0.0709	23	0.5897	7035.9	0.689	0.931555	1	1
FOXP1(Forkhead)/H9-FOXP1-ChIP-Seq(GSE31006)/Homer	NYYTGTTTACHN	-0.06867	15	0.3846	5024	0.492	0.933635	1	1
Gfi1b(Zf)/HPC7-Gfi1b-ChIP-Seq(GSE22178)/Homer	MAATCACTGC	-0.05336	8	0.2051	3161.8	0.3096	0.948039	1	1
FXR(NR),IR1/Liver-FXR-ChIP-Seq(Chong_et_al.)/Homer	AGGTCANTGACCTB	-0.05011	1	0.0256	761.1	0.0745	0.951125	1	1
Bapx1(Homeobox)/VertebralCol-Bapx1-ChIP-Seq(GSE36672)/Homer	TTRAGTGSYK	-0.04845	22	0.5641	6930.7	0.6787	0.952705	1	1
Pknox1(Homeobox)/ES-Prep1-ChIP-Seq(GSE63282)/Homer	SCTGTCAVTCAV	-0.04649	2	0.0513	1212.5	0.1187	0.954574	1	1
DMRT6(DM)/Testis-DMRT6-ChIP-Seq(GSE60440)/Homer	YDGHTACAWTGTADC	-0.04645	3	0.0769	1591.4	0.1558	0.954612	1	1
Pbx3(Homeobox)/GM12878-PBX3-ChIP-Seq(GSE32465)/Homer	SCTGTCAMTCAN	-0.03764	2	0.0513	1270.2	0.1244	0.96306	1	1
Unknown-ESC-element(?)/mES-Nanog-ChIP-Seq(GSE11724)/Homer	CACAGCAGGGGG	-0.03434	2	0.0513	1295.7	0.1269	0.966243	1	1
Nanog(Homeobox)/mES-Nanog-ChIP-Seq(GSE11724)/Homer	RGCCATTAAC	-0.0296	35	0.8974	9755.2	0.9553	0.970834	1	1
ELF1(ETS)/Jurkat-ELF1-ChIP-Seq(SRA014231)/Homer	AVCCGGAAGT	-0.02605	4	0.1026	2124.5	0.208	0.974286	1	1
SCL(bHLH)/HPC7-Scl-ChIP-Seq(GSE13511)/Homer	AVCAGCTG	-0.02369	32	0.8205	9275.4	0.9083	0.976588	1	1
Znf263(Zf)/K562-Znf263-ChIP-Seq(GSE31477)/Homer	CVGTSCTCCC	-0.0232	10	0.2564	4048.8	0.3965	0.977067	1	1
BMYB(HTH)/Hela-BMYB-ChIP-Seq(GSE27030)/Homer	NHAACBGYYV	-0.02298	23	0.5897	7402.4	0.7249	0.977282	1	1
PU.1(ETS)/ThioMac-PU.1-ChIP-Seq(GSE21512)/Homer	AGAGGAAGTG	-0.01985	2	0.0513	1442.4	0.1412	0.980346	1	1
COUP-TFII(NR)/Artia-Nr2f2-ChIP-Seq(GSE46497)/Homer	AGRGGTCA	-0.01847	10	0.2564	4125.8	0.404	0.9817	1	1
Oct2(POU,Homeobox)/Bcell-Oct2-ChIP-Seq(GSE21512)/Homer	ATATGCAAAT	-0.01618	6	0.1538	2946.8	0.2886	0.98395	1	1
SpiB(ETS)/OCILY3-SPIB-ChIP-Seq(GSE56857)/Homer	AAAGRGGAAGTG	-0.01547	1	0.0256	1038.7	0.1017	0.984649	1	1
p63(p53)/Keratinocyte-p63-ChIP-Seq(GSE17611)/Homer	NNDRCATGYCYNRRCATGYH	-0.01191	1	0.0256	1099.6	0.1077	0.988161	1	1
PRDM1(Zf)/Hela-PRDM1-ChIP-Seq(GSE31477)/Homer	ACTTTCACTTTC	-0.009365	5	0.1282	2777.7	0.272	0.990679	1	1

## Sheet: InappropriatelyDownregulated
Motif Name	Consensus	Log P-value	# of Target Sequences with Motif(of 46)	% of Target Sequences with Motif	# of Background Sequences with Motif(of 10188)	% of Background Sequences with Motif	PValue	Bonferroni	FDR
GRE(NR),IR3/A549-GR-ChIP-Seq(GSE32465)/Homer	NRGVACABNVTGTYCY	-15.06	13	0.2826	508.4	0.0499	2.88088e-07	0.000104864	0.000104864
GRE(NR),IR3/RAW264.7-GRE-ChIP-Seq(Unpublished)/Homer	VAGRACAKWCTGTYC	-12.21	17	0.3696	1137.6	0.1117	4.9804e-06	0.00181287	0.000906433
ARE(NR)/LNCAP-AR-ChIP-Seq(GSE27824)/Homer	RGRACASNSTGTYCYB	-9.267	12	0.2609	747.3	0.0734	9.44916e-05	0.0343949	0.011465
PGR(NR)/EndoStromal-PGR-ChIP-Seq(GSE69539)/Homer	AAGAACATWHTGTTC	-7.755	17	0.3696	1612.5	0.1584	0.000428594	0.156008	0.0390021
E2A(bHLH)/proBcell-E2A-ChIP-Seq(GSE21978)/Homer	DNRCAGCTGY	-7.056	26	0.5652	3353.8	0.3294	0.00086222	0.313848	0.0627696
TEAD4(TEA)/Tropoblast-Tead4-ChIP-Seq(GSE37350)/Homer	CCWGGAATGY	-6.721	22	0.4783	2644.5	0.2597	0.00120533	0.438741	0.0731235
Tcf12(bHLH)/GM12878-Tcf12-ChIP-Seq(GSE32465)/Homer	VCAGCTGYTG	-5.164	21	0.4565	2771.7	0.2722	0.00571878	1	0.297376
KLF14(Zf)/HEK293-KLF14.GFP-ChIP-Seq(GSE58341)/Homer	RGKGGGCGKGGC	-4.703	24	0.5217	3476.1	0.3414	0.00906803	1	0.412595
MyoD(bHLH)/Myotube-MyoD-ChIP-Seq(GSE21614)/Homer	RRCAGCTGYTSY	-4.456	19	0.413	2551.4	0.2506	0.0116087	1	0.430459
KLF5(Zf)/LoVo-KLF5-ChIP-Seq(GSE49402)/Homer	DGGGYGKGGC	-4.339	19	0.413	2579.4	0.2533	0.0130496	1	0.430459
Max(bHLH)/K562-Max-ChIP-Seq(GSE31477)/Homer	RCCACGTGGYYN	-4.18	18	0.3913	2427.8	0.2384	0.0152985	1	0.430459
TEAD(TEA)/Fibroblast-PU.1-ChIP-Seq(Unpublished)/Homer	YCWGGAATGY	-4.168	18	0.3913	2430.7	0.2387	0.0154832	1	0.430459
Myf5(bHLH)/GM-Myf5-ChIP-Seq(GSE24852)/Homer	BAACAGCTGT	-4.126	18	0.3913	2440.3	0.2397	0.0161473	1	0.430459
n-Myc(bHLH)/mES-nMyc-ChIP-Seq(GSE11431)/Homer	VRCCACGTGG	-4.101	17	0.3696	2258.8	0.2218	0.0165561	1	0.430459
Atf4(bZIP)/MEF-Atf4-ChIP-Seq(GSE35681)/Homer	MTGATGCAAT	-3.984	18	0.3913	2475.2	0.2431	0.018611	1	0.434283
NF1(CTF)/LNCAP-NF1-ChIP-Seq(Unpublished)/Homer	CYTGGCABNSTGCCAR	-3.917	6	0.1304	475	0.0467	0.0199007	1	0.434283
Zfp281(Zf)/ES-Zfp281-ChIP-Seq(GSE81042)/Homer	CCCCTCCCCCAC	-3.898	4	0.087	229.8	0.0226	0.0202824	1	0.434283
Tlx?(NR)/NPC-H3K4me1-ChIP-Seq(GSE16256)/Homer	CTGGCAGSCTGCCA	-3.791	6	0.1304	489.7	0.0481	0.022573	1	0.456477
RXR(NR),DR1/3T3L1-RXR-ChIP-Seq(GSE13511)/Homer	TAGGGCAAAGGTCA	-3.587	15	0.3261	2010.3	0.1974	0.0276813	1	0.516552
c-Myc(bHLH)/LNCAP-cMyc-ChIP-Seq(Unpublished)/Homer	VCCACGTG	-3.562	15	0.3261	2016.4	0.198	0.028382	1	0.516552
AP-1(bZIP)/ThioMac-PU.1-ChIP-Seq(GSE21512)/Homer	VTGACTCATC	-3.303	20	0.4348	3055.3	0.3001	0.0367727	1	0.614047
MafF(bZIP)/HepG2-MafF-ChIP-Seq(GSE31477)/Homer	HWWGTCAGCAWWTTT	-3.265	16	0.3478	2281.5	0.2241	0.0381969	1	0.614047
HEB(bHLH)/mES-Heb-ChIP-Seq(GSE53233)/Homer	VCAGCTGBNN	-3.14	26	0.5652	4362.1	0.4284	0.0432828	1	0.614047
Fox:Ebox(Forkhead,bHLH)/Panc1-Foxa2-ChIP-Seq(GSE47459)/Homer	NNNVCTGWGYAAACASN	-3.131	33	0.7174	5942.2	0.5836	0.0436741	1	0.614047
CArG(MADS)/PUER-Srf-ChIP-Seq(Sullivan_et_al.)/Homer	CCATATATGGNM	-3.103	11	0.2391	1401.4	0.1376	0.0449143	1	0.614047
NPAS(bHLH)/Liver-NPAS-ChIP-Seq(GSE39860)/Homer	NVCACGTG	-3.096	34	0.7391	6191.5	0.6081	0.0452298	1	0.614047
Tcf21(bHLH)/ArterySmoothMuscle-Tcf21-ChIP-Seq(GSE61369)/Homer	NAACAGCTGG	-3.089	19	0.413	2920.4	0.2868	0.0455475	1	0.614047
ZNF41(Zf)/HEK293-ZNF41.GFP-ChIP-Seq(GSE58341)/Homer	CCTCATGGTGYCYTWYTCCCTTGTG	-3.039	2	0.0435	76.4	0.0075	0.0478827	1	0.622476
MafK(bZIP)/C2C12-MafK-ChIP-Seq(GSE36030)/Homer	GCTGASTCAGCA	-2.989	5	0.1087	445.9	0.0438	0.0503377	1	0.627816
bHLHE40(bHLH)/HepG2-BHLHE40-ChIP-Seq(GSE31477)/Homer	KCACGTGMCN	-2.943	11	0.2391	1439	0.1413	0.0527074	1	0.627816
Nkx2.2(Homeobox)/NPC-Nkx2.2-ChIP-Seq(GSE61673)/Homer	BTBRAGTGSN	-2.9	33	0.7174	6026.4	0.5918	0.0550232	1	0.627816
p63(p53)/Keratinocyte-p63-ChIP-Seq(GSE17611)/Homer	NNDRCATGYCYNRRCATGYH	-2.82	9	0.1957	1114.9	0.1095	0.0596059	1	0.627816
PRDM14(Zf)/H1-PRDM14-ChIP-Seq(GSE22767)/Homer	RGGTCTCTAACY	-2.816	7	0.1522	779.3	0.0765	0.0598448	1	0.627816
Six1(Homeobox)/Myoblast-Six1-ChIP-Chip(GSE20150)/Homer	GKVTCADRTTWC	-2.787	11	0.2391	1476.5	0.145	0.0616058	1	0.627816
BMAL1(bHLH)/Liver-Bmal1-ChIP-Seq(GSE39860)/Homer	GNCACGTG	-2.747	34	0.7391	6319.3	0.6206	0.0641199	1	0.627816
Ap4(bHLH)/AML-Tfap4-ChIP-Seq(GSE45738)/Homer	NAHCAGCTGD	-2.74	23	0.5	3863.3	0.3794	0.0645703	1	0.627816
AMYB(HTH)/Testes-AMYB-ChIP-Seq(GSE44588)/Homer	TGGCAGTTGG	-2.685	35	0.7609	6581.4	0.6464	0.0682212	1	0.627816
PPARE(NR),DR1/3T3L1-Pparg-ChIP-Seq(GSE13511)/Homer	TGACCTTTGCCCCA	-2.662	13	0.2826	1880.8	0.1847	0.0698085	1	0.627816
Sp5(Zf)/mES-Sp5.Flag-ChIP-Seq(GSE72989)/Homer	RGKGGGCGGAGC	-2.642	16	0.3478	2466.7	0.2423	0.0712187	1	0.627816
HRE(HSF)/Striatum-HSF1-ChIP-Seq(GSE38000)/Homer	TTCTAGAABNTTCTA	-2.627	6	0.1304	651.4	0.064	0.072295	1	0.627816
HRE(HSF)/HepG2-HSF1-ChIP-Seq(GSE31477)/Homer	BSTTCTRGAABVTTCYAGAA	-2.614	4	0.087	349.4	0.0343	0.073241	1	0.627816
Pdx1(Homeobox)/Islet-Pdx1-ChIP-Seq(SRA008281)/Homer	YCATYAATCA	-2.584	34	0.7391	6382.6	0.6268	0.0754715	1	0.627816
Rbpj1(?)/Panc1-Rbpj1-ChIP-Seq(GSE47459)/Homer	HTTTCCCASG	-2.563	22	0.4783	3718.6	0.3652	0.0770732	1	0.627816
Bach1(bZIP)/K562-Bach1-ChIP-Seq(GSE31477)/Homer	AWWNTGCTGAGTCAT	-2.557	3	0.0652	219.2	0.0215	0.077537	1	0.627816
EWS:ERG-fusion(ETS)/CADO_ES1-EWS:ERG-ChIP-Seq(SRA014231)/Homer	ATTTCCTGTN	-2.556	17	0.3696	2693.6	0.2645	0.0776146	1	0.627816
Sox3(HMG)/NPC-Sox3-ChIP-Seq(GSE33059)/Homer	CCWTTGTY	-2.519	36	0.7826	6886.4	0.6763	0.0805401	1	0.631919
Fra2(bZIP)/Striatum-Fra2-ChIP-Seq(GSE43429)/Homer	GGATGACTCATC	-2.506	13	0.2826	1926.3	0.1892	0.081594	1	0.631919
IRF2(IRF)/Erythroblas-IRF2-ChIP-Seq(GSE36985)/Homer	GAAASYGAAASY	-2.42	6	0.1304	688.8	0.0677	0.0889216	1	0.656403
IRF4(IRF)/GM12878-IRF4-ChIP-Seq(GSE32465)/Homer	ACTGAAACCA	-2.403	16	0.3478	2546.8	0.2501	0.0904462	1	0.656403
HNF4a(NR),DR1/HepG2-HNF4a-ChIP-Seq(GSE25021)/Homer	CARRGKBCAAAGTYCA	-2.387	9	0.1957	1215.3	0.1194	0.091905	1	0.656403
ZNF416(Zf)/HEK293-ZNF416.GFP-ChIP-Seq(GSE58341)/Homer	WDNCTGGGCA	-2.355	12	0.2609	1781.9	0.175	0.0948935	1	0.656403
Sox15(HMG)/CPA-Sox15-ChIP-Seq(GSE62909)/Homer	RAACAATGGN	-2.35	29	0.6304	5327.2	0.5232	0.0953692	1	0.656403
Arnt:Ahr(bHLH)/MCF7-Arnt-ChIP-Seq(Lo_et_al.)/Homer	TBGCACGCAA	-2.34	21	0.4565	3594.8	0.353	0.0963276	1	0.656403
EWS:FLI1-fusion(ETS)/SK_N_MC-EWS:FLI1-ChIP-Seq(SRA014231)/Homer	VACAGGAAAT	-2.283	13	0.2826	1996	0.196	0.101978	1	0.656403
ZNF467(Zf)/HEK293-ZNF467.GFP-ChIP-Seq(GSE58341)/Homer	TGGGGAAGGGCM	-2.278	9	0.1957	1243.9	0.1222	0.102489	1	0.656403
THRb(NR)/Liver-NR1A2-ChIP-Seq(GSE52613)/Homer	TRAGGTCA	-2.273	40	0.8696	7974.4	0.7832	0.103003	1	0.656403
Stat3(Stat)/mES-Stat3-ChIP-Seq(GSE11431)/Homer	CTTCCGGGAA	-2.271	9	0.1957	1245.5	0.1223	0.103209	1	0.656403
Fra1(bZIP)/BT549-Fra1-ChIP-Seq(GSE46166)/Homer	NNATGASTCATH	-2.203	16	0.3478	2618.5	0.2572	0.110471	1	0.656403
Tcfcp2l1(CP2)/mES-Tcfcp2l1-ChIP-Seq(GSE11431)/Homer	NRAACCRGTTYRAACCRGYT	-2.201	4	0.087	405.2	0.0398	0.110692	1	0.656403
Mef2b(MADS)/HEK293-Mef2b.V5-ChIP-Seq(GSE67450)/Homer	GCTATTTTTGGM	-2.194	30	0.6522	5620.7	0.552	0.11147	1	0.656403
Six2(Homeobox)/NephronProgenitor-Six2-ChIP-Seq(GSE39837)/Homer	GWAAYHTGAKMC	-2.194	27	0.587	4949.9	0.4861	0.11147	1	0.656403
Srebp1a(bHLH)/HepG2-Srebp1a-ChIP-Seq(GSE31477)/Homer	RTCACSCCAY	-2.191	5	0.1087	566.5	0.0556	0.111805	1	0.656403
SF1(NR)/H295R-Nr5a1-ChIP-Seq(GSE44220)/Homer	CAAGGHCANV	-2.128	7	0.1522	921.8	0.0905	0.119075	1	0.680635
PBX1(Homeobox)/MCF7-PBX1-ChIP-Seq(GSE28007)/Homer	GSCTGTCACTCA	-2.123	4	0.087	417.6	0.041	0.119672	1	0.680635
Jun-AP1(bZIP)/K562-cJun-ChIP-Seq(GSE31477)/Homer	GATGASTCATCN	-2.083	5	0.1087	586.7	0.0576	0.124556	1	0.688983
Chop(bZIP)/MEF-Chop-ChIP-Seq(GSE35681)/Homer	ATTGCATCAT	-2.08	12	0.2609	1869.5	0.1836	0.12493	1	0.688983
JunB(bZIP)/DendriticCells-Junb-ChIP-Seq(GSE36099)/Homer	RATGASTCAT	-2.065	14	0.3043	2268.8	0.2228	0.126818	1	0.688983
NFkB-p50,p52(RHD)/Monocyte-p50-ChIP-Chip(Schreiber_et_al.)/Homer	GGGGGAATCCCC	-2.024	2	0.0435	139.7	0.0137	0.132126	1	0.697012
ISRE(IRF)/ThioMac-LPS-Expression(GSE23622)/Homer	AGTTTCASTTTC	-2.024	4	0.087	433.5	0.0426	0.132126	1	0.697012
Slug(Zf)/Mesoderm-Snai2-ChIP-Seq(GSE61475)/Homer	SNGCACCTGCHS	-2.009	9	0.1957	1318.1	0.1295	0.134123	1	0.697438
GATA3(Zf)/iTreg-Gata3-ChIP-Seq(GSE20898)/Homer	AGATAASR	-1.981	35	0.7609	6871.9	0.6749	0.137931	1	0.702217
Klf9(Zf)/GBM-Klf9-ChIP-Seq(GSE62211)/Homer	GCCACRCCCACY	-1.974	7	0.1522	959.7	0.0942	0.1389	1	0.702217
COUP-TFII(NR)/Artia-Nr2f2-ChIP-Seq(GSE46497)/Homer	AGRGGTCA	-1.949	23	0.5	4187.2	0.4112	0.142416	1	0.710131
Fosl2(bZIP)/3T3L1-Fosl2-ChIP-Seq(GSE56872)/Homer	NATGASTCABNN	-1.916	7	0.1522	974.4	0.0957	0.147195	1	0.720666
Atoh1(bHLH)/Cerebellum-Atoh1-ChIP-Seq(GSE22111)/Homer	VNRVCAGCTGGY	-1.907	18	0.3913	3147.7	0.3091	0.148525	1	0.720666
PR(NR)/T47D-PR-ChIP-Seq(GSE31130)/Homer	VAGRACAKNCTGTBC	-1.894	36	0.7826	7147.1	0.7019	0.150469	1	0.720666
Smad3(MAD)/NPC-Smad3-ChIP-Seq(GSE36673)/Homer	TWGTCTGV	-1.836	37	0.8043	7412.3	0.728	0.159454	1	0.732807
NFkB-p65-Rel(RHD)/ThioMac-LPS-Expression(GSE23622)/Homer	GGAAATTCCC	-1.832	2	0.0435	157.7	0.0155	0.160093	1	0.732807
Sox10(HMG)/SciaticNerve-Sox3-ChIP-Seq(GSE35132)/Homer	CCWTTGTYYB	-1.827	32	0.6957	6246	0.6134	0.160896	1	0.732807
MyoG(bHLH)/C2C12-MyoG-ChIP-Seq(GSE36024)/Homer	AACAGCTG	-1.826	18	0.3913	3183.4	0.3126	0.161057	1	0.732807
Gata6(Zf)/HUG1N-GATA6-ChIP-Seq(GSE51936)/Homer	YCTTATCTBN	-1.803	26	0.5652	4911.1	0.4823	0.164804	1	0.73702
Foxa3(Forkhead)/Liver-Foxa3-ChIP-Seq(GSE77670)/Homer	BSNTGTTTACWYWGN	-1.778	20	0.4348	3626.2	0.3561	0.168976	1	0.73702
Brn1(POU,Homeobox)/NPC-Brn1-ChIP-Seq(GSE35496)/Homer	TATGCWAATBAV	-1.767	17	0.3696	3001.8	0.2948	0.170845	1	0.73702
Phox2a(Homeobox)/Neuron-Phox2a-ChIP-Seq(GSE31456)/Homer	YTAATYNRATTA	-1.745	26	0.5652	4940.3	0.4852	0.174645	1	0.73702
c-Myc(bHLH)/mES-cMyc-ChIP-Seq(GSE11431)/Homer	VVCCACGTGG	-1.738	9	0.1957	1403.4	0.1378	0.175872	1	0.73702
CDX4(Homeobox)/ZebrafishEmbryos-Cdx4.Myc-ChIP-Seq(GSE48254)/Homer	NGYCATAAAWCH	-1.728	36	0.7826	7224.5	0.7095	0.177639	1	0.73702
NFY(CCAAT)/Promoter/Homer	RGCCAATSRG	-1.719	24	0.5217	4515.1	0.4434	0.179245	1	0.73702
ZNF189(Zf)/HEK293-ZNF189.GFP-ChIP-Seq(GSE58341)/Homer	TGGAACAGMA	-1.697	12	0.2609	2009.2	0.1973	0.183232	1	0.73702
RAR:RXR(NR),DR5/ES-RAR-ChIP-Seq(GSE56893)/Homer	RGGTCADNNAGAGGTCAV	-1.693	1	0.0217	44.9	0.0044	0.183967	1	0.73702
Sox2(HMG)/mES-Sox2-ChIP-Seq(GSE11431)/Homer	BCCATTGTTC	-1.692	23	0.5	4312.9	0.4236	0.184151	1	0.73702
Bach2(bZIP)/OCILy7-Bach2-ChIP-Seq(GSE44420)/Homer	TGCTGAGTCA	-1.691	4	0.087	494.4	0.0486	0.184335	1	0.73702
Sp1(Zf)/Promoter/Homer	GGCCCCGCCCCC	-1.664	5	0.1087	676.5	0.0664	0.18938	1	0.73702
Hnf1(Homeobox)/Liver-Foxa2-Chip-Seq(GSE25694)/Homer	GGTTAAWCATTAA	-1.662	13	0.2826	2225.8	0.2186	0.189759	1	0.73702
IRF8(IRF)/BMDM-IRF8-ChIP-Seq(GSE77884)/Homer	GRAASTGAAAST	-1.659	10	0.2174	1626.2	0.1597	0.190329	1	0.73702
MafB(bZIP)/BMM-Mafb-ChIP-Seq(GSE75722)/Homer	WNTGCTGASTCAGCANWTTY	-1.622	9	0.1957	1443.7	0.1418	0.197503	1	0.756749
IRF1(IRF)/PBMC-IRF1-ChIP-Seq(GSE43036)/Homer	GAAAGTGAAAGT	-1.59	6	0.1304	879.3	0.0864	0.203926	1	0.76188
VDR(NR),DR3/GM10855-VDR+vitD-ChIP-Seq(GSE22484)/Homer	ARAGGTCANWGAGTTCANNN	-1.582	4	0.087	517.8	0.0509	0.205564	1	0.76188
Unknown-ESC-element(?)/mES-Nanog-ChIP-Seq(GSE11724)/Homer	CACAGCAGGGGG	-1.571	8	0.1739	1266.2	0.1244	0.207837	1	0.76188
Smad2(MAD)/ES-SMAD2-ChIP-Seq(GSE29422)/Homer	CTGTCTGG	-1.566	26	0.5652	5034.8	0.4945	0.208879	1	0.76188
Ascl1(bHLH)/NeuralTubes-Ascl1-ChIP-Seq(GSE55840)/Homer	NNVVCAGCTGBN	-1.555	20	0.4348	3737.8	0.3671	0.211189	1	0.76188
Usf2(bHLH)/C2C12-Usf2-ChIP-Seq(GSE36030)/Homer	GTCACGTGGT	-1.554	10	0.2174	1666.4	0.1637	0.211401	1	0.76188
Hoxc9(Homeobox)/Ainv15-Hoxc9-ChIP-Seq(GSE21812)/Homer	GGCCATAAATCA	-1.522	24	0.5217	4619.6	0.4537	0.218275	1	0.762212
Mouse_Recombination_Hotspot(Zf)/Testis-DMC1-ChIP-Seq(GSE24438)/Homer	ACTYKNATTCGTGNTACTTC	-1.522	3	0.0652	356.1	0.035	0.218275	1	0.762212
ERG(ETS)/VCaP-ERG-ChIP-Seq(GSE14097)/Homer	ACAGGAAGTG	-1.515	23	0.5	4405.8	0.4327	0.219808	1	0.762212
FOXA1:AR(Forkhead,NR)/LNCAP-AR-ChIP-Seq(GSE27824)/Homer	AGTAAACAAAAAAGAACAND	-1.505	6	0.1304	904.6	0.0888	0.222017	1	0.762212
Rfx5(HTH)/GM12878-Rfx5-ChIP-Seq(GSE31477)/Homer	SCCTAGCAACAG	-1.496	7	0.1522	1098.3	0.1079	0.224024	1	0.762212
GATA(Zf),IR3/iTreg-Gata3-ChIP-Seq(GSE20898)/Homer	NNNNNBAGATAWYATCTVHN	-1.475	6	0.1304	913.1	0.0897	0.228779	1	0.762212
Atf3(bZIP)/GBM-ATF3-ChIP-Seq(GSE33912)/Homer	DATGASTCATHN	-1.471	16	0.3478	2933.5	0.2881	0.229696	1	0.762212
Maz(Zf)/HepG2-Maz-ChIP-Seq(GSE31477)/Homer	GGGGGGGG	-1.44	11	0.2391	1914.2	0.188	0.236928	1	0.762212
Znf263(Zf)/K562-Znf263-ChIP-Seq(GSE31477)/Homer	CVGTSCTCCC	-1.44	21	0.4565	4014.7	0.3943	0.236928	1	0.762212
p53(p53)/Saos-p53-ChIP-Seq(GSE15780)/Homer	RRCATGYCYRGRCATGYYYN	-1.423	3	0.0652	375.3	0.0369	0.24099	1	0.762212
p53(p53)/Saos-p53-ChIP-Seq/Homer	RRCATGYCYRGRCATGYYYN	-1.423	3	0.0652	375.3	0.0369	0.24099	1	0.762212
Oct6(POU,Homeobox)/NPC-Pou3f1-ChIP-Seq(GSE35496)/Homer	WATGCAAATGAG	-1.421	20	0.4348	3810	0.3742	0.241472	1	0.762212
SPDEF(ETS)/VCaP-SPDEF-ChIP-Seq(SRA014231)/Homer	ASWTCCTGBT	-1.419	18	0.3913	3383.9	0.3323	0.241956	1	0.762212
E2F6(E2F)/Hela-E2F6-ChIP-Seq(GSE31477)/Homer	GGCGGGAARN	-1.417	7	0.1522	1125.7	0.1106	0.24244	1	0.762212
CTCF(Zf)/CD4+-CTCF-ChIP-Seq(Barski_et_al.)/Homer	AYAGTGCCMYCTRGTGGCCA	-1.408	7	0.1522	1129	0.1109	0.244632	1	0.762212
ZNF711(Zf)/SHSY5Y-ZNF711-ChIP-Seq(GSE20673)/Homer	AGGCCTAG	-1.406	13	0.2826	2340.5	0.2299	0.245122	1	0.762212
HOXA9(Homeobox)/HSC-Hoxa9-ChIP-Seq(GSE33509)/Homer	GGCCATAAATCA	-1.398	27	0.587	5350.2	0.5254	0.247091	1	0.762212
Esrrb(NR)/mES-Esrrb-ChIP-Seq(GSE11431)/Homer	KTGACCTTGA	-1.344	10	0.2174	1753.1	0.1722	0.2608	1	0.77948
ZBTB12(Zf)/HEK293-ZBTB12.GFP-ChIP-Seq(GSE58341)/Homer	NGNTCTAGAACCNGV	-1.338	5	0.1087	764.9	0.0751	0.26237	1	0.77948
ZFX(Zf)/mES-Zfx-ChIP-Seq(GSE11431)/Homer	AGGCCTRG	-1.337	10	0.2174	1756.7	0.1725	0.262632	1	0.77948
USF1(bHLH)/GM12878-Usf1-ChIP-Seq(GSE32465)/Homer	SGTCACGTGR	-1.336	11	0.2391	1962	0.1927	0.262895	1	0.77948
BATF(bZIP)/Th17-BATF-ChIP-Seq(GSE39756)/Homer	DATGASTCAT	-1.33	15	0.3261	2796.1	0.2746	0.264477	1	0.77948
E2F4(E2F)/K562-E2F4-ChIP-Seq(GSE31477)/Homer	GGCGGGAAAH	-1.326	10	0.2174	1761.1	0.173	0.265537	1	0.77948
RORgt(NR)/EL4-RORgt.Flag-ChIP-Seq(GSE56019)/Homer	AAYTAGGTCA	-1.313	4	0.087	582.3	0.0572	0.269012	1	0.77948
Nr5a2(NR)/Pancreas-LRH1-ChIP-Seq(GSE34295)/Homer	BTCAAGGTCA	-1.31	8	0.1739	1363.9	0.134	0.26982	1	0.77948
ZNF264(Zf)/HEK293-ZNF264.GFP-ChIP-Seq(GSE58341)/Homer	RGGGCACTAACY	-1.24	11	0.2391	2007.5	0.1972	0.289384	1	0.827472
CLOCK(bHLH)/Liver-Clock-ChIP-Seq(GSE39860)/Homer	GHCACGTG	-1.225	13	0.2826	2432.6	0.2389	0.293758	1	0.827472
Cdx2(Homeobox)/mES-Cdx2-ChIP-Seq(GSE14586)/Homer	GYMATAAAAH	-1.223	32	0.6957	6575.9	0.6458	0.294346	1	0.827472
CHR(?)/Hela-CellCycle-Expression/Homer	SRGTTTCAAA	-1.219	23	0.5	4580.1	0.4498	0.295526	1	0.827472
ZNF136(Zf)/HEK293-ZNF136.GFP-ChIP-Seq(GSE58341)/Homer	YTKGATAHAGTATTCTWGGTNGGCA	-1.198	4	0.087	614.5	0.0604	0.301797	1	0.838043
MafA(bZIP)/Islet-MafA-ChIP-Seq(GSE30298)/Homer	TGCTGACTCA	-1.19	15	0.3261	2874.1	0.2823	0.304221	1	0.838043
Oct4(POU,Homeobox)/mES-Oct4-ChIP-Seq(GSE11431)/Homer	ATTTGCATAW	-1.183	23	0.5	4603	0.4521	0.306358	1	0.838043
OCT:OCT-short(POU,Homeobox)/NPC-OCT6-ChIP-Seq(GSE43916)/Homer	ATGCATWATGCATRW	-1.176	30	0.6522	6155.4	0.6045	0.30851	1	0.838043
Zic(Zf)/Cerebellum-ZIC1.2-ChIP-Seq(GSE60731)/Homer	CCTGCTGAGH	-1.134	13	0.2826	2482.1	0.2438	0.321744	1	0.847402
Tgif2(Homeobox)/mES-Tgif2-ChIP-Seq(GSE55404)/Homer	TGTCANYT	-1.128	43	0.9348	9178.8	0.9014	0.32368	1	0.847402
ZNF675(Zf)/HEK293-ZNF675.GFP-ChIP-Seq(GSE58341)/Homer	ARGAGGMCAAAATGW	-1.122	4	0.087	637.3	0.0626	0.325628	1	0.847402
AR-halfsite(NR)/LNCaP-AR-ChIP-Seq(GSE27824)/Homer	CCAGGAACAG	-1.115	36	0.7826	7549.6	0.7414	0.327915	1	0.847402
Sox6(HMG)/Myotubes-Sox6-ChIP-Seq(GSE32627)/Homer	CCATTGTTNY	-1.112	36	0.7826	7552	0.7417	0.328901	1	0.847402
Gata2(Zf)/K562-GATA2-ChIP-Seq(GSE18829)/Homer	BBCTTATCTS	-1.11	17	0.3696	3350.9	0.3291	0.329559	1	0.847402
FOXK2(Forkhead)/U2OS-FOXK2-ChIP-Seq(E-MTAB-2204)/Homer	SCHTGTTTACAT	-1.092	27	0.587	5544.8	0.5446	0.335545	1	0.847402
ERE(NR),IR3/MCF7-ERa-ChIP-Seq(Unpublished)/Homer	VAGGTCACNSTGACC	-1.091	4	0.087	647.1	0.0636	0.33588	1	0.847402
GATA3(Zf),DR8/iTreg-Gata3-ChIP-Seq(GSE20898)/Homer	AGATSTNDNNDSAGATAASN	-1.09	3	0.0652	453	0.0445	0.336216	1	0.847402
c-Jun-CRE(bZIP)/K562-cJun-ChIP-Seq(GSE31477)/Homer	ATGACGTCATCY	-1.088	10	0.2174	1877	0.1843	0.33689	1	0.847402
TATA-Box(TBP)/Promoter/Homer	CCTTTTAWAGSC	-1.086	33	0.7174	6887.5	0.6764	0.337564	1	0.847402
Tbx20(T-box)/Heart-Tbx20-ChIP-Seq(GSE29636)/Homer	GGTGYTGACAGS	-1.072	6	0.1304	1056.7	0.1038	0.342323	1	0.853463
Pitx1(Homeobox)/Chicken-Pitx1-ChIP-Seq(GSE38910)/Homer	TAATCCCN	-1.059	45	0.9783	9694.9	0.9521	0.346802	1	0.855509
Ptf1a(bHLH)/Panc1-Ptf1a-ChIP-Seq(GSE47459)/Homer	ACAGCTGTTN	-1.056	31	0.6739	6458	0.6342	0.347844	1	0.855509
DUX4(Homeobox)/Myoblasts-DUX4.V5-ChIP-Seq(GSE75791)/Homer	NWTAAYCYAATCAWN	-1.045	4	0.087	662.9	0.0651	0.351692	1	0.859167
OCT:OCT(POU,Homeobox)/NPC-OCT6-ChIP-Seq(GSE43916)/Homer	YATGCATATRCATRT	-1.002	7	0.1522	1293.1	0.127	0.367144	1	0.883378
Foxh1(Forkhead)/hESC-FOXH1-ChIP-Seq(GSE29422)/Homer	NNTGTGGATTSS	-0.998	22	0.4783	4511.2	0.443	0.368616	1	0.883378
Nur77(NR)/K562-NR4A1-ChIP-Seq(GSE31363)/Homer	TGACCTTTNCNT	-0.9971	6	0.1304	1088.8	0.1069	0.368948	1	0.883378
Nanog(Homeobox)/mES-Nanog-ChIP-Seq(GSE11724)/Homer	RGCCATTAAC	-0.9849	45	0.9783	9717.4	0.9543	0.373477	1	0.883378
HIF-1b(HLH)/T47D-HIF1b-ChIP-Seq(GSE59937)/Homer	RTACGTGC	-0.977	28	0.6087	5847.5	0.5743	0.376439	1	0.883378
NeuroG2(bHLH)/Fibroblast-NeuroG2-ChIP-Seq(GSE75910)/Homer	ACCATCTGTT	-0.9767	24	0.5217	4965.7	0.4877	0.376552	1	0.883378
MITF(bHLH)/MastCells-MITF-ChIP-Seq(GSE48085)/Homer	RTCATGTGAC	-0.9713	18	0.3913	3659.9	0.3594	0.378591	1	0.883378
Egr1(Zf)/K562-Egr1-ChIP-Seq(GSE32465)/Homer	TGCGTGGGYG	-0.9531	7	0.1522	1317.7	0.1294	0.385544	1	0.893873
Stat3+il21(Stat)/CD4-Stat3-ChIP-Seq(GSE19198)/Homer	SVYTTCCNGGAARB	-0.9229	10	0.2174	1969.9	0.1935	0.397365	1	0.915449
DMRT6(DM)/Testis-DMRT6-ChIP-Seq(GSE60440)/Homer	YDGHTACAWTGTADC	-0.9022	8	0.1739	1555.9	0.1528	0.405676	1	0.924363
ZNF415(Zf)/HEK293-ZNF415.GFP-ChIP-Seq(GSE58341)/Homer	GRTGMTRGAGCC	-0.8957	6	0.1304	1135.3	0.1115	0.408322	1	0.924363
PRDM9(Zf)/Testis-DMC1-ChIP-Seq(GSE35498)/Homer	ADGGYAGYAGCATCT	-0.8944	7	0.1522	1347.1	0.1323	0.408853	1	0.924363
NFAT(RHD)/Jurkat-NFATC1-ChIP-Seq(Jolma_et_al.)/Homer	ATTTTCCATT	-0.8691	21	0.4565	4390.2	0.4312	0.419329	1	0.935015
Srebp2(bHLH)/HepG2-Srebp2-ChIP-Seq(GSE31477)/Homer	CGGTCACSCCAC	-0.8647	2	0.0435	316.5	0.0311	0.421178	1	0.935015
TFE3(bHLH)/MEF-TFE3-ChIP-Seq(GSE75757)/Homer	GTCACGTGACYV	-0.8592	4	0.087	731.2	0.0718	0.423501	1	0.935015
AP-2gamma(AP2)/MCF7-TFAP2C-ChIP-Seq(GSE21234)/Homer	SCCTSAGGSCAW	-0.8449	5	0.1087	948.2	0.0931	0.4296	1	0.935015
Nkx2.1(Homeobox)/LungAC-Nkx2.1-ChIP-Seq(GSE43252)/Homer	RSCACTYRAG	-0.844	36	0.7826	7725.2	0.7587	0.429987	1	0.935015
KLF3(Zf)/MEF-Klf3-ChIP-Seq(GSE44748)/Homer	NRGCCCCRCCCHBNN	-0.8359	6	0.1304	1165.8	0.1145	0.433484	1	0.935015
HIF-1a(bHLH)/MCF7-HIF1a-ChIP-Seq(GSE28352)/Homer	TACGTGCV	-0.8293	8	0.1739	1597.8	0.1569	0.436355	1	0.935015
NPAS2(bHLH)/Liver-NPAS2-ChIP-Seq(GSE39860)/Homer	KCCACGTGAC	-0.8155	18	0.3913	3777.6	0.371	0.442418	1	0.935015
Gata4(Zf)/Heart-Gata4-ChIP-Seq(GSE35151)/Homer	NBWGATAAGR	-0.8095	24	0.5217	5097.5	0.5006	0.445081	1	0.935015
HIF2a(bHLH)/785_O-HIF2a-ChIP-Seq(GSE34871)/Homer	GCACGTACCC	-0.8047	11	0.2391	2261.7	0.2221	0.447222	1	0.935015
Bapx1(Homeobox)/VertebralCol-Bapx1-ChIP-Seq(GSE36672)/Homer	TTRAGTGSYK	-0.8016	32	0.6957	6868.5	0.6745	0.448611	1	0.935015
NFkB-p65(RHD)/GM12787-p65-ChIP-Seq(GSE19485)/Homer	WGGGGATTTCCC	-0.7981	6	0.1304	1185.9	0.1165	0.450184	1	0.935015
DMRT1(DM)/Testis-DMRT1-ChIP-Seq(GSE64892)/Homer	TWGHWACAWTGTWDC	-0.7962	10	0.2174	2050.9	0.2014	0.45104	1	0.935015
Nkx6.1(Homeobox)/Islet-Nkx6.1-ChIP-Seq(GSE40975)/Homer	GKTAATGR	-0.7951	44	0.9565	9551.3	0.938	0.451536	1	0.935015
RUNX1(Runt)/Jurkat-RUNX1-ChIP-Seq(GSE29180)/Homer	AAACCACARM	-0.7885	19	0.413	4018.7	0.3947	0.454526	1	0.935015
Tgif1(Homeobox)/mES-Tgif1-ChIP-Seq(GSE55404)/Homer	YTGWCADY	-0.7702	42	0.913	9113.5	0.895	0.46292	1	0.935015
Pknox1(Homeobox)/ES-Prep1-ChIP-Seq(GSE63282)/Homer	SCTGTCAVTCAV	-0.7583	6	0.1304	1207.6	0.1186	0.468462	1	0.935015
HOXA2(Homeobox)/mES-Hoxa2-ChIP-Seq(Donaldson_et_al.)/Homer	GYCATCMATCAT	-0.758	4	0.087	775.4	0.0762	0.468603	1	0.935015
CEBP(bZIP)/ThioMac-CEBPb-ChIP-Seq(GSE21512)/Homer	ATTGCGCAAC	-0.7562	24	0.5217	5143.4	0.5051	0.469447	1	0.935015
STAT1(Stat)/HelaS3-STAT1-ChIP-Seq(GSE12782)/Homer	NATTTCCNGGAAAT	-0.7513	6	0.1304	1211.2	0.1189	0.471753	1	0.935015
Isl1(Homeobox)/Neuron-Isl1-ChIP-Seq(GSE31456)/Homer	CTAATKGV	-0.7505	36	0.7826	7793.7	0.7654	0.47213	1	0.935015
Atf7(bZIP)/3T3L1-Atf7-ChIP-Seq(GSE56872)/Homer	NGRTGACGTCAY	-0.7448	14	0.3043	2960.2	0.2907	0.474829	1	0.935015
NFAT:AP1(RHD,bZIP)/Jurkat-NFATC1-ChIP-Seq(Jolma_et_al.)/Homer	SARTGGAAAAWRTGAGTCAB	-0.7408	4	0.087	783.2	0.0769	0.476732	1	0.935015
Hoxb4(Homeobox)/ES-Hoxb4-ChIP-Seq(GSE34014)/Homer	TGATTRATGGCY	-0.7401	7	0.1522	1435.5	0.141	0.477066	1	0.935015
TCFL2(HMG)/K562-TCF7L2-ChIP-Seq(GSE29196)/Homer	ACWTCAAAGG	-0.7386	2	0.0435	353.8	0.0347	0.477782	1	0.935015
TEAD2(TEA)/Py2T-Tead2-ChIP-Seq(GSE55709)/Homer	CCWGGAATGY	-0.7294	8	0.1739	1660.6	0.1631	0.482198	1	0.935202
Unknown(Homeobox)/Limb-p300-ChIP-Seq/Homer	SSCMATWAAA	-0.7225	25	0.5435	5393.8	0.5297	0.485537	1	0.935202
Nkx2.5(Homeobox)/HL1-Nkx2.5.biotin-ChIP-Seq(GSE21529)/Homer	RRSCACTYAA	-0.7224	31	0.6739	6713.2	0.6593	0.485585	1	0.935202
Nkx3.1(Homeobox)/LNCaP-Nkx3.1-ChIP-Seq(GSE28264)/Homer	AAGCACTTAA	-0.7134	34	0.7391	7381.8	0.725	0.489975	1	0.936113
HLF(bZIP)/HSC-HLF.Flag-ChIP-Seq(GSE69817)/Homer	RTTATGYAAB	-0.7109	30	0.6522	6503.4	0.6387	0.491202	1	0.936113
Egr2(Zf)/Thymocytes-Egr2-ChIP-Seq(GSE34254)/Homer	NGCGTGGGCGGR	-0.7023	2	0.0435	365.8	0.0359	0.495444	1	0.938346
Zic3(Zf)/mES-Zic3-ChIP-Seq(GSE37889)/Homer	GGCCYCCTGCTGDGH	-0.6981	5	0.1087	1023.6	0.1005	0.49753	1	0.938346
Atf2(bZIP)/3T3L1-Atf2-ChIP-Seq(GSE56872)/Homer	NRRTGACGTCAT	-0.6789	10	0.2174	2135.5	0.2097	0.507175	1	0.945905
E2F1(E2F)/Hela-E2F1-ChIP-Seq(GSE22478)/Homer	CWGGCGGGAA	-0.6748	3	0.0652	595.4	0.0585	0.509258	1	0.945905
Sox4(HMG)/proB-Sox4-ChIP-Seq(GSE50066)/Homer	YCTTTGTTCC	-0.6692	17	0.3696	3684.5	0.3618	0.512118	1	0.945905
Pbx3(Homeobox)/GM12878-PBX3-ChIP-Seq(GSE32465)/Homer	SCTGTCAMTCAN	-0.6664	6	0.1304	1262.4	0.124	0.513554	1	0.945905
Foxo1(Forkhead)/RAW-Foxo1-ChIP-Seq(Fan_et_al.)/Homer	CTGTTTAC	-0.6645	37	0.8043	8079.8	0.7935	0.514531	1	0.945905
Nr5a2(NR)/mES-Nr5a2-ChIP-Seq(GSE19019)/Homer	BTCAAGGTCA	-0.6456	4	0.087	831.6	0.0817	0.524348	1	0.947451
HOXD13(Homeobox)/Chicken-Hoxd13-ChIP-Seq(GSE38910)/Homer	NCYAATAAAA	-0.6341	36	0.7826	7885.3	0.7744	0.530413	1	0.947451
Lhx2(Homeobox)/HFSC-Lhx2-ChIP-Seq(GSE48068)/Homer	TAATTAGN	-0.6322	32	0.6957	7013	0.6887	0.531421	1	0.947451
Pit1(Homeobox)/GCrat-Pit1-ChIP-Seq(GSE58009)/Homer	ATGMATATDC	-0.6312	34	0.7391	7451.8	0.7318	0.531953	1	0.947451
LRF(Zf)/Erythroblasts-ZBTB7A-ChIP-Seq(GSE74977)/Homer	AAGACCCYYN	-0.6248	11	0.2391	2400.4	0.2357	0.535368	1	0.947451
p73(p53)/Trachea-p73-ChIP-Seq(PRJNA310161)/Homer	NRRRCAWGTCCDGRCATGYY	-0.6234	1	0.0217	168.7	0.0166	0.536119	1	0.947451
MYB(HTH)/ERMYB-Myb-ChIPSeq(GSE22095)/Homer	GGCVGTTR	-0.6222	34	0.7391	7459.1	0.7326	0.536762	1	0.947451
ZNF519(Zf)/HEK293-ZNF519.GFP-ChIP-Seq(GSE58341)/Homer	GAGSCCGAGC	-0.6199	2	0.0435	395.1	0.0388	0.537998	1	0.947451
Brn2(POU,Homeobox)/NPC-Brn2-ChIP-Seq(GSE35496)/Homer	ATGAATATTC	-0.6162	6	0.1304	1295.4	0.1272	0.539993	1	0.947451
E2F7(E2F)/Hela-E2F7-ChIP-Seq(GSE32673)/Homer	VDTTTCCCGCCA	-0.6097	2	0.0435	399	0.0392	0.543514	1	0.947451
Tbet(T-box)/CD8-Tbet-ChIP-Seq(GSE33802)/Homer	AGGTGTGAAM	-0.6088	24	0.5217	5283.9	0.5189	0.544003	1	0.947451
Mef2d(MADS)/Retina-Mef2d-ChIP-Seq(GSE61391)/Homer	GCTATTTTTAGC	-0.5994	9	0.1957	1977.2	0.1942	0.549141	1	0.950153
Olig2(bHLH)/Neuron-Olig2-ChIP-Seq(GSE30882)/Homer	RCCATMTGTT	-0.592	29	0.6304	6396.2	0.6282	0.55322	1	0.950153
OCT4-SOX2-TCF-NANOG(POU,Homeobox,HMG)/mES-Oct4-ChIP-Seq(GSE11431)/Homer	ATTTGCATAACAATG	-0.5917	11	0.2391	2429.3	0.2386	0.553386	1	0.950153
Prop1(Homeobox)/GHFT1-PROP1.biotin-ChIP-Seq(GSE77302)/Homer	NTAATBNAATTA	-0.5835	30	0.6522	6623.7	0.6505	0.557942	1	0.953411
YY1(Zf)/Promoter/Homer	CAAGATGGCGGC	-0.5714	3	0.0652	645.7	0.0634	0.564734	1	0.953411
ZNF669(Zf)/HEK293-ZNF669.GFP-ChIP-Seq(GSE58341)/Homer	GARTGGTCATCGCCC	-0.5605	1	0.0217	185.1	0.0182	0.570924	1	0.953411
SCL(bHLH)/HPC7-Scl-ChIP-Seq(GSE13511)/Homer	AVCAGCTG	-0.5566	42	0.913	9236.6	0.9071	0.573154	1	0.953411
Gfi1b(Zf)/HPC7-Gfi1b-ChIP-Seq(GSE22178)/Homer	MAATCACTGC	-0.5564	14	0.3043	3130.6	0.3075	0.573269	1	0.953411
GSC(Homeobox)/FrogEmbryos-GSC-ChIP-Seq(DRA000576)/Homer	RGGATTAR	-0.5544	27	0.587	5998.7	0.5891	0.574417	1	0.953411
Etv2(ETS)/ES-ER71-ChIP-Seq(GSE59402)/Homer(0.967)	NNAYTTCCTGHN	-0.5498	13	0.2826	2914.4	0.2862	0.577065	1	0.953411
IRF3(IRF)/BMDM-Irf3-ChIP-Seq(GSE67343)/Homer	AGTTTCAKTTTC	-0.5479	9	0.1957	2021.7	0.1986	0.578163	1	0.953411
CRE(bZIP)/Promoter/Homer	CSGTGACGTCAC	-0.5467	8	0.1739	1797.7	0.1766	0.578857	1	0.953411
Hand2(bHLH)/Mesoderm-Hand2-ChIP-Seq(GSE61475)/Homer	TGACANARRCCAGRC	-0.5346	6	0.1304	1355	0.1331	0.585904	1	0.955226
HNF6(Homeobox)/Liver-Hnf6-ChIP-Seq(ERP000394)/Homer	NTATYGATCH	-0.5345	21	0.4565	4703.2	0.4619	0.585962	1	0.955226
STAT4(Stat)/CD4-Stat4-ChIP-Seq(GSE22104)/Homer	NYTTCCWGGAAR	-0.5182	16	0.3478	3615.8	0.3551	0.595592	1	0.955226
RAR:RXR(NR),DR5/ES-RAR-ChIP-Seq(GSE56893)/Homer	AGGTCAAGGTCA	-0.5179	1	0.0217	198.2	0.0195	0.59577	1	0.955226
IRF:BATF(IRF:bZIP)/pDC-Irf8-ChIP-Seq(GSE66899)/Homer	CTTTCANTATGACTV	-0.5034	4	0.087	917	0.0901	0.604472	1	0.955226
CEBP:CEBP(bZIP)/MEF-Chop-ChIP-Seq(GSE35681)/Homer	NTNATGCAAYMNNHTGMAAY	-0.5003	5	0.1087	1151.5	0.1131	0.606349	1	0.955226
PU.1-IRF(ETS:IRF)/Bcell-PU.1-ChIP-Seq(GSE21512)/Homer	MGGAAGTGAAAC	-0.4966	20	0.4348	4526.9	0.4446	0.608596	1	0.955226
Tbx5(T-box)/HL1-Tbx5.biotin-ChIP-Seq(GSE21529)/Homer	AGGTGTCA	-0.4962	35	0.7609	7794.2	0.7655	0.60884	1	0.955226
Tcf4(HMG)/Hct116-Tcf4-ChIP-Seq(SRA012054)/Homer	ASATCAAAGGVA	-0.4898	9	0.1957	2075.8	0.2039	0.612749	1	0.955226
Bcl6(Zf)/Liver-Bcl6-ChIP-Seq(GSE31578)/Homer	NNNCTTTCCAGGAAA	-0.4864	15	0.3261	3428.7	0.3367	0.614836	1	0.955226
FOXP1(Forkhead)/H9-FOXP1-ChIP-Seq(GSE31006)/Homer	NYYTGTTTACHN	-0.4824	22	0.4783	4985	0.4896	0.6173	1	0.955226
Sox17(HMG)/Endoderm-Sox17-ChIP-Seq(GSE61475)/Homer	CCATTGTTYB	-0.4767	18	0.3913	4107.4	0.4034	0.620829	1	0.955226
FOXA1(Forkhead)/MCF7-FOXA1-ChIP-Seq(GSE26831)/Homer	WAAGTAAACA	-0.4764	35	0.7609	7814.3	0.7674	0.621015	1	0.955226
Atf1(bZIP)/K562-ATF1-ChIP-Seq(GSE31477)/Homer	GATGACGTCA	-0.475	20	0.4348	4552.5	0.4471	0.621885	1	0.955226
KLF6(Zf)/PDAC-KLF6-ChIP-Seq(GSE64557)/Homer	MKGGGYGTGGCC	-0.4706	9	0.1957	2094	0.2057	0.624627	1	0.955226
NeuroD1(bHLH)/Islet-NeuroD1-ChIP-Seq(GSE30298)/Homer	GCCATCTGTT	-0.4689	10	0.2174	2323.4	0.2282	0.62569	1	0.955226
Erra(NR)/HepG2-Erra-ChIP-Seq(GSE31477)/Homer	CAAAGGTCAG	-0.4684	20	0.4348	4560.5	0.4479	0.626003	1	0.955226
EHF(ETS)/LoVo-EHF-ChIP-Seq(GSE49402)/Homer	AVCAGGAAGT	-0.4626	19	0.413	4346	0.4268	0.629644	1	0.955226
X-box(HTH)/NPC-H3K4me1-ChIP-Seq(GSE16256)/Homer	GGTTGCCATGGCAA	-0.4564	2	0.0435	470.8	0.0462	0.63356	1	0.955226
Sox9(HMG)/Limb-SOX9-ChIP-Seq(GSE73225)/Homer	AGGVNCCTTTGT	-0.4523	14	0.3043	3244.2	0.3186	0.636163	1	0.955226
HNF1b(Homeobox)/PDAC-HNF1B-ChIP-Seq(GSE64557)/Homer	GTTAATNATTAA	-0.4502	11	0.2391	2571	0.2525	0.637501	1	0.955226
Cux2(Homeobox)/Liver-Cux2-ChIP-Seq(GSE35985)/Homer	HNRAATCAAT	-0.4499	18	0.3913	4140.2	0.4066	0.637692	1	0.955226
NF1-halfsite(CTF)/LNCaP-NF1-ChIP-Seq(Unpublished)/Homer	YTGCCAAG	-0.44	17	0.3696	3930.3	0.386	0.644036	1	0.960209
ZNF317(Zf)/HEK293-ZNF317.GFP-ChIP-Seq(GSE58341)/Homer	GTCWGCTGTYYCTCT	-0.4365	2	0.0435	481.5	0.0473	0.646294	1	0.960209
TR4(NR),DR1/Hela-TR4-ChIP-Seq(GSE24685)/Homer	GAGGTCAAAGGTCA	-0.4265	1	0.0217	231.4	0.0227	0.65279	1	0.965917
E-box(bHLH)/Promoter/Homer	SSGGTCACGTGA	-0.4193	2	0.0435	491.5	0.0483	0.657507	1	0.967046
Gata1(Zf)/K562-GATA1-ChIP-Seq(GSE18829)/Homer	SAGATAAGRV	-0.414	12	0.2609	2839.8	0.2789	0.661001	1	0.967046
PU.1:IRF8(ETS:IRF)/pDC-Irf8-ChIP-Seq(GSE66899)/Homer	GGAAGTGAAAST	-0.3973	3	0.0652	754.4	0.0741	0.672132	1	0.967046
Smad4(MAD)/ESC-SMAD4-ChIP-Seq(GSE29422)/Homer	VBSYGTCTGG	-0.3938	23	0.5	5319.1	0.5224	0.674489	1	0.967046
ZEB1(Zf)/PDAC-ZEB1-ChIP-Seq(GSE64557)/Homer	VCAGGTRDRY	-0.3925	19	0.413	4438.7	0.4359	0.675366	1	0.967046
FXR(NR),IR1/Liver-FXR-ChIP-Seq(Chong_et_al.)/Homer	AGGTCANTGACCTB	-0.3907	3	0.0652	759.9	0.0746	0.676583	1	0.967046
ELF3(ETS)/PDAC-ELF3-ChIP-Seq(GSE64557)/Homer	ANCAGGAAGT	-0.39	11	0.2391	2641.1	0.2594	0.677057	1	0.967046
Reverb(NR),DR2/RAW-Reverba.biotin-ChIP-Seq(GSE45914)/Homer	GTRGGTCASTGGGTCA	-0.3894	1	0.0217	247.4	0.0243	0.677463	1	0.967046
ETS:E-box(ETS,bHLH)/HPC7-Scl-ChIP-Seq(GSE22178)/Homer	AGGAARCAGCTG	-0.3894	1	0.0217	247.6	0.0243	0.677463	1	0.967046
FOXA1(Forkhead)/LNCAP-FOXA1-ChIP-Seq(GSE27824)/Homer	WAAGTAAACA	-0.3732	37	0.8043	8345.2	0.8196	0.688528	1	0.979
RUNX2(Runt)/PCa-RUNX2-ChIP-Seq(GSE33889)/Homer	NWAACCACADNN	-0.3563	15	0.3261	3595.1	0.3531	0.700263	1	0.983276
GRHL2(CP2)/HBE-GRHL2-ChIP-Seq(GSE46194)/Homer	AAACYKGTTWDACMRGTTTB	-0.3548	7	0.1522	1756.5	0.1725	0.701314	1	0.983276
STAT6(Stat)/Macrophage-Stat6-ChIP-Seq(GSE38377)/Homer	TTCCKNAGAA	-0.3506	9	0.1957	2230.7	0.2191	0.704265	1	0.983276
Pit1+1bp(Homeobox)/GCrat-Pit1-ChIP-Seq(GSE58009)/Homer	ATGCATAATTCA	-0.3326	19	0.413	4527.8	0.4447	0.717057	1	0.983276
Brachyury(T-box)/Mesoendoderm-Brachyury-ChIP-exo(GSE54963)/Homer	ANTTMRCASBNNNGTGYKAAN	-0.3275	6	0.1304	1551	0.1523	0.720723	1	0.983276
HOXB13(Homeobox)/ProstateTumor-HOXB13-ChIP-Seq(GSE56288)/Homer	TTTTATKRGG	-0.3243	32	0.6957	7360	0.7228	0.723033	1	0.983276
FOXK1(Forkhead)/HEK293-FOXK1-ChIP-Seq(GSE51673)/Homer	NVWTGTTTAC	-0.323	35	0.7609	7990.2	0.7847	0.723974	1	0.983276
Rfx6(HTH)/Min6b1-Rfx6.HA-ChIP-Seq(GSE62844)/Homer	TGTTKCCTAGCAACM	-0.318	10	0.2174	2507.7	0.2463	0.727603	1	0.983276
Barx1(Homeobox)/Stomach-Barx1.3xFlag-ChIP-Seq(GSE69483)/Homer	AAACMATTAN	-0.3177	20	0.4348	4773.2	0.4688	0.727821	1	0.983276
Lhx1(Homeobox)/EmbryoCarcinoma-Lhx1-ChIP-Seq(GSE70957)/Homer	NNYTAATTAR	-0.3162	33	0.7174	7582.1	0.7446	0.728914	1	0.983276
Otx2(Homeobox)/EpiLC-Otx2-ChIP-Seq(GSE56098)/Homer	NYTAATCCYB	-0.3154	17	0.3696	4108.2	0.4035	0.729497	1	0.983276
BORIS(Zf)/K562-CTCFL-ChIP-Seq(GSE32465)/Homer	CNNBRGCGCCCCCTGSTGGC	-0.3152	4	0.087	1075.2	0.1056	0.729643	1	0.983276
GABPA(ETS)/Jurkat-GABPa-ChIP-Seq(GSE17954)/Homer	RACCGGAAGT	-0.3142	12	0.2609	2975.9	0.2923	0.730373	1	0.983276
Elk1(ETS)/Hela-Elk1-ChIP-Seq(GSE31477)/Homer	HACTTCCGGY	-0.3131	10	0.2174	2514.7	0.247	0.731177	1	0.983276
BMYB(HTH)/Hela-BMYB-ChIP-Seq(GSE27030)/Homer	NHAACBGYYV	-0.3119	32	0.6957	7378.1	0.7246	0.732055	1	0.983276
PAX3:FKHR-fusion(Paired,Homeobox)/Rh4-PAX3:FKHR-ChIP-Seq(GSE19063)/Homer	ACCRTGACTAATTNN	-0.3014	6	0.1304	1582.6	0.1554	0.739782	1	0.990002
Tbox:Smad(T-box,MAD)/ESCd5-Smad2_3-ChIP-Seq(GSE29422)/Homer	AGGTGHCAGACA	-0.2854	2	0.0435	587.8	0.0577	0.751714	1	0.992833
Klf4(Zf)/mES-Klf4-ChIP-Seq(GSE11431)/Homer	GCCACACCCA	-0.2816	3	0.0652	856.3	0.0841	0.754575	1	0.992833
ZBTB18(Zf)/HEK293-ZBTB18.GFP-ChIP-Seq(GSE58341)/Homer	AACATCTGGA	-0.2789	7	0.1522	1854.6	0.1821	0.756616	1	0.992833
KLF10(Zf)/HEK293-KLF10.GFP-ChIP-Seq(GSE58341)/Homer	GGGGGTGTGTCC	-0.2767	8	0.1739	2097.2	0.206	0.758282	1	0.992833
Lhx3(Homeobox)/Neuron-Lhx3-ChIP-Seq(GSE31456)/Homer	ADBTAATTAR	-0.2757	38	0.8261	8663.1	0.8508	0.759041	1	0.992833
FOXM1(Forkhead)/MCF7-FOXM1-ChIP-Seq(GSE72977)/Homer	TRTTTACTTW	-0.2708	32	0.6957	7441.8	0.7309	0.762769	1	0.992833
Twist(bHLH)/HMLE-TWIST1-ChIP-Seq(Chang_et_al)/Homer	VCAKCTGGNNNCCAGMTGBN	-0.2669	1	0.0217	316.1	0.031	0.76575	1	0.992833
Pax7(Paired,Homeobox)/Myoblast-Pax7-ChIP-Seq(GSE25064)/Homer	TAATCAATTA	-0.2641	5	0.1087	1385.7	0.1361	0.767897	1	0.992833
Foxf1(Forkhead)/Lung-Foxf1-ChIP-Seq(GSE77951)/Homer	WWATRTAAACAN	-0.2628	35	0.7609	8074.2	0.793	0.768896	1	0.992833
FoxL2(Forkhead)/Ovary-FoxL2-ChIP-Seq(GSE60858)/Homer	WWTRTAAACAVG	-0.2616	33	0.7174	7664.9	0.7528	0.769819	1	0.992833
Foxa2(Forkhead)/Liver-Foxa2-ChIP-Seq(GSE25694)/Homer	CYTGTTTACWYW	-0.2589	27	0.587	6403.8	0.6289	0.7719	1	0.992833
Mef2c(MADS)/GM12878-Mef2c-ChIP-Seq(GSE32465)/Homer	DCYAAAAATAGM	-0.2451	16	0.3478	4008.6	0.3937	0.782626	1	1
PAX5(Paired,Homeobox),condensed/GM12878-PAX5-ChIP-Seq(GSE32465)/Homer	GTCACGCTCSCTGM	-0.2375	1	0.0217	338.8	0.0333	0.788597	1	1
E2F3(E2F)/MEF-E2F3-ChIP-Seq(GSE71376)/Homer	BTKGGCGGGAAA	-0.2351	5	0.1087	1426.4	0.1401	0.790492	1	1
PAX5(Paired,Homeobox)/GM12878-PAX5-ChIP-Seq(GSE32465)/Homer	GCAGCCAAGCRTGACH	-0.2294	3	0.0652	916	0.09	0.79501	1	1
AP-2alpha(AP2)/Hela-AP2alpha-ChIP-Seq(GSE31477)/Homer	ATGCCCTGAGGC	-0.2282	2	0.0435	643.2	0.0632	0.795965	1	1
GFY(?)/Promoter/Homer	ACTACAATTCCC	-0.2265	1	0.0217	347.8	0.0342	0.797319	1	1
PU.1(ETS)/ThioMac-PU.1-ChIP-Seq(GSE21512)/Homer	AGAGGAAGTG	-0.2175	5	0.1087	1453.4	0.1427	0.804528	1	1
bZIP:IRF(bZIP,IRF)/Th17-BatF-ChIP-Seq(GSE39756)/Homer	NAGTTTCABTHTGACTNW	-0.2097	11	0.2391	2927.1	0.2875	0.810827	1	1
Tbr1(T-box)/Cortex-Tbr1-ChIP-Seq(GSE71384)/Homer	AAGGTGTKAA	-0.2042	28	0.6087	6725	0.6605	0.815299	1	1
NF1:FOXA1(CTF,Forkhead)/LNCAP-FOXA1-ChIP-Seq(GSE27824)/Homer	WNTGTTTRYTTTGGCA	-0.1948	1	0.0217	376.6	0.037	0.822999	1	1
E2A(bHLH),near_PU.1/Bcell-PU.1-ChIP-Seq(GSE21512)/Homer	NVCACCTGBN	-0.1847	12	0.2609	3217.8	0.316	0.831354	1	1
Rfx1(HTH)/NPC-H3K4me1-ChIP-Seq(GSE16256)/Homer	KGTTGCCATGGCAA	-0.1816	2	0.0435	700.7	0.0688	0.833935	1	1
Foxo3(Forkhead)/U2OS-Foxo3-ChIP-Seq(E-MTAB-2701)/Homer	DGTAAACA	-0.1782	29	0.6304	6992.4	0.6867	0.836775	1	1
EKLF(Zf)/Erythrocyte-Klf1-ChIP-Seq(GSE20478)/Homer	NWGGGTGTGGCY	-0.1662	1	0.0217	407.3	0.04	0.846877	1	1
ZNF143|STAF(Zf)/CUTLL-ZNF143-ChIP-Seq(GSE29600)/Homer	ATTTCCCAGVAKSCY	-0.1616	2	0.0435	729.9	0.0717	0.850781	1	1
Fli1(ETS)/CD8-FLI-ChIP-Seq(GSE20898)/Homer	NRYTTCCGGH	-0.1561	16	0.3478	4215.6	0.414	0.855474	1	1
ETS1(ETS)/Jurkat-ETS1-ChIP-Seq(GSE17954)/Homer	ACAGGAAGTG	-0.1466	13	0.2826	3550.4	0.3487	0.863639	1	1
Ets1-distal(ETS)/CD4+-PolII-ChIP-Seq(Barski_et_al.)/Homer	MACAGGAAGT	-0.1437	3	0.0652	1050	0.1031	0.866148	1	1
Eomes(T-box)/H9-Eomes-ChIP-Seq(GSE26097)/Homer	ATTAACACCT	-0.1429	33	0.7174	7895.2	0.7754	0.866841	1	1
RUNX(Runt)/HPC7-Runx1-ChIP-Seq(GSE22178)/Homer	SAAACCACAG	-0.1367	11	0.2391	3106.3	0.3051	0.872232	1	1
Rfx2(HTH)/LoVo-RFX2-ChIP-Seq(GSE49402)/Homer	GTTGCCATGGCAACM	-0.1296	1	0.0217	456.5	0.0448	0.878447	1	1
Mef2a(MADS)/HL1-Mef2a.biotin-ChIP-Seq(GSE21529)/Homer	CYAAAAATAG	-0.1243	11	0.2391	3144.5	0.3088	0.883115	1	1
CRX(Homeobox)/Retina-Crx-ChIP-Seq(GSE20012)/Homer	GCTAATCC	-0.1233	34	0.7391	8142.8	0.7997	0.883998	1	1
CEBP:AP1(bZIP)/ThioMac-CEBPb-ChIP-Seq(GSE21512)/Homer	DRTGTTGCAA	-0.1214	19	0.413	4999.6	0.491	0.88568	1	1
Pax7(Paired,Homeobox),longest/Myoblast-Pax7-ChIP-Seq(GSE25064)/Homer	NTAATTDGCYAATTANNWWD	-0.119	1	0.0217	473.5	0.0465	0.887808	1	1
THRa(NR)/C17.2-THRa-ChIP-Seq(GSE38347)/Homer	GGTCANYTGAGGWCA	-0.1165	2	0.0435	810.7	0.0796	0.89003	1	1
STAT5(Stat)/mCD4+-Stat5-ChIP-Seq(GSE12346)/Homer	RTTTCTNAGAAA	-0.1144	3	0.0652	1114.9	0.1095	0.891901	1	1
Pax7(Paired,Homeobox),long/Myoblast-Pax7-ChIP-Seq(GSE25064)/Homer	TAATCHGATTAC	-0.1132	1	0.0217	483.8	0.0475	0.892972	1	1
STAT6(Stat)/CD4-Stat6-ChIP-Seq(GSE22104)/Homer	ABTTCYYRRGAA	-0.1131	8	0.1739	2446.8	0.2403	0.893061	1	1
PAX6(Paired,Homeobox)/Forebrain-Pax6-ChIP-Seq(GSE66961)/Homer	NGTGTTCAVTSAAGCGKAAA	-0.1126	1	0.0217	484.1	0.0475	0.893508	1	1
PRDM1(Zf)/Hela-PRDM1-ChIP-Seq(GSE31477)/Homer	ACTTTCACTTTC	-0.1059	9	0.1957	2719.3	0.2671	0.899515	1	1
Meis1(Homeobox)/MastCells-Meis1-ChIP-Seq(GSE48085)/Homer	VGCTGWCAVB	-0.1021	23	0.5	5947	0.5841	0.902939	1	1
Pitx1:Ebox(Homeobox,bHLH)/Hindlimb-Pitx1-ChIP-Seq(GSE41591)/Homer	YTAATTRAWWCCAGATGT	-0.1009	5	0.1087	1708.1	0.1678	0.904023	1	1
GATA(Zf),IR4/iTreg-Gata3-ChIP-Seq(GSE20898)/Homer	NAGATWNBNATCTNN	-0.1009	1	0.0217	506.9	0.0498	0.904023	1	1
Pax8(Paired,Homeobox)/Thyroid-Pax8-ChIP-Seq(GSE26938)/Homer	GTCATGCHTGRCTGS	-0.09644	1	0.0217	515.3	0.0506	0.908064	1	1
Oct4:Sox17(POU,Homeobox,HMG)/F9-Sox17-ChIP-Seq(GSE44553)/Homer	CCATTGTATGCAAAT	-0.09035	4	0.087	1467	0.1441	0.913611	1	1
EBF1(EBF)/Near-E2A-ChIP-Seq(GSE21512)/Homer	GTCCCCWGGGGA	-0.08904	2	0.0435	876.1	0.086	0.914809	1	1
ELF5(ETS)/T47D-ELF5-ChIP-Seq(GSE30407)/Homer	ACVAGGAAGT	-0.08676	9	0.1957	2792.3	0.2742	0.916897	1	1
ETV1(ETS)/GIST48-ETV1-ChIP-Seq(GSE22441)/Homer	AACCGGAAGT	-0.08584	15	0.3261	4233	0.4157	0.917741	1	1
Elk4(ETS)/Hela-Elk4-ChIP-Seq(GSE31477)/Homer	NRYTTCCGGY	-0.07868	9	0.1957	2827.3	0.2777	0.924336	1	1
ETS(ETS)/Promoter/Homer	AACCGGAAGT	-0.06391	4	0.087	1568.4	0.154	0.938089	1	1
GATA3(Zf),DR4/iTreg-Gata3-ChIP-Seq(GSE20898)/Homer	AGATGKDGAGATAAG	-0.06202	1	0.0217	604.1	0.0593	0.939864	1	1
Oct2(POU,Homeobox)/Bcell-Oct2-ChIP-Seq(GSE21512)/Homer	ATATGCAAAT	-0.05889	9	0.1957	2928	0.2876	0.94281	1	1
JunD(bZIP)/K562-JunD-ChIP-Seq/Homer	ATGACGTCATCN	-0.05328	2	0.0435	1000.3	0.0982	0.948115	1	1
SpiB(ETS)/OCILY3-SPIB-ChIP-Seq(GSE56857)/Homer	AAAGRGGAAGTG	-0.04581	2	0.0435	1036.4	0.1018	0.955223	1	1
RBPJ:Ebox(?,bHLH)/Panc1-Rbpj1-ChIP-Seq(GSE47459)/Homer	GGGRAARRGRMCAGMTG	-0.04283	1	0.0217	679.2	0.0667	0.958074	1	1
RUNX-AML(Runt)/CD4+-PolII-ChIP-Seq(Barski_et_al.)/Homer	GCTGTGGTTW	-0.04226	9	0.1957	3039.4	0.2985	0.958621	1	1
Tcf3(HMG)/mES-Tcf3-ChIP-Seq(GSE11724)/Homer	ASWTCAAAGG	-0.02759	2	0.0435	1155.6	0.1135	0.972787	1	1
ELF1(ETS)/Jurkat-ELF1-ChIP-Seq(SRA014231)/Homer	AVCCGGAAGT	-0.0254	5	0.1087	2118.9	0.2081	0.97492	1	1
NRF(NRF)/Promoter/Homer	STGCGCATGCGC	-0.0164	1	0.0217	873.5	0.0858	0.983734	1	1

## Sheet: DE_mutYoungwtYoung_all
Motif Name	Consensus	Log P-value	# of Target Sequences with Motif(of 61)	% of Target Sequences with Motif	# of Background Sequences with Motif(of 10159)	% of Background Sequences with Motif	PValue	Bonferroni	FDR
Klf9(Zf)/GBM-Klf9-ChIP-Seq(GSE62211)/Homer	GCCACRCCCACY	-5.167	13	21.31%	995.6	9.80%	0.00570165	1	0.887636
NFkB-p65(RHD)/GM12787-p65-ChIP-Seq(GSE19485)/Homer	WGGGGATTTCCC	-4.961	14	22.95%	1141.7	11.23%	0.00700592	1	0.887636
OCT4-SOX2-TCF-NANOG(POU,Homeobox,HMG)/mES-Oct4-ChIP-Seq(GSE11431)/Homer	ATTTGCATAACAATG	-4.568	22	36.07%	2267.7	22.31%	0.0103787	1	0.887636
KLF5(Zf)/LoVo-KLF5-ChIP-Seq(GSE49402)/Homer	DGGGYGKGGC	-4.322	24	39.34%	2605	25.63%	0.0132733	1	0.887636
PGR(NR)/EndoStromal-PGR-ChIP-Seq(GSE69539)/Homer	AAGAACATWHTGTTC	-4.067	16	26.23%	1533	15.08%	0.0171287	1	0.887636
Reverb(NR),DR2/RAW-Reverba.biotin-ChIP-Seq(GSE45914)/Homer	GTRGGTCASTGGGTCA	-4.046	5	8.20%	249	2.45%	0.0174922	1	0.887636
CEBP:AP1(bZIP)/ThioMac-CEBPb-ChIP-Seq(GSE21512)/Homer	DRTGTTGCAA	-3.938	37	60.66%	4736.3	46.60%	0.0194872	1	0.887636
Pitx1(Homeobox)/Chicken-Pitx1-ChIP-Seq(GSE38910)/Homer	TAATCCCN	-3.688	61	100.00%	9564.8	94.11%	0.025022	1	0.887636
Stat3+il21(Stat)/CD4-Stat3-ChIP-Seq(GSE19198)/Homer	SVYTTCCNGGAARB	-3.679	18	29.51%	1880.8	18.51%	0.0252482	1	0.887636
IRF4(IRF)/GM12878-IRF4-ChIP-Seq(GSE32465)/Homer	ACTGAAACCA	-3.65	22	36.07%	2460.4	24.21%	0.0259911	1	0.887636
Rbpj1(?)/Panc1-Rbpj1-ChIP-Seq(GSE47459)/Homer	HTTTCCCASG	-3.328	29	47.54%	3608.2	35.50%	0.0358648	1	0.887636
GRE(NR),IR3/A549-GR-ChIP-Seq(GSE32465)/Homer	NRGVACABNVTGTYCY	-3.301	7	11.48%	521.9	5.13%	0.0368463	1	0.887636
ARE(NR)/LNCAP-AR-ChIP-Seq(GSE27824)/Homer	RGRACASNSTGTYCYB	-3.233	9	14.75%	767.8	7.55%	0.039439	1	0.887636
Mouse_Recombination_Hotspot(Zf)/Testis-DMC1-ChIP-Seq(GSE24438)/Homer	ACTYKNATTCGTGNTACTTC	-3.112	5	8.20%	321.6	3.16%	0.0445118	1	0.887636
EWS:FLI1-fusion(ETS)/SK_N_MC-EWS:FLI1-ChIP-Seq(SRA014231)/Homer	VACAGGAAAT	-3.101	18	29.51%	2006	19.74%	0.0450042	1	0.887636
EBNA1(EBV-virus)/Raji-EBNA1-ChIP-Seq(GSE30709)/Homer	GGYAGCAYDTGCTDCCCNNN	-2.948	1	1.64%	8.5	0.08%	0.0524445	1	0.887636
Chop(bZIP)/MEF-Chop-ChIP-Seq(GSE35681)/Homer	ATTGCATCAT	-2.832	16	26.23%	1782.1	17.53%	0.0588949	1	0.887636
X-box(HTH)/NPC-H3K4me1-ChIP-Seq(GSE16256)/Homer	GGTTGCCATGGCAA	-2.798	6	9.84%	465.3	4.58%	0.0609318	1	0.887636
Sp5(Zf)/mES-Sp5.Flag-ChIP-Seq(GSE72989)/Homer	RGKGGGCGGAGC	-2.75	21	34.43%	2538	24.97%	0.0639279	1	0.887636
PAX5(Paired,Homeobox),condensed/GM12878-PAX5-ChIP-Seq(GSE32465)/Homer	GTCACGCTCSCTGM	-2.727	5	8.20%	359.6	3.54%	0.0654152	1	0.887636
Rfx2(HTH)/LoVo-RFX2-ChIP-Seq(GSE49402)/Homer	GTTGCCATGGCAACM	-2.677	6	9.84%	480.6	4.73%	0.0687692	1	0.887636
Sp1(Zf)/Promoter/Homer	GGCCCCGCCCCC	-2.656	8	13.11%	729.9	7.18%	0.0702286	1	0.887636
DMRT1(DM)/Testis-DMRT1-ChIP-Seq(GSE64892)/Homer	TWGHWACAWTGTWDC	-2.64	17	27.87%	1974.1	19.42%	0.0713613	1	0.887636
GATA(Zf),IR4/iTreg-Gata3-ChIP-Seq(GSE20898)/Homer	NAGATWNBNATCTNN	-2.607	6	9.84%	489.7	4.82%	0.0737555	1	0.887636
GRE(NR),IR3/RAW264.7-GRE-ChIP-Seq(Unpublished)/Homer	VAGRACAKWCTGTYC	-2.593	11	18.03%	1136.8	11.19%	0.0747953	1	0.887636
Gata1(Zf)/K562-GATA1-ChIP-Seq(GSE18829)/Homer	SAGATAAGRV	-2.542	22	36.07%	2750.4	27.06%	0.0787088	1	0.887636
PR(NR)/T47D-PR-ChIP-Seq(GSE31130)/Homer	VAGRACAKNCTGTBC	-2.512	48	78.69%	7087.8	69.74%	0.0811059	1	0.887636
KLF14(Zf)/HEK293-KLF14.GFP-ChIP-Seq(GSE58341)/Homer	RGKGGGCGKGGC	-2.435	27	44.26%	3564.4	35.07%	0.0875977	1	0.887636
STAT4(Stat)/CD4-Stat4-ChIP-Seq(GSE22104)/Homer	NYTTCCWGGAAR	-2.413	26	42.62%	3413.4	33.59%	0.0895463	1	0.887636
MafA(bZIP)/Islet-MafA-ChIP-Seq(GSE30298)/Homer	TGCTGACTCA	-2.404	23	37.70%	2947.2	29.00%	0.0903558	1	0.887636
Stat3(Stat)/mES-Stat3-ChIP-Seq(GSE11431)/Homer	CTTCCGGGAA	-2.37	11	18.03%	1183.2	11.64%	0.0934807	1	0.887636
Fra2(bZIP)/Striatum-Fra2-ChIP-Seq(GSE43429)/Homer	GGATGACTCATC	-2.33	16	26.23%	1910.6	18.80%	0.0972957	1	0.887636
Atf4(bZIP)/MEF-Atf4-ChIP-Seq(GSE35681)/Homer	MTGATGCAAT	-2.316	19	31.15%	2362.9	23.25%	0.0986675	1	0.887636
RUNX-AML(Runt)/CD4+-PolII-ChIP-Seq(Barski_et_al.)/Homer	GCTGTGGTTW	-2.29	23	37.70%	2984.5	29.37%	0.101266	1	0.887636
ZNF669(Zf)/HEK293-ZNF669.GFP-ChIP-Seq(GSE58341)/Homer	GARTGGTCATCGCCC	-2.226	3	4.92%	190.8	1.88%	0.107959	1	0.887636
JunB(bZIP)/DendriticCells-Junb-ChIP-Seq(GSE36099)/Homer	RATGASTCAT	-2.217	18	29.51%	2241.7	22.06%	0.108935	1	0.887636
Smad3(MAD)/NPC-Smad3-ChIP-Seq(GSE36673)/Homer	TWGTCTGV	-2.18	49	80.33%	7382.3	72.64%	0.113042	1	0.887636
ZNF467(Zf)/HEK293-ZNF467.GFP-ChIP-Seq(GSE58341)/Homer	TGGGGAAGGGCM	-2.164	11	18.03%	1230.1	12.10%	0.114865	1	0.887636
Unknown(Homeobox)/Limb-p300-ChIP-Seq/Homer	SSCMATWAAA	-2.129	36	59.02%	5144.7	50.62%	0.118956	1	0.887636
STAT6(Stat)/Macrophage-Stat6-ChIP-Seq(GSE38377)/Homer	TTCCKNAGAA	-2.11	17	27.87%	2123.7	20.90%	0.121238	1	0.887636
RFX(HTH)/K562-RFX3-ChIP-Seq(SRA012198)/Homer	CGGTTGCCATGGCAAC	-2.096	5	8.20%	437.2	4.30%	0.122947	1	0.887636
BATF(bZIP)/Th17-BATF-ChIP-Seq(GSE39756)/Homer	DATGASTCAT	-2.072	21	34.43%	2747.1	27.03%	0.125934	1	0.887636
MafK(bZIP)/C2C12-MafK-ChIP-Seq(GSE36030)/Homer	GCTGASTCAGCA	-2.069	5	8.20%	441.3	4.34%	0.126312	1	0.887636
Fosl2(bZIP)/3T3L1-Fosl2-ChIP-Seq(GSE56872)/Homer	NATGASTCABNN	-2.067	9	14.75%	972.3	9.57%	0.126565	1	0.887636
HOXD13(Homeobox)/Chicken-Hoxd13-ChIP-Seq(GSE38910)/Homer	NCYAATAAAA	-2.047	50	81.97%	7611.5	74.89%	0.129122	1	0.887636
STAT1(Stat)/HelaS3-STAT1-ChIP-Seq(GSE12782)/Homer	NATTTCCNGGAAAT	-1.99	10	16.39%	1130.6	11.12%	0.136695	1	0.887636
ZNF416(Zf)/HEK293-ZNF416.GFP-ChIP-Seq(GSE58341)/Homer	WDNCTGGGCA	-1.99	14	22.95%	1711.2	16.84%	0.136695	1	0.887636
Klf4(Zf)/mES-Klf4-ChIP-Seq(GSE11431)/Homer	GCCACACCCA	-1.978	8	13.11%	853.6	8.40%	0.138346	1	0.887636
Atf2(bZIP)/3T3L1-Atf2-ChIP-Seq(GSE56872)/Homer	NRRTGACGTCAT	-1.977	17	27.87%	2165.7	21.31%	0.138484	1	0.887636
Sox17(HMG)/Endoderm-Sox17-ChIP-Seq(GSE61475)/Homer	CCATTGTTYB	-1.97	28	45.90%	3893.2	38.31%	0.139457	1	0.887636
Fox:Ebox(Forkhead,bHLH)/Panc1-Foxa2-ChIP-Seq(GSE47459)/Homer	NNNVCTGWGYAAACASN	-1.939	40	65.57%	5896.7	58.02%	0.143848	1	0.887636
CArG(MADS)/PUER-Srf-ChIP-Seq(Sullivan_et_al.)/Homer	CCATATATGGNM	-1.864	11	18.03%	1306.6	12.86%	0.155051	1	0.887636
STAT5(Stat)/mCD4+-Stat5-ChIP-Seq(GSE12346)/Homer	RTTTCTNAGAAA	-1.825	9	14.75%	1028.6	10.12%	0.161218	1	0.887636
ZNF415(Zf)/HEK293-ZNF415.GFP-ChIP-Seq(GSE58341)/Homer	GRTGMTRGAGCC	-1.815	10	16.39%	1174.3	11.55%	0.162838	1	0.887636
MITF(bHLH)/MastCells-MITF-ChIP-Seq(GSE48085)/Homer	RTCATGTGAC	-1.796	26	42.62%	3641.5	35.83%	0.165961	1	0.887636
Erra(NR)/HepG2-Erra-ChIP-Seq(GSE31477)/Homer	CAAAGGTCAG	-1.795	31	50.82%	4453.9	43.82%	0.166127	1	0.887636
Prop1(Homeobox)/GHFT1-PROP1.biotin-ChIP-Seq(GSE77302)/Homer	NTAATBNAATTA	-1.717	42	68.85%	6332.7	62.31%	0.179604	1	0.887636
ETS:E-box(ETS,bHLH)/HPC7-Scl-ChIP-Seq(GSE22178)/Homer	AGGAARCAGCTG	-1.717	3	4.92%	243	2.39%	0.179604	1	0.887636
Usf2(bHLH)/C2C12-Usf2-ChIP-Seq(GSE36030)/Homer	GTCACGTGGT	-1.691	13	21.31%	1653.6	16.27%	0.184335	1	0.887636
Egr1(Zf)/K562-Egr1-ChIP-Seq(GSE32465)/Homer	TGCGTGGGYG	-1.659	11	18.03%	1364.6	13.43%	0.190329	1	0.887636
Atf3(bZIP)/GBM-ATF3-ChIP-Seq(GSE33912)/Homer	DATGASTCATHN	-1.658	21	34.43%	2901.8	28.55%	0.19052	1	0.887636
KLF10(Zf)/HEK293-KLF10.GFP-ChIP-Seq(GSE58341)/Homer	GGGGGTGTGTCC	-1.648	17	27.87%	2279.1	22.43%	0.192434	1	0.887636
IRF2(IRF)/Erythroblas-IRF2-ChIP-Seq(GSE36985)/Homer	GAAASYGAAASY	-1.647	6	9.84%	647.5	6.37%	0.192627	1	0.887636
Sox10(HMG)/SciaticNerve-Sox3-ChIP-Seq(GSE35132)/Homer	CCWTTGTYYB	-1.635	40	65.57%	6027.1	59.30%	0.194952	1	0.887636
PPARE(NR),DR1/3T3L1-Pparg-ChIP-Seq(GSE13511)/Homer	TGACCTTTGCCCCA	-1.632	14	22.95%	1825	17.96%	0.195538	1	0.887636
Rfx6(HTH)/Min6b1-Rfx6.HA-ChIP-Seq(GSE62844)/Homer	TGTTKCCTAGCAACM	-1.628	18	29.51%	2442.4	24.03%	0.196322	1	0.887636
NFkB-p50,p52(RHD)/Monocyte-p50-ChIP-Chip(Schreiber_et_al.)/Homer	GGGGGAATCCCC	-1.625	2	3.28%	135.2	1.33%	0.196912	1	0.887636
Sox9(HMG)/Limb-SOX9-ChIP-Seq(GSE73225)/Homer	AGGVNCCTTTGT	-1.613	22	36.07%	3078.6	30.29%	0.199289	1	0.887636
CEBP:CEBP(bZIP)/MEF-Chop-ChIP-Seq(GSE35681)/Homer	NTNATGCAAYMNNHTGMAAY	-1.609	9	14.75%	1084	10.67%	0.200088	1	0.887636
Bcl6(Zf)/Liver-Bcl6-ChIP-Seq(GSE31578)/Homer	NNNCTTTCCAGGAAA	-1.609	23	37.70%	3239.7	31.88%	0.200088	1	0.887636
Slug(Zf)/Mesoderm-Snai2-ChIP-Seq(GSE61475)/Homer	SNGCACCTGCHS	-1.607	11	18.03%	1380	13.58%	0.200488	1	0.887636
PAX3:FKHR-fusion(Paired,Homeobox)/Rh4-PAX3:FKHR-ChIP-Seq(GSE19063)/Homer	ACCRTGACTAATTNN	-1.606	12	19.67%	1530.2	15.06%	0.200689	1	0.887636
Fli1(ETS)/CD8-FLI-ChIP-Seq(GSE20898)/Homer	NRYTTCCGGH	-1.593	29	47.54%	4215.2	41.48%	0.203315	1	0.887636
HLF(bZIP)/HSC-HLF.Flag-ChIP-Seq(GSE69817)/Homer	RTTATGYAAB	-1.575	41	67.21%	6225.3	61.25%	0.207008	1	0.887636
TEAD(TEA)/Fibroblast-PU.1-ChIP-Seq(Unpublished)/Homer	YCWGGAATGY	-1.575	17	27.87%	2307.2	22.70%	0.207008	1	0.887636
Gata2(Zf)/K562-GATA2-ChIP-Seq(GSE18829)/Homer	BBCTTATCTS	-1.565	23	37.70%	3258.9	32.07%	0.209088	1	0.887636
HNF1b(Homeobox)/PDAC-HNF1B-ChIP-Seq(GSE64557)/Homer	GTTAATNATTAA	-1.554	18	29.51%	2471.4	24.32%	0.211401	1	0.887636
E2A(bHLH),near_PU.1/Bcell-PU.1-ChIP-Seq(GSE21512)/Homer	NVCACCTGBN	-1.528	23	37.70%	3274.5	32.22%	0.216969	1	0.887636
Foxh1(Forkhead)/hESC-FOXH1-ChIP-Seq(GSE29422)/Homer	NNTGTGGATTSS	-1.505	30	49.18%	4420.3	43.49%	0.222017	1	0.887636
NPAS2(bHLH)/Liver-NPAS2-ChIP-Seq(GSE39860)/Homer	KCCACGTGAC	-1.502	26	42.62%	3769.8	37.09%	0.222684	1	0.887636
Sox2(HMG)/mES-Sox2-ChIP-Seq(GSE11431)/Homer	BCCATTGTTC	-1.494	28	45.90%	4098.6	40.33%	0.224473	1	0.887636
Mef2c(MADS)/GM12878-Mef2c-ChIP-Seq(GSE32465)/Homer	DCYAAAAATAGM	-1.487	26	42.62%	3776.8	37.16%	0.22605	1	0.887636
IRF8(IRF)/BMDM-IRF8-ChIP-Seq(GSE77884)/Homer	GRAASTGAAAST	-1.485	12	19.67%	1570.4	15.45%	0.226502	1	0.887636
LRF(Zf)/Erythroblasts-ZBTB7A-ChIP-Seq(GSE74977)/Homer	AAGACCCYYN	-1.476	17	27.87%	2346	23.08%	0.22855	1	0.887636
FOXK2(Forkhead)/U2OS-FOXK2-ChIP-Seq(E-MTAB-2204)/Homer	SCHTGTTTACAT	-1.462	36	59.02%	5435.4	53.48%	0.231772	1	0.887636
NFkB-p65-Rel(RHD)/ThioMac-LPS-Expression(GSE23622)/Homer	GGAAATTCCC	-1.461	2	3.28%	151.2	1.49%	0.232004	1	0.887636
GLI3(Zf)/Limb-GLI3-ChIP-Chip(GSE11077)/Homer	CGTGGGTGGTCC	-1.461	2	3.28%	151.4	1.49%	0.232004	1	0.887636
ISRE(IRF)/ThioMac-LPS-Expression(GSE23622)/Homer	AGTTTCASTTTC	-1.461	4	6.56%	409.3	4.03%	0.232004	1	0.887636
Nkx2.1(Homeobox)/LungAC-Nkx2.1-ChIP-Seq(GSE43252)/Homer	RSCACTYRAG	-1.45	49	80.33%	7666.4	75.43%	0.23457	1	0.887636
EBF(EBF)/proBcell-EBF-ChIP-Seq(GSE21978)/Homer	DGTCCCYRGGGA	-1.443	2	3.28%	154	1.52%	0.236218	1	0.887636
RAR:RXR(NR),DR5/ES-RAR-ChIP-Seq(GSE56893)/Homer	RGGTCADNNAGAGGTCAV	-1.442	1	1.64%	44.1	0.43%	0.236454	1	0.887636
Nr5a2(NR)/Pancreas-LRH1-ChIP-Seq(GSE34295)/Homer	BTCAAGGTCA	-1.423	10	16.39%	1288.2	12.68%	0.24099	1	0.887636
ZNF143|STAF(Zf)/CUTLL-ZNF143-ChIP-Seq(GSE29600)/Homer	ATTTCCCAGVAKSCY	-1.42	6	9.84%	698.7	6.87%	0.241714	1	0.887636
MafB(bZIP)/BMM-Mafb-ChIP-Seq(GSE75722)/Homer	WNTGCTGASTCAGCANWTTY	-1.418	11	18.03%	1441.9	14.19%	0.242198	1	0.887636
c-Jun-CRE(bZIP)/K562-cJun-ChIP-Seq(GSE31477)/Homer	ATGACGTCATCY	-1.394	14	22.95%	1911.4	18.81%	0.248081	1	0.887636
Elk1(ETS)/Hela-Elk1-ChIP-Seq(GSE31477)/Homer	HACTTCCGGY	-1.389	18	29.51%	2540.2	24.99%	0.249325	1	0.887636
Rfx1(HTH)/NPC-H3K4me1-ChIP-Seq(GSE16256)/Homer	KGTTGCCATGGCAA	-1.387	6	9.84%	706.1	6.95%	0.249824	1	0.887636
Atoh1(bHLH)/Cerebellum-Atoh1-ChIP-Seq(GSE22111)/Homer	VNRVCAGCTGGY	-1.385	22	36.07%	3179	31.28%	0.250324	1	0.887636
TATA-Box(TBP)/Promoter/Homer	CCTTTTAWAGSC	-1.375	43	70.49%	6662.5	65.56%	0.25284	1	0.887636
NPAS(bHLH)/Liver-NPAS-ChIP-Seq(GSE39860)/Homer	NVCACGTG	-1.363	40	65.57%	6158.7	60.60%	0.255892	1	0.887636
HNF4a(NR),DR1/HepG2-HNF4a-ChIP-Seq(GSE25021)/Homer	CARRGKBCAAAGTYCA	-1.358	9	14.75%	1158.5	11.40%	0.257175	1	0.887636
RUNX2(Runt)/PCa-RUNX2-ChIP-Seq(GSE33889)/Homer	NWAACCACADNN	-1.352	24	39.34%	3517.1	34.61%	0.258722	1	0.887636
CTCF-SatelliteElement(Zf?)/CD4+-CTCF-ChIP-Seq(Barski_et_al.)/Homer	TGCAGTTCCMVNWRTGGCCA	-1.35	1	1.64%	49.1	0.48%	0.25924	1	0.887636
Fra1(bZIP)/BT549-Fra1-ChIP-Seq(GSE46166)/Homer	NNATGASTCATH	-1.343	18	29.51%	2560.8	25.20%	0.261061	1	0.887636
FOXA1:AR(Forkhead,NR)/LNCAP-AR-ChIP-Seq(GSE27824)/Homer	AGTAAACAAAAAAGAACAND	-1.343	7	11.48%	864.2	8.50%	0.261061	1	0.887636
Mef2b(MADS)/HEK293-Mef2b.V5-ChIP-Seq(GSE67450)/Homer	GCTATTTTTGGM	-1.336	35	57.38%	5332.6	52.47%	0.262895	1	0.887636
Myf5(bHLH)/GM-Myf5-ChIP-Seq(GSE24852)/Homer	BAACAGCTGT	-1.328	18	29.51%	2567.5	25.26%	0.265007	1	0.887636
Pdx1(Homeobox)/Islet-Pdx1-ChIP-Seq(SRA008281)/Homer	YCATYAATCA	-1.328	40	65.57%	6176.1	60.77%	0.265007	1	0.887636
IRF:BATF(IRF:bZIP)/pDC-Irf8-ChIP-Seq(GSE66899)/Homer	CTTTCANTATGACTV	-1.325	7	11.48%	869.8	8.56%	0.265803	1	0.887636
Isl1(Homeobox)/Neuron-Isl1-ChIP-Seq(GSE31456)/Homer	CTAATKGV	-1.286	48	78.69%	7566.3	74.45%	0.276374	1	0.908122
KLF6(Zf)/PDAC-KLF6-ChIP-Seq(GSE64557)/Homer	MKGGGYGTGGCC	-1.284	15	24.59%	2112	20.78%	0.276927	1	0.908122
Tbx5(T-box)/HL1-Tbx5.biotin-ChIP-Seq(GSE21529)/Homer	AGGTGTCA	-1.266	49	80.33%	7749.2	76.25%	0.281957	1	0.916361
Jun-AP1(bZIP)/K562-cJun-ChIP-Seq(GSE31477)/Homer	GATGASTCATCN	-1.252	5	8.20%	594.2	5.85%	0.285932	1	0.917553
LXRE(NR),DR4/RAW-LXRb.biotin-ChIP-Seq(GSE21512)/Homer	RGGTTACTANAGGTCA	-1.247	2	3.28%	176.4	1.74%	0.287366	1	0.917553
ZNF675(Zf)/HEK293-ZNF675.GFP-ChIP-Seq(GSE58341)/Homer	ARGAGGMCAAAATGW	-1.232	5	8.20%	599.2	5.90%	0.291709	1	0.923321
EHF(ETS)/LoVo-EHF-ChIP-Seq(GSE49402)/Homer	AVCAGGAAGT	-1.212	28	45.90%	4243	41.75%	0.297601	1	0.933308
Smad4(MAD)/ESC-SMAD4-ChIP-Seq(GSE29422)/Homer	VBSYGTCTGG	-1.204	35	57.38%	5404.8	53.18%	0.299992	1	0.933308
STAT6(Stat)/CD4-Stat6-ChIP-Seq(GSE22104)/Homer	ABTTCYYRRGAA	-1.193	16	26.23%	2311.7	22.75%	0.30331	1	0.935634
ZNF189(Zf)/HEK293-ZNF189.GFP-ChIP-Seq(GSE58341)/Homer	TGGAACAGMA	-1.182	14	22.95%	1999.8	19.68%	0.306665	1	0.938033
Mef2d(MADS)/Retina-Mef2d-ChIP-Seq(GSE61391)/Homer	GCTATTTTTAGC	-1.173	13	21.31%	1845.1	18.16%	0.309437	1	0.938626
Tlx?(NR)/NPC-H3K4me1-ChIP-Seq(GSE16256)/Homer	CTGGCAGSCTGCCA	-1.118	4	6.56%	480.9	4.73%	0.326933	1	0.946739
Ap4(bHLH)/AML-Tfap4-ChIP-Seq(GSE45738)/Homer	NAHCAGCTGD	-1.114	26	42.62%	3969.8	39.06%	0.328243	1	0.946739
Olig2(bHLH)/Neuron-Olig2-ChIP-Seq(GSE30882)/Homer	RCCATMTGTT	-1.113	40	65.57%	6293.3	61.92%	0.328572	1	0.946739
Pit1+1bp(Homeobox)/GCrat-Pit1-ChIP-Seq(GSE58009)/Homer	ATGCATAATTCA	-1.094	28	45.90%	4309.6	42.41%	0.334874	1	0.946739
Bach2(bZIP)/OCILy7-Bach2-ChIP-Seq(GSE44420)/Homer	TGCTGAGTCA	-1.093	4	6.56%	486.5	4.79%	0.335209	1	0.946739
Elk4(ETS)/Hela-Elk4-ChIP-Seq(GSE31477)/Homer	NRYTTCCGGY	-1.093	19	31.15%	2842.8	27.97%	0.335209	1	0.946739
Cux2(Homeobox)/Liver-Cux2-ChIP-Seq(GSE35985)/Homer	HNRAATCAAT	-1.091	26	42.62%	3982.6	39.19%	0.33588	1	0.946739
Foxo1(Forkhead)/RAW-Foxo1-ChIP-Seq(Fan_et_al.)/Homer	CTGTTTAC	-1.072	50	81.97%	8016.5	78.88%	0.342323	1	0.946739
CRE(bZIP)/Promoter/Homer	CSGTGACGTCAC	-1.068	13	21.31%	1892.9	18.63%	0.343695	1	0.946739
Nkx6.1(Homeobox)/Islet-Nkx6.1-ChIP-Seq(GSE40975)/Homer	GKTAATGR	-1.025	58	95.08%	9437	92.86%	0.358796	1	0.946739
Maz(Zf)/HepG2-Maz-ChIP-Seq(GSE31477)/Homer	GGGGGGGG	-1.02	13	21.31%	1915.4	18.85%	0.360595	1	0.946739
HNF6(Homeobox)/Liver-Hnf6-ChIP-Seq(ERP000394)/Homer	NTATYGATCH	-0.9997	29	47.54%	4531.3	44.59%	0.36799	1	0.946739
Oct4(POU,Homeobox)/mES-Oct4-ChIP-Seq(GSE11431)/Homer	ATTTGCATAW	-0.9967	28	45.90%	4368.6	42.99%	0.369095	1	0.946739
c-Myc(bHLH)/LNCAP-cMyc-ChIP-Seq(Unpublished)/Homer	VCCACGTG	-0.9865	14	22.95%	2092.4	20.59%	0.372879	1	0.946739
IRF1(IRF)/PBMC-IRF1-ChIP-Seq(GSE43036)/Homer	GAAAGTGAAAGT	-0.963	6	9.84%	830.3	8.17%	0.381746	1	0.946739
OCT:OCT-short(POU,Homeobox)/NPC-OCT6-ChIP-Seq(GSE43916)/Homer	ATGCATWATGCATRW	-0.9383	37	60.66%	5898.4	58.04%	0.391292	1	0.946739
Gata6(Zf)/HUG1N-GATA6-ChIP-Seq(GSE51936)/Homer	YCTTATCTBN	-0.9169	30	49.18%	4750.2	46.74%	0.399756	1	0.946739
Hnf1(Homeobox)/Liver-Foxa2-Chip-Seq(GSE25694)/Homer	GGTTAAWCATTAA	-0.9127	14	22.95%	2131	20.97%	0.401439	1	0.946739
Smad2(MAD)/ES-SMAD2-ChIP-Seq(GSE29422)/Homer	CTGTCTGG	-0.9082	32	52.46%	5087.7	50.06%	0.403249	1	0.946739
bZIP:IRF(bZIP,IRF)/Th17-BatF-ChIP-Seq(GSE39756)/Homer	NAGTTTCABTHTGACTNW	-0.9048	18	29.51%	2786.3	27.42%	0.404623	1	0.946739
Zfp281(Zf)/ES-Zfp281-ChIP-Seq(GSE81042)/Homer	CCCCTCCCCCAC	-0.9047	2	3.28%	230.9	2.27%	0.404663	1	0.946739
CLOCK(bHLH)/Liver-Clock-ChIP-Seq(GSE39860)/Homer	GHCACGTG	-0.8811	16	26.23%	2474.7	24.35%	0.414327	1	0.946739
Gata4(Zf)/Heart-Gata4-ChIP-Seq(GSE35151)/Homer	NBWGATAAGR	-0.8766	31	50.82%	4943.8	48.65%	0.416196	1	0.946739
HOXB13(Homeobox)/ProstateTumor-HOXB13-ChIP-Seq(GSE56288)/Homer	TTTTATKRGG	-0.8716	44	72.13%	7112.4	69.98%	0.418282	1	0.946739
CHR(?)/Hela-CellCycle-Expression/Homer	SRGTTTCAAA	-0.8675	27	44.26%	4288	42.19%	0.42	1	0.946739
SF1(NR)/H295R-Nr5a1-ChIP-Seq(GSE44220)/Homer	CAAGGHCANV	-0.8646	6	9.84%	866.5	8.53%	0.42122	1	0.946739
Egr2(Zf)/Thymocytes-Egr2-ChIP-Seq(GSE34254)/Homer	NGCGTGGGCGGR	-0.8611	3	4.92%	393.6	3.87%	0.422697	1	0.946739
Arnt:Ahr(bHLH)/MCF7-Arnt-ChIP-Seq(Lo_et_al.)/Homer	TBGCACGCAA	-0.8541	23	37.70%	3638.2	35.80%	0.425666	1	0.946739
DMRT6(DM)/Testis-DMRT6-ChIP-Seq(GSE60440)/Homer	YDGHTACAWTGTADC	-0.8521	10	16.39%	1515.9	14.92%	0.426518	1	0.946739
GATA(Zf),IR3/iTreg-Gata3-ChIP-Seq(GSE20898)/Homer	NNNNNBAGATAWYATCTVHN	-0.8517	6	9.84%	871.6	8.58%	0.426689	1	0.946739
Oct4:Sox17(POU,Homeobox,HMG)/F9-Sox17-ChIP-Seq(GSE44553)/Homer	CCATTGTATGCAAAT	-0.8444	9	14.75%	1357.5	13.36%	0.429815	1	0.946739
Nur77(NR)/K562-NR4A1-ChIP-Seq(GSE31363)/Homer	TGACCTTTNCNT	-0.843	7	11.48%	1035.6	10.19%	0.430417	1	0.946739
Sox15(HMG)/CPA-Sox15-ChIP-Seq(GSE62909)/Homer	RAACAATGGN	-0.842	32	52.46%	5133.1	50.51%	0.430848	1	0.946739
ZNF322(Zf)/HEK293-ZNF322.GFP-ChIP-Seq(GSE58341)/Homer	GAGCCTGGTACTGWGCCTGR	-0.8401	2	3.28%	243.2	2.39%	0.431667	1	0.946739
E2A(bHLH)/proBcell-E2A-ChIP-Seq(GSE21978)/Homer	DNRCAGCTGY	-0.84	22	36.07%	3483.6	34.28%	0.431711	1	0.946739
ZNF692(Zf)/HEK293-ZNF692.GFP-ChIP-Seq(GSE58341)/Homer	GTGGGCCCCA	-0.84	1	1.64%	93.2	0.92%	0.431711	1	0.946739
Atf7(bZIP)/3T3L1-Atf7-ChIP-Seq(GSE56872)/Homer	NGRTGACGTCAY	-0.8387	19	31.15%	2991.6	29.44%	0.432272	1	0.946739
Six2(Homeobox)/NephronProgenitor-Six2-ChIP-Seq(GSE39837)/Homer	GWAAYHTGAKMC	-0.829	30	49.18%	4812	47.35%	0.436486	1	0.946739
NFY(CCAAT)/Promoter/Homer	RGCCAATSRG	-0.8279	28	45.90%	4481.8	44.10%	0.436966	1	0.946739
Tcf21(bHLH)/ArterySmoothMuscle-Tcf21-ChIP-Seq(GSE61369)/Homer	NAACAGCTGG	-0.8249	19	31.15%	3000.8	29.53%	0.438279	1	0.946739
JunD(bZIP)/K562-JunD-ChIP-Seq/Homer	ATGACGTCATCN	-0.8244	7	11.48%	1043.3	10.27%	0.438498	1	0.946739
Sox6(HMG)/Myotubes-Sox6-ChIP-Seq(GSE32627)/Homer	CCATTGTTNY	-0.8091	45	73.77%	7320	72.03%	0.445259	1	0.946739
CDX4(Homeobox)/ZebrafishEmbryos-Cdx4.Myc-ChIP-Seq(GSE48254)/Homer	NGYCATAAAWCH	-0.8047	43	70.49%	6989	68.77%	0.447222	1	0.946739
AMYB(HTH)/Testes-AMYB-ChIP-Seq(GSE44588)/Homer	TGGCAGTTGG	-0.8032	40	65.57%	6490.6	63.87%	0.447893	1	0.946739
Brn1(POU,Homeobox)/NPC-Brn1-ChIP-Seq(GSE35496)/Homer	TATGCWAATBAV	-0.8032	18	29.51%	2850.1	28.04%	0.447893	1	0.946739
Sox3(HMG)/NPC-Sox3-ChIP-Seq(GSE33059)/Homer	CCWTTGTY	-0.8026	41	67.21%	6657.1	65.50%	0.448162	1	0.946739
ZNF136(Zf)/HEK293-ZNF136.GFP-ChIP-Seq(GSE58341)/Homer	YTKGATAHAGTATTCTWGGTNGGCA	-0.7925	4	6.56%	572.3	5.63%	0.452712	1	0.946739
E2F6(E2F)/Hela-E2F6-ChIP-Seq(GSE31477)/Homer	GGCGGGAARN	-0.7834	8	13.11%	1224.6	12.05%	0.45685	1	0.946739
RUNX(Runt)/HPC7-Runx1-ChIP-Seq(GSE22178)/Homer	SAAACCACAG	-0.7787	19	31.15%	3031.7	29.83%	0.459002	1	0.946739
AP-1(bZIP)/ThioMac-PU.1-ChIP-Seq(GSE21512)/Homer	VTGACTCATC	-0.7773	19	31.15%	3032.7	29.84%	0.459645	1	0.946739
Tbx20(T-box)/Heart-Tbx20-ChIP-Seq(GSE29636)/Homer	GGTGYTGACAGS	-0.7772	7	11.48%	1064.2	10.47%	0.459691	1	0.946739
NFAT:AP1(RHD,bZIP)/Jurkat-NFATC1-ChIP-Seq(Jolma_et_al.)/Homer	SARTGGAAAAWRTGAGTCAB	-0.7771	5	8.20%	739.4	7.28%	0.459737	1	0.946739
Phox2a(Homeobox)/Neuron-Phox2a-ChIP-Seq(GSE31456)/Homer	YTAATYNRATTA	-0.7753	29	47.54%	4685.6	46.10%	0.460566	1	0.946739
Nkx2.5(Homeobox)/HL1-Nkx2.5.biotin-ChIP-Seq(GSE21529)/Homer	RRSCACTYAA	-0.7688	41	67.21%	6681.1	65.74%	0.463569	1	0.946739
ERG(ETS)/VCaP-ERG-ChIP-Seq(GSE14097)/Homer	ACAGGAAGTG	-0.7607	27	44.26%	4365.4	42.95%	0.467339	1	0.946739
Ptf1a(bHLH)/Panc1-Ptf1a-ChIP-Seq(GSE47459)/Homer	ACAGCTGTTN	-0.7602	40	65.57%	6521.3	64.17%	0.467573	1	0.946739
Rfx5(HTH)/GM12878-Rfx5-ChIP-Seq(GSE31477)/Homer	SCCTAGCAACAG	-0.7599	7	11.48%	1072.6	10.55%	0.467713	1	0.946739
Zic(Zf)/Cerebellum-ZIC1.2-ChIP-Seq(GSE60731)/Homer	CCTGCTGAGH	-0.7578	16	26.23%	2551.3	25.10%	0.468696	1	0.946739
THRb(NR)/Liver-NR1A2-ChIP-Seq(GSE52613)/Homer	TRAGGTCA	-0.746	48	78.69%	7863	77.37%	0.47426	1	0.946739
Barx1(Homeobox)/Stomach-Barx1.3xFlag-ChIP-Seq(GSE69483)/Homer	AAACMATTAN	-0.7443	28	45.90%	4543.9	44.71%	0.475067	1	0.946739
Tbet(T-box)/CD8-Tbet-ChIP-Seq(GSE33802)/Homer	AGGTGTGAAM	-0.7437	32	52.46%	5206.4	51.23%	0.475352	1	0.946739
CTCF(Zf)/CD4+-CTCF-ChIP-Seq(Barski_et_al.)/Homer	AYAGTGCCMYCTRGTGGCCA	-0.7429	7	11.48%	1080.3	10.63%	0.475732	1	0.946739
ZBTB33(Zf)/GM12878-ZBTB33-ChIP-Seq(GSE32465)/Homer	GGVTCTCGCGAGAAC	-0.7424	2	3.28%	265.1	2.61%	0.47597	1	0.946739
ZBTB12(Zf)/HEK293-ZBTB12.GFP-ChIP-Seq(GSE58341)/Homer	NGNTCTAGAACCNGV	-0.7245	5	8.20%	760.1	7.48%	0.484567	1	0.94787
TEAD4(TEA)/Tropoblast-Tead4-ChIP-Seq(GSE37350)/Homer	CCWGGAATGY	-0.7193	16	26.23%	2577.5	25.36%	0.487093	1	0.94787
FXR(NR),IR1/Liver-FXR-ChIP-Seq(Chong_et_al.)/Homer	AGGTCANTGACCTB	-0.7125	5	8.20%	765.1	7.53%	0.490417	1	0.94787
HOXA2(Homeobox)/mES-Hoxa2-ChIP-Seq(Donaldson_et_al.)/Homer	GYCATCMATCAT	-0.7125	5	8.20%	766	7.54%	0.490417	1	0.94787
ZNF165(Zf)/WHIM12-ZNF165-ChIP-Seq(GSE65937)/Homer	AAGGKGRCGCAGGCA	-0.6881	1	1.64%	115.7	1.14%	0.50253	1	0.94787
EWS:ERG-fusion(ETS)/CADO_ES1-EWS:ERG-ChIP-Seq(SRA014231)/Homer	ATTTCCTGTN	-0.6741	16	26.23%	2609.6	25.68%	0.509615	1	0.94787
Mef2a(MADS)/HL1-Mef2a.biotin-ChIP-Seq(GSE21529)/Homer	CYAAAAATAG	-0.6739	18	29.51%	2941.2	28.94%	0.509717	1	0.94787
Max(bHLH)/K562-Max-ChIP-Seq(GSE31477)/Homer	RCCACGTGGYYN	-0.6727	15	24.59%	2444.2	24.05%	0.510329	1	0.94787
Pax7(Paired,Homeobox),longest/Myoblast-Pax7-ChIP-Seq(GSE25064)/Homer	NTAATTDGCYAATTANNWWD	-0.6704	3	4.92%	450.5	4.43%	0.511504	1	0.94787
NeuroG2(bHLH)/Fibroblast-NeuroG2-ChIP-Seq(GSE75910)/Homer	ACCATCTGTT	-0.6699	30	49.18%	4934.3	48.55%	0.51176	1	0.94787
n-Myc(bHLH)/mES-nMyc-ChIP-Seq(GSE11431)/Homer	VRCCACGTGG	-0.6698	14	22.95%	2280.1	22.44%	0.511811	1	0.94787
Tbox:Smad(T-box,MAD)/ESCd5-Smad2_3-ChIP-Seq(GSE29422)/Homer	AGGTGHCAGACA	-0.6644	4	6.56%	619.1	6.09%	0.514582	1	0.94787
DUX4(Homeobox)/Myoblasts-DUX4.V5-ChIP-Seq(GSE75791)/Homer	NWTAAYCYAATCAWN	-0.6594	4	6.56%	621.8	6.12%	0.517162	1	0.94787
ZEB1(Zf)/PDAC-ZEB1-ChIP-Seq(GSE64557)/Homer	VCAGGTRDRY	-0.6588	27	44.26%	4446.8	43.75%	0.517472	1	0.94787
MyoG(bHLH)/C2C12-MyoG-ChIP-Seq(GSE36024)/Homer	AACAGCTG	-0.652	20	32.79%	3290.5	32.38%	0.521003	1	0.94787
Foxf1(Forkhead)/Lung-Foxf1-ChIP-Seq(GSE77951)/Homer	WWATRTAAACAN	-0.6455	48	78.69%	7930.4	78.03%	0.5244	1	0.94787
Pax7(Paired,Homeobox),long/Myoblast-Pax7-ChIP-Seq(GSE25064)/Homer	TAATCHGATTAC	-0.6389	3	4.92%	461.1	4.54%	0.527873	1	0.94787
Eomes(T-box)/H9-Eomes-ChIP-Seq(GSE26097)/Homer	ATTAACACCT	-0.6361	47	77.05%	7772.2	76.48%	0.529353	1	0.94787
GSC(Homeobox)/FrogEmbryos-GSC-ChIP-Seq(DRA000576)/Homer	RGGATTAR	-0.6345	35	57.38%	5792.7	57.00%	0.530201	1	0.94787
USF1(bHLH)/GM12878-Usf1-ChIP-Seq(GSE32465)/Homer	SGTCACGTGR	-0.6279	12	19.67%	1976.2	19.45%	0.533711	1	0.94787
SPDEF(ETS)/VCaP-SPDEF-ChIP-Seq(SRA014231)/Homer	ASWTCCTGBT	-0.6272	20	32.79%	3310.8	32.58%	0.534085	1	0.94787
NF1(CTF)/LNCAP-NF1-ChIP-Seq(Unpublished)/Homer	CYTGGCABNSTGCCAR	-0.6143	3	4.92%	470.4	4.63%	0.541019	1	0.94787
Pax7(Paired,Homeobox)/Myoblast-Pax7-ChIP-Seq(GSE25064)/Homer	TAATCAATTA	-0.612	8	13.11%	1317	12.96%	0.542265	1	0.94787
bHLHE40(bHLH)/HepG2-BHLHE40-ChIP-Seq(GSE31477)/Homer	KCACGTGMCN	-0.6058	9	14.75%	1488.6	14.65%	0.545638	1	0.94787
ZSCAN22(Zf)/HEK293-ZSCAN22.GFP-ChIP-Seq(GSE58341)/Homer	SMCAGTCWGAKGGAGGAGGC	-0.6056	1	1.64%	130.9	1.29%	0.545747	1	0.94787
ERE(NR),IR3/MCF7-ERa-ChIP-Seq(Unpublished)/Homer	VAGGTCACNSTGACC	-0.6024	4	6.56%	645.8	6.35%	0.547496	1	0.94787
Ascl1(bHLH)/NeuralTubes-Ascl1-ChIP-Seq(GSE55840)/Homer	NNVVCAGCTGBN	-0.6014	23	37.70%	3831.5	37.70%	0.548044	1	0.94787
PAX6(Paired,Homeobox)/Forebrain-Pax6-ChIP-Seq(GSE66961)/Homer	NGTGTTCAVTSAAGCGKAAA	-0.5984	3	4.92%	476.8	4.69%	0.54969	1	0.94787
Atf1(bZIP)/K562-ATF1-ChIP-Seq(GSE31477)/Homer	GATGACGTCA	-0.5899	27	44.26%	4506.3	44.34%	0.554383	1	0.94787
Cdx2(Homeobox)/mES-Cdx2-ChIP-Seq(GSE14586)/Homer	GYMATAAAAH	-0.5894	38	62.30%	6327.4	62.26%	0.55466	1	0.94787
GATA3(Zf)/iTreg-Gata3-ChIP-Seq(GSE20898)/Homer	AGATAASR	-0.5821	40	65.57%	6663.8	65.57%	0.558724	1	0.950353
ZNF264(Zf)/HEK293-ZNF264.GFP-ChIP-Seq(GSE58341)/Homer	RGGGCACTAACY	-0.5407	12	19.67%	2040.1	20.07%	0.58234	1	0.981744
HOXA9(Homeobox)/HSC-Hoxa9-ChIP-Seq(GSE33509)/Homer	GGCCATAAATCA	-0.5403	31	50.82%	5216.7	51.33%	0.582573	1	0.981744
KLF3(Zf)/MEF-Klf3-ChIP-Seq(GSE44748)/Homer	NRGCCCCRCCCHBNN	-0.5205	7	11.48%	1203.5	11.84%	0.594223	1	0.994108
E2F4(E2F)/K562-E2F4-ChIP-Seq(GSE31477)/Homer	GGCGGGAAAH	-0.5082	11	18.03%	1896.9	18.66%	0.601577	1	0.994108
E-box(bHLH)/Promoter/Homer	SSGGTCACGTGA	-0.5046	3	4.92%	516	5.08%	0.603747	1	0.994108
BORIS(Zf)/K562-CTCFL-ChIP-Seq(GSE32465)/Homer	CNNBRGCGCCCCCTGSTGGC	-0.5007	6	9.84%	1043.3	10.27%	0.606106	1	0.994108
VDR(NR),DR3/GM10855-VDR+vitD-ChIP-Seq(GSE22484)/Homer	ARAGGTCANWGAGTTCANNN	-0.5003	3	4.92%	517.6	5.09%	0.606349	1	0.994108
ZBTB18(Zf)/HEK293-ZBTB18.GFP-ChIP-Seq(GSE58341)/Homer	AACATCTGGA	-0.4933	11	18.03%	1908.9	18.78%	0.610608	1	0.994108
FOXK1(Forkhead)/HEK293-FOXK1-ChIP-Seq(GSE51673)/Homer	NVWTGTTTAC	-0.4836	47	77.05%	7893.5	77.67%	0.61656	1	0.994108
HRE(HSF)/HepG2-HSF1-ChIP-Seq(GSE31477)/Homer	BSTTCTRGAABVTTCYAGAA	-0.4832	2	3.28%	344.8	3.39%	0.616806	1	0.994108
ZNF317(Zf)/HEK293-ZNF317.GFP-ChIP-Seq(GSE58341)/Homer	GTCWGCTGTYYCTCT	-0.4789	3	4.92%	527.4	5.19%	0.619464	1	0.994108
c-Myc(bHLH)/mES-cMyc-ChIP-Seq(GSE11431)/Homer	VVCCACGTGG	-0.4779	8	13.11%	1405.4	13.83%	0.620084	1	0.994108
IRF3(IRF)/BMDM-Irf3-ChIP-Seq(GSE67343)/Homer	AGTTTCAKTTTC	-0.474	11	18.03%	1924.6	18.94%	0.622507	1	0.994108
Hoxc9(Homeobox)/Ainv15-Hoxc9-ChIP-Seq(GSE21812)/Homer	GGCCATAAATCA	-0.473	26	42.62%	4455	43.84%	0.62313	1	0.994108
HEB(bHLH)/mES-Heb-ChIP-Seq(GSE53233)/Homer	VCAGCTGBNN	-0.4655	26	42.62%	4462.6	43.91%	0.627821	1	0.994108
OCT:OCT(POU,Homeobox)/NPC-OCT6-ChIP-Seq(GSE43916)/Homer	YATGCATATRCATRT	-0.4648	7	11.48%	1241.7	12.22%	0.628261	1	0.994108
FOXM1(Forkhead)/MCF7-FOXM1-ChIP-Seq(GSE72977)/Homer	TRTTTACTTW	-0.4555	43	70.49%	7271.9	71.55%	0.634131	1	0.994108
Tbr1(T-box)/Cortex-Tbr1-ChIP-Seq(GSE71384)/Homer	AAGGTGTKAA	-0.4499	39	63.93%	6625.4	65.19%	0.637692	1	0.994108
PU.1:IRF8(ETS:IRF)/pDC-Irf8-ChIP-Seq(GSE66899)/Homer	GGAAGTGAAAST	-0.4391	4	6.56%	728.5	7.17%	0.644616	1	0.994108
CRX(Homeobox)/Retina-Crx-ChIP-Seq(GSE20012)/Homer	GCTAATCC	-0.4367	47	77.05%	7935.6	78.08%	0.646165	1	0.994108
RXR(NR),DR1/3T3L1-RXR-ChIP-Seq(GSE13511)/Homer	TAGGGCAAAGGTCA	-0.4328	11	18.03%	1960.3	19.29%	0.64869	1	0.994108
TEAD2(TEA)/Py2T-Tead2-ChIP-Seq(GSE55709)/Homer	CCWGGAATGY	-0.4315	9	14.75%	1615.8	15.90%	0.649534	1	0.994108
Sox4(HMG)/proB-Sox4-ChIP-Seq(GSE50066)/Homer	YCTTTGTTCC	-0.4294	20	32.79%	3496.6	34.41%	0.6509	1	0.994108
AP-2gamma(AP2)/MCF7-TFAP2C-ChIP-Seq(GSE21234)/Homer	SCCTSAGGSCAW	-0.4283	5	8.20%	914.7	9.00%	0.651616	1	0.994108
BMAL1(bHLH)/Liver-Bmal1-ChIP-Seq(GSE39860)/Homer	GNCACGTG	-0.4266	37	60.66%	6323.5	62.22%	0.652725	1	0.994108
Pitx1:Ebox(Homeobox,bHLH)/Hindlimb-Pitx1-ChIP-Seq(GSE41591)/Homer	YTAATTRAWWCCAGATGT	-0.4163	9	14.75%	1628.3	16.02%	0.659482	1	0.995089
PRDM14(Zf)/H1-PRDM14-ChIP-Seq(GSE22767)/Homer	RGGTCTCTAACY	-0.4161	4	6.56%	742.1	7.30%	0.659614	1	0.995089
GABPA(ETS)/Jurkat-GABPa-ChIP-Seq(GSE17954)/Homer	RACCGGAAGT	-0.4104	17	27.87%	3009.4	29.61%	0.663385	1	0.995089
RAR:RXR(NR),DR5/ES-RAR-ChIP-Seq(GSE56893)/Homer	AGGTCAAGGTCA	-0.4053	1	1.64%	182	1.79%	0.666777	1	0.995089
TFE3(bHLH)/MEF-TFE3-ChIP-Seq(GSE75757)/Homer	GTCACGTGACYV	-0.3988	4	6.56%	753.5	7.41%	0.671125	1	0.995089
GATA3(Zf),DR4/iTreg-Gata3-ChIP-Seq(GSE20898)/Homer	AGATGKDGAGATAAG	-0.3864	3	4.92%	577	5.68%	0.679499	1	0.995089
CEBP(bZIP)/ThioMac-CEBPb-ChIP-Seq(GSE21512)/Homer	ATTGCGCAAC	-0.3791	28	45.90%	4895.8	48.17%	0.684477	1	0.995089
Pit1(Homeobox)/GCrat-Pit1-ChIP-Seq(GSE58009)/Homer	ATGMATATDC	-0.3751	42	68.85%	7194.5	70.79%	0.687221	1	0.995089
THRa(NR)/C17.2-THRa-ChIP-Seq(GSE38347)/Homer	GGTCANYTGAGGWCA	-0.3734	4	6.56%	770.7	7.58%	0.68839	1	0.995089
Foxa3(Forkhead)/Liver-Foxa3-ChIP-Seq(GSE77670)/Homer	BSNTGTTTACWYWGN	-0.3705	20	32.79%	3564.7	35.08%	0.690389	1	0.995089
EKLF(Zf)/Erythrocyte-Klf1-ChIP-Seq(GSE20478)/Homer	NWGGGTGTGGCY	-0.361	2	3.28%	399.8	3.93%	0.696979	1	0.995089
Foxo3(Forkhead)/U2OS-Foxo3-ChIP-Seq(E-MTAB-2701)/Homer	DGTAAACA	-0.3604	40	65.57%	6889	67.78%	0.697397	1	0.995089
AR-halfsite(NR)/LNCaP-AR-ChIP-Seq(GSE27824)/Homer	CCAGGAACAG	-0.3595	44	72.13%	7533.3	74.12%	0.698025	1	0.995089
Tcfcp2l1(CP2)/mES-Tcfcp2l1-ChIP-Seq(GSE11431)/Homer	NRAACCRGTTYRAACCRGYT	-0.3591	2	3.28%	400.8	3.94%	0.698305	1	0.995089
Etv2(ETS)/ES-ER71-ChIP-Seq(GSE59402)/Homer(0.967)	NNAYTTCCTGHN	-0.3588	16	26.23%	2897.8	28.51%	0.698514	1	0.995089
Tcf12(bHLH)/GM12878-Tcf12-ChIP-Seq(GSE32465)/Homer	VCAGCTGYTG	-0.3579	16	26.23%	2898.5	28.52%	0.699143	1	0.995089
Foxa2(Forkhead)/Liver-Foxa2-ChIP-Seq(GSE25694)/Homer	CYTGTTTACWYW	-0.3569	36	59.02%	6242.2	61.42%	0.699842	1	0.995089
Nr5a2(NR)/mES-Nr5a2-ChIP-Seq(GSE19019)/Homer	BTCAAGGTCA	-0.3522	4	6.56%	785.1	7.73%	0.703139	1	0.995886
ELF3(ETS)/PDAC-ELF3-ChIP-Seq(GSE64557)/Homer	ANCAGGAAGT	-0.3443	14	22.95%	2570.5	25.29%	0.708716	1	0.999894
Bach1(bZIP)/K562-Bach1-ChIP-Seq(GSE31477)/Homer	AWWNTGCTGAGTCAT	-0.3394	1	1.64%	205.6	2.02%	0.712198	1	1
Esrrb(NR)/mES-Esrrb-ChIP-Seq(GSE11431)/Homer	KTGACCTTGA	-0.3345	9	14.75%	1706.2	16.79%	0.715696	1	1
HRE(HSF)/Striatum-HSF1-ChIP-Seq(GSE38000)/Homer	TTCTAGAABNTTCTA	-0.3268	3	4.92%	614	6.04%	0.721228	1	1
Meis1(Homeobox)/MastCells-Meis1-ChIP-Seq(GSE48085)/Homer	VGCTGWCAVB	-0.3078	34	55.74%	5981.8	58.86%	0.735062	1	1
Brachyury(T-box)/Mesoendoderm-Brachyury-ChIP-exo(GSE54963)/Homer	ANTTMRCASBNNNGTGYKAAN	-0.3074	8	13.11%	1556.1	15.31%	0.735356	1	1
HIF2a(bHLH)/785_O-HIF2a-ChIP-Seq(GSE34871)/Homer	GCACGTACCC	-0.2981	12	19.67%	2278.7	22.42%	0.742227	1	1
E2F7(E2F)/Hela-E2F7-ChIP-Seq(GSE32673)/Homer	VDTTTCCCGCCA	-0.2911	2	3.28%	440.8	4.34%	0.747441	1	1
EBF1(EBF)/Near-E2A-ChIP-Seq(GSE21512)/Homer	GTCCCCWGGGGA	-0.2872	4	6.56%	837.2	8.24%	0.750362	1	1
PBX1(Homeobox)/MCF7-PBX1-ChIP-Seq(GSE28007)/Homer	GSCTGTCACTCA	-0.2791	2	3.28%	448.2	4.41%	0.756464	1	1
Hoxb4(Homeobox)/ES-Hoxb4-ChIP-Seq(GSE34014)/Homer	TGATTRATGGCY	-0.275	7	11.48%	1410.6	13.88%	0.759572	1	1
ZNF519(Zf)/HEK293-ZNF519.GFP-ChIP-Seq(GSE58341)/Homer	GAGSCCGAGC	-0.2719	2	3.28%	453.6	4.46%	0.76193	1	1
NeuroD1(bHLH)/Islet-NeuroD1-ChIP-Seq(GSE30298)/Homer	GCCATCTGTT	-0.2701	12	19.67%	2315.1	22.78%	0.763303	1	1
FOXA1(Forkhead)/MCF7-FOXA1-ChIP-Seq(GSE26831)/Homer	WAAGTAAACA	-0.2674	44	72.13%	7647.9	75.25%	0.765367	1	1
ETV1(ETS)/GIST48-ETV1-ChIP-Seq(GSE22441)/Homer	AACCGGAAGT	-0.2672	23	37.70%	4216.1	41.48%	0.76552	1	1
MyoD(bHLH)/Myotube-MyoD-ChIP-Seq(GSE21614)/Homer	RRCAGCTGYTSY	-0.267	14	22.95%	2671.5	26.29%	0.765673	1	1
RUNX1(Runt)/Jurkat-RUNX1-ChIP-Seq(GSE29180)/Homer	AAACCACARM	-0.2666	21	34.43%	3878.5	38.16%	0.765979	1	1
NFAT(RHD)/Jurkat-NFATC1-ChIP-Seq(Jolma_et_al.)/Homer	ATTTTCCATT	-0.2665	23	37.70%	4218	41.50%	0.766056	1	1
Lhx2(Homeobox)/HFSC-Lhx2-ChIP-Seq(GSE48068)/Homer	TAATTAGN	-0.2664	39	63.93%	6853.9	67.44%	0.766133	1	1
E2F1(E2F)/Hela-E2F1-ChIP-Seq(GSE22478)/Homer	CWGGCGGGAA	-0.2654	3	4.92%	661.3	6.51%	0.766899	1	1
HIF-1a(bHLH)/MCF7-HIF1a-ChIP-Seq(GSE28352)/Homer	TACGTGCV	-0.2599	8	13.11%	1611.5	15.86%	0.771129	1	1
FoxL2(Forkhead)/Ovary-FoxL2-ChIP-Seq(GSE60858)/Homer	WWTRTAAACAVG	-0.2563	43	70.49%	7505.9	73.86%	0.77391	1	1
RBPJ:Ebox(?,bHLH)/Panc1-Rbpj1-ChIP-Seq(GSE47459)/Homer	GGGRAARRGRMCAGMTG	-0.2427	3	4.92%	682	6.71%	0.784507	1	1
NF1-halfsite(CTF)/LNCaP-NF1-ChIP-Seq(Unpublished)/Homer	YTGCCAAG	-0.2414	20	32.79%	3749.2	36.89%	0.785527	1	1
PU.1-IRF(ETS:IRF)/Bcell-PU.1-ChIP-Seq(GSE21512)/Homer	MGGAAGTGAAAC	-0.2367	24	39.34%	4436.4	43.65%	0.789228	1	1
ELF5(ETS)/T47D-ELF5-ChIP-Seq(GSE30407)/Homer	ACVAGGAAGT	-0.2331	14	22.95%	2723.5	26.80%	0.792074	1	1
COUP-TFII(NR)/Artia-Nr2f2-ChIP-Seq(GSE46497)/Homer	AGRGGTCA	-0.2243	22	36.07%	4120.6	40.55%	0.799075	1	1
Znf263(Zf)/K562-Znf263-ChIP-Seq(GSE31477)/Homer	CVGTSCTCCC	-0.2178	22	36.07%	4132.1	40.66%	0.804286	1	1
NRF1(NRF)/MCF7-NRF1-ChIP-Seq(Unpublished)/Homer	CTGCGCATGCGC	-0.2083	3	4.92%	715.8	7.04%	0.811963	1	1
Gfi1b(Zf)/HPC7-Gfi1b-ChIP-Seq(GSE22178)/Homer	MAATCACTGC	-0.2053	16	26.23%	3122.1	30.72%	0.814403	1	1
FOXA1(Forkhead)/LNCAP-FOXA1-ChIP-Seq(GSE27824)/Homer	WAAGTAAACA	-0.205	47	77.05%	8203.5	80.72%	0.814647	1	1
Pax8(Paired,Homeobox)/Thyroid-Pax8-ChIP-Seq(GSE26938)/Homer	GTCATGCHTGRCTGS	-0.2028	2	3.28%	509.6	5.01%	0.816442	1	1
E2F3(E2F)/MEF-E2F3-ChIP-Seq(GSE71376)/Homer	BTKGGCGGGAAA	-0.196	7	11.48%	1513.5	14.89%	0.822012	1	1
Hand2(bHLH)/Mesoderm-Hand2-ChIP-Seq(GSE61475)/Homer	TGACANARRCCAGRC	-0.1699	6	9.84%	1363.5	13.42%	0.843749	1	1
HIF-1b(HLH)/T47D-HIF1b-ChIP-Seq(GSE59937)/Homer	RTACGTGC	-0.1675	32	52.46%	5904	58.09%	0.845777	1	1
Srebp1a(bHLH)/HepG2-Srebp1a-ChIP-Seq(GSE31477)/Homer	RTCACSCCAY	-0.1627	2	3.28%	551.4	5.43%	0.849846	1	1
FOXP1(Forkhead)/H9-FOXP1-ChIP-Seq(GSE31006)/Homer	NYYTGTTTACHN	-0.1623	26	42.62%	4924.3	48.45%	0.850186	1	1
PRDM9(Zf)/Testis-DMC1-ChIP-Seq(GSE35498)/Homer	ADGGYAGYAGCATCT	-0.1621	6	9.84%	1376.8	13.55%	0.850356	1	1
NRF(NRF)/Promoter/Homer	STGCGCATGCGC	-0.1603	4	6.56%	981.1	9.65%	0.851888	1	1
ETS(ETS)/Promoter/Homer	AACCGGAAGT	-0.1481	7	11.48%	1595.8	15.70%	0.862345	1	1
ELF1(ETS)/Jurkat-ELF1-ChIP-Seq(SRA014231)/Homer	AVCCGGAAGT	-0.1446	10	16.39%	2168.3	21.33%	0.865368	1	1
Twist(bHLH)/HMLE-TWIST1-ChIP-Seq(Chang_et_al)/Homer	VCAKCTGGNNNCCAGMTGBN	-0.1433	1	1.64%	330.7	3.25%	0.866494	1	1
MYB(HTH)/ERMYB-Myb-ChIPSeq(GSE22095)/Homer	GGCVGTTR	-0.1384	41	67.21%	7405.5	72.87%	0.87075	1	1
NF1:FOXA1(CTF,Forkhead)/LNCAP-FOXA1-ChIP-Seq(GSE27824)/Homer	WNTGTTTRYTTTGGCA	-0.1341	1	1.64%	340.5	3.35%	0.874503	1	1
MafF(bZIP)/HepG2-MafF-ChIP-Seq(GSE31477)/Homer	HWWGTCAGCAWWTTT	-0.1336	10	16.39%	2193.8	21.59%	0.87494	1	1
Bapx1(Homeobox)/VertebralCol-Bapx1-ChIP-Seq(GSE36672)/Homer	TTRAGTGSYK	-0.1269	37	60.66%	6807.2	66.98%	0.880822	1	1
Six1(Homeobox)/Myoblast-Six1-ChIP-Chip(GSE20150)/Homer	GKVTCADRTTWC	-0.1259	6	9.84%	1445.1	14.22%	0.881703	1	1
ZFX(Zf)/mES-Zfx-ChIP-Seq(GSE11431)/Homer	AGGCCTRG	-0.1246	7	11.48%	1644.7	16.18%	0.88285	1	1
Oct6(POU,Homeobox)/NPC-Pou3f1-ChIP-Seq(GSE35496)/Homer	WATGCAAATGAG	-0.1242	18	29.51%	3657.1	35.98%	0.883203	1	1
Nkx2.2(Homeobox)/NPC-Nkx2.2-ChIP-Seq(GSE61673)/Homer	BTBRAGTGSN	-0.121	32	52.46%	6023	59.26%	0.886034	1	1
p53(p53)/Saos-p53-ChIP-Seq(GSE15780)/Homer	RRCATGYCYRGRCATGYYYN	-0.1167	1	1.64%	361.8	3.56%	0.889852	1	1
p53(p53)/Saos-p53-ChIP-Seq/Homer	RRCATGYCYRGRCATGYYYN	-0.1167	1	1.64%	361.8	3.56%	0.889852	1	1
Tgif2(Homeobox)/mES-Tgif2-ChIP-Seq(GSE55404)/Homer	TGTCANYT	-0.1078	52	85.25%	9097.7	89.52%	0.897807	1	1
Zic3(Zf)/mES-Zic3-ChIP-Seq(GSE37889)/Homer	GGCCYCCTGCTGDGH	-0.1074	4	6.56%	1076.5	10.59%	0.898166	1	1
GRHL2(CP2)/HBE-GRHL2-ChIP-Seq(GSE46194)/Homer	AAACYKGTTWDACMRGTTTB	-0.1068	7	11.48%	1687.7	16.61%	0.898705	1	1
Lhx1(Homeobox)/EmbryoCarcinoma-Lhx1-ChIP-Seq(GSE70957)/Homer	NNYTAATTAR	-0.1068	40	65.57%	7332.8	72.15%	0.898705	1	1
Pbx3(Homeobox)/GM12878-PBX3-ChIP-Seq(GSE32465)/Homer	SCTGTCAMTCAN	-0.09656	5	8.20%	1311.2	12.90%	0.907955	1	1
Otx2(Homeobox)/EpiLC-Otx2-ChIP-Seq(GSE56098)/Homer	NYTAATCCYB	-0.0949	19	31.15%	3925.9	38.63%	0.909464	1	1
Tcf3(HMG)/mES-Tcf3-ChIP-Seq(GSE11724)/Homer	ASWTCAAAGG	-0.09358	4	6.56%	1108.9	10.91%	0.910665	1	1
Nkx3.1(Homeobox)/LNCaP-Nkx3.1-ChIP-Seq(GSE28264)/Homer	AAGCACTTAA	-0.09327	40	65.57%	7373.2	72.55%	0.910948	1	1
Lhx3(Homeobox)/Neuron-Lhx3-ChIP-Seq(GSE31456)/Homer	ADBTAATTAR	-0.0814	47	77.05%	8454.2	83.19%	0.921825	1	1
PAX5(Paired,Homeobox)/GM12878-PAX5-ChIP-Seq(GSE32465)/Homer	GCAGCCAAGCRTGACH	-0.0765	3	4.92%	931.4	9.17%	0.926353	1	1
Tcf4(HMG)/Hct116-Tcf4-ChIP-Seq(SRA012054)/Homer	ASATCAAAGGVA	-0.0763	8	13.11%	1976.2	19.45%	0.926538	1	1
Tgif1(Homeobox)/mES-Tgif1-ChIP-Seq(GSE55404)/Homer	YTGWCADY	-0.07383	51	83.61%	9035.7	88.91%	0.92883	1	1
GATA:SCL(Zf,bHLH)/Ter119-SCL-ChIP-Seq(GSE18720)/Homer	CRGCTGBNGNSNNSAGATAA	-0.06927	1	1.64%	441.7	4.35%	0.933075	1	1
BMYB(HTH)/Hela-BMYB-ChIP-Seq(GSE27030)/Homer	NHAACBGYYV	-0.06877	39	63.93%	7308.6	71.91%	0.933541	1	1
ETS1(ETS)/Jurkat-ETS1-ChIP-Seq(GSE17954)/Homer	ACAGGAAGTG	-0.0592	16	26.23%	3547.4	34.91%	0.942518	1	1
PRDM1(Zf)/Hela-PRDM1-ChIP-Seq(GSE31477)/Homer	ACTTTCACTTTC	-0.0538	11	18.03%	2653.1	26.11%	0.947622	1	1
Brn2(POU,Homeobox)/NPC-Brn2-ChIP-Seq(GSE35496)/Homer	ATGAATATTC	-0.05233	4	6.56%	1239.7	12.20%	0.949016	1	1
Pknox1(Homeobox)/ES-Prep1-ChIP-Seq(GSE63282)/Homer	SCTGTCAVTCAV	-0.04755	4	6.56%	1260.2	12.40%	0.953563	1	1
p63(p53)/Keratinocyte-p63-ChIP-Seq(GSE17611)/Homer	NNDRCATGYCYNRRCATGYH	-0.03673	3	4.92%	1081.4	10.64%	0.963936	1	1
Unknown-ESC-element(?)/mES-Nanog-ChIP-Seq(GSE11724)/Homer	CACAGCAGGGGG	-0.03621	4	6.56%	1319	12.98%	0.964438	1	1
RORgt(NR)/EL4-RORgt.Flag-ChIP-Seq(GSE56019)/Homer	AAYTAGGTCA	-0.03195	1	1.64%	561.3	5.52%	0.968555	1	1
PU.1(ETS)/ThioMac-PU.1-ChIP-Seq(GSE21512)/Homer	AGAGGAAGTG	-0.02104	4	6.56%	1433.6	14.11%	0.97918	1	1
AP-2alpha(AP2)/Hela-AP2alpha-ChIP-Seq(GSE31477)/Homer	ATGCCCTGAGGC	-0.02075	1	1.64%	628.1	6.18%	0.979464	1	1
YY1(Zf)/Promoter/Homer	CAAGATGGCGGC	-0.01848	1	1.64%	646.5	6.36%	0.98169	1	1
Oct2(POU,Homeobox)/Bcell-Oct2-ChIP-Seq(GSE21512)/Homer	ATATGCAAAT	-0.01693	10	16.39%	2762.1	27.18%	0.983213	1	1
SpiB(ETS)/OCILY3-SPIB-ChIP-Seq(GSE56857)/Homer	AAAGRGGAAGTG	-0.01316	2	3.28%	1011.7	9.95%	0.986926	1	1
Nanog(Homeobox)/mES-Nanog-ChIP-Seq(GSE11724)/Homer	RGCCATTAAC	-0.01208	54	88.52%	9646.8	94.92%	0.987993	1	1
ZNF711(Zf)/SHSY5Y-ZNF711-ChIP-Seq(GSE20673)/Homer	AGGCCTAG	-0.0112	7	11.48%	2240	22.04%	0.988862	1	1
Ets1-distal(ETS)/CD4+-PolII-ChIP-Seq(Barski_et_al.)/Homer	MACAGGAAGT	-0.01108	2	3.28%	1041.4	10.25%	0.988981	1	1
SCL(bHLH)/HPC7-Scl-ChIP-Seq(GSE13511)/Homer	AVCAGCTG	-0.008636	50	81.97%	9234.8	90.87%	0.991401	1	1

## Sheet: DE_mutYoungwtYoung_up
Motif Name	Consensus	Log P-value	# of Target Sequences with Motif(of 43)	% of Target Sequences with Motif	# of Background Sequences with Motif(of 9069)	% of Background Sequences with Motif	PValue	Bonferroni	FDR
PGR(NR)/EndoStromal-PGR-ChIP-Seq(GSE69539)/Homer	AAGAACATWHTGTTC	-8.237	16	37.21%	1342.2	14.80%	0.000264677	0.0963425	0.0963425
NFkB-p65(RHD)/GM12787-p65-ChIP-Seq(GSE19485)/Homer	WGGGGATTTCCC	-7.421	13	30.23%	1009.6	11.13%	0.00059855	0.217872	0.108936
KLF5(Zf)/LoVo-KLF5-ChIP-Seq(GSE49402)/Homer	DGGGYGKGGC	-5.984	20	46.51%	2323.7	25.62%	0.00251873	0.916818	0.305606
ARE(NR)/LNCAP-AR-ChIP-Seq(GSE27824)/Homer	RGRACASNSTGTYCYB	-5.437	9	20.93%	684.5	7.55%	0.00435252	1	0.373213
GRE(NR),IR3/RAW264.7-GRE-ChIP-Seq(Unpublished)/Homer	VAGRACAKWCTGTYC	-5.092	11	25.58%	1003.7	11.06%	0.00614572	1	0.373213
GRE(NR),IR3/A549-GR-ChIP-Seq(GSE32465)/Homer	NRGVACABNVTGTYCY	-5.091	7	16.28%	466.2	5.14%	0.00615186	1	0.373213
OCT4-SOX2-TCF-NANOG(POU,Homeobox,HMG)/mES-Oct4-ChIP-Seq(GSE11431)/Homer	ATTTGCATAACAATG	-4.849	17	39.53%	2010.7	22.17%	0.00783621	1	0.387017
Klf9(Zf)/GBM-Klf9-ChIP-Seq(GSE62211)/Homer	GCCACRCCCACY	-4.767	10	23.26%	901.5	9.94%	0.00850586	1	0.387017
PR(NR)/T47D-PR-ChIP-Seq(GSE31130)/Homer	VAGRACAKNCTGTBC	-4.589	37	86.05%	6294.7	69.39%	0.010163	1	0.411038
Fox:Ebox(Forkhead,bHLH)/Panc1-Foxa2-ChIP-Seq(GSE47459)/Homer	NNNVCTGWGYAAACASN	-4.032	32	74.42%	5233.4	57.69%	0.0177388	1	0.571898
Stat3+il21(Stat)/CD4-Stat3-ChIP-Seq(GSE19198)/Homer	SVYTTCCNGGAARB	-3.98	14	32.56%	1666.4	18.37%	0.0186856	1	0.571898
Fra2(bZIP)/Striatum-Fra2-ChIP-Seq(GSE43429)/Homer	GGATGACTCATC	-3.946	14	32.56%	1673.9	18.45%	0.0193319	1	0.571898
Reverb(NR),DR2/RAW-Reverba.biotin-ChIP-Seq(GSE45914)/Homer	GTRGGTCASTGGGTCA	-3.891	4	9.30%	219.4	2.42%	0.0204249	1	0.571898
Atf4(bZIP)/MEF-Atf4-ChIP-Seq(GSE35681)/Homer	MTGATGCAAT	-3.611	16	37.21%	2099.5	23.14%	0.0270248	1	0.64898
Chop(bZIP)/MEF-Chop-ChIP-Seq(GSE35681)/Homer	ATTGCATCAT	-3.553	13	30.23%	1584.8	17.47%	0.0286386	1	0.64898
JunB(bZIP)/DendriticCells-Junb-ChIP-Seq(GSE36099)/Homer	RATGASTCAT	-3.399	15	34.88%	1970.4	21.72%	0.0334067	1	0.64898
Sp1(Zf)/Promoter/Homer	GGCCCCGCCCCC	-3.34	7	16.28%	662.8	7.31%	0.035437	1	0.64898
MafK(bZIP)/C2C12-MafK-ChIP-Seq(GSE36030)/Homer	GCTGASTCAGCA	-3.302	5	11.63%	389.2	4.29%	0.0368095	1	0.64898
EBNA1(EBV-virus)/Raji-EBNA1-ChIP-Seq(GSE30709)/Homer	GGYAGCAYDTGCTDCCCNNN	-3.293	1	2.33%	7.2	0.08%	0.0371423	1	0.64898
Mef2c(MADS)/GM12878-Mef2c-ChIP-Seq(GSE32465)/Homer	DCYAAAAATAGM	-3.243	22	51.16%	3342.6	36.85%	0.0390466	1	0.64898
Fosl2(bZIP)/3T3L1-Fosl2-ChIP-Seq(GSE56872)/Homer	NATGASTCABNN	-3.147	8	18.60%	843.1	9.29%	0.0429809	1	0.64898
BATF(bZIP)/Th17-BATF-ChIP-Seq(GSE39756)/Homer	DATGASTCAT	-3.09	17	39.53%	2418.5	26.66%	0.045502	1	0.64898
X-box(HTH)/NPC-H3K4me1-ChIP-Seq(GSE16256)/Homer	GGTTGCCATGGCAA	-3.088	5	11.63%	413.3	4.56%	0.045593	1	0.64898
CEBP:AP1(bZIP)/ThioMac-CEBPb-ChIP-Seq(GSE21512)/Homer	DRTGTTGCAA	-3.073	26	60.47%	4215.3	46.47%	0.0462821	1	0.64898
Gata1(Zf)/K562-GATA1-ChIP-Seq(GSE18829)/Homer	SAGATAAGRV	-3.065	17	39.53%	2425.6	26.74%	0.0466538	1	0.64898
Fra1(bZIP)/BT549-Fra1-ChIP-Seq(GSE46166)/Homer	NNATGASTCATH	-3.033	16	37.21%	2247.6	24.78%	0.0481709	1	0.64898
Sp5(Zf)/mES-Sp5.Flag-ChIP-Seq(GSE72989)/Homer	RGKGGGCGGAGC	-2.954	16	37.21%	2269.6	25.02%	0.0521308	1	0.64898
GATA(Zf),IR4/iTreg-Gata3-ChIP-Seq(GSE20898)/Homer	NAGATWNBNATCTNN	-2.938	5	11.63%	431.6	4.76%	0.0529716	1	0.64898
Olig2(bHLH)/Neuron-Olig2-ChIP-Seq(GSE30882)/Homer	RCCATMTGTT	-2.918	32	74.42%	5577.9	61.49%	0.0540417	1	0.64898
ZNF415(Zf)/HEK293-ZNF415.GFP-ChIP-Seq(GSE58341)/Homer	GRTGMTRGAGCC	-2.887	9	20.93%	1051.8	11.60%	0.0557432	1	0.64898
Slug(Zf)/Mesoderm-Snai2-ChIP-Seq(GSE61475)/Homer	SNGCACCTGCHS	-2.875	10	23.26%	1220.7	13.46%	0.0564161	1	0.64898
Mef2b(MADS)/HEK293-Mef2b.V5-ChIP-Seq(GSE67450)/Homer	GCTATTTTTGGM	-2.836	28	65.12%	4721.3	52.05%	0.0586598	1	0.64898
MITF(bHLH)/MastCells-MITF-ChIP-Seq(GSE48085)/Homer	RTCATGTGAC	-2.833	21	48.84%	3271.8	36.07%	0.0588361	1	0.64898
ZNF467(Zf)/HEK293-ZNF467.GFP-ChIP-Seq(GSE58341)/Homer	TGGGGAAGGGCM	-2.741	9	20.93%	1081.1	11.92%	0.0645058	1	0.6674
Klf4(Zf)/mES-Klf4-ChIP-Seq(GSE11431)/Homer	GCCACACCCA	-2.735	7	16.28%	758.1	8.36%	0.064894	1	0.6674
Pitx1(Homeobox)/Chicken-Pitx1-ChIP-Seq(GSE38910)/Homer	TAATCCCN	-2.718	43	100.00%	8514.9	93.87%	0.0660066	1	0.6674
Atf3(bZIP)/GBM-ATF3-ChIP-Seq(GSE33912)/Homer	DATGASTCATHN	-2.625	17	39.53%	2556.9	28.19%	0.0724398	1	0.712651
FOXK2(Forkhead)/U2OS-FOXK2-ChIP-Seq(E-MTAB-2204)/Homer	SCHTGTTTACAT	-2.59	28	65.12%	4809.8	53.02%	0.07502	1	0.718613
KLF14(Zf)/HEK293-KLF14.GFP-ChIP-Seq(GSE58341)/Homer	RGKGGGCGKGGC	-2.535	20	46.51%	3172.6	34.97%	0.0792617	1	0.739776
Rbpj1(?)/Panc1-Rbpj1-ChIP-Seq(GSE47459)/Homer	HTTTCCCASG	-2.487	20	46.51%	3189.6	35.16%	0.0831591	1	0.748229
Pit1+1bp(Homeobox)/GCrat-Pit1-ChIP-Seq(GSE58009)/Homer	ATGCATAATTCA	-2.456	23	53.49%	3807.1	41.97%	0.0857774	1	0.748229
CArG(MADS)/PUER-Srf-ChIP-Seq(Sullivan_et_al.)/Homer	CCATATATGGNM	-2.436	9	20.93%	1149.4	12.67%	0.0875102	1	0.748229
STAT4(Stat)/CD4-Stat4-ChIP-Seq(GSE22104)/Homer	NYTTCCWGGAAR	-2.426	19	44.19%	3012.5	33.21%	0.0883897	1	0.748229
MafA(bZIP)/Islet-MafA-ChIP-Seq(GSE30298)/Homer	TGCTGACTCA	-2.402	17	39.53%	2630	28.99%	0.0905367	1	0.748985
HNF4a(NR),DR1/HepG2-HNF4a-ChIP-Seq(GSE25021)/Homer	CARRGKBCAAAGTYCA	-2.29	8	18.60%	1012.7	11.16%	0.101266	1	0.803734
DMRT1(DM)/Testis-DMRT1-ChIP-Seq(GSE64892)/Homer	TWGHWACAWTGTWDC	-2.287	12	27.91%	1722.9	18.99%	0.101571	1	0.803734
Gata2(Zf)/K562-GATA2-ChIP-Seq(GSE18829)/Homer	BBCTTATCTS	-2.246	18	41.86%	2879.2	31.74%	0.105822	1	0.811357
E2A(bHLH)/proBcell-E2A-ChIP-Seq(GSE21978)/Homer	DNRCAGCTGY	-2.235	19	44.19%	3081.7	33.97%	0.106992	1	0.811357
NFkB-p50,p52(RHD)/Monocyte-p50-ChIP-Chip(Schreiber_et_al.)/Homer	GGGGGAATCCCC	-2.183	2	4.65%	120	1.32%	0.112703	1	0.813721
Ap4(bHLH)/AML-Tfap4-ChIP-Seq(GSE45738)/Homer	NAHCAGCTGD	-2.172	21	48.84%	3507.7	38.67%	0.113949	1	0.813721
Unknown(Homeobox)/Limb-p300-ChIP-Seq/Homer	SSCMATWAAA	-2.144	26	60.47%	4555.8	50.22%	0.117185	1	0.813721
PPARE(NR),DR1/3T3L1-Pparg-ChIP-Seq(GSE13511)/Homer	TGACCTTTGCCCCA	-2.139	11	25.58%	1583.5	17.46%	0.117773	1	0.813721
EWS:FLI1-fusion(ETS)/SK_N_MC-EWS:FLI1-ChIP-Seq(SRA014231)/Homer	VACAGGAAAT	-2.133	12	27.91%	1769.3	19.50%	0.118481	1	0.813721
Stat3(Stat)/mES-Stat3-ChIP-Seq(GSE11431)/Homer	CTTCCGGGAA	-2.098	8	18.60%	1058.3	11.67%	0.122702	1	0.819838
NFkB-p65-Rel(RHD)/ThioMac-LPS-Expression(GSE23622)/Homer	GGAAATTCCC	-2.006	2	4.65%	134.1	1.48%	0.134526	1	0.819838
EBF(EBF)/proBcell-EBF-ChIP-Seq(GSE21978)/Homer	DGTCCCYRGGGA	-2.006	2	4.65%	134	1.48%	0.134526	1	0.819838
Tlx?(NR)/NPC-H3K4me1-ChIP-Seq(GSE16256)/Homer	CTGGCAGSCTGCCA	-1.986	4	9.30%	419.9	4.63%	0.137243	1	0.819838
Max(bHLH)/K562-Max-ChIP-Seq(GSE31477)/Homer	RCCACGTGGYYN	-1.974	14	32.56%	2200	24.25%	0.1389	1	0.819838
Mef2d(MADS)/Retina-Mef2d-ChIP-Seq(GSE61391)/Homer	GCTATTTTTAGC	-1.957	11	25.58%	1639.6	18.07%	0.141282	1	0.819838
FOXA1:AR(Forkhead,NR)/LNCAP-AR-ChIP-Seq(GSE27824)/Homer	AGTAAACAAAAAAGAACAND	-1.919	6	13.95%	757.3	8.35%	0.146754	1	0.819838
Rfx2(HTH)/LoVo-RFX2-ChIP-Seq(GSE49402)/Homer	GTTGCCATGGCAACM	-1.919	4	9.30%	430.6	4.75%	0.146754	1	0.819838
NPAS(bHLH)/Liver-NPAS-ChIP-Seq(GSE39860)/Homer	NVCACGTG	-1.918	30	69.77%	5514	60.79%	0.1469	1	0.819838
IRF:BATF(IRF:bZIP)/pDC-Irf8-ChIP-Seq(GSE66899)/Homer	CTTTCANTATGACTV	-1.91	6	13.95%	759.5	8.37%	0.14808	1	0.819838
Mouse_Recombination_Hotspot(Zf)/Testis-DMC1-ChIP-Seq(GSE24438)/Homer	ACTYKNATTCGTGNTACTTC	-1.851	3	6.98%	288.4	3.18%	0.15708	1	0.819838
Foxo1(Forkhead)/RAW-Foxo1-ChIP-Seq(Fan_et_al.)/Homer	CTGTTTAC	-1.818	37	86.05%	7141.3	78.72%	0.16235	1	0.819838
CEBP:CEBP(bZIP)/MEF-Chop-ChIP-Seq(GSE35681)/Homer	NTNATGCAAYMNNHTGMAAY	-1.817	7	16.28%	955.4	10.53%	0.162513	1	0.819838
Bcl6(Zf)/Liver-Bcl6-ChIP-Seq(GSE31578)/Homer	NNNCTTTCCAGGAAA	-1.816	17	39.53%	2848.2	31.40%	0.162675	1	0.819838
Tcf21(bHLH)/ArterySmoothMuscle-Tcf21-ChIP-Seq(GSE61369)/Homer	NAACAGCTGG	-1.811	16	37.21%	2653	29.25%	0.163491	1	0.819838
RAR:RXR(NR),DR5/ES-RAR-ChIP-Seq(GSE56893)/Homer	RGGTCADNNAGAGGTCAV	-1.803	1	2.33%	37.8	0.42%	0.164804	1	0.819838
Isl1(Homeobox)/Neuron-Isl1-ChIP-Seq(GSE31456)/Homer	CTAATKGV	-1.795	35	81.40%	6685.8	73.70%	0.166127	1	0.819838
KLF6(Zf)/PDAC-KLF6-ChIP-Seq(GSE64557)/Homer	MKGGGYGTGGCC	-1.787	12	27.91%	1885.5	20.79%	0.167462	1	0.819838
Myf5(bHLH)/GM-Myf5-ChIP-Seq(GSE24852)/Homer	BAACAGCTGT	-1.787	14	32.56%	2270.5	25.03%	0.167462	1	0.819838
CTCF(Zf)/CD4+-CTCF-ChIP-Seq(Barski_et_al.)/Homer	AYAGTGCCMYCTRGTGGCCA	-1.779	7	16.28%	965.5	10.64%	0.168807	1	0.819838
LRF(Zf)/Erythroblasts-ZBTB7A-ChIP-Seq(GSE74977)/Homer	AAGACCCYYN	-1.767	13	30.23%	2084.2	22.98%	0.170845	1	0.819838
Prop1(Homeobox)/GHFT1-PROP1.biotin-ChIP-Seq(GSE77302)/Homer	NTAATBNAATTA	-1.755	30	69.77%	5587	61.59%	0.172907	1	0.819838
Ptf1a(bHLH)/Panc1-Ptf1a-ChIP-Seq(GSE47459)/Homer	ACAGCTGTTN	-1.749	31	72.09%	5808.8	64.04%	0.173948	1	0.819838
Rfx1(HTH)/NPC-H3K4me1-ChIP-Seq(GSE16256)/Homer	KGTTGCCATGGCAA	-1.734	5	11.63%	629.6	6.94%	0.176577	1	0.819838
Foxh1(Forkhead)/hESC-FOXH1-ChIP-Seq(GSE29422)/Homer	NNTGTGGATTSS	-1.689	22	51.16%	3919.6	43.21%	0.184704	1	0.819838
STAT1(Stat)/HelaS3-STAT1-ChIP-Seq(GSE12782)/Homer	NATTTCCNGGAAAT	-1.667	7	16.28%	996.2	10.98%	0.188813	1	0.819838
Erra(NR)/HepG2-Erra-ChIP-Seq(GSE31477)/Homer	CAAAGGTCAG	-1.647	22	51.16%	3939.3	43.43%	0.192627	1	0.819838
HOXD13(Homeobox)/Chicken-Hoxd13-ChIP-Seq(GSE38910)/Homer	NCYAATAAAA	-1.645	35	81.40%	6749.7	74.41%	0.193013	1	0.819838
Atf2(bZIP)/3T3L1-Atf2-ChIP-Seq(GSE56872)/Homer	NRRTGACGTCAT	-1.638	12	27.91%	1941.3	21.40%	0.194368	1	0.819838
PAX5(Paired,Homeobox),condensed/GM12878-PAX5-ChIP-Seq(GSE32465)/Homer	GTCACGCTCSCTGM	-1.637	3	6.98%	320.8	3.54%	0.194563	1	0.819838
HEB(bHLH)/mES-Heb-ChIP-Seq(GSE53233)/Homer	VCAGCTGBNN	-1.612	22	51.16%	3956.7	43.62%	0.199488	1	0.819838
BMAL1(bHLH)/Liver-Bmal1-ChIP-Seq(GSE39860)/Homer	GNCACGTG	-1.6	30	69.77%	5659.8	62.39%	0.201897	1	0.819838
Fli1(ETS)/CD8-FLI-ChIP-Seq(GSE20898)/Homer	NRYTTCCGGH	-1.59	21	48.84%	3760	41.45%	0.203926	1	0.819838
ZNF189(Zf)/HEK293-ZNF189.GFP-ChIP-Seq(GSE58341)/Homer	TGGAACAGMA	-1.58	11	25.58%	1771.8	19.53%	0.205975	1	0.819838
Pdx1(Homeobox)/Islet-Pdx1-ChIP-Seq(SRA008281)/Homer	YCATYAATCA	-1.578	29	67.44%	5453.3	60.12%	0.206387	1	0.819838
Rfx6(HTH)/Min6b1-Rfx6.HA-ChIP-Seq(GSE62844)/Homer	TGTTKCCTAGCAACM	-1.576	13	30.23%	2160.2	23.81%	0.206801	1	0.819838
GATA3(Zf)/iTreg-Gata3-ChIP-Seq(GSE20898)/Homer	AGATAASR	-1.541	31	72.09%	5906.8	65.12%	0.214167	1	0.819838
IRF4(IRF)/GM12878-IRF4-ChIP-Seq(GSE32465)/Homer	ACTGAAACCA	-1.54	13	30.23%	2176	23.99%	0.214381	1	0.819838
Gata6(Zf)/HUG1N-GATA6-ChIP-Seq(GSE51936)/Homer	YCTTATCTBN	-1.535	23	53.49%	4202.4	46.33%	0.215456	1	0.819838
Nkx2.5(Homeobox)/HL1-Nkx2.5.biotin-ChIP-Seq(GSE21529)/Homer	RRSCACTYAA	-1.529	31	72.09%	5912	65.17%	0.216752	1	0.819838
Smad3(MAD)/NPC-Smad3-ChIP-Seq(GSE36673)/Homer	TWGTCTGV	-1.523	34	79.07%	6578.1	72.52%	0.218057	1	0.819838
TATA-Box(TBP)/Promoter/Homer	CCTTTTAWAGSC	-1.519	31	72.09%	5917.9	65.24%	0.218931	1	0.819838
Nkx2.1(Homeobox)/LungAC-Nkx2.1-ChIP-Seq(GSE43252)/Homer	RSCACTYRAG	-1.512	35	81.40%	6808.2	75.05%	0.220469	1	0.819838
Ascl1(bHLH)/NeuralTubes-Ascl1-ChIP-Seq(GSE55840)/Homer	NNVVCAGCTGBN	-1.493	19	44.19%	3398.2	37.46%	0.224698	1	0.819838
Mef2a(MADS)/HL1-Mef2a.biotin-ChIP-Seq(GSE21529)/Homer	CYAAAAATAG	-1.465	15	34.88%	2604.1	28.71%	0.231078	1	0.819838
Jun-AP1(bZIP)/K562-cJun-ChIP-Seq(GSE31477)/Homer	GATGASTCATCN	-1.462	4	9.30%	519.1	5.72%	0.231772	1	0.819838
Six2(Homeobox)/NephronProgenitor-Six2-ChIP-Seq(GSE39837)/Homer	GWAAYHTGAKMC	-1.448	23	53.49%	4247.2	46.82%	0.23504	1	0.819838
Sox2(HMG)/mES-Sox2-ChIP-Seq(GSE11431)/Homer	BCCATTGTTC	-1.441	20	46.51%	3629.1	40.01%	0.236691	1	0.819838
HLF(bZIP)/HSC-HLF.Flag-ChIP-Seq(GSE69817)/Homer	RTTATGYAAB	-1.434	29	67.44%	5526	60.92%	0.238354	1	0.819838
Atoh1(bHLH)/Cerebellum-Atoh1-ChIP-Seq(GSE22111)/Homer	VNRVCAGCTGGY	-1.419	16	37.21%	2827	31.16%	0.241956	1	0.819838
AMYB(HTH)/Testes-AMYB-ChIP-Seq(GSE44588)/Homer	TGGCAGTTGG	-1.417	30	69.77%	5751.4	63.40%	0.24244	1	0.819838
ZNF675(Zf)/HEK293-ZNF675.GFP-ChIP-Seq(GSE58341)/Homer	ARGAGGMCAAAATGW	-1.406	4	9.30%	532.1	5.87%	0.245122	1	0.819838
TEAD(TEA)/Fibroblast-PU.1-ChIP-Seq(Unpublished)/Homer	YCWGGAATGY	-1.403	12	27.91%	2038.1	22.47%	0.245858	1	0.819838
ERG(ETS)/VCaP-ERG-ChIP-Seq(GSE14097)/Homer	ACAGGAAGTG	-1.401	21	48.84%	3856.8	42.52%	0.24635	1	0.819838
GSC(Homeobox)/FrogEmbryos-GSC-ChIP-Seq(DRA000576)/Homer	RGGATTAR	-1.386	27	62.79%	5123.7	56.48%	0.250074	1	0.819838
DUX4(Homeobox)/Myoblasts-DUX4.V5-ChIP-Seq(GSE75791)/Homer	NWTAAYCYAATCAWN	-1.385	4	9.30%	537.6	5.93%	0.250324	1	0.819838
CLOCK(bHLH)/Liver-Clock-ChIP-Seq(GSE39860)/Homer	GHCACGTG	-1.383	13	30.23%	2244.4	24.74%	0.250825	1	0.819838
Oct4(POU,Homeobox)/mES-Oct4-ChIP-Seq(GSE11431)/Homer	ATTTGCATAW	-1.382	21	48.84%	3866.3	42.62%	0.251076	1	0.819838
MafB(bZIP)/BMM-Mafb-ChIP-Seq(GSE75722)/Homer	WNTGCTGASTCAGCANWTTY	-1.369	8	18.60%	1278.1	14.09%	0.254361	1	0.819838
STAT5(Stat)/mCD4+-Stat5-ChIP-Seq(GSE12346)/Homer	RTTTCTNAGAAA	-1.359	6	13.95%	906.2	9.99%	0.256918	1	0.819838
ZNF322(Zf)/HEK293-ZNF322.GFP-ChIP-Seq(GSE58341)/Homer	GAGCCTGGTACTGWGCCTGR	-1.331	2	4.65%	210.1	2.32%	0.264213	1	0.819838
Elk1(ETS)/Hela-Elk1-ChIP-Seq(GSE31477)/Homer	HACTTCCGGY	-1.328	13	30.23%	2270.4	25.03%	0.265007	1	0.819838
KLF10(Zf)/HEK293-KLF10.GFP-ChIP-Seq(GSE58341)/Homer	GGGGGTGTGTCC	-1.32	12	27.91%	2075.2	22.88%	0.267135	1	0.819838
AP-1(bZIP)/ThioMac-PU.1-ChIP-Seq(GSE21512)/Homer	VTGACTCATC	-1.318	15	34.88%	2676	29.50%	0.26767	1	0.819838
Usf2(bHLH)/C2C12-Usf2-ChIP-Seq(GSE36030)/Homer	GTCACGTGGT	-1.306	9	20.93%	1494.8	16.48%	0.270901	1	0.819838
Sox15(HMG)/CPA-Sox15-ChIP-Seq(GSE62909)/Homer	RAACAATGGN	-1.301	24	55.81%	4536.9	50.01%	0.272259	1	0.819838
STAT6(Stat)/Macrophage-Stat6-ChIP-Seq(GSE38377)/Homer	TTCCKNAGAA	-1.298	11	25.58%	1888.5	20.82%	0.273077	1	0.819838
EWS:ERG-fusion(ETS)/CADO_ES1-EWS:ERG-ChIP-Seq(SRA014231)/Homer	ATTTCCTGTN	-1.292	13	30.23%	2287.9	25.22%	0.274721	1	0.819838
BORIS(Zf)/K562-CTCFL-ChIP-Seq(GSE32465)/Homer	CNNBRGCGCCCCCTGSTGGC	-1.255	6	13.95%	940.9	10.37%	0.285076	1	0.819838
ZEB1(Zf)/PDAC-ZEB1-ChIP-Seq(GSE64557)/Homer	VCAGGTRDRY	-1.252	21	48.84%	3938.2	43.41%	0.285932	1	0.819838
RFX(HTH)/K562-RFX3-ChIP-Seq(SRA012198)/Homer	CGGTTGCCATGGCAAC	-1.249	3	6.98%	393.1	4.33%	0.286791	1	0.819838
Gata4(Zf)/Heart-Gata4-ChIP-Seq(GSE35151)/Homer	NBWGATAAGR	-1.246	23	53.49%	4359	48.05%	0.287653	1	0.819838
Tbx20(T-box)/Heart-Tbx20-ChIP-Seq(GSE29636)/Homer	GGTGYTGACAGS	-1.243	6	13.95%	944.6	10.41%	0.288517	1	0.819838
Sox9(HMG)/Limb-SOX9-ChIP-Seq(GSE73225)/Homer	AGGVNCCTTTGT	-1.239	15	34.88%	2716.6	29.95%	0.289674	1	0.819838
ERE(NR),IR3/MCF7-ERa-ChIP-Seq(Unpublished)/Homer	VAGGTCACNSTGACC	-1.236	4	9.30%	575.5	6.34%	0.290544	1	0.819838
CRE(bZIP)/Promoter/Homer	CSGTGACGTCAC	-1.225	10	23.26%	1724.4	19.01%	0.293758	1	0.819838
Brn1(POU,Homeobox)/NPC-Brn1-ChIP-Seq(GSE35496)/Homer	TATGCWAATBAV	-1.224	14	32.56%	2522.8	27.81%	0.294052	1	0.819838
c-Myc(bHLH)/LNCAP-cMyc-ChIP-Seq(Unpublished)/Homer	VCCACGTG	-1.22	11	25.58%	1925	21.22%	0.29523	1	0.819838
SF1(NR)/H295R-Nr5a1-ChIP-Seq(GSE44220)/Homer	CAAGGHCANV	-1.213	5	11.63%	766.9	8.45%	0.297304	1	0.819838
THRb(NR)/Liver-NR1A2-ChIP-Seq(GSE52613)/Homer	TRAGGTCA	-1.202	35	81.40%	6957.8	76.70%	0.300592	1	0.820628
NeuroG2(bHLH)/Fibroblast-NeuroG2-ChIP-Seq(GSE75910)/Homer	ACCATCTGTT	-1.197	23	53.49%	4387.2	48.36%	0.302099	1	0.820628
GATA(Zf),IR3/iTreg-Gata3-ChIP-Seq(GSE20898)/Homer	NNNNNBAGATAWYATCTVHN	-1.188	5	11.63%	774.5	8.54%	0.30483	1	0.821913
NPAS2(bHLH)/Liver-NPAS2-ChIP-Seq(GSE39860)/Homer	KCCACGTGAC	-1.158	18	41.86%	3373.1	37.18%	0.314114	1	0.838763
CHR(?)/Hela-CellCycle-Expression/Homer	SRGTTTCAAA	-1.153	20	46.51%	3789.3	41.77%	0.315688	1	0.838763
Tcf12(bHLH)/GM12878-Tcf12-ChIP-Seq(GSE32465)/Homer	VCAGCTGYTG	-1.136	14	32.56%	2569.4	28.32%	0.321101	1	0.846962
Smad4(MAD)/ESC-SMAD4-ChIP-Seq(GSE29422)/Homer	VBSYGTCTGG	-1.126	25	58.14%	4850.7	53.47%	0.324328	1	0.849319
AP-2gamma(AP2)/MCF7-TFAP2C-ChIP-Seq(GSE21234)/Homer	SCCTSAGGSCAW	-1.116	5	11.63%	798.5	8.80%	0.327588	1	0.851728
ZBTB33(Zf)/GM12878-ZBTB33-ChIP-Seq(GSE32465)/Homer	GGVTCTCGCGAGAAC	-1.106	2	4.65%	248.3	2.74%	0.33088	1	0.854186
Bach2(bZIP)/OCILy7-Bach2-ChIP-Seq(GSE44420)/Homer	TGCTGAGTCA	-1.097	3	6.98%	429.6	4.74%	0.333871	1	0.855839
ZNF264(Zf)/HEK293-ZNF264.GFP-ChIP-Seq(GSE58341)/Homer	RGGGCACTAACY	-1.046	10	23.26%	1810.6	19.96%	0.35134	1	0.894321
RUNX-AML(Runt)/CD4+-PolII-ChIP-Seq(Barski_et_al.)/Homer	GCTGTGGTTW	-1.032	14	32.56%	2628.3	28.97%	0.356294	1	0.895453
Pit1(Homeobox)/GCrat-Pit1-ChIP-Seq(GSE58009)/Homer	ATGMATATDC	-1.022	32	74.42%	6405.1	70.61%	0.359874	1	0.895453
VDR(NR),DR3/GM10855-VDR+vitD-ChIP-Seq(GSE22484)/Homer	ARAGGTCANWGAGTTCANNN	-1.021	3	6.98%	450	4.96%	0.360235	1	0.895453
Sox10(HMG)/SciaticNerve-Sox3-ChIP-Seq(GSE35132)/Homer	CCWTTGTYYB	-1.007	27	62.79%	5349.9	58.98%	0.365313	1	0.895453
NFAT:AP1(RHD,bZIP)/Jurkat-NFATC1-ChIP-Seq(Jolma_et_al.)/Homer	SARTGGAAAAWRTGAGTCAB	-1.005	4	9.30%	644.8	7.11%	0.366045	1	0.895453
Egr1(Zf)/K562-Egr1-ChIP-Seq(GSE32465)/Homer	TGCGTGGGYG	-0.9924	7	16.28%	1237.9	13.65%	0.370686	1	0.895453
NeuroD1(bHLH)/Islet-NeuroD1-ChIP-Seq(GSE30298)/Homer	GCCATCTGTT	-0.9919	11	25.58%	2041.1	22.50%	0.370871	1	0.895453
PRDM14(Zf)/H1-PRDM14-ChIP-Seq(GSE22767)/Homer	RGGTCTCTAACY	-0.9903	4	9.30%	649.6	7.16%	0.371465	1	0.895453
bZIP:IRF(bZIP,IRF)/Th17-BatF-ChIP-Seq(GSE39756)/Homer	NAGTTTCABTHTGACTNW	-0.9751	13	30.23%	2458.7	27.10%	0.377155	1	0.898799
Tbx5(T-box)/HL1-Tbx5.biotin-ChIP-Seq(GSE21529)/Homer	AGGTGTCA	-0.956	34	79.07%	6875.6	75.80%	0.384428	1	0.898799
ZNF317(Zf)/HEK293-ZNF317.GFP-ChIP-Seq(GSE58341)/Homer	GTCWGCTGTYYCTCT	-0.9481	3	6.98%	470.3	5.19%	0.387477	1	0.898799
Atf7(bZIP)/3T3L1-Atf7-ChIP-Seq(GSE56872)/Homer	NGRTGACGTCAY	-0.9443	14	32.56%	2682.4	29.57%	0.388952	1	0.898799
n-Myc(bHLH)/mES-nMyc-ChIP-Seq(GSE11431)/Homer	VRCCACGTGG	-0.9359	11	25.58%	2074	22.86%	0.392233	1	0.898799
Arnt:Ahr(bHLH)/MCF7-Arnt-ChIP-Seq(Lo_et_al.)/Homer	TBGCACGCAA	-0.9348	17	39.53%	3307.9	36.47%	0.392664	1	0.898799
Smad2(MAD)/ES-SMAD2-ChIP-Seq(GSE29422)/Homer	CTGTCTGG	-0.9286	23	53.49%	4561.3	50.28%	0.395106	1	0.898799
Hoxc9(Homeobox)/Ainv15-Hoxc9-ChIP-Seq(GSE21812)/Homer	GGCCATAAATCA	-0.9247	20	46.51%	3937.5	43.41%	0.39665	1	0.898799
KLF3(Zf)/MEF-Klf3-ChIP-Seq(GSE44748)/Homer	NRGCCCCRCCCHBNN	-0.9233	6	13.95%	1069.5	11.79%	0.397206	1	0.898799
E2A(bHLH),near_PU.1/Bcell-PU.1-ChIP-Seq(GSE21512)/Homer	NVCACCTGBN	-0.9224	15	34.88%	2902.4	32.00%	0.397564	1	0.898799
c-Myc(bHLH)/mES-cMyc-ChIP-Seq(GSE11431)/Homer	VVCCACGTGG	-0.916	7	16.28%	1273.9	14.04%	0.400116	1	0.898799
Zic(Zf)/Cerebellum-ZIC1.2-ChIP-Seq(GSE60731)/Homer	CCTGCTGAGH	-0.9101	12	27.91%	2293.7	25.29%	0.402484	1	0.898799
MyoG(bHLH)/C2C12-MyoG-ChIP-Seq(GSE36024)/Homer	AACAGCTG	-0.8969	15	34.88%	2919.8	32.19%	0.407832	1	0.903037
Maz(Zf)/HepG2-Maz-ChIP-Seq(GSE31477)/Homer	GGGGGGGG	-0.8932	9	20.93%	1690.1	18.63%	0.409344	1	0.903037
ZBTB18(Zf)/HEK293-ZBTB18.GFP-ChIP-Seq(GSE58341)/Homer	AACATCTGGA	-0.8754	9	20.93%	1700.7	18.75%	0.416695	1	0.907799
RXR(NR),DR1/3T3L1-RXR-ChIP-Seq(GSE13511)/Homer	TAGGGCAAAGGTCA	-0.8684	9	20.93%	1704.2	18.79%	0.419622	1	0.907799
NFY(CCAAT)/Promoter/Homer	RGCCAATSRG	-0.8649	20	46.51%	3980.4	43.88%	0.421094	1	0.907799
HOXA9(Homeobox)/HSC-Hoxa9-ChIP-Seq(GSE33509)/Homer	GGCCATAAATCA	-0.861	23	53.49%	4610.9	50.83%	0.422739	1	0.907799
c-Jun-CRE(bZIP)/K562-cJun-ChIP-Seq(GSE31477)/Homer	ATGACGTCATCY	-0.8528	9	20.93%	1713.9	18.89%	0.42622	1	0.907799
ZNF136(Zf)/HEK293-ZNF136.GFP-ChIP-Seq(GSE58341)/Homer	YTKGATAHAGTATTCTWGGTNGGCA	-0.8438	3	6.98%	503	5.55%	0.430073	1	0.907799
ZNF416(Zf)/HEK293-ZNF416.GFP-ChIP-Seq(GSE58341)/Homer	WDNCTGGGCA	-0.8413	8	18.60%	1515.3	16.70%	0.43115	1	0.907799
Nur77(NR)/K562-NR4A1-ChIP-Seq(GSE31363)/Homer	TGACCTTTNCNT	-0.8365	5	11.63%	907.9	10.01%	0.433224	1	0.907799
HRE(HSF)/HepG2-HSF1-ChIP-Seq(GSE31477)/Homer	BSTTCTRGAABVTTCYAGAA	-0.8341	2	4.65%	309.6	3.41%	0.434265	1	0.907799
GATA3(Zf),DR4/iTreg-Gata3-ChIP-Seq(GSE20898)/Homer	AGATGKDGAGATAAG	-0.8291	3	6.98%	509	5.61%	0.436442	1	0.907799
Elk4(ETS)/Hela-Elk4-ChIP-Seq(GSE31477)/Homer	NRYTTCCGGY	-0.8213	13	30.23%	2557.8	28.20%	0.439859	1	0.909468
OCT:OCT(POU,Homeobox)/NPC-OCT6-ChIP-Seq(GSE43916)/Homer	YATGCATATRCATRT	-0.8159	6	13.95%	1120.9	12.36%	0.442241	1	0.909468
Atf1(bZIP)/K562-ATF1-ChIP-Seq(GSE31477)/Homer	GATGACGTCA	-0.8078	20	46.51%	4023.7	44.36%	0.445838	1	0.911713
Nr5a2(NR)/Pancreas-LRH1-ChIP-Seq(GSE34295)/Homer	BTCAAGGTCA	-0.7943	6	13.95%	1131.6	12.47%	0.451897	1	0.918942
PAX3:FKHR-fusion(Paired,Homeobox)/Rh4-PAX3:FKHR-ChIP-Seq(GSE19063)/Homer	ACCRTGACTAATTNN	-0.775	7	16.28%	1347	14.85%	0.460704	1	0.928456
HNF1b(Homeobox)/PDAC-HNF1B-ChIP-Seq(GSE64557)/Homer	GTTAATNATTAA	-0.7726	11	25.58%	2177	24.00%	0.461811	1	0.928456
JunD(bZIP)/K562-JunD-ChIP-Seq/Homer	ATGACGTCATCN	-0.7659	5	11.63%	940.6	10.37%	0.464915	1	0.928456
GLI3(Zf)/Limb-GLI3-ChIP-Chip(GSE11077)/Homer	CGTGGGTGGTCC	-0.7619	1	2.33%	131.7	1.45%	0.466779	1	0.928456
bHLHE40(bHLH)/HepG2-BHLHE40-ChIP-Seq(GSE31477)/Homer	KCACGTGMCN	-0.7471	7	16.28%	1363.4	15.03%	0.473738	1	0.937178
USF1(bHLH)/GM12878-Usf1-ChIP-Seq(GSE32465)/Homer	SGTCACGTGR	-0.7271	9	20.93%	1791.3	19.75%	0.483309	1	0.937313
Nkx2.2(Homeobox)/NPC-Nkx2.2-ChIP-Seq(GSE61673)/Homer	BTBRAGTGSN	-0.727	26	60.47%	5344.5	58.92%	0.483357	1	0.937313
Tbox:Smad(T-box,MAD)/ESCd5-Smad2_3-ChIP-Seq(GSE29422)/Homer	AGGTGHCAGACA	-0.7205	3	6.98%	548	6.04%	0.486509	1	0.937313
HRE(HSF)/Striatum-HSF1-ChIP-Seq(GSE38000)/Homer	TTCTAGAABNTTCTA	-0.7155	3	6.98%	550.6	6.07%	0.488948	1	0.937313
CDX4(Homeobox)/ZebrafishEmbryos-Cdx4.Myc-ChIP-Seq(GSE48254)/Homer	NGYCATAAAWCH	-0.7026	30	69.77%	6202.6	68.38%	0.495296	1	0.937313
IRF8(IRF)/BMDM-IRF8-ChIP-Seq(GSE77884)/Homer	GRAASTGAAAST	-0.702	7	16.28%	1390.1	15.32%	0.495593	1	0.937313
Tcfcp2l1(CP2)/mES-Tcfcp2l1-ChIP-Seq(GSE11431)/Homer	NRAACCRGTTYRAACCRGYT	-0.7012	2	4.65%	348.3	3.84%	0.49599	1	0.937313
EKLF(Zf)/Erythrocyte-Klf1-ChIP-Seq(GSE20478)/Homer	NWGGGTGTGGCY	-0.6981	2	4.65%	349.7	3.85%	0.49753	1	0.937313
CRX(Homeobox)/Retina-Crx-ChIP-Seq(GSE20012)/Homer	GCTAATCC	-0.697	34	79.07%	7044.2	77.65%	0.498077	1	0.937313
CEBP(bZIP)/ThioMac-CEBPb-ChIP-Seq(GSE21512)/Homer	ATTGCGCAAC	-0.6882	21	48.84%	4330.7	47.74%	0.50248	1	0.937313
Phox2a(Homeobox)/Neuron-Phox2a-ChIP-Seq(GSE31456)/Homer	YTAATYNRATTA	-0.6774	20	46.51%	4131	45.54%	0.507936	1	0.937313
RUNX2(Runt)/PCa-RUNX2-ChIP-Seq(GSE33889)/Homer	NWAACCACADNN	-0.6723	15	34.88%	3087.9	34.04%	0.510533	1	0.937313
Egr2(Zf)/Thymocytes-Egr2-ChIP-Seq(GSE34254)/Homer	NGCGTGGGCGGR	-0.6682	2	4.65%	359.2	3.96%	0.51263	1	0.937313
Foxf1(Forkhead)/Lung-Foxf1-ChIP-Seq(GSE77951)/Homer	WWATRTAAACAN	-0.6639	34	79.07%	7068.7	77.92%	0.51484	1	0.937313
HIF2a(bHLH)/785_O-HIF2a-ChIP-Seq(GSE34871)/Homer	GCACGTACCC	-0.6608	10	23.26%	2047.4	22.57%	0.516438	1	0.937313
STAT6(Stat)/CD4-Stat6-ChIP-Seq(GSE22104)/Homer	ABTTCYYRRGAA	-0.6567	10	23.26%	2050.6	22.61%	0.51856	1	0.937313
NFAT(RHD)/Jurkat-NFATC1-ChIP-Seq(Jolma_et_al.)/Homer	ATTTTCCATT	-0.6536	18	41.86%	3732.2	41.14%	0.52017	1	0.937313
LXRE(NR),DR4/RAW-LXRb.biotin-ChIP-Seq(GSE21512)/Homer	RGGTTACTANAGGTCA	-0.649	1	2.33%	154.6	1.70%	0.522568	1	0.937313
TEAD4(TEA)/Tropoblast-Tead4-ChIP-Seq(GSE37350)/Homer	CCWGGAATGY	-0.6367	11	25.58%	2276.9	25.10%	0.529035	1	0.937313
Pitx1:Ebox(Homeobox,bHLH)/Hindlimb-Pitx1-ChIP-Seq(GSE41591)/Homer	YTAATTRAWWCCAGATGT	-0.632	7	16.28%	1435.3	15.82%	0.531528	1	0.937313
Lhx2(Homeobox)/HFSC-Lhx2-ChIP-Seq(GSE48068)/Homer	TAATTAGN	-0.6293	29	67.44%	6054.7	66.75%	0.532965	1	0.937313
RAR:RXR(NR),DR5/ES-RAR-ChIP-Seq(GSE56893)/Homer	AGGTCAAGGTCA	-0.6234	1	2.33%	160.5	1.77%	0.536119	1	0.937313
EHF(ETS)/LoVo-EHF-ChIP-Seq(GSE49402)/Homer	AVCAGGAAGT	-0.6193	18	41.86%	3763.9	41.49%	0.538321	1	0.937313
Hoxb4(Homeobox)/ES-Hoxb4-ChIP-Seq(GSE34014)/Homer	TGATTRATGGCY	-0.6182	6	13.95%	1232.6	13.59%	0.538914	1	0.937313
Hnf1(Homeobox)/Liver-Foxa2-Chip-Seq(GSE25694)/Homer	GGTTAAWCATTAA	-0.6093	9	20.93%	1875.9	20.68%	0.543731	1	0.937313
AR-halfsite(NR)/LNCaP-AR-ChIP-Seq(GSE27824)/Homer	CCAGGAACAG	-0.6091	32	74.42%	6695.5	73.81%	0.54384	1	0.937313
Tbet(T-box)/CD8-Tbet-ChIP-Seq(GSE33802)/Homer	AGGTGTGAAM	-0.6069	22	51.16%	4613.2	50.85%	0.545038	1	0.937313
SPDEF(ETS)/VCaP-SPDEF-ChIP-Seq(SRA014231)/Homer	ASWTCCTGBT	-0.6027	14	32.56%	2937.6	32.38%	0.547332	1	0.937313
RBPJ:Ebox(?,bHLH)/Panc1-Rbpj1-ChIP-Seq(GSE47459)/Homer	GGGRAARRGRMCAGMTG	-0.6006	3	6.98%	600.3	6.62%	0.548482	1	0.937313
HNF6(Homeobox)/Liver-Hnf6-ChIP-Seq(ERP000394)/Homer	NTATYGATCH	-0.5863	19	44.19%	4004.5	44.14%	0.556382	1	0.94637
ZNF669(Zf)/HEK293-ZNF669.GFP-ChIP-Seq(GSE58341)/Homer	GARTGGTCATCGCCC	-0.5722	1	2.33%	173.1	1.91%	0.564283	1	0.950823
Sox3(HMG)/NPC-Sox3-ChIP-Seq(GSE33059)/Homer	CCWTTGTY	-0.5707	28	65.12%	5899.7	65.04%	0.56513	1	0.950823
PBX1(Homeobox)/MCF7-PBX1-ChIP-Seq(GSE28007)/Homer	GSCTGTCACTCA	-0.5665	2	4.65%	397	4.38%	0.567508	1	0.950823
ZNF143|STAF(Zf)/CUTLL-ZNF143-ChIP-Seq(GSE29600)/Homer	ATTTCCCAGVAKSCY	-0.5542	3	6.98%	623.6	6.87%	0.574532	1	0.950823
Pax7(Paired,Homeobox),long/Myoblast-Pax7-ChIP-Seq(GSE25064)/Homer	TAATCHGATTAC	-0.5521	2	4.65%	403.1	4.44%	0.575739	1	0.950823
NF1(CTF)/LNCAP-NF1-ChIP-Seq(Unpublished)/Homer	CYTGGCABNSTGCCAR	-0.5403	2	4.65%	408.3	4.50%	0.582573	1	0.950823
PU.1:IRF8(ETS:IRF)/pDC-Irf8-ChIP-Seq(GSE66899)/Homer	GGAAGTGAAAST	-0.5277	3	6.98%	637.4	7.03%	0.58996	1	0.950823
Sox17(HMG)/Endoderm-Sox17-ChIP-Seq(GSE61475)/Homer	CCATTGTTYB	-0.5254	16	37.21%	3433.4	37.85%	0.591319	1	0.950823
Nkx6.1(Homeobox)/Islet-Nkx6.1-ChIP-Seq(GSE40975)/Homer	GKTAATGR	-0.5164	40	93.02%	8392.3	92.52%	0.596665	1	0.950823
MyoD(bHLH)/Myotube-MyoD-ChIP-Seq(GSE21614)/Homer	RRCAGCTGYTSY	-0.5162	11	25.58%	2380.6	26.24%	0.596784	1	0.950823
ZNF519(Zf)/HEK293-ZNF519.GFP-ChIP-Seq(GSE58341)/Homer	GAGSCCGAGC	-0.5132	2	4.65%	420.1	4.63%	0.598577	1	0.950823
PAX6(Paired,Homeobox)/Forebrain-Pax6-ChIP-Seq(GSE66961)/Homer	NGTGTTCAVTSAAGCGKAAA	-0.511	2	4.65%	421.8	4.65%	0.599895	1	0.950823
ELF5(ETS)/T47D-ELF5-ChIP-Seq(GSE30407)/Homer	ACVAGGAAGT	-0.4933	11	25.58%	2402.1	26.48%	0.610608	1	0.950823
DMRT6(DM)/Testis-DMRT6-ChIP-Seq(GSE60440)/Homer	YDGHTACAWTGTADC	-0.4812	6	13.95%	1330.5	14.67%	0.618041	1	0.950823
Zfp281(Zf)/ES-Zfp281-ChIP-Seq(GSE81042)/Homer	CCCCTCCCCCAC	-0.479	1	2.33%	201.8	2.22%	0.619402	1	0.950823
ZBTB12(Zf)/HEK293-ZBTB12.GFP-ChIP-Seq(GSE58341)/Homer	NGNTCTAGAACCNGV	-0.4733	3	6.98%	668.6	7.37%	0.622943	1	0.950823
HOXA2(Homeobox)/mES-Hoxa2-ChIP-Seq(Donaldson_et_al.)/Homer	GYCATCMATCAT	-0.4667	3	6.98%	672.9	7.42%	0.627068	1	0.950823
Tgif1(Homeobox)/mES-Tgif1-ChIP-Seq(GSE55404)/Homer	YTGWCADY	-0.4646	38	88.37%	8030.7	88.53%	0.628386	1	0.950823
NRF1(NRF)/MCF7-NRF1-ChIP-Seq(Unpublished)/Homer	CTGCGCATGCGC	-0.4635	3	6.98%	674.9	7.44%	0.629078	1	0.950823
FOXK1(Forkhead)/HEK293-FOXK1-ChIP-Seq(GSE51673)/Homer	NVWTGTTTAC	-0.4603	33	76.74%	7032.4	77.52%	0.631094	1	0.950823
FXR(NR),IR1/Liver-FXR-ChIP-Seq(Chong_et_al.)/Homer	AGGTCANTGACCTB	-0.4602	3	6.98%	676.3	7.45%	0.631157	1	0.950823
GABPA(ETS)/Jurkat-GABPa-ChIP-Seq(GSE17954)/Homer	RACCGGAAGT	-0.4508	12	27.91%	2660.1	29.32%	0.637118	1	0.950823
TFE3(bHLH)/MEF-TFE3-ChIP-Seq(GSE75757)/Homer	GTCACGTGACYV	-0.4491	3	6.98%	683.8	7.54%	0.638202	1	0.950823
Nr5a2(NR)/mES-Nr5a2-ChIP-Seq(GSE19019)/Homer	BTCAAGGTCA	-0.4475	3	6.98%	684.7	7.55%	0.639224	1	0.950823
Cux2(Homeobox)/Liver-Cux2-ChIP-Seq(GSE35985)/Homer	HNRAATCAAT	-0.447	16	37.21%	3518.2	38.78%	0.639544	1	0.950823
RUNX(Runt)/HPC7-Runx1-ChIP-Seq(GSE22178)/Homer	SAAACCACAG	-0.4425	12	27.91%	2669.6	29.43%	0.642428	1	0.950823
PU.1-IRF(ETS:IRF)/Bcell-PU.1-ChIP-Seq(GSE21512)/Homer	MGGAAGTGAAAC	-0.4404	18	41.86%	3949.7	43.54%	0.643779	1	0.950823
Pax7(Paired,Homeobox)/Myoblast-Pax7-ChIP-Seq(GSE25064)/Homer	TAATCAATTA	-0.4384	5	11.63%	1143.9	12.61%	0.645068	1	0.950823
ETS:E-box(ETS,bHLH)/HPC7-Scl-ChIP-Seq(GSE22178)/Homer	AGGAARCAGCTG	-0.4342	1	2.33%	217.1	2.39%	0.647783	1	0.950823
E2F3(E2F)/MEF-E2F3-ChIP-Seq(GSE71376)/Homer	BTKGGCGGGAAA	-0.4267	6	13.95%	1376.7	15.18%	0.652659	1	0.950823
Brachyury(T-box)/Mesoendoderm-Brachyury-ChIP-exo(GSE54963)/Homer	ANTTMRCASBNNNGTGYKAAN	-0.4256	6	13.95%	1377.2	15.18%	0.653378	1	0.950823
ELF3(ETS)/PDAC-ELF3-ChIP-Seq(GSE64557)/Homer	ANCAGGAAGT	-0.4221	10	23.26%	2259.5	24.91%	0.655668	1	0.950823
E-box(bHLH)/Promoter/Homer	SSGGTCACGTGA	-0.4148	2	4.65%	470.1	5.18%	0.660472	1	0.950823
FOXM1(Forkhead)/MCF7-FOXM1-ChIP-Seq(GSE72977)/Homer	TRTTTACTTW	-0.412	30	69.77%	6473.7	71.36%	0.662324	1	0.950823
Pbx3(Homeobox)/GM12878-PBX3-ChIP-Seq(GSE32465)/Homer	SCTGTCAMTCAN	-0.4119	5	11.63%	1165.1	12.84%	0.662391	1	0.950823
FoxL2(Forkhead)/Ovary-FoxL2-ChIP-Seq(GSE60858)/Homer	WWTRTAAACAVG	-0.4092	31	72.09%	6679.6	73.63%	0.664181	1	0.950823
Foxa3(Forkhead)/Liver-Foxa3-ChIP-Seq(GSE77670)/Homer	BSNTGTTTACWYWGN	-0.4061	14	32.56%	3140.4	34.62%	0.666244	1	0.950823
OCT:OCT-short(POU,Homeobox)/NPC-OCT6-ChIP-Seq(GSE43916)/Homer	ATGCATWATGCATRW	-0.4061	24	55.81%	5247.5	57.85%	0.666244	1	0.950823
Tbr1(T-box)/Cortex-Tbr1-ChIP-Seq(GSE71384)/Homer	AAGGTGTKAA	-0.4048	27	62.79%	5868.6	64.69%	0.66711	1	0.950823
Lhx1(Homeobox)/EmbryoCarcinoma-Lhx1-ChIP-Seq(GSE70957)/Homer	NNYTAATTAR	-0.4022	30	69.77%	6484.8	71.49%	0.668847	1	0.950823
Sox6(HMG)/Myotubes-Sox6-ChIP-Seq(GSE32627)/Homer	CCATTGTTNY	-0.3987	30	69.77%	6488.1	71.52%	0.671192	1	0.950823
Srebp1a(bHLH)/HepG2-Srebp1a-ChIP-Seq(GSE31477)/Homer	RTCACSCCAY	-0.3976	2	4.65%	480.1	5.29%	0.671931	1	0.950823
Rfx5(HTH)/GM12878-Rfx5-ChIP-Seq(GSE31477)/Homer	SCCTAGCAACAG	-0.3955	4	9.30%	951.5	10.49%	0.673343	1	0.950823
FOXA1(Forkhead)/LNCAP-FOXA1-ChIP-Seq(GSE27824)/Homer	WAAGTAAACA	-0.3907	34	79.07%	7301.5	80.49%	0.676583	1	0.950823
EBF1(EBF)/Near-E2A-ChIP-Seq(GSE21512)/Homer	GTCCCCWGGGGA	-0.3887	3	6.98%	724.3	7.98%	0.677938	1	0.950823
Lhx3(Homeobox)/Neuron-Lhx3-ChIP-Seq(GSE31456)/Homer	ADBTAATTAR	-0.3869	35	81.40%	7503.9	82.72%	0.679159	1	0.950823
Oct4:Sox17(POU,Homeobox,HMG)/F9-Sox17-ChIP-Seq(GSE44553)/Homer	CCATTGTATGCAAAT	-0.3824	5	11.63%	1191.6	13.14%	0.682222	1	0.951452
Hand2(bHLH)/Mesoderm-Hand2-ChIP-Seq(GSE61475)/Homer	TGACANARRCCAGRC	-0.3589	5	11.63%	1213.3	13.38%	0.698444	1	0.955168
ZFX(Zf)/mES-Zfx-ChIP-Seq(GSE11431)/Homer	AGGCCTRG	-0.355	6	13.95%	1445.6	15.94%	0.701173	1	0.955168
HIF-1b(HLH)/T47D-HIF1b-ChIP-Seq(GSE59937)/Homer	RTACGTGC	-0.3532	24	55.81%	5316.7	58.61%	0.702437	1	0.955168
Foxo3(Forkhead)/U2OS-Foxo3-ChIP-Seq(E-MTAB-2701)/Homer	DGTAAACA	-0.3523	28	65.12%	6138.1	67.67%	0.703069	1	0.955168
Etv2(ETS)/ES-ER71-ChIP-Seq(GSE59402)/Homer(0.967)	NNAYTTCCTGHN	-0.3496	11	25.58%	2562.4	28.25%	0.70497	1	0.955168
PRDM9(Zf)/Testis-DMC1-ChIP-Seq(GSE35498)/Homer	ADGGYAGYAGCATCT	-0.3467	5	11.63%	1225.2	13.51%	0.707017	1	0.955168
Meis1(Homeobox)/MastCells-Meis1-ChIP-Seq(GSE48085)/Homer	VGCTGWCAVB	-0.3452	24	55.81%	5327.7	58.73%	0.708079	1	0.955168
Foxa2(Forkhead)/Liver-Foxa2-ChIP-Seq(GSE25694)/Homer	CYTGTTTACWYW	-0.3447	25	58.14%	5534.4	61.01%	0.708433	1	0.955168
HIF-1a(bHLH)/MCF7-HIF1a-ChIP-Seq(GSE28352)/Homer	TACGTGCV	-0.3446	6	13.95%	1456.9	16.06%	0.708504	1	0.955168
Oct6(POU,Homeobox)/NPC-Pou3f1-ChIP-Seq(GSE35496)/Homer	WATGCAAATGAG	-0.3326	14	32.56%	3236.1	35.67%	0.717057	1	0.963132
Otx2(Homeobox)/EpiLC-Otx2-ChIP-Seq(GSE56098)/Homer	NYTAATCCYB	-0.3263	15	34.88%	3460.8	38.15%	0.721589	1	0.964912
MafF(bZIP)/HepG2-MafF-ChIP-Seq(GSE31477)/Homer	HWWGTCAGCAWWTTT	-0.3234	8	18.60%	1932.3	21.30%	0.723684	1	0.964912
FOXA1(Forkhead)/MCF7-FOXA1-ChIP-Seq(GSE26831)/Homer	WAAGTAAACA	-0.3027	31	72.09%	6807	75.04%	0.738821	1	0.978096
Six1(Homeobox)/Myoblast-Six1-ChIP-Chip(GSE20150)/Homer	GKVTCADRTTWC	-0.3023	5	11.63%	1272.4	14.03%	0.739116	1	0.978096
Esrrb(NR)/mES-Esrrb-ChIP-Seq(GSE11431)/Homer	KTGACCTTGA	-0.2989	6	13.95%	1509	16.63%	0.741634	1	0.978096
E2F4(E2F)/K562-E2F4-ChIP-Seq(GSE31477)/Homer	GGCGGGAAAH	-0.2927	7	16.28%	1745.6	19.24%	0.746246	1	0.97837
Cdx2(Homeobox)/mES-Cdx2-ChIP-Seq(GSE14586)/Homer	GYMATAAAAH	-0.2914	25	58.14%	5612.3	61.87%	0.747217	1	0.97837
Sox4(HMG)/proB-Sox4-ChIP-Seq(GSE50066)/Homer	YCTTTGTTCC	-0.2851	13	30.23%	3090.7	34.07%	0.751939	1	0.981024
Twist(bHLH)/HMLE-TWIST1-ChIP-Seq(Chang_et_al)/Homer	VCAKCTGGNNNCCAGMTGBN	-0.2804	1	2.33%	292.1	3.22%	0.755481	1	0.982062
Bapx1(Homeobox)/VertebralCol-Bapx1-ChIP-Seq(GSE36672)/Homer	TTRAGTGSYK	-0.2769	27	62.79%	6042.7	66.61%	0.75813	1	0.982062
NF1:FOXA1(CTF,Forkhead)/LNCAP-FOXA1-ChIP-Seq(GSE27824)/Homer	WNTGTTTRYTTTGGCA	-0.2711	1	2.33%	298.9	3.30%	0.76254	1	0.984272
Barx1(Homeobox)/Stomach-Barx1.3xFlag-ChIP-Seq(GSE69483)/Homer	AAACMATTAN	-0.2575	17	39.53%	3998.1	44.07%	0.772982	1	0.992925
ETS1(ETS)/Jurkat-ETS1-ChIP-Seq(GSE17954)/Homer	ACAGGAAGTG	-0.2512	13	30.23%	3146.2	34.68%	0.777867	1	0.992925
Eomes(T-box)/H9-Eomes-ChIP-Seq(GSE26097)/Homer	ATTAACACCT	-0.2465	31	72.09%	6887.5	75.93%	0.781531	1	0.992925
Brn2(POU,Homeobox)/NPC-Brn2-ChIP-Seq(GSE35496)/Homer	ATGAATATTC	-0.2436	4	9.30%	1103.3	12.16%	0.783801	1	0.992925
p53(p53)/Saos-p53-ChIP-Seq/Homer	RRCATGYCYRGRCATGYYYN	-0.2385	1	2.33%	321.4	3.54%	0.787809	1	0.992925
p53(p53)/Saos-p53-ChIP-Seq(GSE15780)/Homer	RRCATGYCYRGRCATGYYYN	-0.2385	1	2.33%	321.4	3.54%	0.787809	1	0.992925
HOXB13(Homeobox)/ProstateTumor-HOXB13-ChIP-Seq(GSE56288)/Homer	TTTTATKRGG	-0.2378	28	65.12%	6307.5	69.53%	0.78836	1	0.992925
E2F6(E2F)/Hela-E2F6-ChIP-Seq(GSE31477)/Homer	GGCGGGAARN	-0.2327	4	9.30%	1117.9	12.32%	0.792391	1	0.992925
Nanog(Homeobox)/mES-Nanog-ChIP-Seq(GSE11724)/Homer	RGCCATTAAC	-0.2301	40	93.02%	8578	94.56%	0.794454	1	0.992925
Pknox1(Homeobox)/ES-Prep1-ChIP-Seq(GSE63282)/Homer	SCTGTCAVTCAV	-0.2275	4	9.30%	1124.3	12.39%	0.796522	1	0.992925
COUP-TFII(NR)/Artia-Nr2f2-ChIP-Seq(GSE46497)/Homer	AGRGGTCA	-0.2178	15	34.88%	3643.1	40.16%	0.804286	1	0.998895
Nkx3.1(Homeobox)/LNCaP-Nkx3.1-ChIP-Seq(GSE28264)/Homer	AAGCACTTAA	-0.2141	29	67.44%	6547.9	72.18%	0.807268	1	0.998895
Gfi1b(Zf)/HPC7-Gfi1b-ChIP-Seq(GSE22178)/Homer	MAATCACTGC	-0.209	11	25.58%	2782.7	30.68%	0.811395	1	0.998895
Znf263(Zf)/K562-Znf263-ChIP-Seq(GSE31477)/Homer	CVGTSCTCCC	-0.2079	15	34.88%	3663.2	40.38%	0.812288	1	0.998895
Tgif2(Homeobox)/mES-Tgif2-ChIP-Seq(GSE55404)/Homer	TGTCANYT	-0.1972	37	86.05%	8089.8	89.18%	0.821026	1	1
NRF(NRF)/Promoter/Homer	STGCGCATGCGC	-0.1929	3	6.98%	919.6	10.14%	0.824564	1	1
ISRE(IRF)/ThioMac-LPS-Expression(GSE23622)/Homer	AGTTTCASTTTC	-0.1905	1	2.33%	362.9	4.00%	0.826546	1	1
TEAD2(TEA)/Py2T-Tead2-ChIP-Seq(GSE55709)/Homer	CCWGGAATGY	-0.1899	5	11.63%	1426.1	15.72%	0.827042	1	1
FOXP1(Forkhead)/H9-FOXP1-ChIP-Seq(GSE31006)/Homer	NYYTGTTTACHN	-0.1783	18	41.86%	4371.8	48.19%	0.836691	1	1
ELF1(ETS)/Jurkat-ELF1-ChIP-Seq(SRA014231)/Homer	AVCCGGAAGT	-0.1737	7	16.28%	1936.4	21.35%	0.840549	1	1
IRF3(IRF)/BMDM-Irf3-ChIP-Seq(GSE67343)/Homer	AGTTTCAKTTTC	-0.173	6	13.95%	1699.9	18.74%	0.841138	1	1
THRa(NR)/C17.2-THRa-ChIP-Seq(GSE38347)/Homer	GGTCANYTGAGGWCA	-0.1697	2	4.65%	682.6	7.52%	0.843918	1	1
Zic3(Zf)/mES-Zic3-ChIP-Seq(GSE37889)/Homer	GGCCYCCTGCTGDGH	-0.1671	3	6.98%	958.2	10.56%	0.846115	1	1
p63(p53)/Keratinocyte-p63-ChIP-Seq(GSE17611)/Homer	NNDRCATGYCYNRRCATGYH	-0.1659	3	6.98%	960.5	10.59%	0.847131	1	1
NF1-halfsite(CTF)/LNCaP-NF1-ChIP-Seq(Unpublished)/Homer	YTGCCAAG	-0.1658	13	30.23%	3320.5	36.60%	0.847216	1	1
Pax7(Paired,Homeobox),longest/Myoblast-Pax7-ChIP-Seq(GSE25064)/Homer	NTAATTDGCYAATTANNWWD	-0.1629	1	2.33%	391.9	4.32%	0.849676	1	1
GRHL2(CP2)/HBE-GRHL2-ChIP-Seq(GSE46194)/Homer	AAACYKGTTWDACMRGTTTB	-0.1598	5	11.63%	1481.9	16.34%	0.852314	1	1
Tcf3(HMG)/mES-Tcf3-ChIP-Seq(GSE11724)/Homer	ASWTCAAAGG	-0.1563	3	6.98%	976.7	10.77%	0.855303	1	1
Tcf4(HMG)/Hct116-Tcf4-ChIP-Seq(SRA012054)/Homer	ASATCAAAGGVA	-0.1535	6	13.95%	1739.9	19.18%	0.857701	1	1
E2F7(E2F)/Hela-E2F7-ChIP-Seq(GSE32673)/Homer	VDTTTCCCGCCA	-0.1472	1	2.33%	410.5	4.53%	0.863121	1	1
PU.1(ETS)/ThioMac-PU.1-ChIP-Seq(GSE21512)/Homer	AGAGGAAGTG	-0.1438	4	9.30%	1261.4	13.91%	0.866061	1	1
BMYB(HTH)/Hela-BMYB-ChIP-Seq(GSE27030)/Homer	NHAACBGYYV	-0.143	28	65.12%	6498.3	71.64%	0.866754	1	1
IRF1(IRF)/PBMC-IRF1-ChIP-Seq(GSE43036)/Homer	GAAAGTGAAAGT	-0.1361	2	4.65%	734.5	8.10%	0.872755	1	1
RUNX1(Runt)/Jurkat-RUNX1-ChIP-Seq(GSE29180)/Homer	AAACCACARM	-0.1281	13	30.23%	3421.8	37.72%	0.879765	1	1
Pax8(Paired,Homeobox)/Thyroid-Pax8-ChIP-Seq(GSE26938)/Homer	GTCATGCHTGRCTGS	-0.1159	1	2.33%	455	5.02%	0.890564	1	1
MYB(HTH)/ERMYB-Myb-ChIPSeq(GSE22095)/Homer	GGCVGTTR	-0.1129	28	65.12%	6578.4	72.52%	0.89324	1	1
ETV1(ETS)/GIST48-ETV1-ChIP-Seq(GSE22441)/Homer	AACCGGAAGT	-0.1009	14	32.56%	3732.6	41.15%	0.904023	1	1
SCL(bHLH)/HPC7-Scl-ChIP-Seq(GSE13511)/Homer	AVCAGCTG	-0.09956	37	86.05%	8240.6	90.84%	0.905236	1	1
RORgt(NR)/EL4-RORgt.Flag-ChIP-Seq(GSE56019)/Homer	AAYTAGGTCA	-0.09591	1	2.33%	491.4	5.42%	0.908546	1	1
ETS(ETS)/Promoter/Homer	AACCGGAAGT	-0.08318	4	9.30%	1417.7	15.63%	0.920185	1	1
Unknown-ESC-element(?)/mES-Nanog-ChIP-Seq(GSE11724)/Homer	CACAGCAGGGGG	-0.07666	3	6.98%	1163.2	12.82%	0.926205	1	1
ZNF711(Zf)/SHSY5Y-ZNF711-ChIP-Seq(GSE20673)/Homer	AGGCCTAG	-0.07244	6	13.95%	1977.4	21.80%	0.930122	1	1
AP-2alpha(AP2)/Hela-AP2alpha-ChIP-Seq(GSE31477)/Homer	ATGCCCTGAGGC	-0.07118	1	2.33%	548.1	6.04%	0.931294	1	1
SpiB(ETS)/OCILY3-SPIB-ChIP-Seq(GSE56857)/Homer	AAAGRGGAAGTG	-0.06622	2	4.65%	901.7	9.94%	0.935925	1	1
IRF2(IRF)/Erythroblas-IRF2-ChIP-Seq(GSE36985)/Homer	GAAASYGAAASY	-0.06314	1	2.33%	571.8	6.30%	0.938812	1	1
YY1(Zf)/Promoter/Homer	CAAGATGGCGGC	-0.06057	1	2.33%	579.6	6.39%	0.941228	1	1
E2F1(E2F)/Hela-E2F1-ChIP-Seq(GSE22478)/Homer	CWGGCGGGAA	-0.04996	1	2.33%	616.8	6.80%	0.951267	1	1
PRDM1(Zf)/Hela-PRDM1-ChIP-Seq(GSE31477)/Homer	ACTTTCACTTTC	-0.04771	7	16.28%	2354.2	25.95%	0.95341	1	1
Oct2(POU,Homeobox)/Bcell-Oct2-ChIP-Seq(GSE21512)/Homer	ATATGCAAAT	-0.0347	7	16.28%	2447.3	26.98%	0.965895	1	1
PAX5(Paired,Homeobox)/GM12878-PAX5-ChIP-Seq(GSE32465)/Homer	GCAGCCAAGCRTGACH	-0.01594	1	2.33%	835.8	9.21%	0.984186	1	1
Ets1-distal(ETS)/CD4+-PolII-ChIP-Seq(Barski_et_al.)/Homer	MACAGGAAGT	-0.01085	1	2.33%	908.2	10.01%	0.989209	1	1

## Sheet: DE_mutYoungwtYoung_down
Motif Name	Consensus	Log P-value	# of Target Sequences with Motif(of 18)	% of Target Sequences with Motif	# of Background Sequences with Motif(of 9908)	% of Background Sequences with Motif	PValue	Bonferroni	FDR
IRF2(IRF)/Erythroblas-IRF2-ChIP-Seq(GSE36985)/Homer	GAAASYGAAASY	-5.25	5	27.78%	653.9	6.60%	0.00524752	1	1
Sox17(HMG)/Endoderm-Sox17-ChIP-Seq(GSE61475)/Homer	CCATTGTTYB	-4.042	12	66.67%	3892.9	39.32%	0.0175623	1	1
IRF4(IRF)/GM12878-IRF4-ChIP-Seq(GSE32465)/Homer	ACTGAAACCA	-4.015	9	50.00%	2446.5	24.71%	0.018043	1	1
ISRE(IRF)/ThioMac-LPS-Expression(GSE23622)/Homer	AGTTTCASTTTC	-3.28	3	16.67%	414.1	4.18%	0.0376283	1	1
ZNF669(Zf)/HEK293-ZNF669.GFP-ChIP-Seq(GSE58341)/Homer	GARTGGTCATCGCCC	-3.125	2	11.11%	185	1.87%	0.0439369	1	1
IRF1(IRF)/PBMC-IRF1-ChIP-Seq(GSE43036)/Homer	GAAAGTGAAAGT	-2.827	4	22.22%	832.2	8.40%	0.0591902	1	1
RUNX-AML(Runt)/CD4+-PolII-ChIP-Seq(Barski_et_al.)/Homer	GCTGTGGTTW	-2.762	9	50.00%	2998.7	30.28%	0.0631653	1	1
ETS:E-box(ETS,bHLH)/HPC7-Scl-ChIP-Seq(GSE22178)/Homer	AGGAARCAGCTG	-2.656	2	11.11%	240.3	2.43%	0.0702286	1	1
HOXB13(Homeobox)/ProstateTumor-HOXB13-ChIP-Seq(GSE56288)/Homer	TTTTATKRGG	-2.649	16	88.89%	7024.2	70.94%	0.0707219	1	1
ZNF416(Zf)/HEK293-ZNF416.GFP-ChIP-Seq(GSE58341)/Homer	WDNCTGGGCA	-2.59	6	33.33%	1706.7	17.24%	0.07502	1	1
CTCF-SatelliteElement(Zf?)/CD4+-CTCF-ChIP-Seq(Barski_et_al.)/Homer	TGCAGTTCCMVNWRTGGCCA	-2.461	1	5.56%	49	0.49%	0.0853496	1	1
Mouse_Recombination_Hotspot(Zf)/Testis-DMC1-ChIP-Seq(GSE24438)/Homer	ACTYKNATTCGTGNTACTTC	-2.184	2	11.11%	317.8	3.21%	0.11259	1	1
ZNF143|STAF(Zf)/CUTLL-ZNF143-ChIP-Seq(GSE29600)/Homer	ATTTCCCAGVAKSCY	-2.065	3	16.67%	690.3	6.97%	0.126818	1	1
PAX5(Paired,Homeobox),condensed/GM12878-PAX5-ChIP-Seq(GSE32465)/Homer	GTCACGCTCSCTGM	-2.04	2	11.11%	346.2	3.50%	0.130029	1	1
Cux2(Homeobox)/Liver-Cux2-ChIP-Seq(GSE35985)/Homer	HNRAATCAAT	-1.991	10	55.56%	3968.8	40.08%	0.136559	1	1
PAX3:FKHR-fusion(Paired,Homeobox)/Rh4-PAX3:FKHR-ChIP-Seq(GSE19063)/Homer	ACCRTGACTAATTNN	-1.991	5	27.78%	1542.7	15.58%	0.136559	1	1
E2F6(E2F)/Hela-E2F6-ChIP-Seq(GSE31477)/Homer	GGCGGGAARN	-1.968	4	22.22%	1123.5	11.35%	0.139736	1	1
HNF1b(Homeobox)/PDAC-HNF1B-ChIP-Seq(GSE64557)/Homer	GTTAATNATTAA	-1.963	7	38.89%	2480.1	25.05%	0.140436	1	1
EWS:FLI1-fusion(ETS)/SK_N_MC-EWS:FLI1-ChIP-Seq(SRA014231)/Homer	VACAGGAAAT	-1.96	6	33.33%	2010.5	20.30%	0.140858	1	1
IRF8(IRF)/BMDM-IRF8-ChIP-Seq(GSE77884)/Homer	GRAASTGAAAST	-1.938	5	27.78%	1568.4	15.84%	0.143992	1	1
Barx1(Homeobox)/Stomach-Barx1.3xFlag-ChIP-Seq(GSE69483)/Homer	AAACMATTAN	-1.894	11	61.11%	4570.5	46.16%	0.150469	1	1
RUNX2(Runt)/PCa-RUNX2-ChIP-Seq(GSE33889)/Homer	NWAACCACADNN	-1.834	9	50.00%	3560.7	35.96%	0.159773	1	1
ZNF692(Zf)/HEK293-ZNF692.GFP-ChIP-Seq(GSE58341)/Homer	GTGGGCCCCA	-1.809	1	5.56%	97.8	0.99%	0.163818	1	1
Rbpj1(?)/Panc1-Rbpj1-ChIP-Seq(GSE47459)/Homer	HTTTCCCASG	-1.797	9	50.00%	3587.9	36.24%	0.165796	1	1
CEBP:AP1(bZIP)/ThioMac-CEBPb-ChIP-Seq(GSE21512)/Homer	DRTGTTGCAA	-1.796	11	61.11%	4644.4	46.91%	0.165961	1	1
STAT6(Stat)/Macrophage-Stat6-ChIP-Seq(GSE38377)/Homer	TTCCKNAGAA	-1.793	6	33.33%	2106.8	21.28%	0.16646	1	1
OCT:OCT-short(POU,Homeobox)/NPC-OCT6-ChIP-Seq(GSE43916)/Homer	ATGCATWATGCATRW	-1.748	13	72.22%	5793.2	58.51%	0.174122	1	1
RFX(HTH)/K562-RFX3-ChIP-Seq(SRA012198)/Homer	CGGTTGCCATGGCAAC	-1.706	2	11.11%	427.8	4.32%	0.181591	1	1
EHF(ETS)/LoVo-EHF-ChIP-Seq(GSE49402)/Homer	AVCAGGAAGT	-1.685	10	55.56%	4194.4	42.36%	0.185444	1	1
ZNF165(Zf)/WHIM12-ZNF165-ChIP-Seq(GSE65937)/Homer	AAGGKGRCGCAGGCA	-1.656	1	5.56%	115.2	1.16%	0.190901	1	1
Egr1(Zf)/K562-Egr1-ChIP-Seq(GSE32465)/Homer	TGCGTGGGYG	-1.628	4	22.22%	1280.7	12.93%	0.196322	1	1
Eomes(T-box)/H9-Eomes-ChIP-Seq(GSE26097)/Homer	ATTAACACCT	-1.628	16	88.89%	7679.7	77.56%	0.196322	1	1
E2A(bHLH),near_PU.1/Bcell-PU.1-ChIP-Seq(GSE21512)/Homer	NVCACCTGBN	-1.591	8	44.44%	3228.1	32.60%	0.203722	1	1
Pax7(Paired,Homeobox),longest/Myoblast-Pax7-ChIP-Seq(GSE25064)/Homer	NTAATTDGCYAATTANNWWD	-1.589	2	11.11%	461.9	4.66%	0.20413	1	1
Nr5a2(NR)/Pancreas-LRH1-ChIP-Seq(GSE34295)/Homer	BTCAAGGTCA	-1.579	4	22.22%	1305.5	13.18%	0.206181	1	1
Rfx2(HTH)/LoVo-RFX2-ChIP-Seq(GSE49402)/Homer	GTTGCCATGGCAACM	-1.55	2	11.11%	473.9	4.79%	0.212248	1	1
Sox10(HMG)/SciaticNerve-Sox3-ChIP-Seq(GSE35132)/Homer	CCWTTGTYYB	-1.547	13	72.22%	5956.8	60.16%	0.212886	1	1
STAT6(Stat)/CD4-Stat6-ChIP-Seq(GSE22104)/Homer	ABTTCYYRRGAA	-1.504	6	33.33%	2293.6	23.16%	0.222239	1	1
ZSCAN22(Zf)/HEK293-ZSCAN22.GFP-ChIP-Seq(GSE58341)/Homer	SMCAGTCWGAKGGAGGAGGC	-1.481	1	5.56%	140	1.41%	0.22741	1	1
c-Jun-CRE(bZIP)/K562-cJun-ChIP-Seq(GSE31477)/Homer	ATGACGTCATCY	-1.467	5	27.78%	1835.2	18.53%	0.230616	1	1
Oct4:Sox17(POU,Homeobox,HMG)/F9-Sox17-ChIP-Seq(GSE44553)/Homer	CCATTGTATGCAAAT	-1.463	4	22.22%	1369.4	13.83%	0.231541	1	1
Smad3(MAD)/NPC-Smad3-ChIP-Seq(GSE36673)/Homer	TWGTCTGV	-1.445	15	83.33%	7205.3	72.77%	0.235746	1	1
Klf9(Zf)/GBM-Klf9-ChIP-Seq(GSE62211)/Homer	GCCACRCCCACY	-1.427	3	16.67%	937.6	9.47%	0.240028	1	1
Sox6(HMG)/Myotubes-Sox6-ChIP-Seq(GSE32627)/Homer	CCATTGTTNY	-1.414	15	83.33%	7230.1	73.02%	0.243169	1	1
GLI3(Zf)/Limb-GLI3-ChIP-Chip(GSE11077)/Homer	CGTGGGTGGTCC	-1.365	1	5.56%	160.9	1.62%	0.255381	1	1
IRF3(IRF)/BMDM-Irf3-ChIP-Seq(GSE67343)/Homer	AGTTTCAKTTTC	-1.342	5	27.78%	1920.1	19.39%	0.261323	1	1
HNF6(Homeobox)/Liver-Hnf6-ChIP-Seq(ERP000394)/Homer	NTATYGATCH	-1.316	10	55.56%	4509.8	45.55%	0.268206	1	1
LXRE(NR),DR4/RAW-LXRb.biotin-ChIP-Seq(GSE21512)/Homer	RGGTTACTANAGGTCA	-1.279	1	5.56%	177.4	1.79%	0.278315	1	1
E2F1(E2F)/Hela-E2F1-ChIP-Seq(GSE22478)/Homer	CWGGCGGGAA	-1.251	2	11.11%	581.2	5.87%	0.286218	1	1
STAT5(Stat)/mCD4+-Stat5-ChIP-Seq(GSE12346)/Homer	RTTTCTNAGAAA	-1.244	3	16.67%	1032.6	10.43%	0.288229	1	1
Cdx2(Homeobox)/mES-Cdx2-ChIP-Seq(GSE14586)/Homer	GYMATAAAAH	-1.229	13	72.22%	6240.3	63.02%	0.292585	1	1
DMRT6(DM)/Testis-DMRT6-ChIP-Seq(GSE60440)/Homer	YDGHTACAWTGTADC	-1.201	4	22.22%	1533	15.48%	0.300893	1	1
DMRT1(DM)/Testis-DMRT1-ChIP-Seq(GSE64892)/Homer	TWGHWACAWTGTWDC	-1.199	5	27.78%	2026.3	20.46%	0.301496	1	1
RUNX(Runt)/HPC7-Runx1-ChIP-Seq(GSE22178)/Homer	SAAACCACAG	-1.193	7	38.89%	3045.3	30.76%	0.30331	1	1
Rfx5(HTH)/GM12878-Rfx5-ChIP-Seq(GSE31477)/Homer	SCCTAGCAACAG	-1.188	3	16.67%	1064.1	10.75%	0.30483	1	1
Nkx6.1(Homeobox)/Islet-Nkx6.1-ChIP-Seq(GSE40975)/Homer	GKTAATGR	-1.184	18	100.00%	9270.5	93.62%	0.306052	1	1
Sox9(HMG)/Limb-SOX9-ChIP-Seq(GSE73225)/Homer	AGGVNCCTTTGT	-1.162	7	38.89%	3074.9	31.05%	0.31286	1	1
Bach1(bZIP)/K562-Bach1-ChIP-Seq(GSE31477)/Homer	AWWNTGCTGAGTCAT	-1.16	1	5.56%	204	2.06%	0.313486	1	1
Usf2(bHLH)/C2C12-Usf2-ChIP-Seq(GSE36030)/Homer	GTCACGTGGT	-1.149	4	22.22%	1570.1	15.86%	0.316954	1	1
Atf2(bZIP)/3T3L1-Atf2-ChIP-Seq(GSE56872)/Homer	NRRTGACGTCAT	-1.127	5	27.78%	2083	21.04%	0.324004	1	1
ETV1(ETS)/GIST48-ETV1-ChIP-Seq(GSE22441)/Homer	AACCGGAAGT	-1.115	9	50.00%	4171.7	42.13%	0.327915	1	1
NPAS2(bHLH)/Liver-NPAS2-ChIP-Seq(GSE39860)/Homer	KCCACGTGAC	-1.114	8	44.44%	3642.8	36.79%	0.328243	1	1
TEAD2(TEA)/Py2T-Tead2-ChIP-Seq(GSE55709)/Homer	CCWGGAATGY	-1.091	4	22.22%	1613	16.29%	0.33588	1	1
KLF10(Zf)/HEK293-KLF10.GFP-ChIP-Seq(GSE58341)/Homer	GGGGGTGTGTCC	-1.086	5	27.78%	2119	21.40%	0.337564	1	1
HOXD13(Homeobox)/Chicken-Hoxd13-ChIP-Seq(GSE38910)/Homer	NCYAATAAAA	-1.084	15	83.33%	7517.9	75.93%	0.33824	1	1
STAT1(Stat)/HelaS3-STAT1-ChIP-Seq(GSE12782)/Homer	NATTTCCNGGAAAT	-1.068	3	16.67%	1139.4	11.51%	0.343695	1	1
Zfp281(Zf)/ES-Zfp281-ChIP-Seq(GSE81042)/Homer	CCCCTCCCCCAC	-1.058	1	5.56%	232	2.34%	0.347149	1	1
Hnf1(Homeobox)/Liver-Foxa2-Chip-Seq(GSE25694)/Homer	GGTTAAWCATTAA	-1.052	5	27.78%	2147.2	21.68%	0.349239	1	1
Stat3(Stat)/mES-Stat3-ChIP-Seq(GSE11431)/Homer	CTTCCGGGAA	-1.025	3	16.67%	1168.1	11.80%	0.358796	1	1
Elk4(ETS)/Hela-Elk4-ChIP-Seq(GSE31477)/Homer	NRYTTCCGGY	-0.9922	6	33.33%	2718.1	27.45%	0.37076	1	1
Pitx1(Homeobox)/Chicken-Pitx1-ChIP-Seq(GSE38910)/Homer	TAATCCCN	-0.9816	18	100.00%	9375.7	94.69%	0.374711	1	1
Reverb(NR),DR2/RAW-Reverba.biotin-ChIP-Seq(GSE45914)/Homer	GTRGGTCASTGGGTCA	-0.9668	1	5.56%	259.2	2.62%	0.380298	1	1
E2F4(E2F)/K562-E2F4-ChIP-Seq(GSE31477)/Homer	GGCGGGAAAH	-0.9577	4	22.22%	1720.8	17.38%	0.383775	1	1
Tbx5(T-box)/HL1-Tbx5.biotin-ChIP-Seq(GSE21529)/Homer	AGGTGTCA	-0.952	15	83.33%	7643.2	77.19%	0.385968	1	1
OCT4-SOX2-TCF-NANOG(POU,Homeobox,HMG)/mES-Oct4-ChIP-Seq(GSE11431)/Homer	ATTTGCATAACAATG	-0.9402	5	27.78%	2250.7	22.73%	0.39055	1	1
FXR(NR),IR1/Liver-FXR-ChIP-Seq(Chong_et_al.)/Homer	AGGTCANTGACCTB	-0.904	2	11.11%	756	7.64%	0.404947	1	1
Sox3(HMG)/NPC-Sox3-ChIP-Seq(GSE33059)/Homer	CCWTTGTY	-0.8974	13	72.22%	6587.2	66.53%	0.407628	1	1
RUNX1(Runt)/Jurkat-RUNX1-ChIP-Seq(GSE29180)/Homer	AAACCACARM	-0.8971	8	44.44%	3877.2	39.16%	0.40775	1	1
TEAD(TEA)/Fibroblast-PU.1-ChIP-Seq(Unpublished)/Homer	YCWGGAATGY	-0.8937	5	27.78%	2296.7	23.19%	0.409139	1	1
Erra(NR)/HepG2-Erra-ChIP-Seq(GSE31477)/Homer	CAAAGGTCAG	-0.8859	9	50.00%	4426.6	44.71%	0.412343	1	1
THRa(NR)/C17.2-THRa-ChIP-Seq(GSE38347)/Homer	GGTCANYTGAGGWCA	-0.8847	2	11.11%	769	7.77%	0.412838	1	1
HOXA2(Homeobox)/mES-Hoxa2-ChIP-Seq(Donaldson_et_al.)/Homer	GYCATCMATCAT	-0.8831	2	11.11%	769.3	7.77%	0.413499	1	1
ZBTB12(Zf)/HEK293-ZBTB12.GFP-ChIP-Seq(GSE58341)/Homer	NGNTCTAGAACCNGV	-0.8815	2	11.11%	770.5	7.78%	0.414161	1	1
MafA(bZIP)/Islet-MafA-ChIP-Seq(GSE30298)/Homer	TGCTGACTCA	-0.8453	6	33.33%	2874.2	29.03%	0.429429	1	1
STAT4(Stat)/CD4-Stat4-ChIP-Seq(GSE22104)/Homer	NYTTCCWGGAAR	-0.8313	7	38.89%	3422.1	34.56%	0.435483	1	1
HLF(bZIP)/HSC-HLF.Flag-ChIP-Seq(GSE69817)/Homer	RTTATGYAAB	-0.8044	12	66.67%	6153	62.14%	0.447356	1	1
KLF14(Zf)/HEK293-KLF14.GFP-ChIP-Seq(GSE58341)/Homer	RGKGGGCGKGGC	-0.7979	7	38.89%	3463	34.97%	0.450274	1	1
Stat3+il21(Stat)/CD4-Stat3-ChIP-Seq(GSE19198)/Homer	SVYTTCCNGGAARB	-0.788	4	22.22%	1879.8	18.98%	0.454753	1	1
Pax7(Paired,Homeobox)/Myoblast-Pax7-ChIP-Seq(GSE25064)/Homer	TAATCAATTA	-0.7867	3	16.67%	1354.4	13.68%	0.455345	1	1
Unknown(Homeobox)/Limb-p300-ChIP-Seq/Homer	SSCMATWAAA	-0.7835	10	55.56%	5095.9	51.46%	0.456804	1	1
Maz(Zf)/HepG2-Maz-ChIP-Seq(GSE31477)/Homer	GGGGGGGG	-0.7792	4	22.22%	1888.3	19.07%	0.458773	1	1
Sox4(HMG)/proB-Sox4-ChIP-Seq(GSE50066)/Homer	YCTTTGTTCC	-0.7756	7	38.89%	3491.4	35.26%	0.460427	1	1
Rfx6(HTH)/Min6b1-Rfx6.HA-ChIP-Seq(GSE62844)/Homer	TGTTKCCTAGCAACM	-0.7675	5	27.78%	2432	24.56%	0.464172	1	1
Sox2(HMG)/mES-Sox2-ChIP-Seq(GSE11431)/Homer	BCCATTGTTC	-0.7588	8	44.44%	4050.5	40.91%	0.468228	1	1
Sp5(Zf)/mES-Sp5.Flag-ChIP-Seq(GSE72989)/Homer	RGKGGGCGGAGC	-0.752	5	27.78%	2450.7	24.75%	0.471423	1	1
Elk1(ETS)/Hela-Elk1-ChIP-Seq(GSE31477)/Homer	HACTTCCGGY	-0.7435	5	27.78%	2460.6	24.85%	0.475447	1	1
Tbet(T-box)/CD8-Tbet-ChIP-Seq(GSE33802)/Homer	AGGTGTGAAM	-0.7421	10	55.56%	5151.7	52.03%	0.476113	1	1
PAX5(Paired,Homeobox)/GM12878-PAX5-ChIP-Seq(GSE32465)/Homer	GCAGCCAAGCRTGACH	-0.7197	2	11.11%	884.9	8.94%	0.486898	1	1
MafB(bZIP)/BMM-Mafb-ChIP-Seq(GSE75722)/Homer	WNTGCTGASTCAGCANWTTY	-0.7173	3	16.67%	1420	14.34%	0.488068	1	1
Smad4(MAD)/ESC-SMAD4-ChIP-Seq(GSE29422)/Homer	VBSYGTCTGG	-0.7148	10	55.56%	5189.7	52.41%	0.48929	1	1
Fli1(ETS)/CD8-FLI-ChIP-Seq(GSE20898)/Homer	NRYTTCCGGH	-0.7118	8	44.44%	4114.7	41.55%	0.49076	1	1
Egr2(Zf)/Thymocytes-Egr2-ChIP-Seq(GSE34254)/Homer	NGCGTGGGCGGR	-0.7092	1	5.56%	365.5	3.69%	0.492038	1	1
Phox2a(Homeobox)/Neuron-Phox2a-ChIP-Seq(GSE31456)/Homer	YTAATYNRATTA	-0.6815	9	50.00%	4697.2	47.44%	0.505858	1	1
Prop1(Homeobox)/GHFT1-PROP1.biotin-ChIP-Seq(GSE77302)/Homer	NTAATBNAATTA	-0.6727	12	66.67%	6328.9	63.92%	0.510329	1	1
E2F7(E2F)/Hela-E2F7-ChIP-Seq(GSE32673)/Homer	VDTTTCCCGCCA	-0.6681	1	5.56%	387.1	3.91%	0.512682	1	1
CDX4(Homeobox)/ZebrafishEmbryos-Cdx4.Myc-ChIP-Seq(GSE48254)/Homer	NGYCATAAAWCH	-0.6592	13	72.22%	6885.6	69.54%	0.517265	1	1
TEAD4(TEA)/Tropoblast-Tead4-ChIP-Seq(GSE37350)/Homer	CCWGGAATGY	-0.6591	5	27.78%	2565	25.90%	0.517317	1	1
Atoh1(bHLH)/Cerebellum-Atoh1-ChIP-Seq(GSE22111)/Homer	VNRVCAGCTGGY	-0.6506	6	33.33%	3119.2	31.50%	0.521733	1	1
NF1-halfsite(CTF)/LNCaP-NF1-ChIP-Seq(Unpublished)/Homer	YTGCCAAG	-0.6263	7	38.89%	3697.8	37.34%	0.534566	1	1
JunD(bZIP)/K562-JunD-ChIP-Seq/Homer	ATGACGTCATCN	-0.601	2	11.11%	987.3	9.97%	0.548263	1	1
GATA:SCL(Zf,bHLH)/Ter119-SCL-ChIP-Seq(GSE18720)/Homer	CRGCTGBNGNSNNSAGATAA	-0.5841	1	5.56%	438.2	4.43%	0.557607	1	1
ETS(ETS)/Promoter/Homer	AACCGGAAGT	-0.5805	3	16.67%	1567.9	15.83%	0.559618	1	1
Nkx2.1(Homeobox)/LungAC-Nkx2.1-ChIP-Seq(GSE43252)/Homer	RSCACTYRAG	-0.5718	14	77.78%	7539.8	76.15%	0.564508	1	1
Smad2(MAD)/ES-SMAD2-ChIP-Seq(GSE29422)/Homer	CTGTCTGG	-0.5551	9	50.00%	4895.3	49.44%	0.574015	1	1
Bcl6(Zf)/Liver-Bcl6-ChIP-Seq(GSE31578)/Homer	NNNCTTTCCAGGAAA	-0.5511	6	33.33%	3268.2	33.01%	0.576316	1	1
SPDEF(ETS)/VCaP-SPDEF-ChIP-Seq(SRA014231)/Homer	ASWTCCTGBT	-0.5486	6	33.33%	3272.5	33.05%	0.577758	1	1
Foxh1(Forkhead)/hESC-FOXH1-ChIP-Seq(GSE29422)/Homer	NNTGTGGATTSS	-0.5452	8	44.44%	4370.2	44.14%	0.579726	1	1
X-box(HTH)/NPC-H3K4me1-ChIP-Seq(GSE16256)/Homer	GGTTGCCATGGCAA	-0.541	1	5.56%	468.1	4.73%	0.582166	1	1
Nur77(NR)/K562-NR4A1-ChIP-Seq(GSE31363)/Homer	TGACCTTTNCNT	-0.536	2	11.11%	1053.2	10.64%	0.585084	1	1
Pax7(Paired,Homeobox),long/Myoblast-Pax7-ChIP-Seq(GSE25064)/Homer	TAATCHGATTAC	-0.5342	1	5.56%	473.1	4.78%	0.586138	1	1
PAX6(Paired,Homeobox)/Forebrain-Pax6-ChIP-Seq(GSE66961)/Homer	NGTGTTCAVTSAAGCGKAAA	-0.5342	1	5.56%	474	4.79%	0.586138	1	1
NFY(CCAAT)/Promoter/Homer	RGCCAATSRG	-0.5335	8	44.44%	4390.3	44.34%	0.586548	1	1
E-box(bHLH)/Promoter/Homer	SSGGTCACGTGA	-0.5302	1	5.56%	476.4	4.81%	0.588487	1	1
Gata1(Zf)/K562-GATA1-ChIP-Seq(GSE18829)/Homer	SAGATAAGRV	-0.5281	5	27.78%	2753.5	27.81%	0.589724	1	1
Tbr1(T-box)/Cortex-Tbr1-ChIP-Seq(GSE71384)/Homer	AAGGTGTKAA	-0.5275	12	66.67%	6549.1	66.14%	0.590078	1	1
TATA-Box(TBP)/Promoter/Homer	CCTTTTAWAGSC	-0.5226	12	66.67%	6557.2	66.22%	0.592977	1	1
NF1(CTF)/LNCAP-NF1-ChIP-Seq(Unpublished)/Homer	CYTGGCABNSTGCCAR	-0.5197	1	5.56%	484.8	4.90%	0.594699	1	1
Pax8(Paired,Homeobox)/Thyroid-Pax8-ChIP-Seq(GSE26938)/Homer	GTCATGCHTGRCTGS	-0.5145	1	5.56%	488.8	4.94%	0.597799	1	1
GATA(Zf),IR4/iTreg-Gata3-ChIP-Seq(GSE20898)/Homer	NAGATWNBNATCTNN	-0.5119	1	5.56%	490.8	4.96%	0.599356	1	1
bZIP:IRF(bZIP,IRF)/Th17-BatF-ChIP-Seq(GSE39756)/Homer	NAGTTTCABTHTGACTNW	-0.5118	5	27.78%	2779	28.07%	0.599416	1	1
Bach2(bZIP)/OCILy7-Bach2-ChIP-Seq(GSE44420)/Homer	TGCTGAGTCA	-0.5107	1	5.56%	491.3	4.96%	0.600075	1	1
CEBP:CEBP(bZIP)/MEF-Chop-ChIP-Seq(GSE35681)/Homer	NTNATGCAAYMNNHTGMAAY	-0.5053	2	11.11%	1087.9	10.99%	0.603325	1	1
FOXM1(Forkhead)/MCF7-FOXM1-ChIP-Seq(GSE72977)/Homer	TRTTTACTTW	-0.4959	13	72.22%	7128.9	72.00%	0.609023	1	1
Esrrb(NR)/mES-Esrrb-ChIP-Seq(GSE11431)/Homer	KTGACCTTGA	-0.4832	3	16.67%	1694	17.11%	0.616806	1	1
Arnt:Ahr(bHLH)/MCF7-Arnt-ChIP-Seq(Lo_et_al.)/Homer	TBGCACGCAA	-0.4807	6	33.33%	3387.3	34.21%	0.61835	1	1
LRF(Zf)/Erythroblasts-ZBTB7A-ChIP-Seq(GSE74977)/Homer	AAGACCCYYN	-0.4604	4	22.22%	2301.1	23.24%	0.631031	1	1
Atf7(bZIP)/3T3L1-Atf7-ChIP-Seq(GSE56872)/Homer	NGRTGACGTCAY	-0.4536	5	27.78%	2878.6	29.07%	0.635337	1	1
CRE(bZIP)/Promoter/Homer	CSGTGACGTCAC	-0.4513	3	16.67%	1741.8	17.59%	0.6368	1	1
FOXK1(Forkhead)/HEK293-FOXK1-ChIP-Seq(GSE51673)/Homer	NVWTGTTTAC	-0.45	14	77.78%	7720.3	77.97%	0.637628	1	1
Pdx1(Homeobox)/Islet-Pdx1-ChIP-Seq(SRA008281)/Homer	YCATYAATCA	-0.4476	11	61.11%	6160.3	62.21%	0.63916	1	1
Etv2(ETS)/ES-ER71-ChIP-Seq(GSE59402)/Homer(0.967)	NNAYTTCCTGHN	-0.4464	5	27.78%	2891.9	29.21%	0.639928	1	1
Chop(bZIP)/MEF-Chop-ChIP-Seq(GSE35681)/Homer	ATTGCATCAT	-0.446	3	16.67%	1749.1	17.66%	0.640184	1	1
Foxa2(Forkhead)/Liver-Foxa2-ChIP-Seq(GSE25694)/Homer	CYTGTTTACWYW	-0.4444	11	61.11%	6166.6	62.28%	0.641209	1	1
Foxf1(Forkhead)/Lung-Foxf1-ChIP-Seq(GSE77951)/Homer	WWATRTAAACAN	-0.4265	14	77.78%	7758.3	78.35%	0.65279	1	1
Foxo3(Forkhead)/U2OS-Foxo3-ChIP-Seq(E-MTAB-2701)/Homer	DGTAAACA	-0.4234	12	66.67%	6732.7	67.99%	0.654817	1	1
Znf263(Zf)/K562-Znf263-ChIP-Seq(GSE31477)/Homer	CVGTSCTCCC	-0.4218	7	38.89%	4052.6	40.93%	0.655865	1	1
ZNF136(Zf)/HEK293-ZNF136.GFP-ChIP-Seq(GSE58341)/Homer	YTKGATAHAGTATTCTWGGTNGGCA	-0.4141	1	5.56%	577.2	5.83%	0.660935	1	1
MYB(HTH)/ERMYB-Myb-ChIPSeq(GSE22095)/Homer	GGCVGTTR	-0.4107	13	72.22%	7274.9	73.47%	0.663186	1	1
ZNF675(Zf)/HEK293-ZNF675.GFP-ChIP-Seq(GSE58341)/Homer	ARGAGGMCAAAATGW	-0.4033	1	5.56%	588.4	5.94%	0.668112	1	1
COUP-TFII(NR)/Artia-Nr2f2-ChIP-Seq(GSE46497)/Homer	AGRGGTCA	-0.3996	7	38.89%	4098.6	41.39%	0.670588	1	1
GABPA(ETS)/Jurkat-GABPa-ChIP-Seq(GSE17954)/Homer	RACCGGAAGT	-0.3985	5	27.78%	2982.4	30.12%	0.671326	1	1
Foxa3(Forkhead)/Liver-Foxa3-ChIP-Seq(GSE77670)/Homer	BSNTGTTTACWYWGN	-0.3922	6	33.33%	3558.3	35.94%	0.675569	1	1
ZNF467(Zf)/HEK293-ZNF467.GFP-ChIP-Seq(GSE58341)/Homer	TGGGGAAGGGCM	-0.3914	2	11.11%	1235.1	12.47%	0.67611	1	1
Jun-AP1(bZIP)/K562-cJun-ChIP-Seq(GSE31477)/Homer	GATGASTCATCN	-0.3847	1	5.56%	608.2	6.14%	0.680655	1	1
USF1(bHLH)/GM12878-Usf1-ChIP-Seq(GSE32465)/Homer	SGTCACGTGR	-0.3833	3	16.67%	1852.7	18.71%	0.681608	1	1
Tbox:Smad(T-box,MAD)/ESCd5-Smad2_3-ChIP-Seq(GSE29422)/Homer	AGGTGHCAGACA	-0.382	1	5.56%	611.3	6.17%	0.682495	1	1
Zic(Zf)/Cerebellum-ZIC1.2-ChIP-Seq(GSE60731)/Homer	CCTGCTGAGH	-0.3816	4	22.22%	2442.5	24.67%	0.682768	1	1
PPARE(NR),DR1/3T3L1-Pparg-ChIP-Seq(GSE13511)/Homer	TGACCTTTGCCCCA	-0.3704	3	16.67%	1875.5	18.94%	0.690458	1	1
Gfi1b(Zf)/HPC7-Gfi1b-ChIP-Seq(GSE22178)/Homer	MAATCACTGC	-0.3697	5	27.78%	3041.9	30.72%	0.690942	1	1
c-Myc(bHLH)/LNCAP-cMyc-ChIP-Seq(Unpublished)/Homer	VCCACGTG	-0.3617	3	16.67%	1891.5	19.10%	0.696491	1	1
Meis1(Homeobox)/MastCells-Meis1-ChIP-Seq(GSE48085)/Homer	VGCTGWCAVB	-0.3528	10	55.56%	5827.3	58.85%	0.702718	1	1
KLF5(Zf)/LoVo-KLF5-ChIP-Seq(GSE49402)/Homer	DGGGYGKGGC	-0.3422	4	22.22%	2522	25.47%	0.710206	1	1
CArG(MADS)/PUER-Srf-ChIP-Seq(Sullivan_et_al.)/Homer	CCATATATGGNM	-0.3356	2	11.11%	1324.1	13.37%	0.714909	1	1
Myf5(bHLH)/GM-Myf5-ChIP-Seq(GSE24852)/Homer	BAACAGCTGT	-0.3293	4	22.22%	2550.5	25.76%	0.719427	1	1
Sp1(Zf)/Promoter/Homer	GGCCCCGCCCCC	-0.3267	1	5.56%	679	6.86%	0.7213	1	1
CHR(?)/Hela-CellCycle-Expression/Homer	SRGTTTCAAA	-0.3228	7	38.89%	4274.7	43.17%	0.724119	1	1
ZNF189(Zf)/HEK293-ZNF189.GFP-ChIP-Seq(GSE58341)/Homer	TGGAACAGMA	-0.32	3	16.67%	1973.5	19.93%	0.726149	1	1
bHLHE40(bHLH)/HepG2-BHLHE40-ChIP-Seq(GSE31477)/Homer	KCACGTGMCN	-0.3164	2	11.11%	1358.8	13.72%	0.728768	1	1
ELF3(ETS)/PDAC-ELF3-ChIP-Seq(GSE64557)/Homer	ANCAGGAAGT	-0.3155	4	22.22%	2581.7	26.07%	0.729424	1	1
FOXP1(Forkhead)/H9-FOXP1-ChIP-Seq(GSE31006)/Homer	NYYTGTTTACHN	-0.3155	8	44.44%	4842.9	48.91%	0.729424	1	1
Rfx1(HTH)/NPC-H3K4me1-ChIP-Seq(GSE16256)/Homer	KGTTGCCATGGCAA	-0.3142	1	5.56%	695.2	7.02%	0.730373	1	1
TFE3(bHLH)/MEF-TFE3-ChIP-Seq(GSE75757)/Homer	GTCACGTGACYV	-0.3064	1	5.56%	706.9	7.14%	0.736092	1	1
NPAS(bHLH)/Liver-NPAS-ChIP-Seq(GSE39860)/Homer	NVCACGTG	-0.3045	10	55.56%	5943.9	60.03%	0.737492	1	1
PRDM1(Zf)/Hela-PRDM1-ChIP-Seq(GSE31477)/Homer	ACTTTCACTTTC	-0.3043	4	22.22%	2607.3	26.33%	0.73764	1	1
Oct4(POU,Homeobox)/mES-Oct4-ChIP-Seq(GSE11431)/Homer	ATTTGCATAW	-0.3024	7	38.89%	4326.8	43.70%	0.739042	1	1
FOXA1(Forkhead)/MCF7-FOXA1-ChIP-Seq(GSE26831)/Homer	WAAGTAAACA	-0.2969	13	72.22%	7501	75.75%	0.743118	1	1
KLF6(Zf)/PDAC-KLF6-ChIP-Seq(GSE64557)/Homer	MKGGGYGTGGCC	-0.2909	3	16.67%	2036.3	20.57%	0.74759	1	1
MyoG(bHLH)/C2C12-MyoG-ChIP-Seq(GSE36024)/Homer	AACAGCTG	-0.2862	5	27.78%	3237.6	32.70%	0.751112	1	1
Gata2(Zf)/K562-GATA2-ChIP-Seq(GSE18829)/Homer	BBCTTATCTS	-0.2832	5	27.78%	3245.9	32.78%	0.753369	1	1
PU.1:IRF8(ETS:IRF)/pDC-Irf8-ChIP-Seq(GSE66899)/Homer	GGAAGTGAAAST	-0.2829	1	5.56%	741.4	7.49%	0.753595	1	1
Atf1(bZIP)/K562-ATF1-ChIP-Seq(GSE31477)/Homer	GATGACGTCA	-0.2816	7	38.89%	4382.8	44.26%	0.754575	1	1
Isl1(Homeobox)/Neuron-Isl1-ChIP-Seq(GSE31456)/Homer	CTAATKGV	-0.2813	13	72.22%	7536.5	76.11%	0.754802	1	1
Gata4(Zf)/Heart-Gata4-ChIP-Seq(GSE35151)/Homer	NBWGATAAGR	-0.2773	8	44.44%	4944.8	49.94%	0.757827	1	1
NFAT:AP1(RHD,bZIP)/Jurkat-NFATC1-ChIP-Seq(Jolma_et_al.)/Homer	SARTGGAAAAWRTGAGTCAB	-0.2753	1	5.56%	753.4	7.61%	0.759344	1	1
ELF1(ETS)/Jurkat-ELF1-ChIP-Seq(SRA014231)/Homer	AVCCGGAAGT	-0.263	3	16.67%	2102.8	21.24%	0.768742	1	1
n-Myc(bHLH)/mES-nMyc-ChIP-Seq(GSE11431)/Homer	VRCCACGTGG	-0.2574	3	16.67%	2116.5	21.37%	0.773059	1	1
Nr5a2(NR)/mES-Nr5a2-ChIP-Seq(GSE19019)/Homer	BTCAAGGTCA	-0.2488	1	5.56%	798.2	8.06%	0.779736	1	1
BATF(bZIP)/Th17-BATF-ChIP-Seq(GSE39756)/Homer	DATGASTCAT	-0.2486	4	22.22%	2750.7	27.78%	0.779892	1	1
HIF-1a(bHLH)/MCF7-HIF1a-ChIP-Seq(GSE28352)/Homer	TACGTGCV	-0.2399	2	11.11%	1517.2	15.32%	0.786707	1	1
Brachyury(T-box)/Mesoendoderm-Brachyury-ChIP-exo(GSE54963)/Homer	ANTTMRCASBNNNGTGYKAAN	-0.2304	2	11.11%	1540.5	15.56%	0.794216	1	1
Klf4(Zf)/mES-Klf4-ChIP-Seq(GSE11431)/Homer	GCCACACCCA	-0.2285	1	5.56%	836.5	8.45%	0.795726	1	1
NRF(NRF)/Promoter/Homer	STGCGCATGCGC	-0.2265	1	5.56%	840.6	8.49%	0.797319	1	1
Sox15(HMG)/CPA-Sox15-ChIP-Seq(GSE62909)/Homer	RAACAATGGN	-0.2259	8	44.44%	5099	51.50%	0.797798	1	1
Brn1(POU,Homeobox)/NPC-Brn1-ChIP-Seq(GSE35496)/Homer	TATGCWAATBAV	-0.2218	4	22.22%	2829.6	28.58%	0.801076	1	1
SF1(NR)/H295R-Nr5a1-ChIP-Seq(GSE44220)/Homer	CAAGGHCANV	-0.219	1	5.56%	855.4	8.64%	0.803322	1	1
GATA(Zf),IR3/iTreg-Gata3-ChIP-Seq(GSE20898)/Homer	NNNNNBAGATAWYATCTVHN	-0.2186	1	5.56%	856.9	8.65%	0.803643	1	1
EBF1(EBF)/Near-E2A-ChIP-Seq(GSE21512)/Homer	GTCCCCWGGGGA	-0.2152	1	5.56%	863	8.72%	0.80638	1	1
FOXA1:AR(Forkhead,NR)/LNCAP-AR-ChIP-Seq(GSE27824)/Homer	AGTAAACAAAAAAGAACAND	-0.2109	1	5.56%	872.9	8.82%	0.809855	1	1
IRF:BATF(IRF:bZIP)/pDC-Irf8-ChIP-Seq(GSE66899)/Homer	CTTTCANTATGACTV	-0.2081	1	5.56%	879	8.88%	0.812126	1	1
JunB(bZIP)/DendriticCells-Junb-ChIP-Seq(GSE36099)/Homer	RATGASTCAT	-0.2076	3	16.67%	2254.1	22.76%	0.812532	1	1
HOXA9(Homeobox)/HSC-Hoxa9-ChIP-Seq(GSE33509)/Homer	GGCCATAAATCA	-0.2018	8	44.44%	5181.8	52.33%	0.817258	1	1
MITF(bHLH)/MastCells-MITF-ChIP-Seq(GSE48085)/Homer	RTCATGTGAC	-0.2008	5	27.78%	3495	35.30%	0.818076	1	1
Atf3(bZIP)/GBM-ATF3-ChIP-Seq(GSE33912)/Homer	DATGASTCATHN	-0.2004	4	22.22%	2898.7	29.27%	0.818403	1	1
Pitx1:Ebox(Homeobox,bHLH)/Hindlimb-Pitx1-ChIP-Seq(GSE41591)/Homer	YTAATTRAWWCCAGATGT	-0.1966	2	11.11%	1630.8	16.47%	0.821519	1	1
CLOCK(bHLH)/Liver-Clock-ChIP-Seq(GSE39860)/Homer	GHCACGTG	-0.1885	3	16.67%	2315.2	23.38%	0.828201	1	1
Atf4(bZIP)/MEF-Atf4-ChIP-Seq(GSE35681)/Homer	MTGATGCAAT	-0.1864	3	16.67%	2322.3	23.45%	0.829942	1	1
THRb(NR)/Liver-NR1A2-ChIP-Seq(GSE52613)/Homer	TRAGGTCA	-0.1807	13	72.22%	7798.9	78.76%	0.834686	1	1
Gata6(Zf)/HUG1N-GATA6-ChIP-Seq(GSE51936)/Homer	YCTTATCTBN	-0.1801	7	38.89%	4713.8	47.61%	0.835187	1	1
CRX(Homeobox)/Retina-Crx-ChIP-Seq(GSE20012)/Homer	GCTAATCC	-0.1734	13	72.22%	7820.6	78.98%	0.840801	1	1
GRHL2(CP2)/HBE-GRHL2-ChIP-Seq(GSE46194)/Homer	AAACYKGTTWDACMRGTTTB	-0.1733	2	11.11%	1701.9	17.19%	0.840885	1	1
FoxL2(Forkhead)/Ovary-FoxL2-ChIP-Seq(GSE60858)/Homer	WWTRTAAACAVG	-0.1697	12	66.67%	7355.6	74.29%	0.843918	1	1
Foxo1(Forkhead)/RAW-Foxo1-ChIP-Seq(Fan_et_al.)/Homer	CTGTTTAC	-0.1686	13	72.22%	7835.7	79.13%	0.844847	1	1
AP-1(bZIP)/ThioMac-PU.1-ChIP-Seq(GSE21512)/Homer	VTGACTCATC	-0.1661	4	22.22%	3023.1	30.53%	0.846962	1	1
Six2(Homeobox)/NephronProgenitor-Six2-ChIP-Seq(GSE39837)/Homer	GWAAYHTGAKMC	-0.1612	7	38.89%	4790.8	48.38%	0.851122	1	1
AR-halfsite(NR)/LNCaP-AR-ChIP-Seq(GSE27824)/Homer	CCAGGAACAG	-0.1563	12	66.67%	7402.2	74.76%	0.855303	1	1
AMYB(HTH)/Testes-AMYB-ChIP-Seq(GSE44588)/Homer	TGGCAGTTGG	-0.1559	10	55.56%	6411.5	64.75%	0.855645	1	1
Fosl2(bZIP)/3T3L1-Fosl2-ChIP-Seq(GSE56872)/Homer	NATGASTCABNN	-0.1557	1	5.56%	1010.9	10.21%	0.855816	1	1
NeuroG2(bHLH)/Fibroblast-NeuroG2-ChIP-Seq(GSE75910)/Homer	ACCATCTGTT	-0.15	7	38.89%	4839.6	48.88%	0.860708	1	1
FOXK2(Forkhead)/U2OS-FOXK2-ChIP-Seq(E-MTAB-2204)/Homer	SCHTGTTTACAT	-0.1473	8	44.44%	5398.4	54.52%	0.863035	1	1
CEBP(bZIP)/ThioMac-CEBPb-ChIP-Seq(GSE21512)/Homer	ATTGCGCAAC	-0.1456	7	38.89%	4859.9	49.08%	0.864503	1	1
Tbx20(T-box)/Heart-Tbx20-ChIP-Seq(GSE29636)/Homer	GGTGYTGACAGS	-0.1445	1	5.56%	1044.7	10.55%	0.865455	1	1
PR(NR)/T47D-PR-ChIP-Seq(GSE31130)/Homer	VAGRACAKNCTGTBC	-0.1425	11	61.11%	6968.3	70.37%	0.867188	1	1
Zic3(Zf)/mES-Zic3-ChIP-Seq(GSE37889)/Homer	GGCCYCCTGCTGDGH	-0.1423	1	5.56%	1051.8	10.62%	0.867361	1	1
Mef2d(MADS)/Retina-Mef2d-ChIP-Seq(GSE61391)/Homer	GCTATTTTTAGC	-0.1402	2	11.11%	1819.2	18.37%	0.869184	1	1
Ets1-distal(ETS)/CD4+-PolII-ChIP-Seq(Barski_et_al.)/Homer	MACAGGAAGT	-0.1393	1	5.56%	1061.9	10.72%	0.869967	1	1
PU.1-IRF(ETS:IRF)/Bcell-PU.1-ChIP-Seq(GSE21512)/Homer	MGGAAGTGAAAC	-0.1362	6	33.33%	4340.9	43.84%	0.872668	1	1
ERG(ETS)/VCaP-ERG-ChIP-Seq(GSE14097)/Homer	ACAGGAAGTG	-0.1352	6	33.33%	4345.5	43.89%	0.873541	1	1
ZBTB18(Zf)/HEK293-ZBTB18.GFP-ChIP-Seq(GSE58341)/Homer	AACATCTGGA	-0.1304	2	11.11%	1859.8	18.78%	0.877744	1	1
ZEB1(Zf)/PDAC-ZEB1-ChIP-Seq(GSE64557)/Homer	VCAGGTRDRY	-0.1261	6	33.33%	4391.2	44.35%	0.881527	1	1
Tcf3(HMG)/mES-Tcf3-ChIP-Seq(GSE11724)/Homer	ASWTCAAAGG	-0.1235	1	5.56%	1116.1	11.27%	0.883822	1	1
ZNF415(Zf)/HEK293-ZNF415.GFP-ChIP-Seq(GSE58341)/Homer	GRTGMTRGAGCC	-0.1219	1	5.56%	1122.9	11.34%	0.885237	1	1
Hoxc9(Homeobox)/Ainv15-Hoxc9-ChIP-Seq(GSE21812)/Homer	GGCCATAAATCA	-0.1219	6	33.33%	4413.4	44.57%	0.885237	1	1
MyoD(bHLH)/Myotube-MyoD-ChIP-Seq(GSE21614)/Homer	RRCAGCTGYTSY	-0.118	3	16.67%	2602	26.28%	0.888696	1	1
NFkB-p65(RHD)/GM12787-p65-ChIP-Seq(GSE19485)/Homer	WGGGGATTTCCC	-0.1175	1	5.56%	1139.6	11.51%	0.889141	1	1
Fra2(bZIP)/Striatum-Fra2-ChIP-Seq(GSE43429)/Homer	GGATGACTCATC	-0.1139	2	11.11%	1933.9	19.53%	0.892347	1	1
Nkx2.5(Homeobox)/HL1-Nkx2.5.biotin-ChIP-Seq(GSE21529)/Homer	RRSCACTYAA	-0.1134	10	55.56%	6604.9	66.70%	0.892793	1	1
FOXA1(Forkhead)/LNCAP-FOXA1-ChIP-Seq(GSE27824)/Homer	WAAGTAAACA	-0.1111	13	72.22%	8041.5	81.21%	0.894849	1	1
EWS:ERG-fusion(ETS)/CADO_ES1-EWS:ERG-ChIP-Seq(SRA014231)/Homer	ATTTCCTGTN	-0.1105	3	16.67%	2640.8	26.67%	0.895386	1	1
KLF3(Zf)/MEF-Klf3-ChIP-Seq(GSE44748)/Homer	NRGCCCCRCCCHBNN	-0.1091	1	5.56%	1173.3	11.85%	0.896641	1	1
OCT:OCT(POU,Homeobox)/NPC-OCT6-ChIP-Seq(GSE43916)/Homer	YATGCATATRCATRT	-0.1089	1	5.56%	1174.5	11.86%	0.89682	1	1
HNF4a(NR),DR1/HepG2-HNF4a-ChIP-Seq(GSE25021)/Homer	CARRGKBCAAAGTYCA	-0.1084	1	5.56%	1176.6	11.88%	0.897269	1	1
HIF-1b(HLH)/T47D-HIF1b-ChIP-Seq(GSE59937)/Homer	RTACGTGC	-0.106	8	44.44%	5608.8	56.64%	0.899425	1	1
Tcf4(HMG)/Hct116-Tcf4-ChIP-Seq(SRA012054)/Homer	ASATCAAAGGVA	-0.1033	2	11.11%	1986.9	20.07%	0.901856	1	1
Ap4(bHLH)/AML-Tfap4-ChIP-Seq(GSE45738)/Homer	NAHCAGCTGD	-0.102	5	27.78%	3942.7	39.82%	0.90303	1	1
RXR(NR),DR1/3T3L1-RXR-ChIP-Seq(GSE13511)/Homer	TAGGGCAAAGGTCA	-0.1005	2	11.11%	2001.5	20.21%	0.904385	1	1
BMYB(HTH)/Hela-BMYB-ChIP-Seq(GSE27030)/Homer	NHAACBGYYV	-0.09982	11	61.11%	7167	72.38%	0.905	1	1
ZNF264(Zf)/HEK293-ZNF264.GFP-ChIP-Seq(GSE58341)/Homer	RGGGCACTAACY	-0.09936	2	11.11%	2007.9	20.28%	0.905417	1	1
Bapx1(Homeobox)/VertebralCol-Bapx1-ChIP-Seq(GSE36672)/Homer	TTRAGTGSYK	-0.09884	10	55.56%	6682.3	67.49%	0.905888	1	1
Oct2(POU,Homeobox)/Bcell-Oct2-ChIP-Seq(GSE21512)/Homer	ATATGCAAAT	-0.09841	3	16.67%	2708.2	27.35%	0.906277	1	1
Tgif2(Homeobox)/mES-Tgif2-ChIP-Seq(GSE55404)/Homer	TGTCANYT	-0.09825	15	83.33%	8928.6	90.17%	0.906422	1	1
ELF5(ETS)/T47D-ELF5-ChIP-Seq(GSE30407)/Homer	ACVAGGAAGT	-0.09774	3	16.67%	2712.2	27.39%	0.906885	1	1
Nkx3.1(Homeobox)/LNCaP-Nkx3.1-ChIP-Seq(GSE28264)/Homer	AAGCACTTAA	-0.08499	11	61.11%	7249.9	73.22%	0.918521	1	1
GSC(Homeobox)/FrogEmbryos-GSC-ChIP-Seq(DRA000576)/Homer	RGGATTAR	-0.08261	8	44.44%	5757.2	58.14%	0.92071	1	1
Unknown-ESC-element(?)/mES-Nanog-ChIP-Seq(GSE11724)/Homer	CACAGCAGGGGG	-0.08043	1	5.56%	1313.4	13.26%	0.922719	1	1
c-Myc(bHLH)/mES-cMyc-ChIP-Seq(GSE11431)/Homer	VVCCACGTGG	-0.07991	1	5.56%	1316.1	13.29%	0.923199	1	1
Hand2(bHLH)/Mesoderm-Hand2-ChIP-Seq(GSE61475)/Homer	TGACANARRCCAGRC	-0.07733	1	5.56%	1331.6	13.45%	0.925584	1	1
Lhx2(Homeobox)/HFSC-Lhx2-ChIP-Seq(GSE48068)/Homer	TAATTAGN	-0.07671	10	55.56%	6819.7	68.87%	0.926158	1	1
Fox:Ebox(Forkhead,bHLH)/Panc1-Foxa2-ChIP-Seq(GSE47459)/Homer	NNNVCTGWGYAAACASN	-0.07613	8	44.44%	5804.5	58.62%	0.926696	1	1
PRDM9(Zf)/Testis-DMC1-ChIP-Seq(GSE35498)/Homer	ADGGYAGYAGCATCT	-0.07517	1	5.56%	1344.2	13.58%	0.927586	1	1
Mef2b(MADS)/HEK293-Mef2b.V5-ChIP-Seq(GSE67450)/Homer	GCTATTTTTGGM	-0.07356	7	38.89%	5285.5	53.38%	0.92908	1	1
HIF2a(bHLH)/785_O-HIF2a-ChIP-Seq(GSE34871)/Homer	GCACGTACCC	-0.07343	2	11.11%	2168.2	21.90%	0.929201	1	1
Slug(Zf)/Mesoderm-Snai2-ChIP-Seq(GSE61475)/Homer	SNGCACCTGCHS	-0.07149	1	5.56%	1367.4	13.81%	0.931006	1	1
Ptf1a(bHLH)/Panc1-Ptf1a-ChIP-Seq(GSE47459)/Homer	ACAGCTGTTN	-0.07048	9	50.00%	6365.1	64.28%	0.931946	1	1
MafF(bZIP)/HepG2-MafF-ChIP-Seq(GSE31477)/Homer	HWWGTCAGCAWWTTT	-0.07014	2	11.11%	2192.8	22.15%	0.932263	1	1
Mef2a(MADS)/HL1-Mef2a.biotin-ChIP-Seq(GSE21529)/Homer	CYAAAAATAG	-0.06891	3	16.67%	2911.4	29.40%	0.933411	1	1
NFAT(RHD)/Jurkat-NFATC1-ChIP-Seq(Jolma_et_al.)/Homer	ATTTTCCATT	-0.06873	5	27.78%	4180.9	42.22%	0.933579	1	1
E2F3(E2F)/MEF-E2F3-ChIP-Seq(GSE71376)/Homer	BTKGGCGGGAAA	-0.06565	1	5.56%	1406	14.20%	0.936459	1	1
Hoxb4(Homeobox)/ES-Hoxb4-ChIP-Seq(GSE34014)/Homer	TGATTRATGGCY	-0.06256	1	5.56%	1428.2	14.42%	0.939357	1	1
Oct6(POU,Homeobox)/NPC-Pou3f1-ChIP-Seq(GSE35496)/Homer	WATGCAAATGAG	-0.06216	4	22.22%	3623.4	36.59%	0.939733	1	1
Tcf21(bHLH)/ArterySmoothMuscle-Tcf21-ChIP-Seq(GSE61369)/Homer	NAACAGCTGG	-0.0615	3	16.67%	2974.4	30.04%	0.940353	1	1
Six1(Homeobox)/Myoblast-Six1-ChIP-Chip(GSE20150)/Homer	GKVTCADRTTWC	-0.05884	1	5.56%	1456.8	14.71%	0.942858	1	1
Pit1+1bp(Homeobox)/GCrat-Pit1-ChIP-Seq(GSE58009)/Homer	ATGCATAATTCA	-0.05674	5	27.78%	4290.8	43.33%	0.94484	1	1
Mef2c(MADS)/GM12878-Mef2c-ChIP-Seq(GSE32465)/Homer	DCYAAAAATAGM	-0.04934	4	22.22%	3752.3	37.89%	0.951857	1	1
Ascl1(bHLH)/NeuralTubes-Ascl1-ChIP-Seq(GSE55840)/Homer	NNVVCAGCTGBN	-0.04792	4	22.22%	3768.2	38.06%	0.95321	1	1
Pit1(Homeobox)/GCrat-Pit1-ChIP-Seq(GSE58009)/Homer	ATGMATATDC	-0.04791	10	55.56%	7051.1	71.21%	0.95322	1	1
GATA3(Zf)/iTreg-Gata3-ChIP-Seq(GSE20898)/Homer	AGATAASR	-0.04589	9	50.00%	6585.8	66.51%	0.955147	1	1
ZFX(Zf)/mES-Zfx-ChIP-Seq(GSE11431)/Homer	AGGCCTRG	-0.03818	1	5.56%	1652.7	16.69%	0.96254	1	1
Otx2(Homeobox)/EpiLC-Otx2-ChIP-Seq(GSE56098)/Homer	NYTAATCCYB	-0.0363	4	22.22%	3917.7	39.57%	0.964351	1	1
Olig2(bHLH)/Neuron-Olig2-ChIP-Seq(GSE30882)/Homer	RCCATMTGTT	-0.03377	8	44.44%	6229.5	62.91%	0.966794	1	1
Fra1(bZIP)/BT549-Fra1-ChIP-Seq(GSE46166)/Homer	NNATGASTCATH	-0.03278	2	11.11%	2578.5	26.04%	0.967751	1	1
Lhx1(Homeobox)/EmbryoCarcinoma-Lhx1-ChIP-Seq(GSE70957)/Homer	NNYTAATTAR	-0.02838	10	55.56%	7280.7	73.53%	0.972019	1	1
E2A(bHLH)/proBcell-E2A-ChIP-Seq(GSE21978)/Homer	DNRCAGCTGY	-0.02482	3	16.67%	3448.6	34.83%	0.975485	1	1
ETS1(ETS)/Jurkat-ETS1-ChIP-Seq(GSE17954)/Homer	ACAGGAAGTG	-0.02266	3	16.67%	3493.5	35.28%	0.977595	1	1
Tcf12(bHLH)/GM12878-Tcf12-ChIP-Seq(GSE32465)/Homer	VCAGCTGYTG	-0.01851	2	11.11%	2852.9	28.81%	0.98166	1	1
Lhx3(Homeobox)/Neuron-Lhx3-ChIP-Seq(GSE31456)/Homer	ADBTAATTAR	-0.01611	12	66.67%	8331.3	84.14%	0.984019	1	1
BMAL1(bHLH)/Liver-Bmal1-ChIP-Seq(GSE39860)/Homer	GNCACGTG	-0.01395	7	38.89%	6112.8	61.73%	0.986147	1	1
HEB(bHLH)/mES-Heb-ChIP-Seq(GSE53233)/Homer	VCAGCTGBNN	-0.01371	4	22.22%	4398.6	44.42%	0.986384	1	1
ZNF711(Zf)/SHSY5Y-ZNF711-ChIP-Seq(GSE20673)/Homer	AGGCCTAG	-0.01025	1	5.56%	2228.7	22.51%	0.989802	1	1
NeuroD1(bHLH)/Islet-NeuroD1-ChIP-Seq(GSE30298)/Homer	GCCATCTGTT	-0.00862	1	5.56%	2301.9	23.25%	0.991417	1	1
Max(bHLH)/K562-Max-ChIP-Seq(GSE31477)/Homer	RCCACGTGGYYN	-0.008046	1	5.56%	2330.9	23.54%	0.991986	1	1
Tgif1(Homeobox)/mES-Tgif1-ChIP-Seq(GSE55404)/Homer	YTGWCADY	-0.007573	13	72.22%	8879.4	89.67%	0.992456	1	1
Nkx2.2(Homeobox)/NPC-Nkx2.2-ChIP-Seq(GSE61673)/Homer	BTBRAGTGSN	-0.006364	6	33.33%	5904.9	59.63%	0.993656	1	1
SCL(bHLH)/HPC7-Scl-ChIP-Seq(GSE13511)/Homer	AVCAGCTG	-0.004156	13	72.22%	8996.3	90.86%	0.995853	1	1
Nanog(Homeobox)/mES-Nanog-ChIP-Seq(GSE11724)/Homer	RGCCATTAAC	-0.000909	14	77.78%	9463.4	95.57%	0.999091	1	1

## Sheet: DE_mutOldwtOld_all
Motif Name	Consensus	Log P-value	# of Target Sequences with Motif(of 85)	% of Target Sequences with Motif	# of Background Sequences with Motif(of 10531)	% of Background Sequences with Motif	PValue	Bonferroni	FDR
GRE(NR),IR3/A549-GR-ChIP-Seq(GSE32465)/Homer	NRGVACABNVTGTYCY	-11.06	15	17.65%	511.8	4.86%	1.57291e-05	0.00572538	0.00572538
Sp5(Zf)/mES-Sp5.Flag-ChIP-Seq(GSE72989)/Homer	RGKGGGCGGAGC	-7.966	34	40.00%	2415.3	22.94%	0.000347064	0.126331	0.0466791
ARE(NR)/LNCAP-AR-ChIP-Seq(GSE27824)/Homer	RGRACASNSTGTYCYB	-7.863	16	18.82%	761.6	7.23%	0.000384718	0.140037	0.0466791
KLF5(Zf)/LoVo-KLF5-ChIP-Seq(GSE49402)/Homer	DGGGYGKGGC	-7.084	34	40.00%	2529.3	24.02%	0.000838413	0.305182	0.0762956
Ap4(bHLH)/AML-Tfap4-ChIP-Seq(GSE45738)/Homer	NAHCAGCTGD	-6.825	47	55.29%	4024.5	38.23%	0.00108628	0.395404	0.0790809
KLF14(Zf)/HEK293-KLF14.GFP-ChIP-Seq(GSE58341)/Homer	RGKGGGCGKGGC	-6.399	41	48.24%	3398.3	32.28%	0.00166322	0.605412	0.0883834
AMYB(HTH)/Testes-AMYB-ChIP-Seq(GSE44588)/Homer	TGGCAGTTGG	-6.376	68	80.00%	6817.2	64.75%	0.00170192	0.619498	0.0883834
MITF(bHLH)/MastCells-MITF-ChIP-Seq(GSE48085)/Homer	RTCATGTGAC	-6.241	44	51.76%	3769.8	35.81%	0.00194791	0.709038	0.0883834
GRE(NR),IR3/RAW264.7-GRE-ChIP-Seq(Unpublished)/Homer	VAGRACAKWCTGTYC	-6.126	19	22.35%	1164.9	11.06%	0.0021853	0.795451	0.0883834
PGR(NR)/EndoStromal-PGR-ChIP-Seq(GSE69539)/Homer	AAGAACATWHTGTTC	-5.885	24	28.24%	1667	15.83%	0.00278085	1	0.101223
E2A(bHLH)/proBcell-E2A-ChIP-Seq(GSE21978)/Homer	DNRCAGCTGY	-5.284	40	47.06%	3474.1	33.00%	0.0050721	1	0.148407
Tlx?(NR)/NPC-H3K4me1-ChIP-Seq(GSE16256)/Homer	CTGGCAGSCTGCCA	-5.282	10	11.76%	473.1	4.49%	0.00508226	1	0.148407
OCT:OCT-short(POU,Homeobox)/NPC-OCT6-ChIP-Seq(GSE43916)/Homer	ATGCATWATGCATRW	-5.24	63	74.12%	6339.6	60.22%	0.00530026	1	0.148407
Nkx2.5(Homeobox)/HL1-Nkx2.5.biotin-ChIP-Seq(GSE21529)/Homer	RRSCACTYAA	-5.101	67	78.82%	6915.6	65.69%	0.00609065	1	0.158357
n-Myc(bHLH)/mES-nMyc-ChIP-Seq(GSE11431)/Homer	VRCCACGTGG	-4.909	29	34.12%	2320.9	22.04%	0.00737986	1	0.16199
Rbpj1(?)/Panc1-Rbpj1-ChIP-Seq(GSE47459)/Homer	HTTTCCCASG	-4.839	42	49.41%	3790.9	36.01%	0.00791497	1	0.16199
Tcf12(bHLH)/GM12878-Tcf12-ChIP-Seq(GSE32465)/Homer	VCAGCTGYTG	-4.838	34	40.00%	2877.3	27.33%	0.00792288	1	0.16199
TEAD(TEA)/Fibroblast-PU.1-ChIP-Seq(Unpublished)/Homer	YCWGGAATGY	-4.827	30	35.29%	2441.4	23.19%	0.00801052	1	0.16199
Usf2(bHLH)/C2C12-Usf2-ChIP-Seq(GSE36030)/Homer	GTCACGTGGT	-4.682	23	27.06%	1729.8	16.43%	0.00926047	1	0.177411
Tcf21(bHLH)/ArterySmoothMuscle-Tcf21-ChIP-Seq(GSE61369)/Homer	NAACAGCTGG	-4.608	35	41.18%	3031.4	28.79%	0.00997174	1	0.181161
KLF3(Zf)/MEF-Klf3-ChIP-Seq(GSE44748)/Homer	NRGCCCCRCCCHBNN	-4.561	17	20.00%	1153.4	10.96%	0.0104516	1	0.181161
ZNF416(Zf)/HEK293-ZNF416.GFP-ChIP-Seq(GSE58341)/Homer	WDNCTGGGCA	-4.476	23	27.06%	1760.4	16.72%	0.0113788	1	0.188268
BMAL1(bHLH)/Liver-Bmal1-ChIP-Seq(GSE39860)/Homer	GNCACGTG	-4.376	63	74.12%	6520.6	61.93%	0.0125756	1	0.195753
NPAS(bHLH)/Liver-NPAS-ChIP-Seq(GSE39860)/Homer	NVCACGTG	-4.35	62	72.94%	6392	60.71%	0.0129068	1	0.195753
c-Myc(bHLH)/LNCAP-cMyc-ChIP-Seq(Unpublished)/Homer	VCCACGTG	-4.27	26	30.59%	2107.8	20.02%	0.0139818	1	0.203575
Twist(bHLH)/HMLE-TWIST1-ChIP-Seq(Chang_et_al)/Homer	VCAKCTGGNNNCCAGMTGBN	-4.186	7	8.24%	318.5	3.03%	0.015207	1	0.212898
Nkx2.2(Homeobox)/NPC-Nkx2.2-ChIP-Seq(GSE61673)/Homer	BTBRAGTGSN	-4.11	60	70.59%	6182.8	58.73%	0.0164078	1	0.221201
Sp1(Zf)/Promoter/Homer	GGCCCCGCCCCC	-3.81	11	12.94%	683.8	6.49%	0.0221482	1	0.286751
Gata6(Zf)/HUG1N-GATA6-ChIP-Seq(GSE51936)/Homer	YCTTATCTBN	-3.779	51	60.00%	5111.2	48.55%	0.0228455	1	0.286751
CLOCK(bHLH)/Liver-Clock-ChIP-Seq(GSE39860)/Homer	GHCACGTG	-3.727	29	34.12%	2533.6	24.07%	0.0240649	1	0.291988
NFAT:AP1(RHD,bZIP)/Jurkat-NFATC1-ChIP-Seq(Jolma_et_al.)/Homer	SARTGGAAAAWRTGAGTCAB	-3.618	12	14.12%	797	7.57%	0.0268363	1	0.300486
Arnt:Ahr(bHLH)/MCF7-Arnt-ChIP-Seq(Lo_et_al.)/Homer	TBGCACGCAA	-3.609	39	45.88%	3700.8	35.15%	0.0270789	1	0.300486
Myf5(bHLH)/GM-Myf5-ChIP-Seq(GSE24852)/Homer	BAACAGCTGT	-3.603	29	34.12%	2558.9	24.31%	0.0272419	1	0.300486
Mouse_Recombination_Hotspot(Zf)/Testis-DMC1-ChIP-Seq(GSE24438)/Homer	ACTYKNATTCGTGNTACTTC	-3.506	7	8.24%	367.1	3.49%	0.0300167	1	0.315312
USF1(bHLH)/GM12878-Usf1-ChIP-Seq(GSE32465)/Homer	SGTCACGTGR	-3.496	24	28.24%	2032.5	19.31%	0.0303184	1	0.315312
Zfp281(Zf)/ES-Zfp281-ChIP-Seq(GSE81042)/Homer	CCCCTCCCCCAC	-3.458	5	5.88%	215.5	2.05%	0.0314927	1	0.318426
JunB(bZIP)/DendriticCells-Junb-ChIP-Seq(GSE36099)/Homer	RATGASTCAT	-3.426	27	31.76%	2373.6	22.55%	0.0325167	1	0.319894
c-Myc(bHLH)/mES-cMyc-ChIP-Seq(GSE11431)/Homer	VVCCACGTGG	-3.388	18	21.18%	1419.3	13.48%	0.0337762	1	0.32354
NF1(CTF)/LNCAP-NF1-ChIP-Seq(Unpublished)/Homer	CYTGGCABNSTGCCAR	-3.324	8	9.41%	467.7	4.44%	0.0360085	1	0.336079
NPAS2(bHLH)/Liver-NPAS2-ChIP-Seq(GSE39860)/Homer	KCCACGTGAC	-3.266	40	47.06%	3901.7	37.06%	0.0381588	1	0.347245
Klf9(Zf)/GBM-Klf9-ChIP-Seq(GSE62211)/Homer	GCCACRCCCACY	-3.218	13	15.29%	943.1	8.96%	0.040035	1	0.355433
FXR(NR),IR1/Liver-FXR-ChIP-Seq(Chong_et_al.)/Homer	AGGTCANTGACCTB	-3.122	11	12.94%	763.3	7.25%	0.0440689	1	0.367866
Mef2b(MADS)/HEK293-Mef2b.V5-ChIP-Seq(GSE67450)/Homer	GCTATTTTTGGM	-3.114	55	64.71%	5785.2	54.95%	0.0444229	1	0.367866
TEAD4(TEA)/Tropoblast-Tead4-ChIP-Seq(GSE37350)/Homer	CCWGGAATGY	-3.113	29	34.12%	2664.3	25.31%	0.0444674	1	0.367866
Reverb(NR),DR2/RAW-Reverba.biotin-ChIP-Seq(GSE45914)/Homer	GTRGGTCASTGGGTCA	-2.982	5	5.88%	246.2	2.34%	0.0506913	1	0.410037
MyoG(bHLH)/C2C12-MyoG-ChIP-Seq(GSE36024)/Homer	AACAGCTG	-2.888	34	40.00%	3292.5	31.27%	0.0556875	1	0.430992
Tbx20(T-box)/Heart-Tbx20-ChIP-Seq(GSE29636)/Homer	GGTGYTGACAGS	-2.871	14	16.47%	1095.9	10.41%	0.0566423	1	0.430992
VDR(NR),DR3/GM10855-VDR+vitD-ChIP-Seq(GSE22484)/Homer	ARAGGTCANWGAGTTCANNN	-2.854	8	9.41%	515.8	4.90%	0.0576134	1	0.430992
Lhx2(Homeobox)/HFSC-Lhx2-ChIP-Seq(GSE48068)/Homer	TAATTAGN	-2.847	66	77.65%	7295.8	69.30%	0.0580181	1	0.430992
Max(bHLH)/K562-Max-ChIP-Seq(GSE31477)/Homer	RCCACGTGGYYN	-2.752	27	31.76%	2523.2	23.97%	0.0638001	1	0.464465
FOXM1(Forkhead)/MCF7-FOXM1-ChIP-Seq(GSE72977)/Homer	TRTTTACTTW	-2.714	69	81.18%	7737.8	73.50%	0.0662712	1	0.472994
Pitx1(Homeobox)/Chicken-Pitx1-ChIP-Seq(GSE38910)/Homer	TAATCCCN	-2.666	84	98.82%	9999.5	94.98%	0.0695298	1	0.486709
Egr2(Zf)/Thymocytes-Egr2-ChIP-Seq(GSE34254)/Homer	NGCGTGGGCGGR	-2.619	6	7.06%	360.6	3.43%	0.0728757	1	0.493329
Sox17(HMG)/Endoderm-Sox17-ChIP-Seq(GSE61475)/Homer	CCATTGTTYB	-2.576	41	48.24%	4208.8	39.98%	0.0760777	1	0.493329
Atf4(bZIP)/MEF-Atf4-ChIP-Seq(GSE35681)/Homer	MTGATGCAAT	-2.574	27	31.76%	2567.2	24.38%	0.07623	1	0.493329
HRE(HSF)/Striatum-HSF1-ChIP-Seq(GSE38000)/Homer	TTCTAGAABNTTCTA	-2.552	9	10.59%	646.5	6.14%	0.0779257	1	0.493329
Sox6(HMG)/Myotubes-Sox6-ChIP-Seq(GSE32627)/Homer	CCATTGTTNY	-2.549	69	81.18%	7782.8	73.92%	0.0781598	1	0.493329
HNF1b(Homeobox)/PDAC-HNF1B-ChIP-Seq(GSE64557)/Homer	GTTAATNATTAA	-2.528	28	32.94%	2693.2	25.58%	0.0798185	1	0.493329
NFY(CCAAT)/Promoter/Homer	RGCCAATSRG	-2.511	44	51.76%	4591.3	43.61%	0.081187	1	0.493329
Hoxb4(Homeobox)/ES-Hoxb4-ChIP-Seq(GSE34014)/Homer	TGATTRATGGCY	-2.503	17	20.00%	1476.8	14.03%	0.0818391	1	0.493329
Fra2(bZIP)/Striatum-Fra2-ChIP-Seq(GSE43429)/Homer	GGATGACTCATC	-2.471	22	25.88%	2030.5	19.29%	0.0845003	1	0.493329
Pdx1(Homeobox)/Islet-Pdx1-ChIP-Seq(SRA008281)/Homer	YCATYAATCA	-2.454	60	70.59%	6618.7	62.87%	0.0859491	1	0.493329
GATA3(Zf),DR8/iTreg-Gata3-ChIP-Seq(GSE20898)/Homer	AGATSTNDNNDSAGATAASN	-2.448	7	8.24%	469.2	4.46%	0.0864663	1	0.493329
HNF6(Homeobox)/Liver-Hnf6-ChIP-Seq(ERP000394)/Homer	NTATYGATCH	-2.417	46	54.12%	4865.8	46.22%	0.0891888	1	0.493329
Six2(Homeobox)/NephronProgenitor-Six2-ChIP-Seq(GSE39837)/Homer	GWAAYHTGAKMC	-2.391	48	56.47%	5120.2	48.63%	0.0915381	1	0.493329
Brn1(POU,Homeobox)/NPC-Brn1-ChIP-Seq(GSE35496)/Homer	TATGCWAATBAV	-2.387	31	36.47%	3078	29.24%	0.091905	1	0.493329
Sox15(HMG)/CPA-Sox15-ChIP-Seq(GSE62909)/Homer	RAACAATGGN	-2.37	51	60.00%	5500.1	52.24%	0.0934807	1	0.493329
AP-1(bZIP)/ThioMac-PU.1-ChIP-Seq(GSE21512)/Homer	VTGACTCATC	-2.351	32	37.65%	3205.1	30.44%	0.0952738	1	0.493329
Foxo1(Forkhead)/RAW-Foxo1-ChIP-Seq(Fan_et_al.)/Homer	CTGTTTAC	-2.342	73	85.88%	8388.4	79.68%	0.0961352	1	0.493329
FOXA1(Forkhead)/MCF7-FOXA1-ChIP-Seq(GSE26831)/Homer	WAAGTAAACA	-2.336	71	83.53%	8114.5	77.07%	0.0967137	1	0.493329
Cux2(Homeobox)/Liver-Cux2-ChIP-Seq(GSE35985)/Homer	HNRAATCAAT	-2.324	41	48.24%	4285.6	40.71%	0.0978813	1	0.493329
Ptf1a(bHLH)/Panc1-Ptf1a-ChIP-Seq(GSE47459)/Homer	ACAGCTGTTN	-2.307	60	70.59%	6664.7	63.30%	0.0995595	1	0.493329
Erra(NR)/HepG2-Erra-ChIP-Seq(GSE31477)/Homer	CAAAGGTCAG	-2.298	44	51.76%	4658.7	44.25%	0.10046	1	0.493329
bHLHE40(bHLH)/HepG2-BHLHE40-ChIP-Seq(GSE31477)/Homer	KCACGTGMCN	-2.286	17	20.00%	1522.3	14.46%	0.101672	1	0.493329
FOXK2(Forkhead)/U2OS-FOXK2-ChIP-Seq(E-MTAB-2204)/Homer	SCHTGTTTACAT	-2.28	53	62.35%	5780.4	54.90%	0.102284	1	0.493329
IRF4(IRF)/GM12878-IRF4-ChIP-Seq(GSE32465)/Homer	ACTGAAACCA	-2.273	27	31.76%	2647.2	25.14%	0.103003	1	0.493329
MyoD(bHLH)/Myotube-MyoD-ChIP-Seq(GSE21614)/Homer	RRCAGCTGYTSY	-2.255	27	31.76%	2652.9	25.20%	0.104874	1	0.495161
PRDM14(Zf)/H1-PRDM14-ChIP-Seq(GSE22767)/Homer	RGGTCTCTAACY	-2.237	10	11.76%	792.6	7.53%	0.106778	1	0.495161
Atoh1(bHLH)/Cerebellum-Atoh1-ChIP-Seq(GSE22111)/Homer	VNRVCAGCTGGY	-2.23	32	37.65%	3241.7	30.79%	0.107528	1	0.495161
EWS:ERG-fusion(ETS)/CADO_ES1-EWS:ERG-ChIP-Seq(SRA014231)/Homer	ATTTCCTGTN	-2.218	28	32.94%	2778.5	26.39%	0.108827	1	0.495161
Hnf1(Homeobox)/Liver-Foxa2-Chip-Seq(GSE25694)/Homer	GGTTAAWCATTAA	-2.09	24	28.24%	2354.1	22.36%	0.123687	1	0.542399
LRF(Zf)/Erythroblasts-ZBTB7A-ChIP-Seq(GSE74977)/Homer	AAGACCCYYN	-2.087	24	28.24%	2355.5	22.37%	0.124059	1	0.542399
ZNF41(Zf)/HEK293-ZNF41.GFP-ChIP-Seq(GSE58341)/Homer	CCTCATGGTGYCYTWYTCCCTTGTG	-2.068	2	2.35%	75.7	0.72%	0.126438	1	0.542399
HEB(bHLH)/mES-Heb-ChIP-Seq(GSE53233)/Homer	VCAGCTGBNN	-2.058	42	49.41%	4494.4	42.69%	0.127709	1	0.542399
Nkx3.1(Homeobox)/LNCaP-Nkx3.1-ChIP-Seq(GSE28264)/Homer	AAGCACTTAA	-2.055	67	78.82%	7660.7	72.76%	0.128093	1	0.542399
RXR(NR),DR1/3T3L1-RXR-ChIP-Seq(GSE13511)/Homer	TAGGGCAAAGGTCA	-2.053	21	24.71%	2023.5	19.22%	0.128349	1	0.542399
GATA3(Zf)/iTreg-Gata3-ChIP-Seq(GSE20898)/Homer	AGATAASR	-2.043	63	74.12%	7139.1	67.81%	0.129639	1	0.542399
Maz(Zf)/HepG2-Maz-ChIP-Seq(GSE31477)/Homer	GGGGGGGG	-2.014	19	22.35%	1809	17.18%	0.133454	1	0.550613
Znf263(Zf)/K562-Znf263-ChIP-Seq(GSE31477)/Homer	CVGTSCTCCC	-2.004	38	44.71%	4028.2	38.26%	0.134795	1	0.550613
Nkx2.1(Homeobox)/LungAC-Nkx2.1-ChIP-Seq(GSE43252)/Homer	RSCACTYRAG	-1.963	69	81.18%	7955.6	75.56%	0.140436	1	0.550613
Sox10(HMG)/SciaticNerve-Sox3-ChIP-Seq(GSE35132)/Homer	CCWTTGTYYB	-1.96	57	67.06%	6396.3	60.75%	0.140858	1	0.550613
GSC(Homeobox)/FrogEmbryos-GSC-ChIP-Seq(DRA000576)/Homer	RGGATTAR	-1.955	55	64.71%	6144.2	58.36%	0.141564	1	0.550613
Oct6(POU,Homeobox)/NPC-Pou3f1-ChIP-Seq(GSE35496)/Homer	WATGCAAATGAG	-1.942	37	43.53%	3929.5	37.32%	0.143417	1	0.550613
FoxL2(Forkhead)/Ovary-FoxL2-ChIP-Seq(GSE60858)/Homer	WWTRTAAACAVG	-1.941	69	81.18%	7962.3	75.63%	0.14356	1	0.550613
Fra1(bZIP)/BT549-Fra1-ChIP-Seq(GSE46166)/Homer	NNATGASTCATH	-1.94	27	31.76%	2745	26.07%	0.143704	1	0.550613
HRE(HSF)/HepG2-HSF1-ChIP-Seq(GSE31477)/Homer	BSTTCTRGAABVTTCYAGAA	-1.88	5	5.88%	348.7	3.31%	0.15259	1	0.555279
Gata2(Zf)/K562-GATA2-ChIP-Seq(GSE18829)/Homer	BBCTTATCTS	-1.865	33	38.82%	3477.9	33.03%	0.154896	1	0.555279
Foxf1(Forkhead)/Lung-Foxf1-ChIP-Seq(GSE77951)/Homer	WWATRTAAACAN	-1.862	72	84.71%	8389.2	79.68%	0.155362	1	0.555279
FOXA1(Forkhead)/LNCAP-FOXA1-ChIP-Seq(GSE27824)/Homer	WAAGTAAACA	-1.85	74	87.06%	8665	82.30%	0.157237	1	0.555279
CArG(MADS)/PUER-Srf-ChIP-Seq(Sullivan_et_al.)/Homer	CCATATATGGNM	-1.849	15	17.65%	1404.8	13.34%	0.157394	1	0.555279
Rfx6(HTH)/Min6b1-Rfx6.HA-ChIP-Seq(GSE62844)/Homer	TGTTKCCTAGCAACM	-1.849	25	29.41%	2541.5	24.14%	0.157394	1	0.555279
Tgif2(Homeobox)/mES-Tgif2-ChIP-Seq(GSE55404)/Homer	TGTCANYT	-1.844	80	94.12%	9508.5	90.32%	0.158183	1	0.555279
ERE(NR),IR3/MCF7-ERa-ChIP-Seq(Unpublished)/Homer	VAGGTCACNSTGACC	-1.836	8	9.41%	654.7	6.22%	0.159454	1	0.555279
Fox:Ebox(Forkhead,bHLH)/Panc1-Foxa2-ChIP-Seq(GSE47459)/Homer	NNNVCTGWGYAAACASN	-1.832	55	64.71%	6189.5	58.79%	0.160093	1	0.555279
HIF-1b(HLH)/T47D-HIF1b-ChIP-Seq(GSE59937)/Homer	RTACGTGC	-1.823	54	63.53%	6066.1	57.62%	0.16154	1	0.555279
Egr1(Zf)/K562-Egr1-ChIP-Seq(GSE32465)/Homer	TGCGTGGGYG	-1.822	14	16.47%	1300.2	12.35%	0.161702	1	0.555279
SCL(bHLH)/HPC7-Scl-ChIP-Seq(GSE13511)/Homer	AVCAGCTG	-1.81	80	94.12%	9516.5	90.39%	0.163654	1	0.55673
AR-halfsite(NR)/LNCaP-AR-ChIP-Seq(GSE27824)/Homer	CCAGGAACAG	-1.789	67	78.82%	7748.6	73.60%	0.167127	1	0.563281
Oct4(POU,Homeobox)/mES-Oct4-ChIP-Seq(GSE11431)/Homer	ATTTGCATAW	-1.766	43	50.59%	4722.2	44.85%	0.171016	1	0.571098
BATF(bZIP)/Th17-BATF-ChIP-Seq(GSE39756)/Homer	DATGASTCAT	-1.713	28	32.94%	2937.4	27.90%	0.180324	1	0.582722
Isl1(Homeobox)/Neuron-Isl1-ChIP-Seq(GSE31456)/Homer	CTAATKGV	-1.71	69	81.18%	8038.4	76.35%	0.180866	1	0.582722
TFE3(bHLH)/MEF-TFE3-ChIP-Seq(GSE75757)/Homer	GTCACGTGACYV	-1.71	9	10.59%	782.6	7.43%	0.180866	1	0.582722
NeuroG2(bHLH)/Fibroblast-NeuroG2-ChIP-Seq(GSE75910)/Homer	ACCATCTGTT	-1.709	46	54.12%	5113.3	48.57%	0.181047	1	0.582722
Gata1(Zf)/K562-GATA1-ChIP-Seq(GSE18829)/Homer	SAGATAAGRV	-1.701	28	32.94%	2941.5	27.94%	0.182501	1	0.582722
COUP-TFII(NR)/Artia-Nr2f2-ChIP-Seq(GSE46497)/Homer	AGRGGTCA	-1.662	39	45.88%	4274.3	40.60%	0.189759	1	0.600629
Mef2c(MADS)/GM12878-Mef2c-ChIP-Seq(GSE32465)/Homer	DCYAAAAATAGM	-1.651	38	44.71%	4157.1	39.49%	0.191858	1	0.602037
HOXA2(Homeobox)/mES-Hoxa2-ChIP-Seq(Donaldson_et_al.)/Homer	GYCATCMATCAT	-1.63	9	10.59%	798.8	7.59%	0.19593	1	0.602825
BMYB(HTH)/Hela-BMYB-ChIP-Seq(GSE27030)/Homer	NHAACBGYYV	-1.61	66	77.65%	7681.5	72.96%	0.199888	1	0.602825
Foxo3(Forkhead)/U2OS-Foxo3-ChIP-Seq(E-MTAB-2701)/Homer	DGTAAACA	-1.608	63	74.12%	7294.7	69.29%	0.200288	1	0.602825
ZNF669(Zf)/HEK293-ZNF669.GFP-ChIP-Seq(GSE58341)/Homer	GARTGGTCATCGCCC	-1.604	3	3.53%	190.7	1.81%	0.201091	1	0.602825
Foxa2(Forkhead)/Liver-Foxa2-ChIP-Seq(GSE25694)/Homer	CYTGTTTACWYW	-1.598	58	68.24%	6659.2	63.25%	0.202301	1	0.602825
HNF4a(NR),DR1/HepG2-HNF4a-ChIP-Seq(GSE25021)/Homer	CARRGKBCAAAGTYCA	-1.596	13	15.29%	1246	11.83%	0.202706	1	0.602825
THRa(NR)/C17.2-THRa-ChIP-Seq(GSE38347)/Homer	GGTCANYTGAGGWCA	-1.586	9	10.59%	807.6	7.67%	0.204743	1	0.602825
Otx2(Homeobox)/EpiLC-Otx2-ChIP-Seq(GSE56098)/Homer	NYTAATCCYB	-1.583	38	44.71%	4184.8	39.75%	0.205358	1	0.602825
Fosl2(bZIP)/3T3L1-Fosl2-ChIP-Seq(GSE56872)/Homer	NATGASTCABNN	-1.538	11	12.94%	1037.3	9.85%	0.21481	1	0.621805
ZNF264(Zf)/HEK293-ZNF264.GFP-ChIP-Seq(GSE58341)/Homer	RGGGCACTAACY	-1.536	20	23.53%	2061.4	19.58%	0.21524	1	0.621805
Sox3(HMG)/NPC-Sox3-ChIP-Seq(GSE33059)/Homer	CCWTTGTY	-1.525	61	71.76%	7070.9	67.16%	0.217621	1	0.623733
Gata4(Zf)/Heart-Gata4-ChIP-Seq(GSE35151)/Homer	NBWGATAAGR	-1.514	47	55.29%	5316.7	50.50%	0.220028	1	0.625565
THRb(NR)/Liver-NR1A2-ChIP-Seq(GSE52613)/Homer	TRAGGTCA	-1.5	70	82.35%	8244	78.30%	0.22313	1	0.625565
PRDM9(Zf)/Testis-DMC1-ChIP-Seq(GSE35498)/Homer	ADGGYAGYAGCATCT	-1.48	14	16.47%	1389	13.19%	0.227638	1	0.625565
Ascl1(bHLH)/NeuralTubes-Ascl1-ChIP-Seq(GSE55840)/Homer	NNVVCAGCTGBN	-1.476	35	41.18%	3864.4	36.71%	0.22855	1	0.625565
DMRT6(DM)/Testis-DMRT6-ChIP-Seq(GSE60440)/Homer	YDGHTACAWTGTADC	-1.474	16	18.82%	1619.8	15.39%	0.229008	1	0.625565
NFAT(RHD)/Jurkat-NFATC1-ChIP-Seq(Jolma_et_al.)/Homer	ATTTTCCATT	-1.461	40	47.06%	4478.5	42.54%	0.232004	1	0.625565
IRF2(IRF)/Erythroblas-IRF2-ChIP-Seq(GSE36985)/Homer	GAAASYGAAASY	-1.456	8	9.41%	726.2	6.90%	0.233167	1	0.625565
GATA3(Zf),DR4/iTreg-Gata3-ChIP-Seq(GSE20898)/Homer	AGATGKDGAGATAAG	-1.45	7	8.24%	619.6	5.89%	0.23457	1	0.625565
Tcfcp2l1(CP2)/mES-Tcfcp2l1-ChIP-Seq(GSE11431)/Homer	NRAACCRGTTYRAACCRGYT	-1.445	5	5.88%	408.9	3.88%	0.235746	1	0.625565
Klf4(Zf)/mES-Klf4-ChIP-Seq(GSE11431)/Homer	GCCACACCCA	-1.44	9	10.59%	839.4	7.97%	0.236928	1	0.625565
Smad3(MAD)/NPC-Smad3-ChIP-Seq(GSE36673)/Homer	TWGTCTGV	-1.439	65	76.47%	7617.6	72.35%	0.237165	1	0.625565
ZNF165(Zf)/WHIM12-ZNF165-ChIP-Seq(GSE65937)/Homer	AAGGKGRCGCAGGCA	-1.424	2	2.35%	115.7	1.10%	0.240749	1	0.630217
HLF(bZIP)/HSC-HLF.Flag-ChIP-Seq(GSE69817)/Homer	RTTATGYAAB	-1.403	58	68.24%	6740.5	64.02%	0.245858	1	0.630217
EWS:FLI1-fusion(ETS)/SK_N_MC-EWS:FLI1-ChIP-Seq(SRA014231)/Homer	VACAGGAAAT	-1.4	20	23.53%	2108	20.02%	0.246597	1	0.630217
Six1(Homeobox)/Myoblast-Six1-ChIP-Chip(GSE20150)/Homer	GKVTCADRTTWC	-1.399	15	17.65%	1527.4	14.51%	0.246844	1	0.630217
PR(NR)/T47D-PR-ChIP-Seq(GSE31130)/Homer	VAGRACAKNCTGTBC	-1.396	63	74.12%	7378.8	70.09%	0.247585	1	0.630217
Sox2(HMG)/mES-Sox2-ChIP-Seq(GSE11431)/Homer	BCCATTGTTC	-1.383	39	45.88%	4390	41.70%	0.250825	1	0.63403
IRF:BATF(IRF:bZIP)/pDC-Irf8-ChIP-Seq(GSE66899)/Homer	CTTTCANTATGACTV	-1.374	10	11.76%	966.9	9.18%	0.253093	1	0.63535
ZNF675(Zf)/HEK293-ZNF675.GFP-ChIP-Seq(GSE58341)/Homer	ARGAGGMCAAAATGW	-1.355	7	8.24%	638.2	6.06%	0.257947	1	0.643101
Brn2(POU,Homeobox)/NPC-Brn2-ChIP-Seq(GSE35496)/Homer	ATGAATATTC	-1.335	13	15.29%	1317.8	12.52%	0.263158	1	0.646795
HIF-1a(bHLH)/MCF7-HIF1a-ChIP-Seq(GSE28352)/Homer	TACGTGCV	-1.332	16	18.82%	1664.7	15.81%	0.263949	1	0.646795
Tbx5(T-box)/HL1-Tbx5.biotin-ChIP-Seq(GSE21529)/Homer	AGGTGTCA	-1.318	68	80.00%	8052.2	76.48%	0.26767	1	0.646795
Foxa3(Forkhead)/Liver-Foxa3-ChIP-Seq(GSE77670)/Homer	BSNTGTTTACWYWGN	-1.312	34	40.00%	3813.2	36.22%	0.269281	1	0.646795
FOXK1(Forkhead)/HEK293-FOXK1-ChIP-Seq(GSE51673)/Homer	NVWTGTTTAC	-1.309	70	82.35%	8315	78.98%	0.27009	1	0.646795
ZNF189(Zf)/HEK293-ZNF189.GFP-ChIP-Seq(GSE58341)/Homer	TGGAACAGMA	-1.309	19	22.35%	2023	19.21%	0.27009	1	0.646795
PPARE(NR),DR1/3T3L1-Pparg-ChIP-Seq(GSE13511)/Homer	TGACCTTTGCCCCA	-1.295	18	21.18%	1910.1	18.14%	0.273898	1	0.651626
MafF(bZIP)/HepG2-MafF-ChIP-Seq(GSE31477)/Homer	HWWGTCAGCAWWTTT	-1.252	22	25.88%	2398.3	22.78%	0.285932	1	0.67148
Pit1+1bp(Homeobox)/GCrat-Pit1-ChIP-Seq(GSE58009)/Homer	ATGCATAATTCA	-1.252	41	48.24%	4695.7	44.60%	0.285932	1	0.67148
CEBP(bZIP)/ThioMac-CEBPb-ChIP-Seq(GSE21512)/Homer	ATTGCGCAAC	-1.235	46	54.12%	5319	50.52%	0.290835	1	0.678614
NFkB-p50,p52(RHD)/Monocyte-p50-ChIP-Chip(Schreiber_et_al.)/Homer	GGGGGAATCCCC	-1.223	2	2.35%	133.9	1.27%	0.294346	1	0.682432
Tbet(T-box)/CD8-Tbet-ChIP-Seq(GSE33802)/Homer	AGGTGTGAAM	-1.203	47	55.29%	5458.8	51.85%	0.300292	1	0.690907
ISRE(IRF)/ThioMac-LPS-Expression(GSE23622)/Homer	AGTTTCASTTTC	-1.198	5	5.88%	451.9	4.29%	0.301797	1	0.690907
Cdx2(Homeobox)/mES-Cdx2-ChIP-Seq(GSE14586)/Homer	GYMATAAAAH	-1.185	58	68.24%	6839.7	64.97%	0.305746	1	0.691811
SF1(NR)/H295R-Nr5a1-ChIP-Seq(GSE44220)/Homer	CAAGGHCANV	-1.179	9	10.59%	904.7	8.59%	0.307586	1	0.691811
Bapx1(Homeobox)/VertebralCol-Bapx1-ChIP-Seq(GSE36672)/Homer	TTRAGTGSYK	-1.178	60	70.59%	7094.2	67.38%	0.307894	1	0.691811
RBPJ:Ebox(?,bHLH)/Panc1-Rbpj1-ChIP-Seq(GSE47459)/Homer	GGGRAARRGRMCAGMTG	-1.147	7	8.24%	685.7	6.51%	0.317588	1	0.706302
FOXP1(Forkhead)/H9-FOXP1-ChIP-Seq(GSE31006)/Homer	NYYTGTTTACHN	-1.145	45	52.94%	5240.9	49.78%	0.318224	1	0.706302
CDX4(Homeobox)/ZebrafishEmbryos-Cdx4.Myc-ChIP-Seq(GSE48254)/Homer	NGYCATAAAWCH	-1.133	63	74.12%	7494.1	71.18%	0.322066	1	0.708355
MYB(HTH)/ERMYB-Myb-ChIPSeq(GSE22095)/Homer	GGCVGTTR	-1.118	65	76.47%	7755	73.66%	0.326933	1	0.708355
Sox9(HMG)/Limb-SOX9-ChIP-Seq(GSE73225)/Homer	AGGVNCCTTTGT	-1.118	29	34.12%	3297.1	31.32%	0.326933	1	0.708355
AP-2gamma(AP2)/MCF7-TFAP2C-ChIP-Seq(GSE21234)/Homer	SCCTSAGGSCAW	-1.118	9	10.59%	921.1	8.75%	0.326933	1	0.708355
E2F6(E2F)/Hela-E2F6-ChIP-Seq(GSE31477)/Homer	GGCGGGAARN	-1.095	11	12.94%	1160.4	11.02%	0.33454	1	0.716773
Oct4:Sox17(POU,Homeobox,HMG)/F9-Sox17-ChIP-Seq(GSE44553)/Homer	CCATTGTATGCAAAT	-1.089	14	16.47%	1514.1	14.38%	0.336553	1	0.716773
TCFL2(HMG)/K562-TCF7L2-ChIP-Seq(GSE29196)/Homer	ACWTCAAAGG	-1.088	4	4.71%	362.1	3.44%	0.33689	1	0.716773
Hand2(bHLH)/Mesoderm-Hand2-ChIP-Seq(GSE61475)/Homer	TGACANARRCCAGRC	-1.078	13	15.29%	1400.8	13.30%	0.340275	1	0.716773
ETS:E-box(ETS,bHLH)/HPC7-Scl-ChIP-Seq(GSE22178)/Homer	AGGAARCAGCTG	-1.074	3	3.53%	255.9	2.43%	0.341639	1	0.716773
Atf3(bZIP)/GBM-ATF3-ChIP-Seq(GSE33912)/Homer	DATGASTCATHN	-1.064	27	31.76%	3081.9	29.27%	0.345073	1	0.716773
Pbx3(Homeobox)/GM12878-PBX3-ChIP-Seq(GSE32465)/Homer	SCTGTCAMTCAN	-1.056	12	14.12%	1290.7	12.26%	0.347844	1	0.716773
HIF2a(bHLH)/785_O-HIF2a-ChIP-Seq(GSE34871)/Homer	GCACGTACCC	-1.056	21	24.71%	2361.1	22.43%	0.347844	1	0.716773
RORgt(NR)/EL4-RORgt.Flag-ChIP-Seq(GSE56019)/Homer	AAYTAGGTCA	-1.054	6	7.06%	594.3	5.65%	0.348541	1	0.716773
Eomes(T-box)/H9-Eomes-ChIP-Seq(GSE26097)/Homer	ATTAACACCT	-1.045	68	80.00%	8168.2	77.58%	0.351692	1	0.719065
ZEB1(Zf)/PDAC-ZEB1-ChIP-Seq(GSE64557)/Homer	VCAGGTRDRY	-1.039	39	45.88%	4557.4	43.29%	0.353808	1	0.719065
IRF3(IRF)/BMDM-Irf3-ChIP-Seq(GSE67343)/Homer	AGTTTCAKTTTC	-1.034	19	22.35%	2131.6	20.25%	0.355582	1	0.719065
Pit1(Homeobox)/GCrat-Pit1-ChIP-Seq(GSE58009)/Homer	ATGMATATDC	-1.015	64	75.29%	7677.8	72.93%	0.362402	1	0.723408
NFkB-p65-Rel(RHD)/ThioMac-LPS-Expression(GSE23622)/Homer	GGAAATTCCC	-1.008	2	2.35%	157.4	1.50%	0.364948	1	0.723408
DMRT1(DM)/Testis-DMRT1-ChIP-Seq(GSE64892)/Homer	TWGHWACAWTGTWDC	-1.006	19	22.35%	2143.9	20.36%	0.365679	1	0.723408
Barx1(Homeobox)/Stomach-Barx1.3xFlag-ChIP-Seq(GSE69483)/Homer	AAACMATTAN	-1.006	42	49.41%	4944.8	46.97%	0.365679	1	0.723408
Unknown(Homeobox)/Limb-p300-ChIP-Seq/Homer	SSCMATWAAA	-0.9796	47	55.29%	5576.7	52.97%	0.375461	1	0.734141
NeuroD1(bHLH)/Islet-NeuroD1-ChIP-Seq(GSE30298)/Homer	GCCATCTGTT	-0.9755	21	24.71%	2398.7	22.78%	0.377004	1	0.734141
STAT6(Stat)/CD4-Stat6-ChIP-Seq(GSE22104)/Homer	ABTTCYYRRGAA	-0.9751	22	25.88%	2519.4	23.93%	0.377155	1	0.734141
STAT6(Stat)/Macrophage-Stat6-ChIP-Seq(GSE38377)/Homer	TTCCKNAGAA	-0.9654	20	23.53%	2282.3	21.68%	0.380831	1	0.737353
Pax7(Paired,Homeobox)/Myoblast-Pax7-ChIP-Seq(GSE25064)/Homer	TAATCAATTA	-0.9472	13	15.29%	1449.5	13.77%	0.387825	1	0.744256
KLF6(Zf)/PDAC-KLF6-ChIP-Seq(GSE64557)/Homer	MKGGGYGTGGCC	-0.9455	18	21.18%	2050.1	19.47%	0.388485	1	0.744256
Jun-AP1(bZIP)/K562-cJun-ChIP-Seq(GSE31477)/Homer	GATGASTCATCN	-0.9285	6	7.06%	626.7	5.95%	0.395146	1	0.750283
AP-2alpha(AP2)/Hela-AP2alpha-ChIP-Seq(GSE31477)/Homer	ATGCCCTGAGGC	-0.9212	6	7.06%	628.9	5.97%	0.398041	1	0.750283
CEBP:AP1(bZIP)/ThioMac-CEBPb-ChIP-Seq(GSE21512)/Homer	DRTGTTGCAA	-0.9192	43	50.59%	5117.3	48.61%	0.398838	1	0.750283
Sox4(HMG)/proB-Sox4-ChIP-Seq(GSE50066)/Homer	YCTTTGTTCC	-0.9166	32	37.65%	3767.5	35.79%	0.399876	1	0.750283
Bach2(bZIP)/OCILy7-Bach2-ChIP-Seq(GSE44420)/Homer	TGCTGAGTCA	-0.8941	5	5.88%	518.4	4.92%	0.408976	1	0.753858
TATA-Box(TBP)/Promoter/Homer	CCTTTTAWAGSC	-0.8884	59	69.41%	7118.2	67.61%	0.411313	1	0.753858
Hoxc9(Homeobox)/Ainv15-Hoxc9-ChIP-Seq(GSE21812)/Homer	GGCCATAAATCA	-0.8879	40	47.06%	4766.2	45.27%	0.411519	1	0.753858
E2F4(E2F)/K562-E2F4-ChIP-Seq(GSE31477)/Homer	GGCGGGAAAH	-0.8875	16	18.82%	1835.3	17.43%	0.411684	1	0.753858
Lhx1(Homeobox)/EmbryoCarcinoma-Lhx1-ChIP-Seq(GSE70957)/Homer	NNYTAATTAR	-0.8864	65	76.47%	7868.7	74.74%	0.412137	1	0.753858
CRX(Homeobox)/Retina-Crx-ChIP-Seq(GSE20012)/Homer	GCTAATCC	-0.8771	69	81.18%	8374.1	79.54%	0.415988	1	0.757097
Pknox1(Homeobox)/ES-Prep1-ChIP-Seq(GSE63282)/Homer	SCTGTCAVTCAV	-0.8717	11	12.94%	1239.2	11.77%	0.41824	1	0.75741
Rfx5(HTH)/GM12878-Rfx5-ChIP-Seq(GSE31477)/Homer	SCCTAGCAACAG	-0.8582	10	11.76%	1124.5	10.68%	0.423924	1	0.763903
HOXA9(Homeobox)/HSC-Hoxa9-ChIP-Seq(GSE33509)/Homer	GGCCATAAATCA	-0.836	46	54.12%	5538.7	52.61%	0.433441	1	0.771394
p63(p53)/Keratinocyte-p63-ChIP-Seq(GSE17611)/Homer	NNDRCATGYCYNRRCATGYH	-0.8347	10	11.76%	1133.9	10.77%	0.434005	1	0.771394
Nr5a2(NR)/Pancreas-LRH1-ChIP-Seq(GSE34295)/Homer	BTCAAGGTCA	-0.8337	12	14.12%	1375.9	13.07%	0.434439	1	0.771394
NF1-halfsite(CTF)/LNCaP-NF1-ChIP-Seq(Unpublished)/Homer	YTGCCAAG	-0.8276	33	38.82%	3942.1	37.44%	0.437097	1	0.772346
REST-NRSF(Zf)/Jurkat-NRSF-ChIP-Seq/Homer	GGMGCTGTCCATGGTGCTGA	-0.8196	1	1.18%	71.6	0.68%	0.440608	1	0.774154
Mef2a(MADS)/HL1-Mef2a.biotin-ChIP-Seq(GSE21529)/Homer	CYAAAAATAG	-0.8156	27	31.76%	3213.2	30.52%	0.442374	1	0.774154
Nanog(Homeobox)/mES-Nanog-ChIP-Seq(GSE11724)/Homer	RGCCATTAAC	-0.8061	82	96.47%	10043.1	95.39%	0.446596	1	0.777804
PBX1(Homeobox)/MCF7-PBX1-ChIP-Seq(GSE28007)/Homer	GSCTGTCACTCA	-0.775	4	4.71%	430.5	4.09%	0.460704	1	0.798553
Oct2(POU,Homeobox)/Bcell-Oct2-ChIP-Seq(GSE21512)/Homer	ATATGCAAAT	-0.7663	25	29.41%	2997.6	28.47%	0.464729	1	0.800097
Stat3+il21(Stat)/CD4-Stat3-ChIP-Seq(GSE19198)/Homer	SVYTTCCNGGAARB	-0.7566	17	20.00%	2021.9	19.20%	0.469259	1	0.800097
RAR:RXR(NR),DR5/ES-RAR-ChIP-Seq(GSE56893)/Homer	AGGTCAAGGTCA	-0.7542	2	2.35%	195.5	1.86%	0.470387	1	0.800097
OCT4-SOX2-TCF-NANOG(POU,Homeobox,HMG)/mES-Oct4-ChIP-Seq(GSE11431)/Homer	ATTTGCATAACAATG	-0.7542	21	24.71%	2513.3	23.87%	0.470387	1	0.800097
ZNF415(Zf)/HEK293-ZNF415.GFP-ChIP-Seq(GSE58341)/Homer	GRTGMTRGAGCC	-0.746	10	11.76%	1169.3	11.11%	0.47426	1	0.802933
Unknown-ESC-element(?)/mES-Nanog-ChIP-Seq(GSE11724)/Homer	CACAGCAGGGGG	-0.7334	11	12.94%	1297.1	12.32%	0.480273	1	0.805783
ZNF467(Zf)/HEK293-ZNF467.GFP-ChIP-Seq(GSE58341)/Homer	TGGGGAAGGGCM	-0.7297	10	11.76%	1176.9	11.18%	0.482054	1	0.805783
Tgif1(Homeobox)/mES-Tgif1-ChIP-Seq(GSE55404)/Homer	YTGWCADY	-0.7286	77	90.59%	9443	89.69%	0.482584	1	0.805783
TEAD2(TEA)/Py2T-Tead2-ChIP-Seq(GSE55709)/Homer	CCWGGAATGY	-0.7196	14	16.47%	1672.6	15.89%	0.486947	1	0.80723
Tbr1(T-box)/Cortex-Tbr1-ChIP-Seq(GSE71384)/Homer	AAGGTGTKAA	-0.7122	57	67.06%	6978.6	66.29%	0.490564	1	0.80723
Atf1(bZIP)/K562-ATF1-ChIP-Seq(GSE31477)/Homer	GATGACGTCA	-0.7044	39	45.88%	4762.2	45.23%	0.494405	1	0.80723
DUX4(Homeobox)/Myoblasts-DUX4.V5-ChIP-Seq(GSE75791)/Homer	NWTAAYCYAATCAWN	-0.7013	6	7.06%	696.6	6.62%	0.49594	1	0.80723
Srebp1a(bHLH)/HepG2-Srebp1a-ChIP-Seq(GSE31477)/Homer	RTCACSCCAY	-0.6981	5	5.88%	574.8	5.46%	0.49753	1	0.80723
OCT:OCT(POU,Homeobox)/NPC-OCT6-ChIP-Seq(GSE43916)/Homer	YATGCATATRCATRT	-0.6965	11	12.94%	1314.2	12.48%	0.498326	1	0.80723
OCT:OCT(POU,Homeobox)/NPC-Brn1-ChIP-Seq(GSE35496)/Homer	ATGAATATTCATGAG	-0.6952	2	2.35%	206.6	1.96%	0.498975	1	0.80723
HOXB13(Homeobox)/ProstateTumor-HOXB13-ChIP-Seq(GSE56288)/Homer	TTTTATKRGG	-0.6817	62	72.94%	7615.6	72.34%	0.505756	1	0.813487
Chop(bZIP)/MEF-Chop-ChIP-Seq(GSE35681)/Homer	ATTGCATCAT	-0.676	16	18.82%	1942.1	18.45%	0.508648	1	0.813487
MafK(bZIP)/C2C12-MafK-ChIP-Seq(GSE36030)/Homer	GCTGASTCAGCA	-0.6706	4	4.71%	459.7	4.37%	0.511402	1	0.813487
Lhx3(Homeobox)/Neuron-Lhx3-ChIP-Seq(GSE31456)/Homer	ADBTAATTAR	-0.6692	73	85.88%	8977.5	85.27%	0.512118	1	0.813487
c-Jun-CRE(bZIP)/K562-cJun-ChIP-Seq(GSE31477)/Homer	ATGACGTCATCY	-0.6655	16	18.82%	1948.8	18.51%	0.514016	1	0.813487
ZFX(Zf)/mES-Zfx-ChIP-Seq(GSE11431)/Homer	AGGCCTRG	-0.6553	14	16.47%	1706.7	16.21%	0.519286	1	0.81621
IRF8(IRF)/BMDM-IRF8-ChIP-Seq(GSE77884)/Homer	GRAASTGAAAST	-0.6535	14	16.47%	1707.8	16.22%	0.520222	1	0.81621
Smad2(MAD)/ES-SMAD2-ChIP-Seq(GSE29422)/Homer	CTGTCTGG	-0.6456	42	49.41%	5175.1	49.15%	0.524348	1	0.819153
Atf7(bZIP)/3T3L1-Atf7-ChIP-Seq(GSE56872)/Homer	NGRTGACGTCAY	-0.626	25	29.41%	3088.3	29.33%	0.534726	1	0.829998
Atf2(bZIP)/3T3L1-Atf2-ChIP-Seq(GSE56872)/Homer	NRRTGACGTCAT	-0.6239	18	21.18%	2221.1	21.10%	0.535851	1	0.829998
EBF1(EBF)/Near-E2A-ChIP-Seq(GSE21512)/Homer	GTCCCCWGGGGA	-0.6168	7	8.24%	853.1	8.10%	0.539669	1	0.83237
ZNF143|STAF(Zf)/CUTLL-ZNF143-ChIP-Seq(GSE29600)/Homer	ATTTCCCAGVAKSCY	-0.6055	6	7.06%	732.2	6.95%	0.545801	1	0.838277
Slug(Zf)/Mesoderm-Snai2-ChIP-Seq(GSE61475)/Homer	SNGCACCTGCHS	-0.6007	11	12.94%	1362.7	12.94%	0.548428	1	0.838772
GFY(?)/Promoter/Homer	ACTACAATTCCC	-0.5795	3	3.53%	360.4	3.42%	0.560178	1	0.846024
RUNX1(Runt)/Jurkat-RUNX1-ChIP-Seq(GSE29180)/Homer	AAACCACARM	-0.5771	33	38.82%	4116.2	39.10%	0.561524	1	0.846024
PAX5(Paired,Homeobox),condensed/GM12878-PAX5-ChIP-Seq(GSE32465)/Homer	GTCACGCTCSCTGM	-0.5728	3	3.53%	362.2	3.44%	0.563944	1	0.846024
Olig2(bHLH)/Neuron-Olig2-ChIP-Seq(GSE30882)/Homer	RCCATMTGTT	-0.5683	53	62.35%	6590.1	62.60%	0.566488	1	0.846024
Tbox:Smad(T-box,MAD)/ESCd5-Smad2_3-ChIP-Seq(GSE29422)/Homer	AGGTGHCAGACA	-0.5631	5	5.88%	622.6	5.91%	0.569441	1	0.846024
E2F1(E2F)/Hela-E2F1-ChIP-Seq(GSE22478)/Homer	CWGGCGGGAA	-0.558	5	5.88%	624.9	5.94%	0.572353	1	0.846024
Stat3(Stat)/mES-Stat3-ChIP-Seq(GSE11431)/Homer	CTTCCGGGAA	-0.5566	10	11.76%	1260.3	11.97%	0.573154	1	0.846024
Mef2d(MADS)/Retina-Mef2d-ChIP-Seq(GSE61391)/Homer	GCTATTTTTAGC	-0.5548	16	18.82%	2016.1	19.15%	0.574187	1	0.846024
MafA(bZIP)/Islet-MafA-ChIP-Seq(GSE30298)/Homer	TGCTGACTCA	-0.5531	24	28.24%	3017.4	28.66%	0.575164	1	0.846024
OCT:OCT(POU,Homeobox,IR1)/NPC-Brn2-ChIP-Seq(GSE35496)/Homer	ATGAATWATTCATGA	-0.5508	2	2.35%	238.8	2.27%	0.576488	1	0.846024
ZNF382(Zf)/HEK293-ZNF382.GFP-ChIP-Seq(GSE58341)/Homer	GNCTGTASTRNTGBCTCHTT	-0.5467	1	1.18%	106.1	1.01%	0.578857	1	0.846024
TR4(NR),DR1/Hela-TR4-ChIP-Seq(GSE24685)/Homer	GAGGTCAAAGGTCA	-0.5429	2	2.35%	240.8	2.29%	0.581061	1	0.846024
ZNF136(Zf)/HEK293-ZNF136.GFP-ChIP-Seq(GSE58341)/Homer	YTKGATAHAGTATTCTWGGTNGGCA	-0.5143	5	5.88%	642.5	6.10%	0.597919	1	0.857178
p53(p53)/Saos-p53-ChIP-Seq/Homer	RRCATGYCYRGRCATGYYYN	-0.5129	3	3.53%	381.3	3.62%	0.598757	1	0.857178
p53(p53)/Saos-p53-ChIP-Seq(GSE15780)/Homer	RRCATGYCYRGRCATGYYYN	-0.5129	3	3.53%	381.3	3.62%	0.598757	1	0.857178
Elk1(ETS)/Hela-Elk1-ChIP-Seq(GSE31477)/Homer	HACTTCCGGY	-0.5116	21	24.71%	2675	25.41%	0.599536	1	0.857178
Nkx6.1(Homeobox)/Islet-Nkx6.1-ChIP-Seq(GSE40975)/Homer	GKTAATGR	-0.51	80	94.12%	9898	94.02%	0.600496	1	0.857178
Prop1(Homeobox)/GHFT1-PROP1.biotin-ChIP-Seq(GSE77302)/Homer	NTAATBNAATTA	-0.504	55	64.71%	6888.9	65.43%	0.604109	1	0.858968
ERG(ETS)/VCaP-ERG-ChIP-Seq(GSE14097)/Homer	ACAGGAAGTG	-0.4842	36	42.35%	4567.2	43.38%	0.61619	1	0.870518
GATA(Zf),IR4/iTreg-Gata3-ChIP-Seq(GSE20898)/Homer	NAGATWNBNATCTNN	-0.4739	4	4.71%	528.2	5.02%	0.62257	1	0.870518
IRF1(IRF)/PBMC-IRF1-ChIP-Seq(GSE43036)/Homer	GAAAGTGAAAGT	-0.4722	7	8.24%	922.2	8.76%	0.623629	1	0.870518
PU.1:IRF8(ETS:IRF)/pDC-Irf8-ChIP-Seq(GSE66899)/Homer	GGAAGTGAAAST	-0.4718	6	7.06%	792.7	7.53%	0.623878	1	0.870518
GRHL2(CP2)/HBE-GRHL2-ChIP-Seq(GSE46194)/Homer	AAACYKGTTWDACMRGTTTB	-0.4713	14	16.47%	1821.1	17.30%	0.62419	1	0.870518
EKLF(Zf)/Erythrocyte-Klf1-ChIP-Seq(GSE20478)/Homer	NWGGGTGTGGCY	-0.4646	3	3.53%	399	3.79%	0.628386	1	0.873025
Gfi1b(Zf)/HPC7-Gfi1b-ChIP-Seq(GSE22178)/Homer	MAATCACTGC	-0.4593	25	29.41%	3219.6	30.58%	0.631726	1	0.874328
SPDEF(ETS)/VCaP-SPDEF-ChIP-Seq(SRA014231)/Homer	ASWTCCTGBT	-0.4445	27	31.76%	3483.8	33.09%	0.641145	1	0.880667
Bcl6(Zf)/Liver-Bcl6-ChIP-Seq(GSE31578)/Homer	NNNCTTTCCAGGAAA	-0.4445	27	31.76%	3483.9	33.09%	0.641145	1	0.880667
EHF(ETS)/LoVo-EHF-ChIP-Seq(GSE49402)/Homer	AVCAGGAAGT	-0.4357	35	41.18%	4489.9	42.65%	0.646812	1	0.884268
GATA(Zf),IR3/iTreg-Gata3-ChIP-Seq(GSE20898)/Homer	NNNNNBAGATAWYATCTVHN	-0.4329	7	8.24%	944.2	8.97%	0.648625	1	0.884268
ZNF519(Zf)/HEK293-ZNF519.GFP-ChIP-Seq(GSE58341)/Homer	GAGSCCGAGC	-0.4283	3	3.53%	412.4	3.92%	0.651616	1	0.885031
Ets1-distal(ETS)/CD4+-PolII-ChIP-Seq(Barski_et_al.)/Homer	MACAGGAAGT	-0.4136	8	9.41%	1087	10.32%	0.661265	1	0.894798
Ronin(THAP)/ES-Thap11-ChIP-Seq(GSE51522)/Homer	RACTACAACTCCCAGVAKGC	-0.3916	2	2.35%	287	2.73%	0.675974	1	0.909587
Phox2a(Homeobox)/Neuron-Phox2a-ChIP-Seq(GSE31456)/Homer	YTAATYNRATTA	-0.3898	40	47.06%	5156.3	48.98%	0.677192	1	0.909587
PU.1-IRF(ETS:IRF)/Bcell-PU.1-ChIP-Seq(GSE21512)/Homer	MGGAAGTGAAAC	-0.3773	36	42.35%	4675	44.40%	0.68571	1	0.917027
PAX3:FKHR-fusion(Paired,Homeobox)/Rh4-PAX3:FKHR-ChIP-Seq(GSE19063)/Homer	ACCRTGACTAATTNN	-0.3743	12	14.12%	1638.9	15.57%	0.687771	1	0.917027
Meis1(Homeobox)/MastCells-Meis1-ChIP-Seq(GSE48085)/Homer	VGCTGWCAVB	-0.3669	48	56.47%	6165.6	58.56%	0.692879	1	0.917762
Zic(Zf)/Cerebellum-ZIC1.2-ChIP-Seq(GSE60731)/Homer	CCTGCTGAGH	-0.3662	19	22.35%	2547.5	24.20%	0.693364	1	0.917762
EBF(EBF)/proBcell-EBF-ChIP-Seq(GSE21978)/Homer	DGTCCCYRGGGA	-0.3419	1	1.18%	152.9	1.45%	0.710419	1	0.93693
E2F3(E2F)/MEF-E2F3-ChIP-Seq(GSE71376)/Homer	BTKGGCGGGAAA	-0.2989	10	11.76%	1440.6	13.68%	0.741634	1	0.966373
p73(p53)/Trachea-p73-ChIP-Seq(PRJNA310161)/Homer	NRRRCAWGTCCDGRCATGYY	-0.296	1	1.18%	167.2	1.59%	0.743787	1	0.966373
Tcf3(HMG)/mES-Tcf3-ChIP-Seq(GSE11724)/Homer	ASWTCAAAGG	-0.284	8	9.41%	1184.6	11.25%	0.752767	1	0.966373
HOXD13(Homeobox)/Chicken-Hoxd13-ChIP-Seq(GSE38910)/Homer	NCYAATAAAA	-0.2807	64	75.29%	8188.9	77.78%	0.755255	1	0.966373
Zic3(Zf)/mES-Zic3-ChIP-Seq(GSE37889)/Homer	GGCCYCCTGCTGDGH	-0.2762	7	8.24%	1054.7	10.02%	0.758661	1	0.966373
Etv2(ETS)/ES-ER71-ChIP-Seq(GSE59402)/Homer(0.967)	NNAYTTCCTGHN	-0.2718	22	25.88%	3037.3	28.85%	0.762007	1	0.966373
ETS:RUNX(ETS,Runt)/Jurkat-RUNX1-ChIP-Seq(GSE17954)/Homer	RCAGGATGTGGT	-0.2668	1	1.18%	178.6	1.70%	0.765826	1	0.966373
KLF10(Zf)/HEK293-KLF10.GFP-ChIP-Seq(GSE58341)/Homer	GGGGGTGTGTCC	-0.2663	15	17.65%	2136.9	20.30%	0.766209	1	0.966373
bZIP:IRF(bZIP,IRF)/Th17-BatF-ChIP-Seq(GSE39756)/Homer	NAGTTTCABTHTGACTNW	-0.2626	22	25.88%	3049.9	28.97%	0.769049	1	0.966373
CEBP:CEBP(bZIP)/MEF-Chop-ChIP-Seq(GSE35681)/Homer	NTNATGCAAYMNNHTGMAAY	-0.2622	8	9.41%	1204.4	11.44%	0.769357	1	0.966373
LXRE(NR),DR4/RAW-LXRb.biotin-ChIP-Seq(GSE21512)/Homer	RGGTTACTANAGGTCA	-0.2619	1	1.18%	180.4	1.71%	0.769588	1	0.966373
ZBTB12(Zf)/HEK293-ZBTB12.GFP-ChIP-Seq(GSE58341)/Homer	NGNTCTAGAACCNGV	-0.26	5	5.88%	788.6	7.49%	0.771052	1	0.966373
PAX6(Paired,Homeobox)/Forebrain-Pax6-ChIP-Seq(GSE66961)/Homer	NGTGTTCAVTSAAGCGKAAA	-0.2558	3	3.53%	500.3	4.75%	0.774297	1	0.966373
Tcf4(HMG)/Hct116-Tcf4-ChIP-Seq(SRA012054)/Homer	ASATCAAAGGVA	-0.2545	15	17.65%	2150.9	20.43%	0.775304	1	0.966373
PAX5(Paired,Homeobox)/GM12878-PAX5-ChIP-Seq(GSE32465)/Homer	GCAGCCAAGCRTGACH	-0.2532	6	7.06%	935.1	8.88%	0.776313	1	0.966373
Pax7(Paired,Homeobox),long/Myoblast-Pax7-ChIP-Seq(GSE25064)/Homer	TAATCHGATTAC	-0.2528	3	3.53%	502.1	4.77%	0.776623	1	0.966373
PRDM1(Zf)/Hela-PRDM1-ChIP-Seq(GSE31477)/Homer	ACTTTCACTTTC	-0.2471	20	23.53%	2812.4	26.71%	0.781063	1	0.966373
MafB(bZIP)/BMM-Mafb-ChIP-Seq(GSE75722)/Homer	WNTGCTGASTCAGCANWTTY	-0.245	10	11.76%	1494.5	14.20%	0.782705	1	0.966373
Pax8(Paired,Homeobox)/Thyroid-Pax8-ChIP-Seq(GSE26938)/Homer	GTCATGCHTGRCTGS	-0.2411	3	3.53%	510.2	4.85%	0.785763	1	0.966373
Pitx1:Ebox(Homeobox,bHLH)/Hindlimb-Pitx1-ChIP-Seq(GSE41591)/Homer	YTAATTRAWWCCAGATGT	-0.241	12	14.12%	1768.2	16.80%	0.785842	1	0.966373
ZNF317(Zf)/HEK293-ZNF317.GFP-ChIP-Seq(GSE58341)/Homer	GTCWGCTGTYYCTCT	-0.2369	3	3.53%	513.1	4.87%	0.78907	1	0.967076
ZBTB18(Zf)/HEK293-ZBTB18.GFP-ChIP-Seq(GSE58341)/Homer	AACATCTGGA	-0.2232	13	15.29%	1924.2	18.28%	0.799955	1	0.970486
FOXA1:AR(Forkhead,NR)/LNCAP-AR-ChIP-Seq(GSE27824)/Homer	AGTAAACAAAAAAGAACAND	-0.221	6	7.06%	965.5	9.17%	0.801717	1	0.970486
E-box(bHLH)/Promoter/Homer	SSGGTCACGTGA	-0.2167	3	3.53%	528.2	5.02%	0.805171	1	0.970486
CHR(?)/Hela-CellCycle-Expression/Homer	SRGTTTCAAA	-0.2156	35	41.18%	4766.5	45.27%	0.806058	1	0.970486
ELF3(ETS)/PDAC-ELF3-ChIP-Seq(GSE64557)/Homer	ANCAGGAAGT	-0.2149	19	22.35%	2728.3	25.91%	0.806622	1	0.970486
YY1(Zf)/Promoter/Homer	CAAGATGGCGGC	-0.2085	4	4.71%	686.7	6.52%	0.811801	1	0.970486
NF1:FOXA1(CTF,Forkhead)/LNCAP-FOXA1-ChIP-Seq(GSE27824)/Homer	WNTGTTTRYTTTGGCA	-0.2075	2	2.35%	377.4	3.58%	0.812613	1	0.970486
Nr5a2(NR)/mES-Nr5a2-ChIP-Seq(GSE19019)/Homer	BTCAAGGTCA	-0.2068	5	5.88%	835.2	7.93%	0.813182	1	0.970486
Nur77(NR)/K562-NR4A1-ChIP-Seq(GSE31363)/Homer	TGACCTTTNCNT	-0.1987	7	8.24%	1131.2	10.74%	0.819796	1	0.974341
GFY-Staf(?,Zf)/Promoter/Homer	RACTACAATTCCCAGAAKGC	-0.1963	2	2.35%	385.6	3.66%	0.821766	1	0.974341
Bach1(bZIP)/K562-Bach1-ChIP-Seq(GSE31477)/Homer	AWWNTGCTGAGTCAT	-0.1799	1	1.18%	221.3	2.10%	0.835354	1	0.98473
ETS1(ETS)/Jurkat-ETS1-ChIP-Seq(GSE17954)/Homer	ACAGGAAGTG	-0.1792	26	30.59%	3693.2	35.08%	0.835939	1	0.98473
RUNX2(Runt)/PCa-RUNX2-ChIP-Seq(GSE33889)/Homer	NWAACCACADNN	-0.175	26	30.59%	3701.4	35.16%	0.839457	1	0.984827
STAT4(Stat)/CD4-Stat4-ChIP-Seq(GSE22104)/Homer	NYTTCCWGGAAR	-0.1617	26	30.59%	3727	35.40%	0.850696	1	0.984827
CTCF(Zf)/CD4+-CTCF-ChIP-Seq(Barski_et_al.)/Homer	AYAGTGCCMYCTRGTGGCCA	-0.1614	7	8.24%	1178.1	11.19%	0.850952	1	0.984827
E2F7(E2F)/Hela-E2F7-ChIP-Seq(GSE32673)/Homer	VDTTTCCCGCCA	-0.1571	2	2.35%	417.8	3.97%	0.854619	1	0.984827
NFkB-p65(RHD)/GM12787-p65-ChIP-Seq(GSE19485)/Homer	WGGGGATTTCCC	-0.1543	7	8.24%	1188.2	11.29%	0.857015	1	0.984827
ZNF711(Zf)/SHSY5Y-ZNF711-ChIP-Seq(GSE20673)/Homer	AGGCCTAG	-0.1529	15	17.65%	2301.7	21.86%	0.858216	1	0.984827
ZNF322(Zf)/HEK293-ZNF322.GFP-ChIP-Seq(GSE58341)/Homer	GAGCCTGGTACTGWGCCTGR	-0.1491	1	1.18%	242.6	2.30%	0.861483	1	0.984827
PU.1(ETS)/ThioMac-PU.1-ChIP-Seq(GSE21512)/Homer	AGAGGAAGTG	-0.1489	9	10.59%	1483	14.09%	0.861655	1	0.984827
Brachyury(T-box)/Mesoendoderm-Brachyury-ChIP-exo(GSE54963)/Homer	ANTTMRCASBNNNGTGYKAAN	-0.144	10	11.76%	1631.6	15.50%	0.865888	1	0.984827
Fli1(ETS)/CD8-FLI-ChIP-Seq(GSE20898)/Homer	NRYTTCCGGH	-0.1407	31	36.47%	4410.6	41.89%	0.86875	1	0.984827
SpiB(ETS)/OCILY3-SPIB-ChIP-Seq(GSE56857)/Homer	AAAGRGGAAGTG	-0.1351	6	7.06%	1070.5	10.17%	0.873629	1	0.984827
Elk4(ETS)/Hela-Elk4-ChIP-Seq(GSE31477)/Homer	NRYTTCCGGY	-0.1335	20	23.53%	3007.1	28.56%	0.875027	1	0.984827
GABPA(ETS)/Jurkat-GABPa-ChIP-Seq(GSE17954)/Homer	RACCGGAAGT	-0.1325	21	24.71%	3141.5	29.84%	0.875903	1	0.984827
Esrrb(NR)/mES-Esrrb-ChIP-Seq(GSE11431)/Homer	KTGACCTTGA	-0.1324	11	12.94%	1792.3	17.02%	0.875991	1	0.984827
ZBTB33(Zf)/GM12878-ZBTB33-ChIP-Seq(GSE32465)/Homer	GGVTCTCGCGAGAAC	-0.1317	1	1.18%	257	2.44%	0.876604	1	0.984827
Smad4(MAD)/ESC-SMAD4-ChIP-Seq(GSE29422)/Homer	VBSYGTCTGG	-0.1161	39	45.88%	5472.5	51.98%	0.890386	1	0.996164
E2A(bHLH),near_PU.1/Bcell-PU.1-ChIP-Seq(GSE21512)/Homer	NVCACCTGBN	-0.1141	22	25.88%	3317.5	31.51%	0.892169	1	0.996164
Rfx2(HTH)/LoVo-RFX2-ChIP-Seq(GSE49402)/Homer	GTTGCCATGGCAACM	-0.1069	2	2.35%	472.8	4.49%	0.898616	1	0.998441
RUNX(Runt)/HPC7-Runx1-ChIP-Seq(GSE22178)/Homer	SAAACCACAG	-0.1057	21	24.71%	3208.2	30.47%	0.899695	1	0.998441
E2F(E2F)/Hela-CellCycle-Expression/Homer	TTSGCGCGAAAA	-0.09535	1	1.18%	294	2.79%	0.909055	1	1
Foxh1(Forkhead)/hESC-FOXH1-ChIP-Seq(GSE29422)/Homer	NNTGTGGATTSS	-0.09308	32	37.65%	4666.1	44.32%	0.911121	1	1
Srebp2(bHLH)/HepG2-Srebp2-ChIP-Seq(GSE31477)/Homer	CGGTCACSCCAC	-0.07358	1	1.18%	323.4	3.07%	0.929062	1	1
STAT1(Stat)/HelaS3-STAT1-ChIP-Seq(GSE12782)/Homer	NATTTCCNGGAAAT	-0.05433	6	7.06%	1251.6	11.89%	0.94712	1	1
RUNX-AML(Runt)/CD4+-PolII-ChIP-Seq(Barski_et_al.)/Homer	GCTGTGGTTW	-0.05328	19	22.35%	3127.5	29.71%	0.948115	1	1
ELF5(ETS)/T47D-ELF5-ChIP-Seq(GSE30407)/Homer	ACVAGGAAGT	-0.04335	17	20.00%	2905.4	27.60%	0.957576	1	1
CRE(bZIP)/Promoter/Homer	CSGTGACGTCAC	-0.041	10	11.76%	1919.1	18.23%	0.959829	1	1
RFX(HTH)/K562-RFX3-ChIP-Seq(SRA012198)/Homer	CGGTTGCCATGGCAAC	-0.03026	1	1.18%	427.6	4.06%	0.970193	1	1
NRF1(NRF)/MCF7-NRF1-ChIP-Seq(Unpublished)/Homer	CTGCGCATGCGC	-0.0257	2	2.35%	671.8	6.38%	0.974627	1	1
GATA:SCL(Zf,bHLH)/Ter119-SCL-ChIP-Seq(GSE18720)/Homer	CRGCTGBNGNSNNSAGATAA	-0.02509	1	1.18%	449.2	4.27%	0.975222	1	1
JunD(bZIP)/K562-JunD-ChIP-Seq/Homer	ATGACGTCATCN	-0.02445	4	4.71%	1057.1	10.04%	0.975846	1	1
ETV1(ETS)/GIST48-ETV1-ChIP-Seq(GSE22441)/Homer	AACCGGAAGT	-0.02222	27	31.76%	4408	41.87%	0.978025	1	1
X-box(HTH)/NPC-H3K4me1-ChIP-Seq(GSE16256)/Homer	GGTTGCCATGGCAA	-0.01863	1	1.18%	485	4.61%	0.981542	1	1
BORIS(Zf)/K562-CTCFL-ChIP-Seq(GSE32465)/Homer	CNNBRGCGCCCCCTGSTGGC	-0.01819	4	4.71%	1104.7	10.49%	0.981974	1	1
NRF(NRF)/Promoter/Homer	STGCGCATGCGC	-0.01776	3	3.53%	922.2	8.76%	0.982397	1	1
Pax7(Paired,Homeobox),longest/Myoblast-Pax7-ChIP-Seq(GSE25064)/Homer	NTAATTDGCYAATTANNWWD	-0.01626	1	1.18%	500.3	4.75%	0.983871	1	1
ELF1(ETS)/Jurkat-ELF1-ChIP-Seq(SRA014231)/Homer	AVCCGGAAGT	-0.01464	11	12.94%	2279.6	21.65%	0.985467	1	1
ETS(ETS)/Promoter/Homer	AACCGGAAGT	-0.01124	7	8.24%	1699.2	16.14%	0.988823	1	1
STAT5(Stat)/mCD4+-Stat5-ChIP-Seq(GSE12346)/Homer	RTTTCTNAGAAA	-0.003704	3	3.53%	1145.5	10.88%	0.996303	1	1
Rfx1(HTH)/NPC-H3K4me1-ChIP-Seq(GSE16256)/Homer	KGTTGCCATGGCAA	-0.002557	1	1.18%	716.2	6.80%	0.997446	1	1

## Sheet: DE_mutOldwtOld_up
Motif Name	Consensus	Log P-value	# of Target Sequences with Motif(of 24)	% of Target Sequences with Motif	# of Background Sequences with Motif(of 10451)	% of Background Sequences with Motif	PValue	Bonferroni	FDR
Tbx20(T-box)/Heart-Tbx20-ChIP-Seq(GSE29636)/Homer	GGTGYTGACAGS	-6.092	8	33.33%	1091.1	10.44%	0.00226088	0.822961	0.625006
ZNF416(Zf)/HEK293-ZNF416.GFP-ChIP-Seq(GSE58341)/Homer	WDNCTGGGCA	-5.674	10	41.67%	1745.4	16.70%	0.0034341	1	0.625006
Sp5(Zf)/mES-Sp5.Flag-ChIP-Seq(GSE72989)/Homer	RGKGGGCGGAGC	-4.366	11	45.83%	2434.7	23.29%	0.0127019	1	0.849245
AP-2alpha(AP2)/Hela-AP2alpha-ChIP-Seq(GSE31477)/Homer	ATGCCCTGAGGC	-4.318	5	20.83%	633.7	6.06%	0.0133265	1	0.849245
OCT4-SOX2-TCF-NANOG(POU,Homeobox,HMG)/mES-Oct4-ChIP-Seq(GSE11431)/Homer	ATTTGCATAACAATG	-4.041	11	45.83%	2542.4	24.32%	0.0175799	1	0.849245
KLF14(Zf)/HEK293-KLF14.GFP-ChIP-Seq(GSE58341)/Homer	RGKGGGCGKGGC	-3.734	13	54.17%	3409.4	32.62%	0.0238971	1	0.849245
GATA3(Zf)/iTreg-Gata3-ChIP-Seq(GSE20898)/Homer	AGATAASR	-3.725	21	87.50%	7051.7	67.46%	0.0241131	1	0.849245
Sp1(Zf)/Promoter/Homer	GGCCCCGCCCCC	-3.706	5	20.83%	740	7.08%	0.0245756	1	0.849245
LRF(Zf)/Erythroblasts-ZBTB7A-ChIP-Seq(GSE74977)/Homer	AAGACCCYYN	-3.574	10	41.67%	2349.5	22.48%	0.0280435	1	0.849245
FOXM1(Forkhead)/MCF7-FOXM1-ChIP-Seq(GSE72977)/Homer	TRTTTACTTW	-3.546	22	91.67%	7691.1	73.58%	0.0288398	1	0.849245
THRa(NR)/C17.2-THRa-ChIP-Seq(GSE38347)/Homer	GGTCANYTGAGGWCA	-3.53	5	20.83%	775.5	7.42%	0.0293049	1	0.849245
Foxo1(Forkhead)/RAW-Foxo1-ChIP-Seq(Fan_et_al.)/Homer	CTGTTTAC	-3.513	23	95.83%	8316.5	79.56%	0.0298074	1	0.849245
AMYB(HTH)/Testes-AMYB-ChIP-Seq(GSE44588)/Homer	TGGCAGTTGG	-3.455	20	83.33%	6651.8	63.64%	0.0315873	1	0.849245
Mef2b(MADS)/HEK293-Mef2b.V5-ChIP-Seq(GSE67450)/Homer	GCTATTTTTGGM	-3.302	18	75.00%	5751.2	55.02%	0.0368095	1	0.849245
Barx1(Homeobox)/Stomach-Barx1.3xFlag-ChIP-Seq(GSE69483)/Homer	AAACMATTAN	-3.252	16	66.67%	4871.6	46.61%	0.0386967	1	0.849245
Cdx2(Homeobox)/mES-Cdx2-ChIP-Seq(GSE14586)/Homer	GYMATAAAAH	-3.119	20	83.33%	6815	65.20%	0.0442013	1	0.849245
KLF5(Zf)/LoVo-KLF5-ChIP-Seq(GSE49402)/Homer	DGGGYGKGGC	-3.087	10	41.67%	2535	24.25%	0.0456387	1	0.849245
Erra(NR)/HepG2-Erra-ChIP-Seq(GSE31477)/Homer	CAAAGGTCAG	-3.068	15	62.50%	4530.8	43.35%	0.0465141	1	0.849245
Rbpj1(?)/Panc1-Rbpj1-ChIP-Seq(GSE47459)/Homer	HTTTCCCASG	-3.065	13	54.17%	3702.6	35.42%	0.0466538	1	0.849245
Mouse_Recombination_Hotspot(Zf)/Testis-DMC1-ChIP-Seq(GSE24438)/Homer	ACTYKNATTCGTGNTACTTC	-3.028	3	12.50%	359.7	3.44%	0.0484124	1	0.849245
Mef2c(MADS)/GM12878-Mef2c-ChIP-Seq(GSE32465)/Homer	DCYAAAAATAGM	-2.975	14	58.33%	4155.1	39.75%	0.0510474	1	0.849245
AP-2gamma(AP2)/MCF7-TFAP2C-ChIP-Seq(GSE21234)/Homer	SCCTSAGGSCAW	-2.893	5	20.83%	922.4	8.82%	0.0554097	1	0.849245
HIF-1b(HLH)/T47D-HIF1b-ChIP-Seq(GSE59937)/Homer	RTACGTGC	-2.83	18	75.00%	5994.3	57.35%	0.0590129	1	0.849245
Tgif1(Homeobox)/mES-Tgif1-ChIP-Seq(GSE55404)/Homer	YTGWCADY	-2.763	24	100.00%	9315	89.12%	0.0631022	1	0.849245
Fra1(bZIP)/BT549-Fra1-ChIP-Seq(GSE46166)/Homer	NNATGASTCATH	-2.704	10	41.67%	2700.9	25.84%	0.0669372	1	0.849245
HOXB13(Homeobox)/ProstateTumor-HOXB13-ChIP-Seq(GSE56288)/Homer	TTTTATKRGG	-2.689	21	87.50%	7551.2	72.24%	0.0679489	1	0.849245
FOXP1(Forkhead)/H9-FOXP1-ChIP-Seq(GSE31006)/Homer	NYYTGTTTACHN	-2.663	16	66.67%	5177.4	49.53%	0.0697387	1	0.849245
BMYB(HTH)/Hela-BMYB-ChIP-Seq(GSE27030)/Homer	NHAACBGYYV	-2.627	21	87.50%	7583.1	72.55%	0.072295	1	0.849245
Tgif2(Homeobox)/mES-Tgif2-ChIP-Seq(GSE55404)/Homer	TGTCANYT	-2.614	24	100.00%	9372.2	89.66%	0.073241	1	0.849245
TEAD(TEA)/Fibroblast-PU.1-ChIP-Seq(Unpublished)/Homer	YCWGGAATGY	-2.611	9	37.50%	2369.8	22.67%	0.073461	1	0.849245
KLF6(Zf)/PDAC-KLF6-ChIP-Seq(GSE64557)/Homer	MKGGGYGTGGCC	-2.58	8	33.33%	2019.3	19.32%	0.075774	1	0.849245
Gata4(Zf)/Heart-Gata4-ChIP-Seq(GSE35151)/Homer	NBWGATAAGR	-2.558	16	66.67%	5236.2	50.09%	0.0774595	1	0.849245
c-Myc(bHLH)/mES-cMyc-ChIP-Seq(GSE11431)/Homer	VVCCACGTGG	-2.461	6	25.00%	1371.8	13.12%	0.0853496	1	0.849245
FOXK1(Forkhead)/HEK293-FOXK1-ChIP-Seq(GSE51673)/Homer	NVWTGTTTAC	-2.444	22	91.67%	8215.6	78.60%	0.0868129	1	0.849245
Tlx?(NR)/NPC-H3K4me1-ChIP-Seq(GSE16256)/Homer	CTGGCAGSCTGCCA	-2.428	3	12.50%	462.4	4.42%	0.0882131	1	0.849245
Foxo3(Forkhead)/U2OS-Foxo3-ChIP-Seq(E-MTAB-2701)/Homer	DGTAAACA	-2.418	20	83.33%	7187.7	68.76%	0.0890996	1	0.849245
Ap4(bHLH)/AML-Tfap4-ChIP-Seq(GSE45738)/Homer	NAHCAGCTGD	-2.416	13	54.17%	4035.7	38.61%	0.089278	1	0.849245
PR(NR)/T47D-PR-ChIP-Seq(GSE31130)/Homer	VAGRACAKNCTGTBC	-2.408	20	83.33%	7193.1	68.82%	0.0899951	1	0.849245
ZNF322(Zf)/HEK293-ZNF322.GFP-ChIP-Seq(GSE58341)/Homer	GAGCCTGGTACTGWGCCTGR	-2.397	2	8.33%	221	2.11%	0.0909905	1	0.849245
NFAT:AP1(RHD,bZIP)/Jurkat-NFATC1-ChIP-Seq(Jolma_et_al.)/Homer	SARTGGAAAAWRTGAGTCAB	-2.334	4	16.67%	771.1	7.38%	0.0969073	1	0.873351
Otx2(Homeobox)/EpiLC-Otx2-ChIP-Seq(GSE56098)/Homer	NYTAATCCYB	-2.319	13	54.17%	4090.5	39.13%	0.0983719	1	0.873351
VDR(NR),DR3/GM10855-VDR+vitD-ChIP-Seq(GSE22484)/Homer	ARAGGTCANWGAGTTCANNN	-2.293	3	12.50%	490.3	4.69%	0.100963	1	0.874877
Lhx2(Homeobox)/HFSC-Lhx2-ChIP-Seq(GSE48068)/Homer	TAATTAGN	-2.262	20	83.33%	7277.6	69.62%	0.104142	1	0.874877
Foxf1(Forkhead)/Lung-Foxf1-ChIP-Seq(GSE77951)/Homer	WWATRTAAACAN	-2.233	22	91.67%	8325.6	79.65%	0.107206	1	0.874877
Gata6(Zf)/HUG1N-GATA6-ChIP-Seq(GSE51936)/Homer	YCTTATCTBN	-2.17	15	62.50%	5029.2	48.11%	0.114178	1	0.874877
BMAL1(bHLH)/Liver-Bmal1-ChIP-Seq(GSE39860)/Homer	GNCACGTG	-2.151	18	75.00%	6387.2	61.11%	0.116368	1	0.874877
Nkx2.5(Homeobox)/HL1-Nkx2.5.biotin-ChIP-Seq(GSE21529)/Homer	RRSCACTYAA	-2.148	19	79.17%	6860.4	65.63%	0.116717	1	0.874877
Tcf3(HMG)/mES-Tcf3-ChIP-Seq(GSE11724)/Homer	ASWTCAAAGG	-2.142	5	20.83%	1151.3	11.01%	0.11742	1	0.874877
ETS:E-box(ETS,bHLH)/HPC7-Scl-ChIP-Seq(GSE22178)/Homer	AGGAARCAGCTG	-2.107	2	8.33%	262.8	2.51%	0.121602	1	0.874877
Bcl6(Zf)/Liver-Bcl6-ChIP-Seq(GSE31578)/Homer	NNNCTTTCCAGGAAA	-2.107	11	45.83%	3398.3	32.51%	0.121602	1	0.874877
FoxL2(Forkhead)/Ovary-FoxL2-ChIP-Seq(GSE60858)/Homer	WWTRTAAACAVG	-2.099	21	87.50%	7874	75.33%	0.122579	1	0.874877
Unknown(Homeobox)/Limb-p300-ChIP-Seq/Homer	SSCMATWAAA	-2.038	16	66.67%	5553.6	53.13%	0.130289	1	0.898365
NPAS2(bHLH)/Liver-NPAS2-ChIP-Seq(GSE39860)/Homer	KCCACGTGAC	-2.027	12	50.00%	3852.4	36.86%	0.13173	1	0.898365
CEBP:CEBP(bZIP)/MEF-Chop-ChIP-Seq(GSE35681)/Homer	NTNATGCAAYMNNHTGMAAY	-2.005	5	20.83%	1202.4	11.50%	0.13466	1	0.898365
E2F6(E2F)/Hela-E2F6-ChIP-Seq(GSE31477)/Homer	GGCGGGAARN	-1.997	5	20.83%	1205	11.53%	0.135742	1	0.898365
JunB(bZIP)/DendriticCells-Junb-ChIP-Seq(GSE36099)/Homer	RATGASTCAT	-1.92	8	33.33%	2330.8	22.30%	0.146607	1	0.938666
PGR(NR)/EndoStromal-PGR-ChIP-Seq(GSE69539)/Homer	AAGAACATWHTGTTC	-1.897	6	25.00%	1599.7	15.30%	0.150018	1	0.938666
Fra2(bZIP)/Striatum-Fra2-ChIP-Seq(GSE43429)/Homer	GGATGACTCATC	-1.857	7	29.17%	1986.3	19.00%	0.15614	1	0.938666
Foxa2(Forkhead)/Liver-Foxa2-ChIP-Seq(GSE25694)/Homer	CYTGTTTACWYW	-1.834	18	75.00%	6595.1	63.10%	0.159773	1	0.938666
Nkx3.1(Homeobox)/LNCaP-Nkx3.1-ChIP-Seq(GSE28264)/Homer	AAGCACTTAA	-1.808	20	83.33%	7556.1	72.29%	0.163982	1	0.938666
Sox9(HMG)/Limb-SOX9-ChIP-Seq(GSE73225)/Homer	AGGVNCCTTTGT	-1.8	10	41.67%	3183.7	30.46%	0.165299	1	0.938666
FOXK2(Forkhead)/U2OS-FOXK2-ChIP-Seq(E-MTAB-2204)/Homer	SCHTGTTTACAT	-1.791	16	66.67%	5721.5	54.74%	0.166793	1	0.938666
REST-NRSF(Zf)/Jurkat-NRSF-ChIP-Seq/Homer	GGMGCTGTCCATGGTGCTGA	-1.783	1	4.17%	79.3	0.76%	0.168133	1	0.938666
Mef2d(MADS)/Retina-Mef2d-ChIP-Seq(GSE61391)/Homer	GCTATTTTTAGC	-1.773	7	29.17%	2030.8	19.43%	0.169823	1	0.938666
Nr5a2(NR)/Pancreas-LRH1-ChIP-Seq(GSE34295)/Homer	BTCAAGGTCA	-1.758	5	20.83%	1304.6	12.48%	0.172389	1	0.938666
ERE(NR),IR3/MCF7-ERa-ChIP-Seq(Unpublished)/Homer	VAGGTCACNSTGACC	-1.725	3	12.50%	637.8	6.10%	0.178173	1	0.938666
MITF(bHLH)/MastCells-MITF-ChIP-Seq(GSE48085)/Homer	RTCATGTGAC	-1.721	11	45.83%	3640.9	34.83%	0.178887	1	0.938666
NPAS(bHLH)/Liver-NPAS-ChIP-Seq(GSE39860)/Homer	NVCACGTG	-1.706	17	70.83%	6229.3	59.60%	0.181591	1	0.938666
Sox6(HMG)/Myotubes-Sox6-ChIP-Seq(GSE32627)/Homer	CCATTGTTNY	-1.693	20	83.33%	7632.1	73.02%	0.183967	1	0.938666
GFY(?)/Promoter/Homer	ACTACAATTCCC	-1.671	2	8.33%	345.6	3.31%	0.188059	1	0.938666
Pit1(Homeobox)/GCrat-Pit1-ChIP-Seq(GSE58009)/Homer	ATGMATATDC	-1.671	20	83.33%	7647.6	73.16%	0.188059	1	0.938666
E2F1(E2F)/Hela-E2F1-ChIP-Seq(GSE22478)/Homer	CWGGCGGGAA	-1.659	3	12.50%	658.8	6.30%	0.190329	1	0.938666
Six2(Homeobox)/NephronProgenitor-Six2-ChIP-Seq(GSE39837)/Homer	GWAAYHTGAKMC	-1.645	14	58.33%	4954.3	47.40%	0.193013	1	0.938666
BATF(bZIP)/Th17-BATF-ChIP-Seq(GSE39756)/Homer	DATGASTCAT	-1.635	9	37.50%	2889.5	27.64%	0.194952	1	0.938666
Gata1(Zf)/K562-GATA1-ChIP-Seq(GSE18829)/Homer	SAGATAAGRV	-1.63	9	37.50%	2892.7	27.67%	0.19593	1	0.938666
ZNF382(Zf)/HEK293-ZNF382.GFP-ChIP-Seq(GSE58341)/Homer	GNCTGTASTRNTGBCTCHTT	-1.608	1	4.17%	96.8	0.93%	0.200288	1	0.938666
Fosl2(bZIP)/3T3L1-Fosl2-ChIP-Seq(GSE56872)/Homer	NATGASTCABNN	-1.602	4	16.67%	1018.2	9.74%	0.201493	1	0.938666
TCFL2(HMG)/K562-TCF7L2-ChIP-Seq(GSE29196)/Homer	ACWTCAAAGG	-1.594	2	8.33%	363.2	3.47%	0.203112	1	0.938666
Egr2(Zf)/Thymocytes-Egr2-ChIP-Seq(GSE34254)/Homer	NGCGTGGGCGGR	-1.582	2	8.33%	366.7	3.51%	0.205564	1	0.938666
CEBP:AP1(bZIP)/ThioMac-CEBPb-ChIP-Seq(GSE21512)/Homer	DRTGTTGCAA	-1.576	14	58.33%	5006.7	47.90%	0.206801	1	0.938666
DUX4(Homeobox)/Myoblasts-DUX4.V5-ChIP-Seq(GSE75791)/Homer	NWTAAYCYAATCAWN	-1.566	3	12.50%	689.6	6.60%	0.208879	1	0.938666
Rfx1(HTH)/NPC-H3K4me1-ChIP-Seq(GSE16256)/Homer	KGTTGCCATGGCAA	-1.537	3	12.50%	699.1	6.69%	0.215025	1	0.950095
OCT:OCT-short(POU,Homeobox)/NPC-OCT6-ChIP-Seq(GSE43916)/Homer	ATGCATWATGCATRW	-1.521	17	70.83%	6368.1	60.92%	0.218493	1	0.950095
Foxa3(Forkhead)/Liver-Foxa3-ChIP-Seq(GSE77670)/Homer	BSNTGTTTACWYWGN	-1.515	11	45.83%	3786.3	36.22%	0.219808	1	0.950095
NeuroG2(bHLH)/Fibroblast-NeuroG2-ChIP-Seq(GSE75910)/Homer	ACCATCTGTT	-1.502	14	58.33%	5064.6	48.45%	0.222684	1	0.950095
Lhx1(Homeobox)/EmbryoCarcinoma-Lhx1-ChIP-Seq(GSE70957)/Homer	NNYTAATTAR	-1.494	20	83.33%	7770.4	74.34%	0.224473	1	0.950095
FXR(NR),IR1/Liver-FXR-ChIP-Seq(Chong_et_al.)/Homer	AGGTCANTGACCTB	-1.471	3	12.50%	723.8	6.92%	0.229696	1	0.951996
Maz(Zf)/HepG2-Maz-ChIP-Seq(GSE31477)/Homer	GGGGGGGG	-1.449	6	25.00%	1832.5	17.53%	0.234805	1	0.951996
Gata2(Zf)/K562-GATA2-ChIP-Seq(GSE18829)/Homer	BBCTTATCTS	-1.445	10	41.67%	3426.3	32.78%	0.235746	1	0.951996
ARE(NR)/LNCAP-AR-ChIP-Seq(GSE27824)/Homer	RGRACASNSTGTYCYB	-1.403	3	12.50%	749.5	7.17%	0.245858	1	0.951996
Tcf21(bHLH)/ArterySmoothMuscle-Tcf21-ChIP-Seq(GSE61369)/Homer	NAACAGCTGG	-1.393	9	37.50%	3057.1	29.25%	0.248329	1	0.951996
NF1-halfsite(CTF)/LNCaP-NF1-ChIP-Seq(Unpublished)/Homer	YTGCCAAG	-1.39	11	45.83%	3882	37.14%	0.249075	1	0.951996
ZNF165(Zf)/WHIM12-ZNF165-ChIP-Seq(GSE65937)/Homer	AAGGKGRCGCAGGCA	-1.377	1	4.17%	125.3	1.20%	0.252334	1	0.951996
n-Myc(bHLH)/mES-nMyc-ChIP-Seq(GSE11431)/Homer	VRCCACGTGG	-1.372	7	29.17%	2270.4	21.72%	0.253599	1	0.951996
Meis1(Homeobox)/MastCells-Meis1-ChIP-Seq(GSE48085)/Homer	VGCTGWCAVB	-1.367	16	66.67%	6046.3	57.84%	0.25487	1	0.951996
RFX(HTH)/K562-RFX3-ChIP-Seq(SRA012198)/Homer	CGGTTGCCATGGCAAC	-1.359	2	8.33%	426.6	4.08%	0.256918	1	0.951996
Rfx5(HTH)/GM12878-Rfx5-ChIP-Seq(GSE31477)/Homer	SCCTAGCAACAG	-1.349	4	16.67%	1133.1	10.84%	0.2595	1	0.951996
Brn1(POU,Homeobox)/NPC-Brn1-ChIP-Seq(GSE35496)/Homer	TATGCWAATBAV	-1.342	9	37.50%	3095.9	29.62%	0.261323	1	0.951996
PBX1(Homeobox)/MCF7-PBX1-ChIP-Seq(GSE28007)/Homer	GSCTGTCACTCA	-1.333	2	8.33%	434.5	4.16%	0.263685	1	0.951996
NRF1(NRF)/MCF7-NRF1-ChIP-Seq(Unpublished)/Homer	CTGCGCATGCGC	-1.306	3	12.50%	789.8	7.56%	0.270901	1	0.951996
Nkx2.2(Homeobox)/NPC-Nkx2.2-ChIP-Seq(GSE61673)/Homer	BTBRAGTGSN	-1.305	16	66.67%	6099.1	58.35%	0.271173	1	0.951996
EBF(EBF)/proBcell-EBF-ChIP-Seq(GSE21978)/Homer	DGTCCCYRGGGA	-1.293	1	4.17%	138	1.32%	0.274446	1	0.951996
NFAT(RHD)/Jurkat-NFATC1-ChIP-Seq(Jolma_et_al.)/Homer	ATTTTCCATT	-1.291	12	50.00%	4384.4	41.95%	0.274996	1	0.951996
Mef2a(MADS)/HL1-Mef2a.biotin-ChIP-Seq(GSE21529)/Homer	CYAAAAATAG	-1.29	9	37.50%	3135.3	30.00%	0.275271	1	0.951996
HNF6(Homeobox)/Liver-Hnf6-ChIP-Seq(ERP000394)/Homer	NTATYGATCH	-1.275	13	54.17%	4823.6	46.15%	0.279431	1	0.951996
RXR(NR),DR1/3T3L1-RXR-ChIP-Seq(GSE13511)/Homer	TAGGGCAAAGGTCA	-1.273	6	25.00%	1942.5	18.58%	0.27999	1	0.951996
Pdx1(Homeobox)/Islet-Pdx1-ChIP-Seq(SRA008281)/Homer	YCATYAATCA	-1.258	17	70.83%	6583.6	62.98%	0.284222	1	0.951996
Lhx3(Homeobox)/Neuron-Lhx3-ChIP-Seq(GSE31456)/Homer	ADBTAATTAR	-1.256	22	91.67%	8895	85.10%	0.284791	1	0.951996
AP-1(bZIP)/ThioMac-PU.1-ChIP-Seq(GSE21512)/Homer	VTGACTCATC	-1.255	9	37.50%	3163.7	30.27%	0.285076	1	0.951996
KLF3(Zf)/MEF-Klf3-ChIP-Seq(GSE44748)/Homer	NRGCCCCRCCCHBNN	-1.235	4	16.67%	1192.2	11.41%	0.290835	1	0.962399
GATA3(Zf),DR8/iTreg-Gata3-ChIP-Seq(GSE20898)/Homer	AGATSTNDNNDSAGATAASN	-1.224	2	8.33%	469.1	4.49%	0.294052	1	0.964277
DMRT6(DM)/Testis-DMRT6-ChIP-Seq(GSE60440)/Homer	YDGHTACAWTGTADC	-1.201	5	20.83%	1597.1	15.28%	0.300893	1	0.972161
SF1(NR)/H295R-Nr5a1-ChIP-Seq(GSE44220)/Homer	CAAGGHCANV	-1.198	3	12.50%	837.8	8.02%	0.301797	1	0.972161
X-box(HTH)/NPC-H3K4me1-ChIP-Seq(GSE16256)/Homer	GGTTGCCATGGCAA	-1.184	2	8.33%	483.6	4.63%	0.306052	1	0.977219
Eomes(T-box)/H9-Eomes-ChIP-Seq(GSE26097)/Homer	ATTAACACCT	-1.169	20	83.33%	8015.3	76.68%	0.310677	1	0.983362
Bach2(bZIP)/OCILy7-Bach2-ChIP-Seq(GSE44420)/Homer	TGCTGAGTCA	-1.138	2	8.33%	500.5	4.79%	0.320459	1	1
NFY(CCAAT)/Promoter/Homer	RGCCAATSRG	-1.127	12	50.00%	4531.3	43.35%	0.324004	1	1
HIF-1a(bHLH)/MCF7-HIF1a-ChIP-Seq(GSE28352)/Homer	TACGTGCV	-1.107	5	20.83%	1659.8	15.88%	0.330549	1	1
Sox17(HMG)/Endoderm-Sox17-ChIP-Seq(GSE61475)/Homer	CCATTGTTYB	-1.106	11	45.83%	4127.3	39.49%	0.33088	1	1
FOXA1(Forkhead)/MCF7-FOXA1-ChIP-Seq(GSE26831)/Homer	WAAGTAAACA	-1.104	20	83.33%	8068.5	77.19%	0.331542	1	1
THRb(NR)/Liver-NR1A2-ChIP-Seq(GSE52613)/Homer	TRAGGTCA	-1.084	20	83.33%	8084.5	77.34%	0.33824	1	1
ZNF669(Zf)/HEK293-ZNF669.GFP-ChIP-Seq(GSE58341)/Homer	GARTGGTCATCGCCC	-1.064	1	4.17%	182.6	1.75%	0.345073	1	1
HOXD13(Homeobox)/Chicken-Hoxd13-ChIP-Seq(GSE38910)/Homer	NCYAATAAAA	-1.053	20	83.33%	8110.3	77.59%	0.34889	1	1
Tcf12(bHLH)/GM12878-Tcf12-ChIP-Seq(GSE32465)/Homer	VCAGCTGYTG	-1.042	8	33.33%	2930.1	28.03%	0.352748	1	1
MYB(HTH)/ERMYB-Myb-ChIPSeq(GSE22095)/Homer	GGCVGTTR	-1.042	19	79.17%	7669.7	73.38%	0.352748	1	1
Egr1(Zf)/K562-Egr1-ChIP-Seq(GSE32465)/Homer	TGCGTGGGYG	-1.03	4	16.67%	1314.9	12.58%	0.357007	1	1
Pitx1:Ebox(Homeobox,bHLH)/Hindlimb-Pitx1-ChIP-Seq(GSE41591)/Homer	YTAATTRAWWCCAGATGT	-1.011	5	20.83%	1727.6	16.53%	0.363855	1	1
IRF4(IRF)/GM12878-IRF4-ChIP-Seq(GSE32465)/Homer	ACTGAAACCA	-1.01	7	29.17%	2545.6	24.35%	0.364219	1	1
KLF10(Zf)/HEK293-KLF10.GFP-ChIP-Seq(GSE58341)/Homer	GGGGGTGTGTCC	-1.007	6	25.00%	2137.3	20.45%	0.365313	1	1
Brn2(POU,Homeobox)/NPC-Brn2-ChIP-Seq(GSE35496)/Homer	ATGAATATTC	-0.9995	4	16.67%	1334.6	12.77%	0.368063	1	1
IRF:BATF(IRF:bZIP)/pDC-Irf8-ChIP-Seq(GSE66899)/Homer	CTTTCANTATGACTV	-0.9687	3	12.50%	957.5	9.16%	0.379576	1	1
Cux2(Homeobox)/Liver-Cux2-ChIP-Seq(GSE35985)/Homer	HNRAATCAAT	-0.9636	11	45.83%	4267.6	40.83%	0.381517	1	1
Klf9(Zf)/GBM-Klf9-ChIP-Seq(GSE62211)/Homer	GCCACRCCCACY	-0.9485	3	12.50%	969.1	9.27%	0.387322	1	1
RORgt(NR)/EL4-RORgt.Flag-ChIP-Seq(GSE56019)/Homer	AAYTAGGTCA	-0.9458	2	8.33%	581	5.56%	0.388369	1	1
FOXA1:AR(Forkhead,NR)/LNCAP-AR-ChIP-Seq(GSE27824)/Homer	AGTAAACAAAAAAGAACAND	-0.9451	3	12.50%	971.4	9.29%	0.388641	1	1
OCT:OCT(POU,Homeobox)/NPC-Brn1-ChIP-Seq(GSE35496)/Homer	ATGAATATTCATGAG	-0.9428	1	4.17%	212.7	2.04%	0.389536	1	1
Atf3(bZIP)/GBM-ATF3-ChIP-Seq(GSE33912)/Homer	DATGASTCATHN	-0.942	8	33.33%	3023.9	28.93%	0.389847	1	1
Oct4(POU,Homeobox)/mES-Oct4-ChIP-Seq(GSE11431)/Homer	ATTTGCATAW	-0.9374	12	50.00%	4721.8	45.17%	0.391645	1	1
Myf5(bHLH)/GM-Myf5-ChIP-Seq(GSE24852)/Homer	BAACAGCTGT	-0.9308	7	29.17%	2616.7	25.03%	0.394238	1	1
MafA(bZIP)/Islet-MafA-ChIP-Seq(GSE30298)/Homer	TGCTGACTCA	-0.9184	8	33.33%	3046.4	29.14%	0.399157	1	1
CRX(Homeobox)/Retina-Crx-ChIP-Seq(GSE20012)/Homer	GCTAATCC	-0.9006	20	83.33%	8244.2	78.87%	0.406326	1	1
Olig2(bHLH)/Neuron-Olig2-ChIP-Seq(GSE30882)/Homer	RCCATMTGTT	-0.8844	16	66.67%	6504	62.22%	0.412962	1	1
HRE(HSF)/Striatum-HSF1-ChIP-Seq(GSE38000)/Homer	TTCTAGAABNTTCTA	-0.8839	2	8.33%	610.8	5.84%	0.413168	1	1
SpiB(ETS)/OCILY3-SPIB-ChIP-Seq(GSE56857)/Homer	AAAGRGGAAGTG	-0.8748	3	12.50%	1015.1	9.71%	0.416945	1	1
CEBP(bZIP)/ThioMac-CEBPb-ChIP-Seq(GSE21512)/Homer	ATTGCGCAAC	-0.8744	13	54.17%	5219.8	49.94%	0.417112	1	1
Oct6(POU,Homeobox)/NPC-Pou3f1-ChIP-Seq(GSE35496)/Homer	WATGCAAATGAG	-0.8734	10	41.67%	3939	37.68%	0.41753	1	1
GATA3(Zf),DR4/iTreg-Gata3-ChIP-Seq(GSE20898)/Homer	AGATGKDGAGATAAG	-0.8721	2	8.33%	616.6	5.90%	0.418073	1	1
PPARE(NR),DR1/3T3L1-Pparg-ChIP-Seq(GSE13511)/Homer	TGACCTTTGCCCCA	-0.8715	5	20.83%	1838.1	17.59%	0.418324	1	1
Tbox:Smad(T-box,MAD)/ESCd5-Smad2_3-ChIP-Seq(GSE29422)/Homer	AGGTGHCAGACA	-0.8701	2	8.33%	617.7	5.91%	0.41891	1	1
Jun-AP1(bZIP)/K562-cJun-ChIP-Seq(GSE31477)/Homer	GATGASTCATCN	-0.8585	2	8.33%	623.2	5.96%	0.423797	1	1
Reverb(NR),DR2/RAW-Reverba.biotin-ChIP-Seq(GSE45914)/Homer	GTRGGTCASTGGGTCA	-0.851	1	4.17%	239	2.29%	0.426988	1	1
ZNF136(Zf)/HEK293-ZNF136.GFP-ChIP-Seq(GSE58341)/Homer	YTKGATAHAGTATTCTWGGTNGGCA	-0.8452	2	8.33%	630.2	6.03%	0.429471	1	1
Bapx1(Homeobox)/VertebralCol-Bapx1-ChIP-Seq(GSE36672)/Homer	TTRAGTGSYK	-0.8386	17	70.83%	6989	66.86%	0.432315	1	1
NRF(NRF)/Promoter/Homer	STGCGCATGCGC	-0.827	3	12.50%	1047.8	10.02%	0.437359	1	1
Tbet(T-box)/CD8-Tbet-ChIP-Seq(GSE33802)/Homer	AGGTGTGAAM	-0.8148	13	54.17%	5288.8	50.60%	0.442728	1	1
Fox:Ebox(Forkhead,bHLH)/Panc1-Foxa2-ChIP-Seq(GSE47459)/Homer	NNNVCTGWGYAAACASN	-0.8109	15	62.50%	6154.1	58.88%	0.444458	1	1
Hoxb4(Homeobox)/ES-Hoxb4-ChIP-Seq(GSE34014)/Homer	TGATTRATGGCY	-0.8049	4	16.67%	1478.1	14.14%	0.447133	1	1
Tbx5(T-box)/HL1-Tbx5.biotin-ChIP-Seq(GSE21529)/Homer	AGGTGTCA	-0.79	19	79.17%	7912.6	75.70%	0.453845	1	1
Ptf1a(bHLH)/Panc1-Ptf1a-ChIP-Seq(GSE47459)/Homer	ACAGCTGTTN	-0.7896	16	66.67%	6611.2	63.25%	0.454026	1	1
E2F4(E2F)/K562-E2F4-ChIP-Seq(GSE31477)/Homer	GGCGGGAAAH	-0.7893	5	20.83%	1911.2	18.28%	0.454163	1	1
ZEB1(Zf)/PDAC-ZEB1-ChIP-Seq(GSE64557)/Homer	VCAGGTRDRY	-0.7775	11	45.83%	4475.7	42.82%	0.459553	1	1
TATA-Box(TBP)/Promoter/Homer	CCTTTTAWAGSC	-0.7763	17	70.83%	7059.3	67.54%	0.460105	1	1
Isl1(Homeobox)/Neuron-Isl1-ChIP-Seq(GSE31456)/Homer	CTAATKGV	-0.7662	19	79.17%	7937.9	75.94%	0.464776	1	1
Oct4:Sox17(POU,Homeobox,HMG)/F9-Sox17-ChIP-Seq(GSE44553)/Homer	CCATTGTATGCAAAT	-0.7611	4	16.67%	1515.1	14.49%	0.467152	1	1
Ronin(THAP)/ES-Thap11-ChIP-Seq(GSE51522)/Homer	RACTACAACTCCCAGVAKGC	-0.7582	1	4.17%	271	2.59%	0.468509	1	1
Znf263(Zf)/K562-Znf263-ChIP-Seq(GSE31477)/Homer	CVGTSCTCCC	-0.7333	10	41.67%	4101.7	39.24%	0.480321	1	1
ZBTB33(Zf)/GM12878-ZBTB33-ChIP-Seq(GSE32465)/Homer	GGVTCTCGCGAGAAC	-0.7296	1	4.17%	282.6	2.70%	0.482102	1	1
Sox15(HMG)/CPA-Sox15-ChIP-Seq(GSE62909)/Homer	RAACAATGGN	-0.7279	13	54.17%	5395.1	51.61%	0.482922	1	1
RBPJ:Ebox(?,bHLH)/Panc1-Rbpj1-ChIP-Seq(GSE47459)/Homer	GGGRAARRGRMCAGMTG	-0.7194	2	8.33%	703.3	6.73%	0.487044	1	1
STAT6(Stat)/CD4-Stat6-ChIP-Seq(GSE22104)/Homer	ABTTCYYRRGAA	-0.7182	6	25.00%	2407.5	23.03%	0.487629	1	1
E2A(bHLH),near_PU.1/Bcell-PU.1-ChIP-Seq(GSE21512)/Homer	NVCACCTGBN	-0.7114	8	33.33%	3271.2	31.30%	0.490956	1	1
Smad4(MAD)/ESC-SMAD4-ChIP-Seq(GSE29422)/Homer	VBSYGTCTGG	-0.7108	13	54.17%	5417.3	51.83%	0.491251	1	1
Brachyury(T-box)/Mesoendoderm-Brachyury-ChIP-exo(GSE54963)/Homer	ANTTMRCASBNNNGTGYKAAN	-0.6872	4	16.67%	1582.4	15.14%	0.502982	1	1
Arnt:Ahr(bHLH)/MCF7-Arnt-ChIP-Seq(Lo_et_al.)/Homer	TBGCACGCAA	-0.6842	9	37.50%	3734.5	35.73%	0.504494	1	1
MyoG(bHLH)/C2C12-MyoG-ChIP-Seq(GSE36024)/Homer	AACAGCTG	-0.682	8	33.33%	3308	31.65%	0.505605	1	1
Max(bHLH)/K562-Max-ChIP-Seq(GSE31477)/Homer	RCCACGTGGYYN	-0.6698	6	25.00%	2461.7	23.55%	0.511811	1	1
E2F(E2F)/Hela-CellCycle-Expression/Homer	TTSGCGCGAAAA	-0.6676	1	4.17%	308.1	2.95%	0.512938	1	1
Twist(bHLH)/HMLE-TWIST1-ChIP-Seq(Chang_et_al)/Homer	VCAKCTGGNNNCCAGMTGBN	-0.6587	1	4.17%	313	2.99%	0.517524	1	1
PRDM14(Zf)/H1-PRDM14-ChIP-Seq(GSE22767)/Homer	RGGTCTCTAACY	-0.658	2	8.33%	744.6	7.12%	0.517886	1	1
CLOCK(bHLH)/Liver-Clock-ChIP-Seq(GSE39860)/Homer	GHCACGTG	-0.6544	6	25.00%	2479.5	23.72%	0.519754	1	1
Tcf4(HMG)/Hct116-Tcf4-ChIP-Seq(SRA012054)/Homer	ASATCAAAGGVA	-0.6406	5	20.83%	2062.7	19.73%	0.526976	1	1
HNF4a(NR),DR1/HepG2-HNF4a-ChIP-Seq(GSE25021)/Homer	CARRGKBCAAAGTYCA	-0.6402	3	12.50%	1193.3	11.42%	0.527187	1	1
TEAD2(TEA)/Py2T-Tead2-ChIP-Seq(GSE55709)/Homer	CCWGGAATGY	-0.6345	4	16.67%	1634.5	15.64%	0.530201	1	1
bZIP:IRF(bZIP,IRF)/Th17-BatF-ChIP-Seq(GSE39756)/Homer	NAGTTTCABTHTGACTNW	-0.6279	7	29.17%	2944.5	28.17%	0.533711	1	1
PU.1:IRF8(ETS:IRF)/pDC-Irf8-ChIP-Seq(GSE66899)/Homer	GGAAGTGAAAST	-0.6233	2	8.33%	769.5	7.36%	0.536172	1	1
Smad2(MAD)/ES-SMAD2-ChIP-Seq(GSE29422)/Homer	CTGTCTGG	-0.6175	12	50.00%	5115.3	48.94%	0.539291	1	1
Sox2(HMG)/mES-Sox2-ChIP-Seq(GSE11431)/Homer	BCCATTGTTC	-0.617	10	41.67%	4255.8	40.71%	0.539561	1	1
c-Myc(bHLH)/LNCAP-cMyc-ChIP-Seq(Unpublished)/Homer	VCCACGTG	-0.615	5	20.83%	2092	20.01%	0.540641	1	1
Usf2(bHLH)/C2C12-Usf2-ChIP-Seq(GSE36030)/Homer	GTCACGTGGT	-0.6077	4	16.67%	1662.8	15.91%	0.544602	1	1
HOXA2(Homeobox)/mES-Hoxa2-ChIP-Seq(Donaldson_et_al.)/Homer	GYCATCMATCAT	-0.6009	2	8.33%	786.6	7.53%	0.548318	1	1
ZFX(Zf)/mES-Zfx-ChIP-Seq(GSE11431)/Homer	AGGCCTRG	-0.6002	4	16.67%	1670.2	15.98%	0.548702	1	1
Pit1+1bp(Homeobox)/GCrat-Pit1-ChIP-Seq(GSE58009)/Homer	ATGCATAATTCA	-0.5906	11	45.83%	4724.3	45.20%	0.553995	1	1
DMRT1(DM)/Testis-DMRT1-ChIP-Seq(GSE64892)/Homer	TWGHWACAWTGTWDC	-0.5845	5	20.83%	2127.8	20.36%	0.557384	1	1
GSC(Homeobox)/FrogEmbryos-GSC-ChIP-Seq(DRA000576)/Homer	RGGATTAR	-0.5755	14	58.33%	6034.7	57.73%	0.562424	1	1
EHF(ETS)/LoVo-EHF-ChIP-Seq(GSE49402)/Homer	AVCAGGAAGT	-0.5596	10	41.67%	4339.8	41.52%	0.571438	1	1
GFY-Staf(?,Zf)/Promoter/Homer	RACTACAATTCCCAGAAKGC	-0.5508	1	4.17%	367.3	3.51%	0.576488	1	1
Oct2(POU,Homeobox)/Bcell-Oct2-ChIP-Seq(GSE21512)/Homer	ATATGCAAAT	-0.5465	7	29.17%	3054.4	29.22%	0.578973	1	1
Klf4(Zf)/mES-Klf4-ChIP-Seq(GSE11431)/Homer	GCCACACCCA	-0.5455	2	8.33%	831.6	7.96%	0.579552	1	1
TEAD4(TEA)/Tropoblast-Tead4-ChIP-Seq(GSE37350)/Homer	CCWGGAATGY	-0.5445	6	25.00%	2618.8	25.05%	0.580132	1	1
FOXA1(Forkhead)/LNCAP-FOXA1-ChIP-Seq(GSE27824)/Homer	WAAGTAAACA	-0.5444	20	83.33%	8611	82.38%	0.58019	1	1
EBF1(EBF)/Near-E2A-ChIP-Seq(GSE21512)/Homer	GTCCCCWGGGGA	-0.5374	2	8.33%	838.3	8.02%	0.584265	1	1
Tcfcp2l1(CP2)/mES-Tcfcp2l1-ChIP-Seq(GSE11431)/Homer	NRAACCRGTTYRAACCRGYT	-0.532	1	4.17%	378.6	3.62%	0.587429	1	1
SCL(bHLH)/HPC7-Scl-ChIP-Seq(GSE13511)/Homer	AVCAGCTG	-0.5112	22	91.67%	9462.4	90.53%	0.599775	1	1
HNF1b(Homeobox)/PDAC-HNF1B-ChIP-Seq(GSE64557)/Homer	GTTAATNATTAA	-0.4813	6	25.00%	2709.9	25.93%	0.617979	1	1
Sox4(HMG)/proB-Sox4-ChIP-Seq(GSE50066)/Homer	YCTTTGTTCC	-0.4593	8	33.33%	3629.9	34.73%	0.631726	1	1
MyoD(bHLH)/Myotube-MyoD-ChIP-Seq(GSE21614)/Homer	RRCAGCTGYTSY	-0.4568	6	25.00%	2747.9	26.29%	0.633307	1	1
STAT4(Stat)/CD4-Stat4-ChIP-Seq(GSE22104)/Homer	NYTTCCWGGAAR	-0.4552	8	33.33%	3636.8	34.79%	0.634321	1	1
Hand2(bHLH)/Mesoderm-Hand2-ChIP-Seq(GSE61475)/Homer	TGACANARRCCAGRC	-0.4503	3	12.50%	1392.4	13.32%	0.637437	1	1
ZNF711(Zf)/SHSY5Y-ZNF711-ChIP-Seq(GSE20673)/Homer	AGGCCTAG	-0.4495	5	20.83%	2309.9	22.10%	0.637947	1	1
Gfi1b(Zf)/HPC7-Gfi1b-ChIP-Seq(GSE22178)/Homer	MAATCACTGC	-0.4477	7	29.17%	3207.1	30.68%	0.639096	1	1
CArG(MADS)/PUER-Srf-ChIP-Seq(Sullivan_et_al.)/Homer	CCATATATGGNM	-0.4384	3	12.50%	1407.9	13.47%	0.645068	1	1
HIF2a(bHLH)/785_O-HIF2a-ChIP-Seq(GSE34871)/Homer	GCACGTACCC	-0.4384	5	20.83%	2326	22.25%	0.645068	1	1
Pitx1(Homeobox)/Chicken-Pitx1-ChIP-Seq(GSE38910)/Homer	TAATCCCN	-0.4368	23	95.83%	9912.3	94.83%	0.646101	1	1
Chop(bZIP)/MEF-Chop-ChIP-Seq(GSE35681)/Homer	ATTGCATCAT	-0.4274	4	16.67%	1886.1	18.04%	0.652203	1	1
PAX5(Paired,Homeobox)/GM12878-PAX5-ChIP-Seq(GSE32465)/Homer	GCAGCCAAGCRTGACH	-0.4152	2	8.33%	959.4	9.18%	0.660208	1	1
NF1(CTF)/LNCAP-NF1-ChIP-Seq(Unpublished)/Homer	CYTGGCABNSTGCCAR	-0.4094	1	4.17%	464.1	4.44%	0.664049	1	1
Atoh1(bHLH)/Cerebellum-Atoh1-ChIP-Seq(GSE22111)/Homer	VNRVCAGCTGGY	-0.4075	7	29.17%	3277.7	31.36%	0.665311	1	1
Foxh1(Forkhead)/hESC-FOXH1-ChIP-Seq(GSE29422)/Homer	NNTGTGGATTSS	-0.4065	10	41.67%	4601	44.02%	0.665977	1	1
NeuroD1(bHLH)/Islet-NeuroD1-ChIP-Seq(GSE30298)/Homer	GCCATCTGTT	-0.4059	5	20.83%	2378.3	22.75%	0.666377	1	1
ZBTB18(Zf)/HEK293-ZBTB18.GFP-ChIP-Seq(GSE58341)/Homer	AACATCTGGA	-0.3989	4	16.67%	1929.4	18.46%	0.671058	1	1
Rfx2(HTH)/LoVo-RFX2-ChIP-Seq(GSE49402)/Homer	GTTGCCATGGCAACM	-0.3916	1	4.17%	480	4.59%	0.675974	1	1
E2F3(E2F)/MEF-E2F3-ChIP-Seq(GSE71376)/Homer	BTKGGCGGGAAA	-0.3882	3	12.50%	1475.3	14.11%	0.678277	1	1
Six1(Homeobox)/Myoblast-Six1-ChIP-Chip(GSE20150)/Homer	GKVTCADRTTWC	-0.3861	3	12.50%	1478.6	14.15%	0.679703	1	1
CHR(?)/Hela-CellCycle-Expression/Homer	SRGTTTCAAA	-0.3822	10	41.67%	4648.9	44.48%	0.682359	1	1
Nanog(Homeobox)/mES-Nanog-ChIP-Seq(GSE11724)/Homer	RGCCATTAAC	-0.3752	23	95.83%	9960.4	95.29%	0.687152	1	1
Stat3+il21(Stat)/CD4-Stat3-ChIP-Seq(GSE19198)/Homer	SVYTTCCNGGAARB	-0.3751	4	16.67%	1967.1	18.82%	0.687221	1	1
ZNF189(Zf)/HEK293-ZNF189.GFP-ChIP-Seq(GSE58341)/Homer	TGGAACAGMA	-0.3739	4	16.67%	1969.8	18.85%	0.688046	1	1
Pax7(Paired,Homeobox),long/Myoblast-Pax7-ChIP-Seq(GSE25064)/Homer	TAATCHGATTAC	-0.3737	1	4.17%	495.3	4.74%	0.688183	1	1
PAX6(Paired,Homeobox)/Forebrain-Pax6-ChIP-Seq(GSE66961)/Homer	NGTGTTCAVTSAAGCGKAAA	-0.3726	1	4.17%	496.4	4.75%	0.688941	1	1
AR-halfsite(NR)/LNCaP-AR-ChIP-Seq(GSE27824)/Homer	CCAGGAACAG	-0.3674	17	70.83%	7637.7	73.07%	0.692533	1	1
bHLHE40(bHLH)/HepG2-BHLHE40-ChIP-Seq(GSE31477)/Homer	KCACGTGMCN	-0.3658	3	12.50%	1508	14.43%	0.693642	1	1
Pax8(Paired,Homeobox)/Thyroid-Pax8-ChIP-Seq(GSE26938)/Homer	GTCATGCHTGRCTGS	-0.3546	1	4.17%	513.8	4.92%	0.701454	1	1
Tbr1(T-box)/Cortex-Tbr1-ChIP-Seq(GSE71384)/Homer	AAGGTGTKAA	-0.3516	15	62.50%	6842.1	65.46%	0.703561	1	1
ZNF317(Zf)/HEK293-ZNF317.GFP-ChIP-Seq(GSE58341)/Homer	GTCWGCTGTYYCTCT	-0.3435	1	4.17%	524.2	5.02%	0.709283	1	1
JunD(bZIP)/K562-JunD-ChIP-Seq/Homer	ATGACGTCATCN	-0.3358	2	8.33%	1059.7	10.14%	0.714766	1	1
Etv2(ETS)/ES-ER71-ChIP-Seq(GSE59402)/Homer(0.967)	NNAYTTCCTGHN	-0.3265	6	25.00%	2983.6	28.54%	0.721444	1	1
IRF3(IRF)/BMDM-Irf3-ChIP-Seq(GSE67343)/Homer	AGTTTCAKTTTC	-0.3238	4	16.67%	2057.8	19.69%	0.723395	1	1
ZNF264(Zf)/HEK293-ZNF264.GFP-ChIP-Seq(GSE58341)/Homer	RGGGCACTAACY	-0.3195	4	16.67%	2065.2	19.76%	0.726512	1	1
Rfx6(HTH)/Min6b1-Rfx6.HA-ChIP-Seq(GSE62844)/Homer	TGTTKCCTAGCAACM	-0.3111	5	20.83%	2553.5	24.43%	0.732641	1	1
STAT5(Stat)/mCD4+-Stat5-ChIP-Seq(GSE12346)/Homer	RTTTCTNAGAAA	-0.3105	2	8.33%	1096.9	10.49%	0.73308	1	1
Ascl1(bHLH)/NeuralTubes-Ascl1-ChIP-Seq(GSE55840)/Homer	NNVVCAGCTGBN	-0.3091	8	33.33%	3925.4	37.55%	0.734107	1	1
BORIS(Zf)/K562-CTCFL-ChIP-Seq(GSE32465)/Homer	CNNBRGCGCCCCCTGSTGGC	-0.3033	2	8.33%	1107	10.59%	0.738378	1	1
GRE(NR),IR3/RAW264.7-GRE-ChIP-Seq(Unpublished)/Homer	VAGRACAKWCTGTYC	-0.2907	2	8.33%	1127	10.78%	0.74774	1	1
PAX3:FKHR-fusion(Paired,Homeobox)/Rh4-PAX3:FKHR-ChIP-Seq(GSE19063)/Homer	ACCRTGACTAATTNN	-0.2892	3	12.50%	1637.4	15.67%	0.748862	1	1
Zic(Zf)/Cerebellum-ZIC1.2-ChIP-Seq(GSE60731)/Homer	CCTGCTGAGH	-0.2873	5	20.83%	2605	24.92%	0.750287	1	1
Elk1(ETS)/Hela-Elk1-ChIP-Seq(GSE31477)/Homer	HACTTCCGGY	-0.2802	5	20.83%	2620.7	25.07%	0.755633	1	1
IRF8(IRF)/BMDM-IRF8-ChIP-Seq(GSE77884)/Homer	GRAASTGAAAST	-0.2767	3	12.50%	1661.8	15.90%	0.758282	1	1
NFkB-p65(RHD)/GM12787-p65-ChIP-Seq(GSE19485)/Homer	WGGGGATTTCCC	-0.2715	2	8.33%	1159.5	11.09%	0.762235	1	1
ZNF467(Zf)/HEK293-ZNF467.GFP-ChIP-Seq(GSE58341)/Homer	TGGGGAAGGGCM	-0.2692	2	8.33%	1163.6	11.13%	0.76399	1	1
CDX4(Homeobox)/ZebrafishEmbryos-Cdx4.Myc-ChIP-Seq(GSE48254)/Homer	NGYCATAAAWCH	-0.2655	16	66.67%	7440.5	71.18%	0.766822	1	1
CTCF(Zf)/CD4+-CTCF-ChIP-Seq(Barski_et_al.)/Homer	AYAGTGCCMYCTRGTGGCCA	-0.2647	2	8.33%	1171	11.20%	0.767436	1	1
Sox10(HMG)/SciaticNerve-Sox3-ChIP-Seq(GSE35132)/Homer	CCWTTGTYYB	-0.2633	13	54.17%	6208.2	59.39%	0.768511	1	1
ZNF675(Zf)/HEK293-ZNF675.GFP-ChIP-Seq(GSE58341)/Homer	ARGAGGMCAAAATGW	-0.2618	1	4.17%	620.6	5.94%	0.769665	1	1
Pknox1(Homeobox)/ES-Prep1-ChIP-Seq(GSE63282)/Homer	SCTGTCAVTCAV	-0.2309	2	8.33%	1235.1	11.82%	0.793819	1	1
Smad3(MAD)/NPC-Smad3-ChIP-Seq(GSE36673)/Homer	TWGTCTGV	-0.2282	16	66.67%	7532.3	72.06%	0.795965	1	1
Pbx3(Homeobox)/GM12878-PBX3-ChIP-Seq(GSE32465)/Homer	SCTGTCAMTCAN	-0.2083	2	8.33%	1283.2	12.28%	0.811963	1	1
ZNF143|STAF(Zf)/CUTLL-ZNF143-ChIP-Seq(GSE29600)/Homer	ATTTCCCAGVAKSCY	-0.2048	1	4.17%	709.1	6.78%	0.81481	1	1
Hnf1(Homeobox)/Liver-Foxa2-Chip-Seq(GSE25694)/Homer	GGTTAAWCATTAA	-0.1916	4	16.67%	2365.3	22.63%	0.825637	1	1
TFE3(bHLH)/MEF-TFE3-ChIP-Seq(GSE75757)/Homer	GTCACGTGACYV	-0.1793	1	4.17%	758.4	7.26%	0.835855	1	1
Nkx6.1(Homeobox)/Islet-Nkx6.1-ChIP-Seq(GSE40975)/Homer	GKTAATGR	-0.1778	22	91.67%	9841.7	94.16%	0.83711	1	1
ZBTB12(Zf)/HEK293-ZBTB12.GFP-ChIP-Seq(GSE58341)/Homer	NGNTCTAGAACCNGV	-0.1754	1	4.17%	766.6	7.33%	0.839121	1	1
Slug(Zf)/Mesoderm-Snai2-ChIP-Seq(GSE61475)/Homer	SNGCACCTGCHS	-0.1753	2	8.33%	1363.2	13.04%	0.839205	1	1
MafF(bZIP)/HepG2-MafF-ChIP-Seq(GSE31477)/Homer	HWWGTCAGCAWWTTT	-0.1741	4	16.67%	2419.2	23.14%	0.840213	1	1
OCT:OCT(POU,Homeobox)/NPC-OCT6-ChIP-Seq(GSE43916)/Homer	YATGCATATRCATRT	-0.1727	2	8.33%	1370.4	13.11%	0.84139	1	1
Sox3(HMG)/NPC-Sox3-ChIP-Seq(GSE33059)/Homer	CCWTTGTY	-0.172	14	58.33%	6893.4	65.95%	0.841979	1	1
SPDEF(ETS)/VCaP-SPDEF-ChIP-Seq(SRA014231)/Homer	ASWTCCTGBT	-0.1654	6	25.00%	3421.2	32.73%	0.847555	1	1
PU.1(ETS)/ThioMac-PU.1-ChIP-Seq(GSE21512)/Homer	AGAGGAAGTG	-0.1598	2	8.33%	1406.9	13.46%	0.852314	1	1
Elk4(ETS)/Hela-Elk4-ChIP-Seq(GSE31477)/Homer	NRYTTCCGGY	-0.1574	5	20.83%	2971.4	28.43%	0.854362	1	1
USF1(bHLH)/GM12878-Usf1-ChIP-Seq(GSE32465)/Homer	SGTCACGTGR	-0.1533	3	12.50%	1973	18.88%	0.857872	1	1
RUNX-AML(Runt)/CD4+-PolII-ChIP-Seq(Barski_et_al.)/Homer	GCTGTGGTTW	-0.1494	5	20.83%	3001.7	28.72%	0.861225	1	1
PRDM9(Zf)/Testis-DMC1-ChIP-Seq(GSE35498)/Homer	ADGGYAGYAGCATCT	-0.1442	2	8.33%	1453.2	13.90%	0.865715	1	1
Atf4(bZIP)/MEF-Atf4-ChIP-Seq(GSE35681)/Homer	MTGATGCAAT	-0.1423	4	16.67%	2531.2	24.22%	0.867361	1	1
E2A(bHLH)/proBcell-E2A-ChIP-Seq(GSE21978)/Homer	DNRCAGCTGY	-0.1374	6	25.00%	3532.9	33.80%	0.871622	1	1
Nkx2.1(Homeobox)/LungAC-Nkx2.1-ChIP-Seq(GSE43252)/Homer	RSCACTYRAG	-0.1319	16	66.67%	7830.1	74.91%	0.876429	1	1
HLF(bZIP)/HSC-HLF.Flag-ChIP-Seq(GSE69817)/Homer	RTTATGYAAB	-0.131	13	54.17%	6642	63.54%	0.877218	1	1
ELF3(ETS)/PDAC-ELF3-ChIP-Seq(GSE64557)/Homer	ANCAGGAAGT	-0.1232	4	16.67%	2609.3	24.96%	0.884087	1	1
IRF1(IRF)/PBMC-IRF1-ChIP-Seq(GSE43036)/Homer	GAAAGTGAAAGT	-0.1179	1	4.17%	914.7	8.75%	0.888785	1	1
COUP-TFII(NR)/Artia-Nr2f2-ChIP-Seq(GSE46497)/Homer	AGRGGTCA	-0.1133	7	29.17%	4115.7	39.37%	0.892883	1	1
HOXA9(Homeobox)/HSC-Hoxa9-ChIP-Seq(GSE33509)/Homer	GGCCATAAATCA	-0.1039	10	41.67%	5511.9	52.73%	0.901315	1	1
STAT6(Stat)/Macrophage-Stat6-ChIP-Seq(GSE38377)/Homer	TTCCKNAGAA	-0.1015	3	12.50%	2181.2	20.87%	0.903481	1	1
Atf1(bZIP)/K562-ATF1-ChIP-Seq(GSE31477)/Homer	GATGACGTCA	-0.09278	8	33.33%	4689.4	44.86%	0.911394	1	1
Phox2a(Homeobox)/Neuron-Phox2a-ChIP-Seq(GSE31456)/Homer	YTAATYNRATTA	-0.09036	9	37.50%	5152.4	49.29%	0.913602	1	1
Prop1(Homeobox)/GHFT1-PROP1.biotin-ChIP-Seq(GSE77302)/Homer	NTAATBNAATTA	-0.08989	13	54.17%	6845.5	65.49%	0.914032	1	1
ELF5(ETS)/T47D-ELF5-ChIP-Seq(GSE30407)/Homer	ACVAGGAAGT	-0.08655	4	16.67%	2795.5	26.74%	0.91709	1	1
Esrrb(NR)/mES-Esrrb-ChIP-Seq(GSE11431)/Homer	KTGACCTTGA	-0.08417	2	8.33%	1696.1	16.23%	0.919275	1	1
ETV1(ETS)/GIST48-ETV1-ChIP-Seq(GSE22441)/Homer	AACCGGAAGT	-0.08282	7	29.17%	4292.1	41.06%	0.920517	1	1
Ets1-distal(ETS)/CD4+-PolII-ChIP-Seq(Barski_et_al.)/Homer	MACAGGAAGT	-0.07809	1	4.17%	1069.7	10.23%	0.924881	1	1
Fli1(ETS)/CD8-FLI-ChIP-Seq(GSE20898)/Homer	NRYTTCCGGH	-0.07654	7	29.17%	4335	41.47%	0.926316	1	1
p63(p53)/Keratinocyte-p63-ChIP-Seq(GSE17611)/Homer	NNDRCATGYCYNRRCATGYH	-0.07115	1	4.17%	1104.7	10.57%	0.931322	1	1
Zic3(Zf)/mES-Zic3-ChIP-Seq(GSE37889)/Homer	GGCCYCCTGCTGDGH	-0.06873	1	4.17%	1117.2	10.69%	0.933579	1	1
RUNX1(Runt)/Jurkat-RUNX1-ChIP-Seq(GSE29180)/Homer	AAACCACARM	-0.06172	6	25.00%	3974.7	38.03%	0.940146	1	1
HEB(bHLH)/mES-Heb-ChIP-Seq(GSE53233)/Homer	VCAGCTGBNN	-0.05844	7	29.17%	4478.7	42.85%	0.943235	1	1
ERG(ETS)/VCaP-ERG-ChIP-Seq(GSE14097)/Homer	ACAGGAAGTG	-0.05513	7	29.17%	4508.8	43.14%	0.946362	1	1
STAT1(Stat)/HelaS3-STAT1-ChIP-Seq(GSE12782)/Homer	NATTTCCNGGAAAT	-0.05468	1	4.17%	1203.8	11.52%	0.946788	1	1
Stat3(Stat)/mES-Stat3-ChIP-Seq(GSE11431)/Homer	CTTCCGGGAA	-0.05381	1	4.17%	1209.3	11.57%	0.947612	1	1
c-Jun-CRE(bZIP)/K562-cJun-ChIP-Seq(GSE31477)/Homer	ATGACGTCATCY	-0.05316	2	8.33%	1897.3	18.15%	0.948228	1	1
PU.1-IRF(ETS:IRF)/Bcell-PU.1-ChIP-Seq(GSE21512)/Homer	MGGAAGTGAAAC	-0.05097	7	29.17%	4548.5	43.52%	0.950307	1	1
ZNF415(Zf)/HEK293-ZNF415.GFP-ChIP-Seq(GSE58341)/Homer	GRTGMTRGAGCC	-0.05021	1	4.17%	1235.8	11.82%	0.95103	1	1
RUNX2(Runt)/PCa-RUNX2-ChIP-Seq(GSE33889)/Homer	NWAACCACADNN	-0.04955	5	20.83%	3591.5	34.36%	0.951658	1	1
RUNX(Runt)/HPC7-Runx1-ChIP-Seq(GSE22178)/Homer	SAAACCACAG	-0.0477	4	16.67%	3091.3	29.57%	0.95342	1	1
ETS1(ETS)/Jurkat-ETS1-ChIP-Seq(GSE17954)/Homer	ACAGGAAGTG	-0.04531	5	20.83%	3635.3	34.78%	0.955701	1	1
Unknown-ESC-element(?)/mES-Nanog-ChIP-Seq(GSE11724)/Homer	CACAGCAGGGGG	-0.0399	1	4.17%	1321.3	12.64%	0.960886	1	1
EWS:ERG-fusion(ETS)/CADO_ES1-EWS:ERG-ChIP-Seq(SRA014231)/Homer	ATTTCCTGTN	-0.03141	3	12.50%	2729.4	26.11%	0.969078	1	1
PRDM1(Zf)/Hela-PRDM1-ChIP-Seq(GSE31477)/Homer	ACTTTCACTTTC	-0.02947	3	12.50%	2757.2	26.38%	0.97096	1	1
Pax7(Paired,Homeobox)/Myoblast-Pax7-ChIP-Seq(GSE25064)/Homer	TAATCAATTA	-0.02836	1	4.17%	1448.5	13.86%	0.972038	1	1
Atf2(bZIP)/3T3L1-Atf2-ChIP-Seq(GSE56872)/Homer	NRRTGACGTCAT	-0.02735	2	8.33%	2177.3	20.83%	0.973021	1	1
Atf7(bZIP)/3T3L1-Atf7-ChIP-Seq(GSE56872)/Homer	NGRTGACGTCAY	-0.01587	3	12.50%	3021.8	28.91%	0.984255	1	1
GABPA(ETS)/Jurkat-GABPa-ChIP-Seq(GSE17954)/Homer	RACCGGAAGT	-0.01437	3	12.50%	3062.1	29.29%	0.985733	1	1
GRHL2(CP2)/HBE-GRHL2-ChIP-Seq(GSE46194)/Homer	AAACYKGTTWDACMRGTTTB	-0.01191	1	4.17%	1765.6	16.89%	0.988161	1	1
CRE(bZIP)/Promoter/Homer	CSGTGACGTCAC	-0.007195	1	4.17%	1945.6	18.61%	0.992831	1	1
EWS:FLI1-fusion(ETS)/SK_N_MC-EWS:FLI1-ChIP-Seq(SRA014231)/Homer	VACAGGAAAT	-0.004692	1	4.17%	2095.3	20.05%	0.995319	1	1
ELF1(ETS)/Jurkat-ELF1-ChIP-Seq(SRA014231)/Homer	AVCCGGAAGT	-0.003276	1	4.17%	2219.5	21.23%	0.996729	1	1
Hoxc9(Homeobox)/Ainv15-Hoxc9-ChIP-Seq(GSE21812)/Homer	GGCCATAAATCA	-0.003081	5	20.83%	4760	45.54%	0.996924	1	1

[truncated: 7 more sheets: DE_mutOldwtOld_down, DE_mutOldmutYoung_down, DE_mutOldmutYoung_up, DE_mutOldmutYoung_all, DE_wtOldwtYoung_all, DE_wtOldwtYoung_down, DE_wtOldwtYoung_up]
