# Supplementary material for: Accelerated brain aging towards transcriptional inversion in a zebrafish model of the K115fs mutation of human PSEN2
Source: PLoS One. 2020 Jan 24;15(1):e0227258. doi: 10.1371/journal.pone.0227258 (PMC6980398; doi:10.1371/journal.pone.0227258)
Supplement: S8 Table — Proportions of up- and downregulated genes in each set were estimated using ROAST (which FRY approximates). Differentially expressed gene sets were defined as having “Mixed FDR” < 0.05. (XLSX) [file pone.0227258.s009.xlsx]

## Sheet: Young mutant vs. young WT
Gene Set	NGenes	Direction	PValue	FDR	PValue.Mixed	FDR.Mixed	PropDown	PropUp
HALLMARK_WNT_BETA_CATENIN_SIGNALING	136	Up	0.00458788	0.229394	2.88174e-05	0.00144087	0.0808824	0.176471
HALLMARK_DNA_REPAIR	149	Up	0.0943214	0.613785	0.000182832	0.00186448	0.0738255	0.154362
HALLMARK_SPERMATOGENESIS	142	Up	0.146483	0.665832	0.000113057	0.00186448	0.0704225	0.119718
HALLMARK_ESTROGEN_RESPONSE_LATE	148	Up	0.352378	0.772085	0.000186448	0.00186448	0.108108	0.114865
HALLMARK_TNFA_SIGNALING_VIA_NFKB	132	Up	0.620211	0.799358	0.000141151	0.00186448	0.121212	0.128788
HALLMARK_OXIDATIVE_PHOSPHORYLATION	138	Up	0.133325	0.665832	0.000263484	0.0021957	0.0942029	0.115942
HALLMARK_IL2_STAT5_SIGNALING	132	Up	0.0230825	0.384708	0.00065229	0.00407681	0.0757576	0.0909091
HALLMARK_ESTROGEN_RESPONSE_EARLY	146	Up	0.0933112	0.613785	0.000647519	0.00407681	0.0821918	0.157534
HALLMARK_INFLAMMATORY_RESPONSE	144	Up	0.425788	0.799358	0.00122311	0.00679507	0.0833333	0.0763889
HALLMARK_APICAL_SURFACE	151	Up	0.00939659	0.234915	0.00162223	0.00811116	0.0993377	0.18543
HALLMARK_HEDGEHOG_SIGNALING	137	Up	0.218811	0.754624	0.00185329	0.00842404	0.0583942	0.131387
HALLMARK_FATTY_ACID_METABOLISM	142	Down	0.964317	0.966632	0.00241505	0.0100627	0.105634	0.0774648
HALLMARK_TGF_BETA_SIGNALING	142	Up	0.518677	0.799358	0.00406203	0.0156232	0.0915493	0.133803
HALLMARK_GLYCOLYSIS	141	Up	0.230869	0.754624	0.00533602	0.0190572	0.0992908	0.120567
HALLMARK_XENOBIOTIC_METABOLISM	145	Up	0.317526	0.756015	0.00905598	0.0282999	0.117241	0.110345
HALLMARK_HYPOXIA	136	Up	0.639486	0.799358	0.00900095	0.0282999	0.117647	0.110294
HALLMARK_ANDROGEN_RESPONSE	144	Up	0.16545	0.689377	0.0100299	0.0294997	0.0972222	0.145833
HALLMARK_COMPLEMENT	135	Up	0.286757	0.754624	0.0131717	0.0365882	0.125926	0.17037
HALLMARK_EPITHELIAL_MESENCHYMAL_TRANSITION	143	Up	0.496777	0.799358	0.014923	0.0392711	0.118881	0.160839
HALLMARK_INTERFERON_GAMMA_RESPONSE	139	Up	0.0958102	0.613785	0.016137	0.0403425	0.115108	0.136691
HALLMARK_PANCREAS_BETA_CELLS	138	Up	0.441685	0.799358	0.021205	0.0493036	0.108696	0.115942
HALLMARK_E2F_TARGETS	137	Down	0.966632	0.966632	0.0216936	0.0493036	0.138686	0.0656934

## Sheet: Aged mutant vs. aged WT
Gene Set	NGenes	Direction	PValue	FDR	PValue.Mixed	FDR.Mixed	PropDown	PropUp
HALLMARK_WNT_BETA_CATENIN_SIGNALING	136	Down	0.000818228	0.0409114	3.88328e-11	1.94164e-09	0.191176	0.0514706
HALLMARK_FATTY_ACID_METABOLISM	142	Down	0.0207935	0.107101	8.49345e-09	2.12336e-07	0.15493	0.0704225
HALLMARK_ESTROGEN_RESPONSE_EARLY	146	Down	0.187826	0.24714	2.34709e-08	3.91182e-07	0.123288	0.0890411
HALLMARK_DNA_REPAIR	149	Down	0.052024	0.144511	3.62464e-08	4.5308e-07	0.201342	0.0738255
HALLMARK_TGF_BETA_SIGNALING	142	Down	0.0726357	0.15495	6.29678e-08	6.29678e-07	0.183099	0.0774648
HALLMARK_REACTIVE_OXIGEN_SPECIES_PATHWAY	139	Down	0.853944	0.853944	7.98893e-08	6.65744e-07	0.057554	0.0935252
HALLMARK_ALLOGRAFT_REJECTION	145	Down	0.0351383	0.137162	1.71155e-07	1.06972e-06	0.144828	0.0482759
HALLMARK_BILE_ACID_METABOLISM	141	Down	0.143238	0.215003	1.61631e-07	1.06972e-06	0.163121	0.106383
HALLMARK_UV_RESPONSE_DN	146	Down	0.125575	0.211783	7.35304e-07	4.08502e-06	0.116438	0.0821918
HALLMARK_INTERFERON_GAMMA_RESPONSE	139	Down	0.01806	0.107101	8.88514e-07	4.44257e-06	0.143885	0.0647482
HALLMARK_MYOGENESIS	149	Down	0.182214	0.246234	2.00061e-06	9.09368e-06	0.174497	0.100671
HALLMARK_TNFA_SIGNALING_VIA_NFKB	132	Down	0.00479779	0.0705202	3.98078e-06	1.65866e-05	0.19697	0.0454545
HALLMARK_UNFOLDED_PROTEIN_RESPONSE	146	Down	0.00833228	0.0705202	9.42194e-06	3.27663e-05	0.143836	0.0821918
HALLMARK_NOTCH_SIGNALING	143	Down	0.056828	0.149547	8.78385e-06	3.27663e-05	0.181818	0.0559441
HALLMARK_GLYCOLYSIS	141	Down	0.0737854	0.15495	9.8299e-06	3.27663e-05	0.170213	0.0638298
HALLMARK_PANCREAS_BETA_CELLS	138	Down	0.064701	0.15405	1.42794e-05	4.46232e-05	0.166667	0.123188
HALLMARK_HYPOXIA	136	Down	0.0356621	0.137162	1.53348e-05	4.51024e-05	0.169118	0.0808824
HALLMARK_IL6_JAK_STAT3_SIGNALING	133	Down	0.327154	0.380412	1.66829e-05	4.63413e-05	0.150376	0.0902256
HALLMARK_KRAS_SIGNALING_UP	141	Down	0.00435962	0.0705202	4.76907e-05	0.000125502	0.177305	0.0851064
HALLMARK_INTERFERON_ALPHA_RESPONSE	137	Down	0.222106	0.270861	0.000108979	0.000272447	0.109489	0.0875912
HALLMARK_APICAL_SURFACE	151	Down	0.00846243	0.0705202	0.000135998	0.000323805	0.165563	0.0529801
HALLMARK_COMPLEMENT	135	Down	0.0767896	0.15495	0.000164518	0.000373906	0.148148	0.0888889
HALLMARK_ADIPOGENESIS	139	Down	0.0297512	0.135233	0.000225107	0.000471977	0.201439	0.0503597
HALLMARK_SPERMATOGENESIS	142	Down	0.144116	0.215003	0.000226549	0.000471977	0.15493	0.0633803
HALLMARK_PEROXISOME	151	Down	0.0509276	0.144511	0.000289736	0.000579471	0.172185	0.0331126
HALLMARK_KRAS_SIGNALING_DN	141	Down	0.370169	0.411299	0.000596576	0.00114726	0.141844	0.120567
HALLMARK_G2M_CHECKPOINT	146	Down	0.131306	0.211783	0.000934741	0.001731	0.164384	0.0821918
HALLMARK_ESTROGEN_RESPONSE_LATE	148	Down	0.128591	0.211783	0.00133339	0.00229895	0.141892	0.101351
HALLMARK_CHOLESTEROL_HOMEOSTASIS	137	Down	0.445751	0.474204	0.00132246	0.00229895	0.131387	0.116788
HALLMARK_MITOTIC_SPINDLE	144	Down	0.146202	0.215003	0.00143234	0.00238723	0.0972222	0.0694444
HALLMARK_EPITHELIAL_MESENCHYMAL_TRANSITION	143	Down	0.17711	0.245986	0.00212909	0.00343401	0.153846	0.0559441
HALLMARK_IL2_STAT5_SIGNALING	132	Down	0.00638872	0.0705202	0.002752	0.0043	0.136364	0.0530303
HALLMARK_INFLAMMATORY_RESPONSE	144	Down	0.0103059	0.0736139	0.00331147	0.00496757	0.152778	0.0416667
HALLMARK_HEME_METABOLISM	140	Down	0.0805739	0.15495	0.00337795	0.00496757	0.15	0.0857143
HALLMARK_MTORC1_SIGNALING	135	Down	0.0793587	0.15495	0.00546146	0.00780209	0.140741	0.0888889
HALLMARK_PI3K_AKT_MTOR_SIGNALING	151	Down	0.56496	0.5885	0.00591134	0.0082102	0.13245	0.112583
HALLMARK_UV_RESPONSE_UP	136	Down	0.0450534	0.144511	0.00650876	0.00879562	0.176471	0.0661765
HALLMARK_ANGIOGENESIS	136	Down	0.0612227	0.153057	0.0078173	0.0102859	0.154412	0.0441176
HALLMARK_COAGULATION	152	Down	0.439272	0.474204	0.0110395	0.0141532	0.111842	0.0986842
HALLMARK_HEDGEHOG_SIGNALING	137	Down	0.0214202	0.107101	0.0152454	0.0190568	0.175182	0.0656934
HALLMARK_E2F_TARGETS	137	Down	0.107555	0.192062	0.0272214	0.0331969	0.145985	0.0291971
HALLMARK_P53_PATHWAY	145	Down	0.195073	0.250093	0.0286854	0.0341492	0.103448	0.0758621
HALLMARK_APOPTOSIS	133	Down	0.0900477	0.166755	0.0337641	0.0392606	0.135338	0.075188
HALLMARK_ANDROGEN_RESPONSE	144	Down	0.201141	0.251426	0.0347388	0.0394759	0.138889	0.0694444

## Sheet: Aged mutant vs. young mutant
Gene Set	NGenes	Direction	PValue	FDR	PValue.Mixed	FDR.Mixed	PropDown	PropUp
HALLMARK_E2F_TARGETS	137	Down	0.164106	0.46681	5.48014e-12	1.37003e-10	0.240876	0.182482
HALLMARK_MITOTIC_SPINDLE	144	Up	0.469703	0.828939	3.60684e-12	1.37003e-10	0.208333	0.215278
HALLMARK_PROTEIN_SECRETION	138	Down	0.407687	0.803586	9.78937e-12	1.63156e-10	0.253623	0.181159
HALLMARK_COAGULATION	152	Down	0.00618561	0.15464	1.60441e-10	1.78569e-09	0.322368	0.131579
HALLMARK_IL2_STAT5_SIGNALING	132	Down	0.0923889	0.38039	1.78569e-10	1.78569e-09	0.257576	0.174242
HALLMARK_ANDROGEN_RESPONSE	144	Down	0.541654	0.828939	2.19993e-10	1.83328e-09	0.263889	0.201389
HALLMARK_INTERFERON_ALPHA_RESPONSE	137	Down	0.540792	0.828939	2.58558e-10	1.84684e-09	0.211679	0.211679
HALLMARK_MYC_TARGETS_V1	140	Down	0.835766	0.945113	3.63078e-10	2.26924e-09	0.264286	0.221429
HALLMARK_PEROXISOME	151	Down	0.288219	0.626564	5.01176e-10	2.78431e-09	0.291391	0.172185
HALLMARK_APICAL_SURFACE	151	Down	0.975373	0.975373	6.66066e-10	3.33033e-09	0.264901	0.205298
HALLMARK_HEDGEHOG_SIGNALING	137	Down	0.168052	0.46681	9.60947e-10	4.36794e-09	0.248175	0.19708
HALLMARK_REACTIVE_OXIGEN_SPECIES_PATHWAY	139	Down	0.114773	0.38039	1.79486e-09	7.47857e-09	0.266187	0.165468
HALLMARK_WNT_BETA_CATENIN_SIGNALING	136	Down	0.00509307	0.15464	2.65145e-09	8.93246e-09	0.264706	0.161765
HALLMARK_ESTROGEN_RESPONSE_EARLY	146	Down	0.0522036	0.282421	2.90782e-09	8.93246e-09	0.267123	0.184932
HALLMARK_EPITHELIAL_MESENCHYMAL_TRANSITION	143	Up	0.377761	0.787003	2.78397e-09	8.93246e-09	0.265734	0.272727
HALLMARK_DNA_REPAIR	149	Down	0.498451	0.828939	2.88759e-09	8.93246e-09	0.248322	0.214765
HALLMARK_HEME_METABOLISM	140	Up	0.818985	0.945113	3.03704e-09	8.93246e-09	0.2	0.214286
HALLMARK_ALLOGRAFT_REJECTION	145	Down	0.646573	0.828939	4.65565e-09	1.29324e-08	0.248276	0.206897
HALLMARK_MTORC1_SIGNALING	135	Down	0.193555	0.509354	5.43752e-09	1.35938e-08	0.251852	0.2
HALLMARK_ANGIOGENESIS	136	Down	0.898387	0.947439	5.36971e-09	1.35938e-08	0.272059	0.213235
HALLMARK_ADIPOGENESIS	139	Down	0.120509	0.38039	5.8806e-09	1.40014e-08	0.266187	0.179856
HALLMARK_COMPLEMENT	135	Down	0.266779	0.606317	6.34212e-09	1.44139e-08	0.281481	0.185185
HALLMARK_HYPOXIA	136	Up	0.819647	0.945113	8.34095e-09	1.81325e-08	0.227941	0.191176
HALLMARK_INTERFERON_GAMMA_RESPONSE	139	Down	0.0176621	0.282421	1.45159e-08	2.68812e-08	0.280576	0.201439
HALLMARK_GLYCOLYSIS	141	Down	0.0291617	0.282421	1.40631e-08	2.68812e-08	0.269504	0.120567
HALLMARK_TNFA_SIGNALING_VIA_NFKB	132	Up	0.611774	0.828939	1.4132e-08	2.68812e-08	0.227273	0.212121
HALLMARK_NOTCH_SIGNALING	143	Up	0.909541	0.947439	1.29222e-08	2.68812e-08	0.230769	0.223776
HALLMARK_CHOLESTEROL_HOMEOSTASIS	137	Down	0.840478	0.945113	1.65938e-08	2.96317e-08	0.262774	0.189781
HALLMARK_ESTROGEN_RESPONSE_LATE	148	Down	0.121725	0.38039	1.72896e-08	2.96492e-08	0.304054	0.182432
HALLMARK_BILE_ACID_METABOLISM	141	Down	0.736905	0.921131	1.77895e-08	2.96492e-08	0.22695	0.205674
HALLMARK_PANCREAS_BETA_CELLS	138	Up	0.0413903	0.282421	2.22021e-08	3.58098e-08	0.188406	0.23913
HALLMARK_P53_PATHWAY	145	Up	0.0459432	0.282421	2.45868e-08	3.84168e-08	0.206897	0.255172
HALLMARK_UV_RESPONSE_DN	146	Down	0.0546072	0.282421	2.73496e-08	4.022e-08	0.260274	0.164384
HALLMARK_INFLAMMATORY_RESPONSE	144	Down	0.417865	0.803586	2.71734e-08	4.022e-08	0.222222	0.1875
HALLMARK_KRAS_SIGNALING_DN	141	Down	0.214705	0.536763	5.34074e-08	7.52994e-08	0.29078	0.205674
HALLMARK_IL6_JAK_STAT3_SIGNALING	133	Down	0.614832	0.828939	5.42156e-08	7.52994e-08	0.210526	0.225564
HALLMARK_SPERMATOGENESIS	142	Down	0.541602	0.828939	7.27107e-08	9.82578e-08	0.197183	0.140845
HALLMARK_UV_RESPONSE_UP	136	Up	0.643852	0.828939	7.72879e-08	1.01695e-07	0.227941	0.25
HALLMARK_MYC_TARGETS_V2	136	Down	0.0564843	0.282421	1.00812e-07	1.29246e-07	0.308824	0.161765
HALLMARK_XENOBIOTIC_METABOLISM	145	Down	0.245533	0.584601	1.60127e-07	2.00159e-07	0.282759	0.193103
HALLMARK_OXIDATIVE_PHOSPHORYLATION	138	Down	0.0392898	0.282421	1.94839e-07	2.37608e-07	0.275362	0.152174
HALLMARK_MYOGENESIS	149	Down	0.90917	0.947439	2.13916e-07	2.54662e-07	0.181208	0.181208
HALLMARK_APICAL_JUNCTION	140	Up	0.930327	0.949313	2.19607e-07	2.55357e-07	0.235714	0.192857
HALLMARK_FATTY_ACID_METABOLISM	142	Down	0.583185	0.828939	2.99181e-07	3.39979e-07	0.204225	0.190141
HALLMARK_APOPTOSIS	133	Down	0.101386	0.38039	3.14458e-07	3.45279e-07	0.233083	0.165414
HALLMARK_PI3K_AKT_MTOR_SIGNALING	151	Up	0.850602	0.945113	3.17657e-07	3.45279e-07	0.172185	0.165563
HALLMARK_KRAS_SIGNALING_UP	141	Up	0.585874	0.828939	4.80411e-07	5.11075e-07	0.248227	0.212766
HALLMARK_UNFOLDED_PROTEIN_RESPONSE	146	Up	0.115661	0.38039	7.60073e-07	7.91743e-07	0.184932	0.205479
HALLMARK_TGF_BETA_SIGNALING	142	Up	0.614119	0.828939	9.77129e-07	9.9707e-07	0.232394	0.253521
HALLMARK_G2M_CHECKPOINT	146	Up	0.589298	0.828939	1.15606e-06	1.15606e-06	0.191781	0.191781

## Sheet: Aged WT vs. young WT
Gene Set	NGenes	Direction	PValue	FDR	PValue.Mixed	FDR.Mixed	PropDown	PropUp
HALLMARK_TNFA_SIGNALING_VIA_NFKB	132	Up	0.000486641	0.0050907	2.75676e-14	1.37838e-12	0.174242	0.340909
HALLMARK_FATTY_ACID_METABOLISM	142	Up	0.0131322	0.0345584	2.30105e-13	5.75263e-12	0.21831	0.28169
HALLMARK_COMPLEMENT	135	Up	0.0739056	0.123176	4.13619e-13	6.89365e-12	0.222222	0.251852
HALLMARK_INTERFERON_GAMMA_RESPONSE	139	Up	0.243392	0.313747	1.47248e-12	1.8406e-11	0.230216	0.280576
HALLMARK_COAGULATION	152	Down	0.0841051	0.135653	2.06364e-12	2.06364e-11	0.328947	0.236842
HALLMARK_WNT_BETA_CATENIN_SIGNALING	136	Up	0.00050907	0.0050907	5.73983e-12	4.78319e-11	0.213235	0.279412
HALLMARK_BILE_ACID_METABOLISM	141	Up	0.0932868	0.145761	8.1003e-12	5.78593e-11	0.234043	0.276596
HALLMARK_DNA_REPAIR	149	Up	0.0052976	0.01892	3.03146e-11	1.69073e-10	0.221477	0.355705
HALLMARK_ANDROGEN_RESPONSE	144	Up	0.0252159	0.0525332	3.38146e-11	1.69073e-10	0.229167	0.284722
HALLMARK_REACTIVE_OXIGEN_SPECIES_PATHWAY	139	Down	0.22778	0.313747	3.22716e-11	1.69073e-10	0.294964	0.215827
HALLMARK_ALLOGRAFT_REJECTION	145	Up	0.026883	0.053766	3.85055e-11	1.70106e-10	0.2	0.275862
HALLMARK_CHOLESTEROL_HOMEOSTASIS	137	Up	0.213767	0.305382	4.08254e-11	1.70106e-10	0.211679	0.313869
HALLMARK_IL2_STAT5_SIGNALING	132	Up	0.00102683	0.00733449	5.68062e-11	2.18485e-10	0.212121	0.280303
HALLMARK_ESTROGEN_RESPONSE_EARLY	146	Up	0.244722	0.313747	6.2256e-11	2.22343e-10	0.260274	0.267123
HALLMARK_APICAL_SURFACE	151	Up	0.00010168	0.0041625	8.1315e-11	2.39162e-10	0.218543	0.337748
HALLMARK_HEDGEHOG_SIGNALING	137	Up	0.0156529	0.0374111	7.31278e-11	2.39162e-10	0.20438	0.255474
HALLMARK_SPERMATOGENESIS	142	Up	0.0204163	0.0443832	7.89759e-11	2.39162e-10	0.190141	0.309859
HALLMARK_HYPOXIA	136	Up	0.00582169	0.0194056	1.28871e-10	3.22177e-10	0.220588	0.316176
HALLMARK_MYC_TARGETS_V1	140	Up	0.00857342	0.0252159	1.22598e-10	3.22177e-10	0.214286	0.321429
HALLMARK_HEME_METABOLISM	140	Up	0.0280378	0.0539188	1.21795e-10	3.22177e-10	0.285714	0.314286
HALLMARK_MITOTIC_SPINDLE	144	Up	0.0091947	0.0255408	1.62279e-10	3.86378e-10	0.194444	0.277778
HALLMARK_GLYCOLYSIS	141	Up	0.45898	0.509977	2.04436e-10	4.64627e-10	0.22695	0.262411
HALLMARK_PEROXISOME	151	Up	0.057662	0.0994173	2.4933e-10	5.42023e-10	0.238411	0.284768
HALLMARK_UV_RESPONSE_UP	136	Up	0.0162354	0.0374111	2.84033e-10	5.91735e-10	0.213235	0.294118
HALLMARK_E2F_TARGETS	137	Up	0.591864	0.629642	2.98462e-10	5.96924e-10	0.255474	0.255474
HALLMARK_TGF_BETA_SIGNALING	142	Up	0.005046	0.01892	3.3224e-10	6.38924e-10	0.232394	0.359155
HALLMARK_NOTCH_SIGNALING	143	Up	0.00813954	0.0252159	3.49201e-10	6.46669e-10	0.258741	0.356643
HALLMARK_PI3K_AKT_MTOR_SIGNALING	151	Up	0.367778	0.427648	4.51497e-10	8.06244e-10	0.218543	0.218543
HALLMARK_G2M_CHECKPOINT	146	Up	0.00372667	0.0169394	5.25112e-10	8.91564e-10	0.191781	0.287671
HALLMARK_ADIPOGENESIS	139	Up	0.0164609	0.0374111	5.34938e-10	8.91564e-10	0.165468	0.330935
HALLMARK_EPITHELIAL_MESENCHYMAL_TRANSITION	143	Up	0.00476894	0.01892	9.80249e-10	1.53164e-09	0.174825	0.391608
HALLMARK_UV_RESPONSE_DN	146	Up	0.455979	0.509977	9.71898e-10	1.53164e-09	0.294521	0.246575
HALLMARK_MYOGENESIS	149	Up	0.0481815	0.089225	1.42294e-09	2.15597e-09	0.214765	0.248322
HALLMARK_XENOBIOTIC_METABOLISM	145	Up	0.939075	0.939075	1.50393e-09	2.21166e-09	0.262069	0.241379
HALLMARK_IL6_JAK_STAT3_SIGNALING	133	Up	0.239118	0.313747	1.97406e-09	2.82008e-09	0.210526	0.293233
HALLMARK_ESTROGEN_RESPONSE_LATE	148	Up	0.499237	0.542649	2.3041e-09	3.20014e-09	0.297297	0.290541
HALLMARK_MYC_TARGETS_V2	136	Up	0.329773	0.392587	2.56449e-09	3.46552e-09	0.235294	0.264706
HALLMARK_PROTEIN_SECRETION	138	Up	0.320737	0.391143	5.59739e-09	7.36499e-09	0.246377	0.282609
HALLMARK_MTORC1_SIGNALING	135	Up	0.208905	0.305382	5.977e-09	7.66281e-09	0.251852	0.259259
HALLMARK_PANCREAS_BETA_CELLS	138	Up	0.00024975	0.0041625	6.48498e-09	7.91953e-09	0.173913	0.362319
HALLMARK_INFLAMMATORY_RESPONSE	144	Up	0.00262762	0.0132203	6.49402e-09	7.91953e-09	0.1875	0.291667
HALLMARK_INTERFERON_ALPHA_RESPONSE	137	Up	0.0568742	0.0994173	1.16978e-08	1.3926e-08	0.248175	0.248175
HALLMARK_APOPTOSIS	133	Up	0.652281	0.679459	1.49733e-08	1.74108e-08	0.263158	0.240602
HALLMARK_KRAS_SIGNALING_UP	141	Up	0.00158682	0.00991763	1.641e-08	1.86477e-08	0.205674	0.35461
HALLMARK_UNFOLDED_PROTEIN_RESPONSE	146	Up	0.000213523	0.0041625	1.80156e-08	2.00173e-08	0.232877	0.321918
HALLMARK_ANGIOGENESIS	136	Up	0.000850434	0.00708695	2.05114e-08	2.2295e-08	0.235294	0.352941
HALLMARK_APICAL_JUNCTION	140	Up	0.128555	0.19478	3.28904e-08	3.49898e-08	0.257143	0.328571
HALLMARK_P53_PATHWAY	145	Up	0.00264406	0.0132203	4.3584e-08	4.54e-08	0.22069	0.358621
HALLMARK_OXIDATIVE_PHOSPHORYLATION	138	Down	0.695132	0.709319	7.96493e-08	8.12748e-08	0.253623	0.217391
HALLMARK_KRAS_SIGNALING_DN	141	Up	0.280269	0.350336	1.53496e-07	1.53496e-07	0.241135	0.22695
