# Supplementary material for: Accelerated brain aging towards transcriptional inversion in a zebrafish model of the K115fs mutation of human PSEN2
Source: PLoS One. 2020 Jan 24;15(1):e0227258. doi: 10.1371/journal.pone.0227258 (PMC6980398; doi:10.1371/journal.pone.0227258)
Supplement: S9 Table — (XLSX) [file pone.0227258.s010.xlsx]

## Sheet: Human_Enrichment
Module	ID	term	pval	adj_pval	genes	category	name
black	JAM:002756	black_M11__CTX	2.22799e-07	0.000111088	570965, 334465, 324724, 562037, 30271, 553518, 406773, 557590, 566732	JAM|BrainLists|BrainLists.CTX	M11
blue	JAM:002803	Cerebellar Cortex_globalMarker(top200)__HBA	9.40949e-22	1.47293e-18	30169, 559693, 337596, 64603, 568468, 100150128, 30161, 403041, 569585, 768157, 567204, 571143, 497072, 797166, 394088, 378963, 564669, 565053, 100149562, 394108, 30189, 692127, 563405, 553947, 280652, 322846, 553311, 767673, 559531, 431714, 664687, 568282, 569471, 567357, 100034498, 30501, 114432, 568996	JAM|BrainRegionMarkers|BrainRegionMarkers.HBA|BrainRegionMarkers.HBA.globalMarker(top200)|Brain region markers|Brain region marker enriched gene sets	Cerebellar Cortex
blue	JAM:003086	turquoise_Cerebellum__HumanChimp	2.86711e-13	2.71814e-10	100003558, 450000, 562799, 564669, 556499, 449616, 114432, 569528, 266992, 563252, 556277, 266794, 393907, 30161, 436706, 30430, 692127, 568468, 30705, 566708, 559693, 321618, 394088, 558456, 100001681, 563802, 336888, 321686, 170446, 100004398, 100330952, 571143, 100005680, 30169, 337574, 402968, 572733, 556199, 100000252, 100149562, 100537538, 407733, 554204, 553405, 557109, 799483, 406435, 559…	JAM|BrainLists|BrainLists.HumanChimp|Brain region marker enriched gene sets	Cerebellum
brown	JAM:002767	blue_M2_Oligodendrocytes__HumanMeta	7.41039e-67	1.66267e-62	100006090, 100000720, 406265, 558920, 557232, 563561, 30744, 399483, 334289, 436897, 323561, 567110, 550253, 321294, 791169, 798465, 100007346, 572187, 321732, 405829, 560924, 335521, 322997, 558186, 767674, 558173, 30364, 406666, 793735, 406477, 449543, 558007, 550529, 100537916, 393410, 497183, 558291, 393335, 393105, 557801, 555899, 100319138, 564522, 100073345, 406713, 431731, 557798, 335888,…	JAM|BrainLists|BrainLists.HumanMeta|Cell type marker enriched gene sets	Oligodendrocytes
brown	JAM:003091	turquoise_M9_Oligodendrocyte__CTX	4.12752e-43	1.26285e-39	100006090, 100000720, 566517, 406265, 558920, 557232, 563561, 563084, 30744, 399483, 558499, 334289, 323561, 567110, 550253, 321294, 791169, 798465, 100007346, 572187, 321732, 335521, 569375, 558186, 566811, 58215, 558173, 30364, 406666, 678617, 550529, 100537916, 393410, 497183, 393105, 555899, 100319138, 564522, 100073345, 406713, 431731, 114833, 494035, 559562, 792085, 30697, 325288, 387298, 3…	JAM|BrainLists|BrainLists.CTX|Cell type marker enriched gene sets	Oligodendrocyte
brown	JAM:003025	Red Nucleus_localMarker(top200)_IN_Mesencephalon__HBA	2.15943e-38	6.0564e-35	569308, 563012, 100537916, 30255, 791915, 81540, 100001725, 565782, 393429, 445495, 492802, 678607, 553508, 570956, 100003037, 563441, 562517, 558291, 326102, 799267, 564522, 557232, 567064, 792085, 557924, 572018, 563806, 564995, 323561, 567110, 100073345, 431731, 569392, 30697, 405832, 335521, 550253, 449775, 557065, 436897	JAM|BrainRegionMarkers|BrainRegionMarkers.HBA|BrainRegionMarkers.HBA.localMarker(top200)|Brain region markers|Brain region marker enriched gene sets	Red Nucleus IN Mesencephalon
brown	JAM:003110	White Matter_globalMarker(top200)__HBA	1.37719e-35	3.708e-32	562517, 555285, 393939, 30349, 571688, 791915, 100002967, 323561, 386792, 570956, 565913, 558337, 791145, 558007, 334289, 692297, 30364, 570587, 393335, 553508, 405829, 563441, 572018, 406477, 394145, 393739, 406666, 436897, 30697, 445495, 553436, 100003037, 557065, 557801, 564554, 558186, 550253, 399483, 569308	JAM|BrainRegionMarkers|BrainRegionMarkers.HBA|BrainRegionMarkers.HBA.globalMarker(top200)|Brain region markers|Brain region marker enriched gene sets	White Matter
brown	JAM:003024	Red Nucleus_localMarker(FC>2)_IN_Mesencephalon__HBA	3.03933e-32	7.30644e-29	100001725, 393429, 799267, 567064, 563012, 100003037, 323561, 569392, 564995, 562517, 564522, 569308, 81540, 30697, 678607, 30255, 334289, 563441, 553508, 570956, 565782, 326102, 572018, 436919, 792085, 558291, 557924, 557232, 563806, 445495, 791915, 492802, 100537916	JAM|BrainRegionMarkers|BrainRegionMarkers.HBA|BrainRegionMarkers.HBA.localMarker(FC>2)|Brain region markers|Brain region marker enriched gene sets	Red Nucleus IN Mesencephalon
brown	JAM:002861	Globus Pallidus_globalMarker(top200)__HBA	1.13683e-27	2.18632e-24	562517, 791915, 445495, 572018, 553508, 563441, 30255, 558291, 563012, 386792, 557232, 570956, 569308, 100001725, 30697, 565782, 492647, 323561, 571688, 399483, 561338, 557924, 406477, 100073345, 792085, 393335, 393739, 335521, 100537916, 406540, 436897, 326102, 394145	JAM|BrainRegionMarkers|BrainRegionMarkers.HBA|BrainRegionMarkers.HBA.globalMarker(top200)|Brain region markers|Brain region marker enriched gene sets	Globus Pallidus
brown	JAM:002972	Oligodendrocyte_probable__Cahoy	1.97736e-27	3.69716e-24	100006090, 100000720, 407989, 406265, 550338, 558920, 562517, 335206, 557232, 415193, 563561, 393534, 541404, 399483, 436897, 100003037, 567110, 550253, 321294, 791169, 100007346, 30138, 571688, 405829, 335521, 322997, 100001725, 791915, 566811, 767674, 58215, 100006456, 558173, 30364, 406666, 793735, 406477, 449543, 558007, 100537916, 393410, 497183, 415217, 558291, 326102, 100319138, 560697, 79…	JAM|BrainLists|BrainLists.Cahoy|BrainLists.Cahoy.Probable|Cell type markers|Cell type marker enriched gene sets	Oligodendrocyte probable
brown	JAM:003019	Putamen_localMarker(top200)_IN_Striatum__HBA	1.41312e-25	2.57077e-22	326102, 569308, 100002967, 100537916, 393335, 791448, 445218, 571688, 393739, 565782, 553508, 562517, 558291, 492802, 30697, 406477, 558007, 386792, 566546, 494035, 767709, 445495, 336057, 564995, 100001484, 566060, 564934, 563441, 436897, 335206, 570956	JAM|BrainRegionMarkers|BrainRegionMarkers.HBA|BrainRegionMarkers.HBA.localMarker(top200)|Brain region markers|Brain region marker enriched gene sets	Putamen IN Striatum
brown	JAM:002965	nucleus subceruleus_localMarker(top200)_IN_Pontine Tegmentum__HBA	8.44952e-25	1.45832e-21	334289, 555285, 100537916, 557232, 492802, 326102, 335521, 559332, 445495, 562517, 570956, 405829, 406540, 558337, 431731, 555521, 436897, 405832, 393739, 799267, 553508, 557065, 321294, 569308, 30697, 791915, 567064, 565782, 406477, 323561, 415193	JAM|BrainRegionMarkers|BrainRegionMarkers.HBA|BrainRegionMarkers.HBA.localMarker(top200)|Brain region markers|Brain region marker enriched gene sets	nucleus subceruleus IN Pontine Tegmentum
brown	JAM:003106	Ventral Thalamus_globalMarker(top200)__HBA	1.44899e-24	2.43832e-21	572018, 334289, 406477, 558337, 570956, 393335, 569308, 571688, 562517, 555521, 436897, 558007, 445495, 323561, 386792, 566546, 406540, 81540, 799267, 553508, 30255, 100006090, 566060, 504044, 558291, 326102, 557232, 567549	JAM|BrainRegionMarkers|BrainRegionMarkers.HBA|BrainRegionMarkers.HBA.globalMarker(top200)|Brain region markers|Brain region marker enriched gene sets	Ventral Thalamus
brown	JAM:002971	Oligodendrocyte_definite__Cahoy	7.81848e-22	1.25302e-18	407989, 562517, 557232, 436897, 550253, 321294, 322997, 791915, 793735, 406477, 558007, 100537916, 558291, 326102, 559562, 565782, 566546, 563806, 555521, 405832, 336933, 570956, 30255, 557924, 553508	JAM|BrainLists|BrainLists.Cahoy|BrainLists.Cahoy.Definite|Cell type markers|Cell type marker enriched gene sets	Oligodendrocyte definite
brown	JAM:002984	Paravermis_localMarker(top200)_IN_Cerebellar Cortex__HBA	6.08181e-20	8.71006e-17	406540, 555285, 399483, 504044, 565782, 692297, 799267, 30349, 431731, 791915, 562517, 553508, 30255, 445495, 100537916, 563441, 321732, 570956, 558570, 30221, 557232, 792085, 393429, 369195	JAM|BrainRegionMarkers|BrainRegionMarkers.HBA|BrainRegionMarkers.HBA.localMarker(top200)|Brain region markers|Brain region marker enriched gene sets	Paravermis IN Cerebellar Cortex
brown	JAM:002857	gigantocellular group_localMarker(top200)_IN_Myelencephalon__HBA	1.68583e-19	2.36406e-16	558337, 557924, 406540, 792085, 799267, 558291, 406477, 335521, 793735, 563012, 567110, 387298, 431731, 557232, 326102, 570956, 564522, 415107, 100006090, 559332, 335888, 30138, 555285, 100537916, 393739, 445218, 321732	JAM|BrainRegionMarkers|BrainRegionMarkers.HBA|BrainRegionMarkers.HBA.localMarker(top200)|Brain region markers|Brain region marker enriched gene sets	gigantocellular group IN Myelencephalon
brown	JAM:003092	turquoise_upAging_oligo__Lu_Aging	9.99097e-19	1.37245e-15	100006090, 100000720, 566517, 558920, 557232, 83496, 563561, 563084, 30744, 399483, 323561, 567110, 321294, 791169, 798465, 572187, 405829, 335521, 558173, 793735, 449543, 327650, 100537916, 406713, 431731, 557798, 555285, 792085, 30697, 325288, 386792, 791145, 678607, 569053, 449775, 791448, 336933, 567064, 563012, 406780, 406779, 30255, 557924, 561159	JAM|BrainLists|BrainLists.Lu_Aging	upAging oligo
brown	JAM:003076	tan_noChangeAD_oligo_plasmaMembrane__Blalock_AD	4.85611e-14	5.02877e-11	557232, 334289, 558186, 100537916, 406713, 431731, 791145, 678607, 449775, 30221, 563441, 563012, 30255, 553508	JAM|BrainLists|BrainLists.Blalock_AD	noChangeAD oligo plasmaMembrane
brown	JAM:002916	Lateral hypothalamic area_localMarker(top200)_IN_Hypothalamus__HBA	6.74414e-13	6.05273e-10	334289, 326102, 393335, 570956, 436897, 100006090, 799267, 100537916, 791915, 557924, 323561, 555285, 566060, 321294, 553508, 399483, 325288, 492802, 564934	JAM|BrainRegionMarkers|BrainRegionMarkers.HBA|BrainRegionMarkers.HBA.localMarker(top200)|Brain region markers|Brain region marker enriched gene sets	Lateral hypothalamic area IN Hypothalamus
brown	JAM:002970	Oligodendrocyte__ABA	6.11822e-12	5.14779e-09	100006090, 562517, 798465, 558007, 100537916, 792085, 100001484, 325288, 791448, 386661, 557924, 406540, 553508	JAM|BrainLists|BrainLists.ABA|Cell type markers|Cell type marker enriched gene sets	Oligodendrocyte
brown	JAM:002759	black_WhiteMatter__HumanChimp	2.03159e-11	1.62796e-08	323561, 567110, 798465, 572187, 335521, 100537916, 325288, 386792, 553508	JAM|BrainLists|BrainLists.HumanChimp	WhiteMatter
brown	JAM:002911	lateral bank of gyrus_localMarker(top200)_IN_Parahippocampal Gyrus__HBA	3.14874e-09	2.01852e-06	567549, 555521, 791915, 570956, 562517, 553436, 445495, 334289, 436897, 572018, 563441, 393739, 30255, 553508, 386792	JAM|BrainRegionMarkers|BrainRegionMarkers.HBA|BrainRegionMarkers.HBA.localMarker(top200)|Brain region markers|Brain region marker enriched gene sets	lateral bank of gyrus IN Parahippocampal Gyrus
brown	JAM:003033	Reticular Nucleus of Thalamus_localMarker(top200)_IN_Ventral Thalamus__HBA	4.64116e-07	0.000220001	81540, 553594, 563806, 30364, 561007, 494082, 406540, 569375, 393429, 415193, 393410, 100003037, 568426, 324140, 559562	JAM|BrainRegionMarkers|BrainRegionMarkers.HBA|BrainRegionMarkers.HBA.localMarker(top200)|Brain region markers|Brain region marker enriched gene sets	Reticular Nucleus of Thalamus IN Ventral Thalamus
cyan	JAM:002873	green_M5_Mitochondria__HumanMeta	6.92257e-14	6.9547e-11	568666, 436644, 569861, 564111, 492719, 324467, 571044, 798970, 678517, 570672, 393664, 386701	JAM|BrainLists|BrainLists.HumanMeta	Mitochondria
cyan	JAM:002958	Neuron_probable__Cahoy	4.17007e-08	2.35875e-05	568666, 550397, 559576, 100000823, 436644, 569861, 492719, 445216, 619246, 100330669, 568927, 393133, 571044, 798970, 678517, 570672, 386701, 445236	JAM|BrainLists|BrainLists.Cahoy|BrainLists.Cahoy.Probable|Cell type markers|Cell type marker enriched gene sets	Neuron probable
cyan	JAM:002743	Autism_associated_module_M12__Voineagu	1.69377e-07	8.76998e-05	568666, 567403, 436644, 492719, 100331601, 386959, 324467, 568033	JAM|BrainLists|BrainLists.Voineagu	Autism associated module M12
cyan	JAM:003011	PresynapticCompartmentProteins_Morciano__MO	2.36262e-05	0.00768264	568033, 570672, 393664, 386701	JAM|BrainLists|BrainLists.MO|BrainLists.MO.Morciano	PresynapticCompartmentProteins Morciano
cyan	JAM:002509	6005_presynaptic_forebrain_pad_95__Palazzolo_and_Wang	4.90912e-05	0.0148846	492719, 570672, 393664, 619246	JAM|PWLists|PWLists.Palazzolo_and_Wang	presynaptic forebrain pad 95
cyan	JAM:002872	green_M10_GlutamatergicSynapticFunction__CTX	8.05667e-05	0.0232748	568666, 436644, 100330669, 324467, 571044, 570672, 386701	JAM|BrainLists|BrainLists.CTX	GlutamatergicSynapticFunction
darkgreen	JAM:002769	brown_downAD_mitochondrion__Blalock_AD	2.13969e-08	1.27455e-05	619247, 403052, 30751, 100333060, 796680, 321485, 386636, 406836	JAM|BrainLists|BrainLists.Blalock_AD	downAD mitochondrion
darkgreen	JAM:003028	red_M11_Neuron__HumanMeta	1.41627e-07	7.38995e-05	619247, 30751, 393885, 796680, 321485, 386636, 406836	JAM|BrainLists|BrainLists.HumanMeta|Cell type marker enriched gene sets	Neuron
darkgreen	JAM:002762	blue_Cortex__HumanChimp	1.76805e-06	0.000767803	403052, 30751, 767715, 321485, 386636, 406836, 100009637	JAM|BrainLists|BrainLists.HumanChimp|Brain region marker enriched gene sets	Cortex
darkgreen	JAM:002958	Neuron_probable__Cahoy	3.57997e-06	0.001401	378746, 100151368, 100144566, 563730, 403052, 555454, 30751, 100333060, 796680, 562521, 557957, 406836, 777704	JAM|BrainLists|BrainLists.Cahoy|BrainLists.Cahoy.Probable|Cell type markers|Cell type marker enriched gene sets	Neuron probable
darkgreen	JAM:003007	PostSynapticDensity_proteins__Bayes	8.19209e-06	0.00301321	619247, 378746, 563730, 555454, 30751, 556956, 100333060, 777744, 562521, 406836, 100009637, 572502	JAM|BrainLists|BrainLists.Bayes	PostSynapticDensity proteins
darkgreen	JAM:002875	greenyellow_downAD_ionAndCalciumTransport__Blalock_AD	0.000100434	0.0285244	559868, 378746, 767715, 386636	JAM|BrainLists|BrainLists.Blalock_AD	downAD ionAndCalciumTransport
darkgrey	JAM:001990	413404_KEGG_Ribosome,_eukaryotes__Kegg_NCBI_Biosystems	2.96396e-68	9.97535e-64	394027, 337010, 393686, 415229, 327089, 378961, 335539, 556556, 436760, 195819, 415159, 436759, 415168, 336719, 406565, 449547, 192297, 445028, 114420, 406686, 337007, 415169, 336687, 336764, 394166, 100000341, 394194, 337810, 405889, 641289, 336812, 192299, 677743	JAM|PWLists|PWLists.Kegg_NCBI_Biosystems	Ribosome, eukaryotes
darkgrey	JAM:002076	441_KEGG_Ribosome__Kegg_NCBI_Biosystems	2.96396e-68	9.97535e-64	394027, 337010, 393686, 415229, 327089, 378961, 335539, 556556, 436760, 195819, 415159, 436759, 415168, 336719, 406565, 449547, 192297, 445028, 114420, 406686, 337007, 415169, 336687, 336764, 394166, 100000341, 394194, 337810, 405889, 641289, 336812, 192299, 677743	JAM|PWLists|PWLists.Kegg_NCBI_Biosystems	Ribosome
darkgrey	JAM:000293	105976_REACTOME_Eukaryotic_Translation_Elongation__Reactome_NCBI_Biosystems	8.49587e-65	1.42966e-60	195822, 394027, 337010, 393686, 415229, 327089, 378961, 335539, 556556, 436760, 415159, 436759, 415168, 336719, 406565, 449547, 192297, 445028, 114420, 406686, 337007, 415169, 336687, 336764, 394166, 100000341, 394194, 337810, 405889, 641289, 336812, 192299	JAM|PWLists|PWLists.Reactome_NCBI_Biosystems	Eukaryotic Translation Elongation
darkgrey	JAM:000294	105977_REACTOME_Peptide_chain_elongation__Reactome_NCBI_Biosystems	2.7421e-63	2.63676e-59	394027, 337010, 393686, 415229, 327089, 378961, 335539, 556556, 436760, 415159, 436759, 415168, 336719, 406565, 449547, 192297, 445028, 114420, 406686, 337007, 415169, 336687, 336764, 394166, 100000341, 394194, 337810, 405889, 641289, 336812, 192299	JAM|PWLists|PWLists.Reactome_NCBI_Biosystems	Peptide chain elongation
darkgrey	JAM:000295	105978_REACTOME_Eukaryotic_Translation_Termination__Reactome_NCBI_Biosystems	2.7421e-63	2.63676e-59	394027, 337010, 393686, 415229, 327089, 378961, 335539, 556556, 436760, 415159, 436759, 415168, 336719, 406565, 449547, 192297, 445028, 114420, 406686, 337007, 415169, 336687, 336764, 394166, 100000341, 394194, 337810, 405889, 641289, 336812, 192299	JAM|PWLists|PWLists.Reactome_NCBI_Biosystems	Eukaryotic Translation Termination
darkgrey	JAM:001708	198853_WikiPathways_Cytoplasmic_Ribosomal_Proteins__Wiki_Pathways_NCBI_Biosystems	2.7421e-63	2.63676e-59	394027, 337010, 393686, 415229, 327089, 378961, 335539, 556556, 436760, 415159, 436759, 415168, 336719, 406565, 449547, 192297, 445028, 114420, 406686, 337007, 415169, 336687, 336764, 394166, 100000341, 394194, 337810, 405889, 641289, 336812, 192299	JAM|PWLists|PWLists.Wiki_Pathways_NCBI_Biosystems	Cytoplasmic Ribosomal Proteins
darkgrey	JAM:000286	105968_REACTOME_Formation_of_a_pool_of_free_40S_subunits__Reactome_NCBI_Biosystems	2.392e-62	1.61008e-58	394027, 337010, 393686, 415229, 327089, 378961, 335539, 556556, 436760, 415159, 436759, 415168, 336719, 406565, 449547, 192297, 445028, 114420, 406686, 337007, 415169, 336687, 336764, 394166, 100000341, 394194, 337810, 405889, 641289, 336812, 192299	JAM|PWLists|PWLists.Reactome_NCBI_Biosystems	Formation of a pool of free 40S subunits
darkgrey	JAM:000371	106077_REACTOME_Viral_mRNA_Translation__Reactome_NCBI_Biosystems	2.392e-62	1.61008e-58	394027, 337010, 393686, 415229, 327089, 378961, 335539, 556556, 436760, 415159, 436759, 415168, 336719, 406565, 449547, 192297, 445028, 114420, 406686, 337007, 415169, 336687, 336764, 394166, 100000341, 394194, 337810, 405889, 641289, 336812, 192299	JAM|PWLists|PWLists.Reactome_NCBI_Biosystems	Viral mRNA Translation
darkgrey	JAM:001889	366242_REACTOME_Nonsense_Mediated_Decay_Independent_of_the_Exon_Junction_Complex__Reactome_NCBI_Biosystems	2.392e-62	1.61008e-58	394027, 337010, 393686, 415229, 327089, 378961, 335539, 556556, 436760, 415159, 436759, 415168, 336719, 406565, 449547, 192297, 445028, 114420, 406686, 337007, 415169, 336687, 336764, 394166, 100000341, 394194, 337810, 405889, 641289, 336812, 192299	JAM|PWLists|PWLists.Reactome_NCBI_Biosystems	Nonsense Mediated Decay Independent of the Exon Junction Complex
darkgrey	JAM:000291	105973_REACTOME_GTP_hydrolysis_and_joining_of_the_60S_ribosomal_subunit__Reactome_NCBI_Biosystems	1.71697e-61	9.63093e-58	394027, 337010, 393686, 415229, 327089, 378961, 335539, 556556, 436760, 415159, 436759, 415168, 336719, 406565, 449547, 192297, 445028, 114420, 406686, 337007, 415169, 336687, 336764, 394166, 100000341, 394194, 337810, 405889, 641289, 336812, 192299	JAM|PWLists|PWLists.Reactome_NCBI_Biosystems	GTP hydrolysis and joining of the 60S ribosomal subunit
darkgrey	JAM:001366	160955_REACTOME_L13a-mediated_translational_silencing_of_Ceruloplasmin_expression__Reactome_NCBI_Biosystems	1.71697e-61	9.63093e-58	394027, 337010, 393686, 415229, 327089, 378961, 335539, 556556, 436760, 415159, 436759, 415168, 336719, 406565, 449547, 192297, 445028, 114420, 406686, 337007, 415169, 336687, 336764, 394166, 100000341, 394194, 337810, 405889, 641289, 336812, 192299	JAM|PWLists|PWLists.Reactome_NCBI_Biosystems	L13a-mediated translational silencing of Ceruloplasmin expression
darkgrey	JAM:000284	105966_REACTOME_Eukaryotic_Translation_Initiation__Reactome_NCBI_Biosystems	1.05556e-60	5.46545e-57	394027, 337010, 393686, 415229, 327089, 378961, 335539, 556556, 436760, 415159, 436759, 415168, 336719, 406565, 449547, 192297, 445028, 114420, 406686, 337007, 415169, 336687, 336764, 394166, 100000341, 394194, 337810, 405889, 641289, 336812, 192299	JAM|PWLists|PWLists.Reactome_NCBI_Biosystems	Eukaryotic Translation Initiation
darkgrey	JAM:001887	366240_REACTOME_Nonsense-Mediated_Decay__Reactome_NCBI_Biosystems	5.71265e-60	2.7466e-56	394027, 337010, 393686, 415229, 327089, 378961, 335539, 556556, 436760, 415159, 436759, 415168, 336719, 406565, 449547, 192297, 445028, 114420, 406686, 337007, 415169, 336687, 336764, 394166, 100000341, 394194, 337810, 405889, 641289, 336812, 192299	JAM|PWLists|PWLists.Reactome_NCBI_Biosystems	Nonsense-Mediated Decay
darkgrey	JAM:002321	530746_REACTOME_SRP-dependent_cotranslational_protein_targeting_to_membrane__Reactome_NCBI_Biosystems	2.77639e-59	1.24588e-55	394027, 337010, 393686, 415229, 327089, 378961, 335539, 556556, 436760, 415159, 436759, 415168, 336719, 406565, 449547, 192297, 445028, 114420, 406686, 337007, 415169, 336687, 336764, 394166, 100000341, 394194, 337810, 405889, 641289, 336812, 192299	JAM|PWLists|PWLists.Reactome_NCBI_Biosystems	SRP-dependent cotranslational protein targeting to membrane
darkgrey	JAM:000283	105965_REACTOME_Translation__Reactome_NCBI_Biosystems	2.97475e-59	1.25146e-55	195822, 394027, 337010, 393686, 415229, 327089, 378961, 335539, 556556, 436760, 415159, 436759, 415168, 336719, 406565, 449547, 192297, 445028, 114420, 406686, 337007, 415169, 336687, 336764, 394166, 100000341, 394194, 337810, 405889, 641289, 336812, 192299	JAM|PWLists|PWLists.Reactome_NCBI_Biosystems	Translation
darkgrey	JAM:000368	106074_REACTOME_Influenza_Viral_RNA_Transcription_and_Replication__Reactome_NCBI_Biosystems	6.83749e-57	2.70728e-53	394027, 337010, 393686, 415229, 327089, 378961, 335539, 556556, 436760, 415159, 436759, 415168, 336719, 406565, 449547, 192297, 445028, 114420, 406686, 337007, 415169, 336687, 336764, 394166, 100000341, 394194, 337810, 405889, 641289, 336812, 192299	JAM|PWLists|PWLists.Reactome_NCBI_Biosystems	Influenza Viral RNA Transcription and Replication
darkgrey	JAM:000365	106068_REACTOME_Influenza_Life_Cycle__Reactome_NCBI_Biosystems	1.06915e-51	3.99809e-48	394027, 337010, 393686, 415229, 327089, 378961, 335539, 556556, 436760, 415159, 436759, 415168, 336719, 406565, 449547, 192297, 445028, 114420, 406686, 337007, 415169, 336687, 336764, 394166, 100000341, 394194, 337810, 405889, 641289, 336812, 192299	JAM|PWLists|PWLists.Reactome_NCBI_Biosystems	Influenza Life Cycle
darkgrey	JAM:000364	106067_REACTOME_Influenza_Infection__Reactome_NCBI_Biosystems	2.38753e-51	8.45827e-48	394027, 337010, 393686, 415229, 327089, 378961, 335539, 556556, 436760, 415159, 436759, 415168, 336719, 406565, 449547, 192297, 445028, 114420, 406686, 337007, 415169, 336687, 336764, 394166, 100000341, 394194, 337810, 405889, 641289, 336812, 192299	JAM|PWLists|PWLists.Reactome_NCBI_Biosystems	Influenza Infection
darkgrey	JAM:003037	salmon_M12_Ribosome__HumanMeta	1.89474e-48	6.37686e-45	406275, 568182, 415229, 327089, 378961, 336812, 192299, 436760, 195819, 415168, 337010, 393686, 336719, 406686, 337007, 415169, 336687, 336764, 406565, 394166, 100000341, 394194, 405889, 445028, 114420, 641289	JAM|BrainLists|BrainLists.HumanMeta	Ribosome
darkgrey	JAM:000477	106230_REACTOME_Metabolism_of_proteins__Reactome_NCBI_Biosystems	8.5125e-47	2.7285e-43	195822, 394027, 568182, 337010, 393686, 415229, 327089, 378961, 335539, 556556, 436760, 415159, 436759, 415168, 336719, 406565, 449547, 192297, 445028, 114420, 406686, 337007, 415169, 336687, 336764, 394166, 100000341, 394194, 337810, 405889, 641289, 336812, 192299, 100000559	JAM|PWLists|PWLists.Reactome_NCBI_Biosystems	Metabolism of proteins
darkgrey	JAM:000262	105937_REACTOME_Gene_Expression__Reactome_NCBI_Biosystems	1.82212e-35	4.71726e-32	195822, 394027, 337010, 393686, 415229, 327089, 378961, 335539, 556556, 436760, 415159, 436759, 415168, 336719, 406565, 449547, 192297, 445028, 114420, 406686, 337007, 415169, 336687, 336764, 394166, 100000341, 394194, 337810, 405889, 641289, 336812, 192299, 286774	JAM|PWLists|PWLists.Reactome_NCBI_Biosystems	Gene Expression
darkgrey	JAM:002339	530764_REACTOME_Disease__Reactome_NCBI_Biosystems	1.87849e-34	4.68307e-31	394027, 337010, 393686, 415229, 327089, 378961, 335539, 556556, 436760, 415159, 436759, 415168, 336719, 406565, 449547, 192297, 445028, 114420, 406686, 337007, 415169, 336687, 336764, 394166, 100000341, 394194, 337810, 405889, 641289, 336812, 192299	JAM|PWLists|PWLists.Reactome_NCBI_Biosystems	Disease
darkgrey	JAM:000287	105969_REACTOME_Formation_of_the_ternary_complex,_and_subsequently,_the_43S_complex__Reactome_NCBI_Biosystems	1.10049e-31	2.55432e-28	394027, 406565, 449547, 192297, 445028, 114420, 406686, 337007, 415169, 336687, 336764, 394166, 100000341, 394194, 337810, 405889	JAM|PWLists|PWLists.Reactome_NCBI_Biosystems	Formation of the ternary complex, and subsequently, the 43S complex
darkgrey	JAM:000289	105971_REACTOME_Translation_initiation_complex_formation__Reactome_NCBI_Biosystems	9.83522e-31	2.06881e-27	394027, 406565, 449547, 192297, 445028, 114420, 406686, 337007, 415169, 336687, 336764, 394166, 100000341, 394194, 337810, 405889	JAM|PWLists|PWLists.Reactome_NCBI_Biosystems	Translation initiation complex formation
darkgrey	JAM:000290	105972_REACTOME_Ribosomal_scanning_and_start_codon_recognition__Reactome_NCBI_Biosystems	9.83522e-31	2.06881e-27	394027, 406565, 449547, 192297, 445028, 114420, 406686, 337007, 415169, 336687, 336764, 394166, 100000341, 394194, 337810, 405889	JAM|PWLists|PWLists.Reactome_NCBI_Biosystems	Ribosomal scanning and start codon recognition
darkgrey	JAM:000288	105970_REACTOME_Activation_of_the_mRNA_upon_binding_of_the_cap-binding_complex_and_eIFs,_and_subsequent_binding_to_43S__Reactome_NCBI_Biosystems	6.18544e-30	1.22455e-26	394027, 406565, 449547, 192297, 445028, 114420, 406686, 337007, 415169, 336687, 336764, 394166, 100000341, 394194, 337810, 405889	JAM|PWLists|PWLists.Reactome_NCBI_Biosystems	Activation of the mRNA upon binding of the cap-binding complex and eIFs, and subsequent binding to 43S
darkgrey	JAM:003100	upWithABeta_MGactivation_GSE772__MicroglialMarkers	2.14861e-25	3.80593e-22	568182, 327089, 378961, 336812, 335539, 556556, 192299, 436760, 415159, 337010, 393686, 336719, 337007, 336764, 100000341, 394194, 337810, 405889, 449547, 192297, 445028, 641289	JAM|BrainLists|BrainLists.MicroglialMarkers|BrainLists.MicroglialMarkers.GSE772|Cell type markers|Cell type marker enriched gene sets	upWithABeta MGactivation GSE772
darkgrey	JAM:002942	midnightblue_M2_Ribosome__CTX	2.03994e-16	2.49655e-13	192299, 415159, 336719, 406686, 394166, 394194, 405889, 192297	JAM|BrainLists|BrainLists.CTX	Ribosome
darkgrey	JAM:002515	6011_postsynaptic_density_pad_1054__Palazzolo_and_Wang	2.99944e-16	3.60527e-13	195822, 394027, 337010, 393686, 415229, 327089, 378961, 335539, 436759, 336719, 406565, 449547, 192297, 445028, 114420, 337007, 415169, 336687, 394166, 337810, 641289, 336812, 677743	JAM|PWLists|PWLists.Palazzolo_and_Wang	postsynaptic density pad 1054
darkgrey	JAM:002516	6012_postsynaptic_proteomics_pad_1097__Palazzolo_and_Wang	6.0279e-16	7.11832e-13	195822, 394027, 337010, 393686, 415229, 327089, 378961, 335539, 436759, 336719, 406565, 449547, 192297, 445028, 114420, 337007, 415169, 336687, 394166, 337810, 641289, 336812, 677743	JAM|PWLists|PWLists.Palazzolo_and_Wang	postsynaptic proteomics pad 1097
darkgrey	JAM:003031	RedBloodCell__Kabanova	3.44113e-15	3.79715e-12	568182, 415229, 327089, 556556, 195819, 415159, 436759, 415168, 337010, 393686, 336719, 406686, 337007, 415169, 336687, 336764, 394194, 405889, 449547, 192297, 445028, 114420	JAM|BloodAtlases|BloodAtlases.Kabanova|Cell type markers|Cell type marker enriched gene sets	RedBloodCell
darkgrey	JAM:002734	Annotated_genes_bound_by_RNA_polymerase_II_(Table_S2)__Lee	1.44678e-14	1.52163e-11	777730, 195822, 406275, 568182, 286774, 415229, 327089, 378961, 336812, 335539, 556556, 192299, 436760, 195819, 415159, 436759, 415168, 337010, 393686, 336719, 406686, 337007, 415169, 336687, 336764, 406565, 394166, 100000341, 394194, 337810, 677743, 405889, 449547, 192297, 445028, 114420, 394027, 751649, 447933	JAM|StemCellLists|StemCellLists.Lee	Annotated genes bound by RNA polymerase II
darkgrey	JAM:001800	22556411_tanese_interactome_cytoplasm_329__PMID_22556411_Culver_2012	1.15608e-11	9.48987e-09	337010, 415229, 335539, 556556, 436760, 415168, 336719, 445028, 114420, 336687, 394166, 100000341, 336812	JAM|PWLists|PWLists.PMID_22556411_Culver_2012	tanese interactome cytoplasm 329
darkgrey	JAM:003080	TimeOfBloodDraw_genesCorrelatedAcrossIndividuals__Whitney	1.38595e-11	1.12397e-08	415229, 335539, 195819, 337007, 337810, 449547	JAM|BloodAtlases|BloodAtlases.Whitney	TimeOfBloodDraw genesCorrelatedAcrossIndividuals
darkgrey	JAM:003038	salmon_M12_Ribosome__MouseMeta	5.53324e-08	3.05285e-05	415159, 337010, 393686, 406686, 336764, 192297, 751649	JAM|BrainLists|BrainLists.MouseMeta	Ribosome
darkgrey	JAM:003023	Recycling_endosome_TGN_Foster__MO	1.07672e-07	5.71507e-05	415229, 327089, 436760, 406686, 336687, 100000341, 337810	JAM|BrainLists|BrainLists.MO|BrainLists.MO.Foster	Recycling endosome TGN Foster
darkorange	JAM:002767	blue_M2_Oligodendrocytes__HumanMeta	3.20008e-06	0.00129759	393425, 100037388, 100002928, 368360, 445472, 558045, 751756, 561670, 266757	JAM|BrainLists|BrainLists.HumanMeta|Cell type marker enriched gene sets	Oligodendrocytes
darkorange	JAM:003091	turquoise_M9_Oligodendrocyte__CTX	0.000183564	0.0473406	393425, 100037388, 100002928, 368360, 445472, 266749, 751756, 561670	JAM|BrainLists|BrainLists.CTX|Cell type marker enriched gene sets	Oligodendrocyte
darkred	JAM:002766	blue_M16_Neuron__CTX	1.38688e-05	0.0048369	568926, 100006516, 445478, 567861, 641570, 561131, 393536, 402992, 565315, 557907	JAM|BrainLists|BrainLists.CTX|Cell type marker enriched gene sets	Neuron
darkturquoise	JAM:002838	DownWithAlzheimers_Liang__ADvsCT_inCA1	5.20676e-05	0.0157163	406730, 558193, 406408, 445046, 393938, 65226, 393323, 100321249, 492409, 678551	JAM|BrainLists|BrainLists.ADvsCT_inCA1	DownWithAlzheimers Liang
green	JAM:003089	turquoise_M14_Nucleus__HumanMeta	2.21283e-08	1.30656e-05	100003744, 566044, 100000135, 393131, 327404, 450065, 791201, 553505, 570225, 436938, 569113, 445483, 30678, 432387, 571753, 335032, 569100, 393149, 100330644, 797132, 553345, 561138, 562846, 406682	JAM|BrainLists|BrainLists.HumanMeta	Nucleus
greenyellow	JAM:002993	pink_M10_Microglia(Type1)__HumanMeta	5.05471e-40	1.47929e-36	368620, 337376, 394132, 405764, 553548, 58113, 393551, 336613, 796938, 406339, 791518, 559103, 436895, 557797, 565345, 562022, 246226, 415151, 791890, 566764, 571922, 641560, 792084, 445376, 555812, 335158	JAM|BrainLists|BrainLists.HumanMeta|Cell type marker enriched gene sets	Microglia(Type1)
greenyellow	JAM:003060	Substantia Nigra, pars reticulata_localMarker(top200)_IN_Mesencephalon__HBA	2.15471e-30	4.39502e-27	566764, 406339, 100003547, 336073, 58113, 393607, 796938, 564589, 100537036, 557797, 337376, 556894, 100000085, 565345, 394132, 559103, 553548, 403125, 393386, 405764, 768164, 571922, 791518	JAM|BrainRegionMarkers|BrainRegionMarkers.HBA|BrainRegionMarkers.HBA.localMarker(top200)|Brain region markers|Brain region marker enriched gene sets	Substantia Nigra, pars reticulata IN Mesencephalon
greenyellow	JAM:003059	Substantia Nigra, pars reticulata_localMarker(FC>2)_IN_Mesencephalon__HBA	2.69365e-21	4.12074e-18	565345, 553548, 406339, 394132, 556894, 58113, 566764, 336073, 393607, 393386, 100000085, 557797, 796938, 100003547, 337376	JAM|BrainRegionMarkers|BrainRegionMarkers.HBA|BrainRegionMarkers.HBA.localMarker(FC>2)|Brain region markers|Brain region marker enriched gene sets	Substantia Nigra, pars reticulata IN Mesencephalon
greenyellow	JAM:002912	Lateral group of Nuclei, Dorsal Division_localMarker(top200)_IN_Dorthal Thalamus__HBA	1.72279e-18	2.31925e-15	562473, 641560, 393386, 565345, 553548, 58113, 100003547, 368620, 406339, 100000085, 337376, 556894, 405764, 557797, 403125, 393607, 791890	JAM|BrainRegionMarkers|BrainRegionMarkers.HBA|BrainRegionMarkers.HBA.localMarker(top200)|Brain region markers|Brain region marker enriched gene sets	Lateral group of Nuclei, Dorsal Division IN Dorthal Thalamus
greenyellow	JAM:003017	purple_M4_Microglia(Type1)__CTX	6.04581e-14	6.1659e-11	394132, 553548, 58113, 393386, 436895, 557797, 791890, 571922, 555812	JAM|BrainLists|BrainLists.CTX|Cell type marker enriched gene sets	Microglia(Type1)
greenyellow	JAM:001606	193096_KEGG_Osteoclast_differentiation__Kegg_NCBI_Biosystems	3.90499e-13	3.63963e-10	568653, 393551, 393386, 100001836, 336073, 562473, 403014, 406598, 561747, 30117, 405769, 405764, 378966	JAM|PWLists|PWLists.Kegg_NCBI_Biosystems	Osteoclast differentiation
greenyellow	JAM:002256	494_KEGG_Leukocyte_transendothelial_migration__Kegg_NCBI_Biosystems	2.0695e-11	1.63882e-08	393551, 393386, 557797, 337179, 562473, 403014, 406598, 561747, 415151, 378966	JAM|PWLists|PWLists.Kegg_NCBI_Biosystems	Leukocyte transendothelial migration
greenyellow	JAM:003066	Supraoptic Nucleus_localMarker(FC>2)_IN_Hypothalamus__HBA	2.74687e-11	2.14994e-08	792084, 445059, 100537036, 493633, 561747, 368704, 58113, 100000959, 403125, 566764, 566846, 393386, 100000085, 100003547, 100135755, 445376	JAM|BrainRegionMarkers|BrainRegionMarkers.HBA|BrainRegionMarkers.HBA.localMarker(FC>2)|Brain region markers|Brain region marker enriched gene sets	Supraoptic Nucleus IN Hypothalamus
greenyellow	JAM:002843	Eotaxin / CCL11__ImmunePathway	4.95484e-11	3.74736e-08	568653, 393551, 393386, 559103, 565345, 378966, 562473, 406598, 415151, 335158	JAM|ImmunePathways	Eotaxin / CCL11
greenyellow	JAM:001341	153859_KEGG_Phagosome__Kegg_NCBI_Biosystems	6.88463e-10	4.77744e-07	393551, 393386, 557797, 100001836, 100286774, 562473, 403014, 403125, 378966	JAM|PWLists|PWLists.Kegg_NCBI_Biosystems	Phagosome
greenyellow	JAM:002851	frontal part, inferior bank of gyrus_localMarker(top200)_IN_Cingulate Gyrus__HBA	8.46382e-10	5.69708e-07	393244, 641560, 403125, 768164, 393386, 566764, 562022, 557797, 405764, 565345	JAM|BrainRegionMarkers|BrainRegionMarkers.HBA|BrainRegionMarkers.HBA.localMarker(top200)|Brain region markers|Brain region marker enriched gene sets	frontal part, inferior bank of gyrus IN Cingulate Gyrus
greenyellow	JAM:000767	106590_KEGG_Fc_gamma_R-mediated_phagocytosis__Kegg_NCBI_Biosystems	2.1046e-09	1.36214e-06	559103, 406598, 561747, 415151, 405769, 335158, 335474, 566764, 378966	JAM|PWLists|PWLists.Kegg_NCBI_Biosystems	Fc gamma R-mediated phagocytosis
greenyellow	JAM:002976	overexpressed_in_multipotent_primary_hematopoietic_SCs_(CD133+)__Cui	3.35071e-09	2.12773e-06	564589, 405764, 58113, 100134935, 393551, 336613, 100135755, 436895, 557797, 337179, 565345, 562473, 562022, 100037387, 561747, 378969, 566846, 768164, 571922, 30117, 556894, 403125, 570302	JAM|StemCellLists|StemCellLists.Cui|Cell type markers|Cell type marker enriched gene sets	overexpressed in multipotent primary hematopoietic SCs (CD133+)
greenyellow	JAM:002959	Neutrophils_genesCorrelatedAcrossIndividuals__Whitney	9.84479e-09	6.07948e-06	100134935, 100537036, 100135755, 436895, 571922, 405769	JAM|BloodAtlases|BloodAtlases.Whitney	Neutrophils genesCorrelatedAcrossIndividuals
greenyellow	JAM:002255	493_KEGG_Fc_epsilon_RI_signaling_pathway__Kegg_NCBI_Biosystems	2.43222e-08	1.42361e-05	568653, 559103, 336073, 406598, 561747, 415151, 405769	JAM|PWLists|PWLists.Kegg_NCBI_Biosystems	Fc epsilon RI signaling pathway
greenyellow	JAM:003067	Supraoptic Nucleus_localMarker(top200)_IN_Hypothalamus__HBA	7.63009e-08	4.14185e-05	566764, 100000959, 100537036, 403125, 100000085, 445059, 58113, 100003547, 566846	JAM|BrainRegionMarkers|BrainRegionMarkers.HBA|BrainRegionMarkers.HBA.localMarker(top200)|Brain region markers|Brain region marker enriched gene sets	Supraoptic Nucleus IN Hypothalamus
greenyellow	JAM:003095	upInFrontalCortex__EarlyAD	7.63009e-08	4.14185e-05	337376, 100000085, 58113, 336613, 796938, 559103, 557797, 792084, 403125	JAM|BrainLists|BrainLists.EarlyAD	upInFrontalCortex
greenyellow	JAM:003031	RedBloodCell__Kabanova	1.94331e-07	9.83504e-05	337376, 394132, 335474, 100000959, 100134935, 393551, 100537036, 796938, 100135755, 557797, 336073, 493633, 562473, 403014, 791890, 571922, 30766, 555812, 335158	JAM|BloodAtlases|BloodAtlases.Kabanova|Cell type markers|Cell type marker enriched gene sets	RedBloodCell
greenyellow	JAM:002254	492_KEGG_B_cell_receptor_signaling_pathway__Kegg_NCBI_Biosystems	2.40566e-07	0.000117906	568653, 559103, 406598, 561747, 415151, 405769, 405764	JAM|PWLists|PWLists.Kegg_NCBI_Biosystems	B cell receptor signaling pathway
greenyellow	JAM:001759	198909_WikiPathways_B_Cell_Receptor_Signaling_Pathway__Wiki_Pathways_NCBI_Biosystems	4.51524e-07	0.00021555	568653, 559103, 336073, 406598, 561747, 405769, 335158, 335474, 405764	JAM|PWLists|PWLists.Wiki_Pathways_NCBI_Biosystems	B Cell Receptor Signaling Pathway
grey60	JAM:002958	Neuron_probable__Cahoy	5.44881e-12	4.6426e-09	100001980, 100333933, 404209, 100005268, 564081, 100536057, 561525, 553402, 562048, 494064, 560568, 100536963, 100334314, 393503, 562188, 559505, 100004342, 553417, 798575, 557645, 553510, 550345, 568618	JAM|BrainLists|BrainLists.Cahoy|BrainLists.Cahoy.Probable|Cell type markers|Cell type marker enriched gene sets	Neuron probable
grey60	JAM:001801	22578497_synaptic_transcriptome_2338__PMID_22578497_Cajigas_2012	4.06659e-06	0.00158223	564081, 100536057, 553402, 563297, 560568, 559032, 557645, 100333933, 100331649, 557494, 100001980, 431767, 553417, 568618, 550345, 100536963, 100334314, 100004342, 393503	JAM|PWLists|PWLists.PMID_22578497_Cajigas_2012	synaptic transcriptome 2338
grey60	JAM:002764	blue_downAging_mitochondria_synapse__Lu_Aging	2.73146e-05	0.00871363	564081, 569898, 561525, 798356, 553402, 563297, 559032, 553417	JAM|BrainLists|BrainLists.Lu_Aging	downAging mitochondria synapse
grey60	JAM:002762	blue_Cortex__HumanChimp	2.86435e-05	0.00900946	431767, 564081, 553402, 563297, 324587, 559032, 406837	JAM|BrainLists|BrainLists.HumanChimp|Brain region marker enriched gene sets	Cortex
grey60	JAM:002517	6013_synapse_textbook_pad_138__Palazzolo_and_Wang	3.95441e-05	0.0121503	563297, 559032, 100147967, 569898, 562345	JAM|PWLists|PWLists.Palazzolo_and_Wang	synapse textbook pad 138
grey60	JAM:002743	Autism_associated_module_M12__Voineagu	5.85959e-05	0.017452	100333933, 553402, 494064, 100536963, 406837, 568618	JAM|BrainLists|BrainLists.Voineagu	Autism associated module M12
grey60	JAM:002957	Neuron_definite__Cahoy	0.000112205	0.0313386	561525, 553402, 100536963, 559505, 798575, 568618	JAM|BrainLists|BrainLists.Cahoy|BrainLists.Cahoy.Definite|Cell type markers|Cell type marker enriched gene sets	Neuron definite
lightcyan	JAM:002766	blue_M16_Neuron__CTX	7.88745e-06	0.00293322	402944, 567886, 436975, 414331, 751626, 445153, 767696, 252845, 544655, 326058, 553981, 799528, 334440, 325037	JAM|BrainLists|BrainLists.CTX|Cell type marker enriched gene sets	Neuron
lightcyan	JAM:002734	Annotated_genes_bound_by_RNA_polymerase_II_(Table_S2)__Lee	1.57599e-05	0.00544008	792614, 792097, 559355, 559340, 567886, 436975, 414331, 570455, 799650, 751626, 327322, 553792, 792268, 58141, 792865, 100006888, 445153, 327040, 561238, 436871, 767696, 30644, 550370, 402802, 550275, 100093706, 100144552, 368909, 326058, 327268, 352923, 678623, 447867, 368418, 553981, 555271, 564866, 557981	JAM|StemCellLists|StemCellLists.Lee	Annotated genes bound by RNA polymerase II
lightcyan	JAM:003116	yellow_M18__CTX	3.97121e-05	0.0121503	402944, 569532, 567886, 436975, 414331, 30644, 544655, 393839, 447867, 368418, 325037	JAM|BrainLists|BrainLists.CTX	M18
lightcyan	JAM:003089	turquoise_M14_Nucleus__HumanMeta	0.000186205	0.0478383	114452, 553792, 792268, 767696, 252845, 100144552, 393839, 553981, 405848, 564866	JAM|BrainLists|BrainLists.HumanMeta	Nucleus
lightgreen	JAM:002769	brown_downAD_mitochondrion__Blalock_AD	5.14966e-09	3.23952e-06	393622, 324822, 557491, 415235, 493605, 574421, 100003431, 368883, 571340	JAM|BrainLists|BrainLists.Blalock_AD	downAD mitochondrion
lightgreen	JAM:003028	red_M11_Neuron__HumanMeta	5.69353e-07	0.000266137	324822, 393940, 553702, 394092, 326864, 368883, 571340	JAM|BrainLists|BrainLists.HumanMeta|Cell type marker enriched gene sets	Neuron
lightgreen	JAM:003090	turquoise_M14_Nucleus__MouseMeta	2.03963e-06	0.000868922	393622, 324822, 404610, 554143, 568332, 493605, 368883, 100002155, 571340	JAM|BrainLists|BrainLists.MouseMeta	Nucleus
lightgreen	JAM:002766	blue_M16_Neuron__CTX	3.39095e-06	0.00135058	436922, 393940, 557491, 415235, 553702, 572542, 493605, 394092, 100003431, 100002155, 571340	JAM|BrainLists|BrainLists.CTX|Cell type marker enriched gene sets	Neuron
lightgreen	JAM:002836	DownWithAlzheimers_Blalock__ADvsCT_inCA1	1.23278e-05	0.00432184	436922, 393940, 557491, 415235, 336088, 436692, 572542, 568332, 493605, 574421, 503532, 368883, 100002155	JAM|BrainLists|BrainLists.ADvsCT_inCA1	DownWithAlzheimers Blalock
lightyellow	JAM:000852	132956_KEGG_Metabolic_pathways__Kegg_NCBI_Biosystems	6.84538e-05	0.0200335	678540, 450084, 436754, 394190, 386951, 557834, 394188, 64815, 321218, 393448, 793926, 550550, 334161, 560682	JAM|PWLists|PWLists.Kegg_NCBI_Biosystems	Metabolic pathways
magenta	JAM:001631	198771_WikiPathways_DNA_Replication__Wiki_Pathways_NCBI_Biosystems	0.00011688	0.0321114	566409, 406462, 30440, 259256, 445385	JAM|PWLists|PWLists.Wiki_Pathways_NCBI_Biosystems	DNA Replication
magenta	JAM:002079	444_KEGG_DNA_replication__Kegg_NCBI_Biosystems	0.00011688	0.0321114	566409, 30440, 259256, 445385, 393774	JAM|PWLists|PWLists.Kegg_NCBI_Biosystems	DNA replication
magenta	JAM:002766	blue_M16_Neuron__CTX	0.000151372	0.0398007	335429, 100005158, 565921, 557646, 447857, 678613, 140427, 100037324, 563573, 567494, 317747, 30740, 406767, 324053, 393708, 393897	JAM|BrainLists|BrainLists.CTX|Cell type marker enriched gene sets	Neuron
midnightblue	JAM:002958	Neuron_probable__Cahoy	2.52787e-10	1.79109e-07	394138, 58118, 797322, 100002015, 562504, 553756, 497642, 792949, 393719, 565609, 793299, 570393, 541540, 559634, 564465, 572074, 563377, 777666, 555134, 567605, 558290	JAM|BrainLists|BrainLists.Cahoy|BrainLists.Cahoy.Probable|Cell type markers|Cell type marker enriched gene sets	Neuron probable
midnightblue	JAM:001801	22578497_synaptic_transcriptome_2338__PMID_22578497_Cajigas_2012	5.10591e-07	0.000240338	394138, 58118, 553756, 497642, 565609, 30214, 562853, 564465, 559447, 541540, 393719, 492774, 563377, 559634, 562504, 570393, 793299, 562437, 58038, 368405	JAM|PWLists|PWLists.PMID_22578497_Cajigas_2012	synaptic transcriptome 2338
midnightblue	JAM:002838	DownWithAlzheimers_Liang__ADvsCT_inCA1	3.53025e-06	0.00138962	394138, 797322, 58025, 553756, 436689, 570393, 541540, 337070, 777666, 327067, 407707, 562437	JAM|BrainLists|BrainLists.ADvsCT_inCA1	DownWithAlzheimers Liang
midnightblue	JAM:002957	Neuron_definite__Cahoy	8.56123e-06	0.00311495	797322, 553756, 565609, 541540, 777666, 555134, 558290	JAM|BrainLists|BrainLists.Cahoy|BrainLists.Cahoy.Definite|Cell type markers|Cell type marker enriched gene sets	Neuron definite
midnightblue	JAM:002516	6012_postsynaptic_proteomics_pad_1097__Palazzolo_and_Wang	0.000174632	0.0452102	327067, 553756, 562853, 559447, 393719, 563377, 559634, 562504, 793299, 334270, 58038	JAM|PWLists|PWLists.Palazzolo_and_Wang	postsynaptic proteomics pad 1097
orange	JAM:002818	cyan_M4_Mitochondria__MouseMeta	1.92235e-05	0.00650229	556597, 393782, 324088, 436816, 436738	JAM|BrainLists|BrainLists.MouseMeta	Mitochondria
purple	JAM:002838	DownWithAlzheimers_Liang__ADvsCT_inCA1	1.85963e-08	1.11762e-05	559403, 493602, 393211, 323266, 393694, 368213, 447874, 100150304, 768192, 492362, 446213, 406728, 406405, 445221, 406656, 325712, 553718, 393272, 449945, 450081, 393278, 393644	JAM|BrainLists|BrainLists.ADvsCT_inCA1	DownWithAlzheimers Liang
purple	JAM:002769	brown_downAD_mitochondrion__Blalock_AD	5.98233e-07	0.000277708	334389, 368852, 100150304, 559054, 406405, 325712, 572518, 550289, 796803, 777731, 406786	JAM|BrainLists|BrainLists.Blalock_AD	downAD mitochondrion
purple	JAM:003016	purple_downAD_synapticTransmission__Blalock_AD	2.13094e-05	0.00707001	619257, 30608, 100150304, 768192, 406405	JAM|BrainLists|BrainLists.Blalock_AD	downAD synapticTransmission
purple	JAM:002836	DownWithAlzheimers_Blalock__ADvsCT_inCA1	2.66541e-05	0.00858427	554151, 405897, 335751, 797595, 393321, 30608, 449663, 100150304, 559054, 446213, 327175, 406728, 406405, 503783, 572518, 100004460, 796803, 450081, 560915, 563393, 777731, 406786, 192309	JAM|BrainLists|BrainLists.ADvsCT_inCA1	DownWithAlzheimers Blalock
purple	JAM:002762	blue_Cortex__HumanChimp	2.79262e-05	0.00882507	334389, 405897, 797595, 768192, 446213, 406728, 503783, 325712, 450081, 777731	JAM|BrainLists|BrainLists.HumanChimp|Brain region marker enriched gene sets	Cortex
purple	JAM:003028	red_M11_Neuron__HumanMeta	6.84133e-05	0.0200335	641319, 447874, 100150304, 406728, 406405, 325712, 572518, 777731	JAM|BrainLists|BrainLists.HumanMeta|Cell type marker enriched gene sets	Neuron
purple	JAM:002768	brown_Cortex__HumanChimp	6.88028e-05	0.0200484	619257, 797595, 30608, 768192, 555284, 557201, 563414, 571757, 323628	JAM|BrainLists|BrainLists.HumanChimp|Brain region marker enriched gene sets	Cortex
purple	JAM:002515	6011_postsynaptic_density_pad_1054__Palazzolo_and_Wang	0.000114888	0.0318239	559403, 791157, 30608, 557324, 406405, 100150304, 553718, 360144, 406728, 559341, 192309, 335894, 323628, 563393, 562949, 327214, 641319, 431744	JAM|PWLists|PWLists.Palazzolo_and_Wang	postsynaptic density pad 1054
purple	JAM:002956	Neuron__ABA	0.000142299	0.0377097	619257, 30608, 569216, 406728	JAM|BrainLists|BrainLists.ABA|Cell type markers|Cell type marker enriched gene sets	Neuron
purple	JAM:002516	6012_postsynaptic_proteomics_pad_1097__Palazzolo_and_Wang	0.000171161	0.0446552	559403, 791157, 30608, 557324, 406405, 100150304, 553718, 360144, 406728, 559341, 192309, 335894, 323628, 563393, 562949, 327214, 641319, 431744	JAM|PWLists|PWLists.Palazzolo_and_Wang	postsynaptic proteomics pad 1097
red	JAM:002863	globus pallidus, external segment_localMarker(top200)_IN_Globus Pallidus__HBA	1.30477e-06	0.000577798	100001650, 368228, 80354, 557196, 561091, 494074, 405898, 559270	JAM|BrainRegionMarkers|BrainRegionMarkers.HBA|BrainRegionMarkers.HBA.localMarker(top200)|Brain region markers|Brain region marker enriched gene sets	globus pallidus, external segment IN Globus Pallidus
red	JAM:002803	Cerebellar Cortex_globalMarker(top200)__HBA	2.08043e-05	0.00696695	559270, 436673, 571422, 561091, 353154, 497398, 100538024, 793910, 567212	JAM|BrainRegionMarkers|BrainRegionMarkers.HBA|BrainRegionMarkers.HBA.globalMarker(top200)|Brain region markers|Brain region marker enriched gene sets	Cerebellar Cortex
red	JAM:002958	Neuron_probable__Cahoy	9.10056e-05	0.0260667	114549, 562701, 692273, 100001650, 450024, 394146, 571422, 378997, 436673, 100334285, 568933, 474349, 560639, 793910, 557828, 368228, 541487, 768291, 559734, 563343, 767809, 559270, 557196, 80354, 393515, 798521	JAM|BrainLists|BrainLists.Cahoy|BrainLists.Cahoy.Probable|Cell type markers|Cell type marker enriched gene sets	Neuron probable
red	JAM:000704	106513_REACTOME_Neuronal_System__Reactome_NCBI_Biosystems	0.000191155	0.0489232	114549, 100333702, 100170938, 100334285, 561866, 559270, 393515, 436673, 557828, 100319235	JAM|PWLists|PWLists.Reactome_NCBI_Biosystems|Cell type marker enriched gene sets	Neuronal System
royalblue	JAM:002526	6202_mito_genome_pad_37__Palazzolo_and_Wang	6.63173e-23	1.08875e-19	140519, 140539, 140540, 140541, 140512, 140531, 140532, 140533, 140534, 140535, 140536	JAM|PWLists|PWLists.Palazzolo_and_Wang	mito genome pad 37
royalblue	JAM:000246	105921_REACTOME_Respiratory_electron_transport,_ATP_synthesis_by_chemiosmotic_coupling,_and_heat_production_by_uncoupling_proteins.__Reactome_NCBI_Biosystems	1.43638e-17	1.85931e-14	335709, 140519, 140539, 140540, 140541, 140512, 140531, 140532, 140533, 140534, 140535, 140536	JAM|PWLists|PWLists.Reactome_NCBI_Biosystems	Respiratory electron transport, ATP synthesis by chemiosmotic coupling, and heat production by uncoupling proteins.
royalblue	JAM:001818	303_KEGG_Oxidative_phosphorylation__Kegg_NCBI_Biosystems	2.43281e-17	3.08972e-14	335709, 140519, 140539, 140540, 140541, 140512, 140531, 140532, 140533, 140534, 140535, 140536	JAM|PWLists|PWLists.Kegg_NCBI_Biosystems	Oxidative phosphorylation
royalblue	JAM:001714	198860_WikiPathways_Electron_Transport_Chain__Wiki_Pathways_NCBI_Biosystems	6.52149e-17	8.12903e-14	335709, 140519, 140539, 140540, 140541, 140512, 140531, 140532, 140533, 140534, 140535, 140536	JAM|PWLists|PWLists.Wiki_Pathways_NCBI_Biosystems	Electron Transport Chain
royalblue	JAM:002690	83098_KEGG_Parkinson's_disease__Kegg_NCBI_Biosystems	8.20044e-16	9.51689e-13	335709, 140519, 140539, 140540, 140541, 140512, 140531, 140532, 140533, 140534, 140535, 140536	JAM|PWLists|PWLists.Kegg_NCBI_Biosystems	Parkinson's disease
royalblue	JAM:002237	477137_REACTOME_The_citric_acid_(TCA)_cycle_and_respiratory_electron_transport__Reactome_NCBI_Biosystems	2.42049e-15	2.76145e-12	335709, 140519, 140539, 140540, 140541, 140512, 140531, 140532, 140533, 140534, 140535, 140536	JAM|PWLists|PWLists.Reactome_NCBI_Biosystems	The citric acid (TCA) cycle and respiratory electron transport
royalblue	JAM:002533	6209_mito_oxidative_phosph_pad_196__Palazzolo_and_Wang	3.39761e-15	3.79715e-12	335709, 140519, 140539, 140540, 140541, 140512, 140531, 140532, 140533, 140534, 140535, 140536	JAM|PWLists|PWLists.Palazzolo_and_Wang	mito oxidative phosph pad 196
royalblue	JAM:001373	160962_REACTOME_Respiratory_electron_transport__Reactome_NCBI_Biosystems	1.4159e-14	1.51279e-11	140539, 140540, 140541, 140512, 140531, 140532, 140533, 140534, 140535, 140536	JAM|PWLists|PWLists.Reactome_NCBI_Biosystems	Respiratory electron transport
royalblue	JAM:002537	6213_mito_disease_pad_171__Palazzolo_and_Wang	2.71176e-13	2.60759e-10	140519, 140539, 140540, 140541, 140512, 140531, 140532, 140533, 140534, 140535, 140536, 436691	JAM|PWLists|PWLists.Palazzolo_and_Wang	mito disease pad 171
royalblue	JAM:001723	198870_WikiPathways_Oxidative_phosphorylation__Wiki_Pathways_NCBI_Biosystems	6.47517e-13	5.88986e-10	335709, 140519, 140531, 140532, 140533, 140534, 140535, 140536	JAM|PWLists|PWLists.Wiki_Pathways_NCBI_Biosystems	Oxidative phosphorylation
royalblue	JAM:001992	413406_KEGG_NADH_ubiquinone_oxidoreductase,_mitochondria__Kegg_NCBI_Biosystems	1.24233e-12	1.10029e-09	140531, 140532, 140533, 140534, 140535, 140536	JAM|PWLists|PWLists.Kegg_NCBI_Biosystems	NADH ubiquinone oxidoreductase, mitochondria
royalblue	JAM:002534	6210_mito_ubiquinone_15__Palazzolo_and_Wang	3.42272e-11	2.64813e-08	140531, 140532, 140533, 140534, 140535, 140536	JAM|PWLists|PWLists.Palazzolo_and_Wang	mito ubiquinone 15
royalblue	JAM:002506	6002_synapsedb_internet_2488__Palazzolo_and_Wang	4.10682e-08	2.34267e-05	334175, 335709, 335830, 140519, 140539, 140541, 140512, 140531, 140532, 140533, 140534, 140535, 140536, 415185, 378838, 795332, 553713, 572219, 321658, 798901, 555448, 406346	JAM|PWLists|PWLists.Palazzolo_and_Wang	synapsedb internet 2488
royalblue	JAM:002505	6001_synapsedb_pad_3552__Palazzolo_and_Wang	2.12417e-07	0.000106701	445486, 335709, 335830, 569250, 334175, 140519, 140539, 140540, 140541, 140512, 140531, 140532, 140533, 140534, 140535, 140536, 415185, 378838, 795332, 553713, 572219, 321658, 798901, 555448, 406346	JAM|PWLists|PWLists.Palazzolo_and_Wang	synapsedb pad 3552
tan	JAM:002818	cyan_M4_Mitochondria__MouseMeta	1.06673e-09	6.97112e-07	334351, 550245, 550334, 100034614, 393820, 415243, 550244, 437015, 393294, 407699	JAM|BrainLists|BrainLists.MouseMeta	Mitochondria
tan	JAM:002817	cyan_M4_Mitochondria__HumanMeta	2.41728e-07	0.000117906	436968, 321681, 336977, 415243, 550244	JAM|BrainLists|BrainLists.HumanMeta	Mitochondria
tan	JAM:002273	512_KEGG_Huntington's_disease__Kegg_NCBI_Biosystems	1.14481e-05	0.00409884	406301, 100148085, 100329879, 436968, 415243, 393720, 553705	JAM|PWLists|PWLists.Kegg_NCBI_Biosystems	Huntington's disease
tan	JAM:002872	green_M10_GlutamatergicSynapticFunction__CTX	2.02441e-05	0.00681326	100148085, 445196, 664752, 564324, 100329879, 393858, 445031, 550393, 445284	JAM|BrainLists|BrainLists.CTX	GlutamatergicSynapticFunction
tan	JAM:002873	green_M5_Mitochondria__HumanMeta	0.000139693	0.0371654	100148085, 664752, 100329879, 550245, 386850, 550393	JAM|BrainLists|BrainLists.HumanMeta	Mitochondria
turquoise	JAM:002731	Amygdala_globalMarker(top200)__HBA	1.91649e-20	2.80437e-17	100000544, 100073335, 792402, 798771, 436923, 445214, 564728, 415105, 445565, 570584, 566838, 558801, 503750, 751664, 30424, 58042, 564883, 554089, 81885, 497348, 560115, 793671, 555504, 335836, 30607, 30657, 559888, 550575, 793668, 58151, 30537, 100034579, 569074, 563594, 558324, 565643, 393590, 324961	JAM|BrainRegionMarkers|BrainRegionMarkers.HBA|BrainRegionMarkers.HBA.globalMarker(top200)|Brain region markers|Brain region marker enriched gene sets	Amygdala
turquoise	JAM:002805	Cerebral Cortex_globalMarker(top200)__HBA	1.2247e-14	1.32961e-11	100148290, 555433, 567026, 449789, 571246, 447800, 567943, 798771, 450039, 324849, 81886, 564928, 492339, 58042, 563847, 406273, 566054, 556551, 445316, 100331864, 30210, 557863, 393468, 559752, 561815, 393590, 100332050, 572250, 563460	JAM|BrainRegionMarkers|BrainRegionMarkers.HBA|BrainRegionMarkers.HBA.globalMarker(top200)|Brain region markers|Brain region marker enriched gene sets	Cerebral Cortex
turquoise	JAM:002936	Medial Group of Nuclei_localMarker(top200)_IN_Dorthal Thalamus__HBA	1.66597e-13	1.62519e-10	570584, 567820, 553701, 564226, 563800, 100002026, 30577, 564728, 550546, 30381, 437006, 407712, 100000711, 100000374, 564734, 558421, 563594, 550436, 100333265, 368326, 447800, 641478, 445060, 569090, 558324, 100538060, 541397, 368519, 563784, 561717, 567480, 558469, 544666	JAM|BrainRegionMarkers|BrainRegionMarkers.HBA|BrainRegionMarkers.HBA.localMarker(top200)|Brain region markers|Brain region marker enriched gene sets	Medial Group of Nuclei IN Dorthal Thalamus
turquoise	JAM:003078	Temporal Lobe_localMarker(top200)_IN_Cerebral Cortex__HBA	3.94725e-13	3.63963e-10	100000544, 100000981, 792402, 368326, 100538060, 30424, 407635, 100535718, 563935, 567026, 560115, 558627, 563800, 556123, 100332862, 100005416, 563594, 447800, 641478, 558421, 567419, 559888, 393432, 541377, 568201, 100000374, 81885, 100001424, 563348, 563752, 561717	JAM|BrainRegionMarkers|BrainRegionMarkers.HBA|BrainRegionMarkers.HBA.localMarker(top200)|Brain region markers|Brain region marker enriched gene sets	Temporal Lobe IN Cerebral Cortex
turquoise	JAM:002981	Parahippocampal Gyrus_globalMarker(top200)__HBA	1.31626e-12	1.15063e-09	393432, 436730, 321449, 563784, 116713, 100334415, 554089, 560115, 569360, 563570, 407712, 445044, 100148652, 445060, 553130, 559888, 558469, 30424, 566878, 570584, 415105, 794170, 560951, 561717, 30537, 563752, 563935, 565801	JAM|BrainRegionMarkers|BrainRegionMarkers.HBA|BrainRegionMarkers.HBA.globalMarker(top200)|Brain region markers|Brain region marker enriched gene sets	Parahippocampal Gyrus
turquoise	JAM:002997	Polycomb_genes_(PGSTs)_repressed_by_SCs_(Table_S9)__Lee	2.29171e-12	1.97766e-09	558248, 563847, 436923, 565516, 368485, 58151, 30381, 554036, 192121, 569360, 406561, 30197, 30568, 436730, 558477, 768127, 393590, 100331256, 30370, 550520, 100001424, 559454, 550420, 560334, 100000981, 792891, 100000101, 559728, 445565, 100144400, 30210, 569395, 793668, 30424, 548604, 30546, 567419, 450059, 100002026, 30398, 100000544, 100005416, 554221, 550377, 556491, 335836, 368885, 563540, …	JAM|StemCellLists|StemCellLists.Lee	Polycomb genes (PGSTs) repressed by SCs
turquoise	JAM:002938	medial parabrachial nucleus_localMarker(top200)_IN_Pontine Tegmentum__HBA	8.47747e-12	7.04478e-09	30381, 100073335, 100000544, 30577, 550405, 100000981, 100148652, 494492, 550359, 564728, 567820, 558421, 563570, 563467, 563594, 100000711, 563935, 563784, 555634, 558324, 556123, 569420, 561717, 436730, 793668, 100002026, 569090, 792402, 559728, 368326, 192121, 368519, 327138	JAM|BrainRegionMarkers|BrainRegionMarkers.HBA|BrainRegionMarkers.HBA.localMarker(top200)|Brain region markers|Brain region marker enriched gene sets	medial parabrachial nucleus IN Pontine Tegmentum
turquoise	JAM:002963	Nucleus Accumbens_localMarker(FC>2)_IN_Striatum__HBA	3.47806e-11	2.66036e-08	564226, 368519, 563752, 566809, 569420, 567419, 327138, 100000711, 393509, 503750, 550575, 564728, 563594, 553701, 492507, 100332862, 561815, 436923, 100148652, 494492, 563847	JAM|BrainRegionMarkers|BrainRegionMarkers.HBA|BrainRegionMarkers.HBA.localMarker(FC>2)|Brain region markers|Brain region marker enriched gene sets	Nucleus Accumbens IN Striatum
turquoise	JAM:002909	Insula_globalMarker(top200)__HBA	7.28413e-11	5.4478e-08	563467, 100007362, 321621, 567480, 100000374, 450059, 445044, 563935, 558627, 563348, 556123, 565714, 562739, 100000544, 567026, 563800, 368326, 100334378, 564728, 30381, 554826, 393509, 445565, 553520, 793668, 327138, 751664	JAM|BrainRegionMarkers|BrainRegionMarkers.HBA|BrainRegionMarkers.HBA.globalMarker(top200)|Brain region markers|Brain region marker enriched gene sets	Insula
turquoise	JAM:002964	Nucleus Accumbens_localMarker(top200)_IN_Striatum__HBA	7.44994e-11	5.51058e-08	564728, 563847, 553701, 100148652, 567419, 569420, 492507, 563752, 494492, 393509, 563594, 327138, 100332862, 550575, 555426, 558421, 368519, 569666, 100000711, 561815, 81886, 437006, 791149, 570502, 368404	JAM|BrainRegionMarkers|BrainRegionMarkers.HBA|BrainRegionMarkers.HBA.localMarker(top200)|Brain region markers|Brain region marker enriched gene sets	Nucleus Accumbens IN Striatum
turquoise	JAM:002920	Lateral Nucleus_localMarker(top200)_IN_Amygdala__HBA	1.28649e-10	9.31125e-08	497395, 100000544, 100332862, 563460, 798771, 559728, 368404, 569666, 100005416, 114414, 393834, 30747, 566838, 492339, 30577, 100004718, 30210, 30709, 568726, 393468, 378960, 550546, 407635, 564883, 569074, 550420, 492507, 30607, 334527	JAM|BrainRegionMarkers|BrainRegionMarkers.HBA|BrainRegionMarkers.HBA.localMarker(top200)|Brain region markers|Brain region marker enriched gene sets	Lateral Nucleus IN Amygdala
turquoise	JAM:002808	Claustrum_globalMarker(top200)__HBA	4.3216e-10	3.03012e-07	563467, 555433, 563435, 100000500, 58042, 566838, 559020, 558627, 450059, 562739, 566151, 565516, 30424, 100149390, 558950, 445060, 793668, 798771, 564226, 324510, 100003595, 562393, 562918, 664746, 100333936, 570584, 322228, 58099	JAM|BrainRegionMarkers|BrainRegionMarkers.HBA|BrainRegionMarkers.HBA.globalMarker(top200)|Brain region markers|Brain region marker enriched gene sets	Claustrum
turquoise	JAM:002768	brown_Cortex__HumanChimp	7.06781e-10	4.8545e-07	550474, 449789, 436925, 450039, 406273, 564015, 492507, 567500, 406645, 431750, 570108, 368404, 100148290, 30577, 324849, 798771, 406736, 556537, 324778, 557176, 494085, 557208, 407635, 555348, 100001531, 100537290, 563435, 562011, 436939, 793290, 368519, 58042, 569666, 492510, 30308	JAM|BrainLists|BrainLists.HumanChimp|Brain region marker enriched gene sets	Cortex
turquoise	JAM:002775	CA1 field_localMarker(top200)_IN_Hippocampal Formation__HBA	7.14844e-10	4.86029e-07	564821, 792712, 562393, 100073335, 794722, 436730, 563435, 30398, 563752, 407712, 564928, 572250, 566809, 368519, 100462698, 563847, 30607, 100000303, 557009, 449789, 497395, 30190, 555506, 321449, 403045, 558324, 324413	JAM|BrainRegionMarkers|BrainRegionMarkers.HBA|BrainRegionMarkers.HBA.localMarker(top200)|Brain region markers|Brain region marker enriched gene sets	CA1 field IN Hippocampal Formation
turquoise	JAM:001429	161020_REACTOME_GPCR_ligand_binding__Reactome_NCBI_Biosystems	8.66424e-10	5.77424e-07	558248, 492507, 568126, 114550, 558477, 100333265, 30370, 567820, 436670, 796780, 335655, 100331841, 565256, 100332913, 561260, 561647, 556429, 100000981, 568269, 286833, 286834, 30281, 793668, 100000544, 100005416, 561406, 554221, 550575, 326018, 555634, 266721, 81886, 30128, 569420, 565714, 30308, 170457, 553366, 561815, 794924	JAM|PWLists|PWLists.Reactome_NCBI_Biosystems	GPCR ligand binding
turquoise	JAM:002800	central gray substance of midbrain_localMarker(top200)_IN_Mesencephalon__HBA	5.24695e-09	3.27016e-06	100000981, 555634, 564728, 100073335, 30281, 564226, 567820, 100000711, 497395, 436730, 368824, 567480, 326018, 550405, 563847, 559148, 550436, 327138, 563570, 30370, 445065, 447829, 572250, 100034579, 567419, 792402, 100144400	JAM|BrainRegionMarkers|BrainRegionMarkers.HBA|BrainRegionMarkers.HBA.localMarker(top200)|Brain region markers|Brain region marker enriched gene sets	central gray substance of midbrain IN Mesencephalon
turquoise	JAM:002940	Midbrain Raphe Nuclei_localMarker(FC>2)_IN_Mesencephalon__HBA	1.30287e-08	7.97252e-06	569666, 558324, 558421, 571246, 321621, 326018, 564821, 504040, 563933, 563467, 447932, 564883, 550436, 100073335, 368326, 556369, 100006043, 556429, 116713, 407712, 561260, 436923, 563935, 563847	JAM|BrainRegionMarkers|BrainRegionMarkers.HBA|BrainRegionMarkers.HBA.localMarker(FC>2)|Brain region markers|Brain region marker enriched gene sets	Midbrain Raphe Nuclei IN Mesencephalon
turquoise	JAM:002922	lateral parabrachial nucleus_localMarker(top200)_IN_Pontine Tegmentum__HBA	1.76712e-08	1.07159e-05	550405, 100073335, 567820, 368326, 794170, 406454, 567480, 558421, 100000544, 30190, 564728, 541520, 791149, 562739, 564226, 100000711, 100005416, 568126, 100000981, 407651, 30568, 368519	JAM|BrainRegionMarkers|BrainRegionMarkers.HBA|BrainRegionMarkers.HBA.localMarker(top200)|Brain region markers|Brain region marker enriched gene sets	lateral parabrachial nucleus IN Pontine Tegmentum
turquoise	JAM:002886	Hypothalamus_globalMarker(top200)__HBA	2.51331e-08	1.44592e-05	558801, 368326, 564226, 81883, 100000711, 567419, 100535718, 564728, 560115, 327138, 445065, 553622, 30568, 100000544, 792891, 566054, 100333265, 393795, 562393, 563784, 252846, 563849, 791149, 559897	JAM|BrainRegionMarkers|BrainRegionMarkers.HBA|BrainRegionMarkers.HBA.globalMarker(top200)|Brain region markers|Brain region marker enriched gene sets	Hypothalamus
turquoise	JAM:002941	Midbrain Raphe Nuclei_localMarker(top200)_IN_Mesencephalon__HBA	2.51331e-08	1.44592e-05	564821, 563467, 116713, 407712, 558421, 569666, 564883, 326018, 556429, 100073335, 558324, 556369, 368326, 561260, 321621, 563935, 563847, 447932, 571246, 100006043, 504040, 436923, 550436, 563933	JAM|BrainRegionMarkers|BrainRegionMarkers.HBA|BrainRegionMarkers.HBA.localMarker(top200)|Brain region markers|Brain region marker enriched gene sets	Midbrain Raphe Nuclei IN Mesencephalon
turquoise	JAM:003049	spinal trigeminal nucleus_localMarker(top200)_IN_Myelencephalon__HBA	5.15526e-08	2.89172e-05	100073335, 100002026, 100007362, 436730, 30577, 793668, 557621, 570584, 100332913, 792402, 565643, 100538060, 567943, 563784, 559728, 564728, 558324, 326018, 641478, 568201, 562739, 567820, 100332862, 563800, 550436, 393468, 558627, 556123	JAM|BrainRegionMarkers|BrainRegionMarkers.HBA|BrainRegionMarkers.HBA.localMarker(top200)|Brain region markers|Brain region marker enriched gene sets	spinal trigeminal nucleus IN Myelencephalon
turquoise	JAM:002921	lateral parabrachial nucleus_localMarker(FC>2)_IN_Pontine Tegmentum__HBA	5.20784e-08	2.89706e-05	568126, 100000544, 100000981, 558421, 407651, 100005416, 567820, 100000711, 791149, 794170, 564728, 100073335, 550405, 567480, 541520, 368326, 30190, 406454	JAM|BrainRegionMarkers|BrainRegionMarkers.HBA|BrainRegionMarkers.HBA.localMarker(FC>2)|Brain region markers|Brain region marker enriched gene sets	lateral parabrachial nucleus IN Pontine Tegmentum
turquoise	JAM:002735	Annotated_genes_bound_by_Suz12_(Table_S8)__Lee	8.19052e-08	4.4105e-05	558248, 116713, 445060, 564728, 334113, 30632, 556064, 100005110, 794222, 563847, 404206, 140815, 564015, 100330483, 492339, 445065, 436923, 368485, 58151, 100150054, 30381, 554036, 192121, 569360, 565316, 30197, 30568, 30569, 30586, 30190, 768127, 449806, 393891, 100331256, 30370, 550520, 567820, 559454, 564928, 100538060, 565256, 550420, 561260, 560334, 563570, 561647, 100000981, 792891, 30630,…	JAM|StemCellLists|StemCellLists.Lee	Annotated genes bound by Suz12
turquoise	JAM:002958	Neuron_probable__Cahoy	1.77163e-07	9.10308e-05	568726, 100003595, 562468, 415204, 564728, 449789, 436925, 564883, 550436, 563847, 447829, 445316, 560426, 450039, 406273, 541397, 564015, 100002113, 492339, 492507, 445065, 404210, 567500, 568765, 569107, 30568, 568126, 450040, 30219, 678640, 30190, 171478, 100331256, 553701, 570108, 564928, 100538060, 558950, 100332913, 751713, 550420, 450001, 571246, 561647, 100000981, 114433, 541396, 10033437…	JAM|BrainLists|BrainLists.Cahoy|BrainLists.Cahoy.Probable|Cell type markers|Cell type marker enriched gene sets	Neuron probable
turquoise	JAM:002825	Developmental_signaling_proteins_bound_by_Suz12_(Table_S12)__Lee	1.93296e-07	9.83504e-05	558248, 564728, 30632, 563847, 140815, 564015, 492339, 445065, 436923, 368485, 58151, 569360, 30197, 768127, 449806, 30370, 550520, 567820, 564928, 100538060, 565256, 550420, 561260, 560334, 561647, 100000981, 563460, 569395, 30281, 793668, 445214, 30424, 548604, 30546, 437006, 100002026, 100000544, 100005416, 554221, 407635, 393504, 402933, 567943, 550377, 565776, 555634, 266721, 81886, 30128, 3…	JAM|StemCellLists|StemCellLists.Lee	Developmental signaling proteins bound by Suz12
turquoise	JAM:000550	106357_REACTOME_Class_A1_(Rhodopsin-like_receptors)__Reactome_NCBI_Biosystems	2.36919e-07	0.000117259	558248, 568126, 114550, 558477, 100333265, 567820, 100331841, 561260, 561647, 556429, 100000981, 568269, 286833, 286834, 30281, 793668, 100000544, 100005416, 561406, 550575, 326018, 555634, 266721, 170457, 553366, 561815, 794924	JAM|PWLists|PWLists.Reactome_NCBI_Biosystems	Class A1 (Rhodopsin-like receptors)
turquoise	JAM:002957	Neuron_definite__Cahoy	2.84723e-07	0.000137877	568726, 563847, 100002113, 492507, 568765, 30568, 171478, 553701, 100538060, 571246, 561647, 100000981, 100334378, 30577, 553341, 559888, 798771, 114414, 569395, 566597, 555348, 566054, 563435, 563935, 553130, 556491, 494492, 326018, 553211, 58042	JAM|BrainLists|BrainLists.Cahoy|BrainLists.Cahoy.Definite|Cell type markers|Cell type marker enriched gene sets	Neuron definite
turquoise	JAM:000549	106356_REACTOME_Signaling_by_GPCR__Reactome_NCBI_Biosystems	3.79715e-07	0.000182564	568726, 558248, 492507, 568126, 114550, 558477, 100333265, 30370, 567820, 393760, 570108, 140428, 436670, 796780, 335655, 100331841, 565256, 100332913, 561260, 561647, 556429, 100000981, 568269, 286833, 286834, 30281, 793668, 557176, 100000544, 100005416, 561406, 554221, 553520, 550575, 326018, 555634, 266721, 81886, 30128, 569420, 565714, 30308, 571011, 170457, 553366, 378960, 561815, 569090, 79…	JAM|PWLists|PWLists.Reactome_NCBI_Biosystems	Signaling by GPCR
yellow	JAM:002771	brown_M3_Astrocytes__HumanMeta	3.83529e-31	8.60523e-28	566019, 556762, 560100, 337132, 572649, 550507, 799954, 794932, 445506, 394043, 553051, 368924, 503589, 337838, 100001171, 445121, 436849, 322347, 405860, 30275, 503893, 563019, 492356, 58065, 322506, 403050, 559556, 563621, 100036767, 557680, 561941, 327512, 373105, 327510, 555578, 393542, 560546, 393853, 393344, 317746, 30510, 321756, 406640, 407983, 798347, 393949, 568008, 561411	JAM|BrainLists|BrainLists.HumanMeta|Cell type marker enriched gene sets	Astrocytes
yellow	JAM:002742	Astrocyte_probable__Cahoy	4.36423e-21	6.52802e-18	406325, 556762, 560100, 406404, 563421, 337132, 572649, 494101, 570830, 794807, 565969, 140817, 324481, 445074, 552960, 799954, 794932, 406602, 337401, 445506, 555192, 394043, 393347, 324381, 436646, 560566, 337838, 561970, 100001171, 799963, 445121, 553572, 436849, 322347, 553595, 30275, 503893, 556752, 563019, 554019, 794892, 58065, 322506, 799852, 559529, 569404, 565760, 554477, 321928, 563621…	JAM|BrainLists|BrainLists.Cahoy|BrainLists.Cahoy.Probable|Cell type markers|Cell type marker enriched gene sets	Astrocyte probable
yellow	JAM:002770	brown_M15_Astrocyte__CTX	3.52482e-18	4.65214e-15	556762, 324079, 572649, 799954, 794932, 555192, 394043, 768248, 569430, 503589, 337838, 100001171, 436849, 322347, 405860, 503893, 563019, 554019, 492356, 58065, 322506, 321928, 563621, 100036767, 557680, 562460, 327512, 327510, 564588, 393542, 556684, 393833, 393344, 317746, 562490, 30510, 406640, 407983, 798347, 393949, 568008, 333941, 100003866	JAM|BrainLists|BrainLists.CTX|Cell type marker enriched gene sets	Astrocyte
yellow	JAM:003066	Supraoptic Nucleus_localMarker(FC>2)_IN_Hypothalamus__HBA	1.58251e-13	1.56648e-10	140423, 503893, 569386, 324481, 494041, 406676, 503761, 567444, 565759, 406202, 436748, 337199, 794240, 497407, 406471, 405818, 557557, 336471, 568008, 447845, 30746, 569695, 799852, 30619, 553599, 560566, 30397	JAM|BrainRegionMarkers|BrainRegionMarkers.HBA|BrainRegionMarkers.HBA.localMarker(FC>2)|Brain region markers|Brain region marker enriched gene sets	Supraoptic Nucleus IN Hypothalamus
yellow	JAM:002773	brown_upAging_copperHomeostatisMT1__Lu_Aging	1.25577e-10	9.18775e-08	406325, 563421, 572649, 445506, 394043, 436849, 30275, 563019, 492356, 569386, 393542, 407983, 798347, 393949, 568008, 333941	JAM|BrainLists|BrainLists.Lu_Aging	upAging copperHomeostatisMT1
yellow	JAM:002930	magenta_M8_Microglia(Type2)__HumanMeta	2.3952e-10	1.71514e-07	334724, 140817, 324481, 64698, 555192, 100005469, 560566, 550568, 569386, 554477, 563365, 564395, 406471, 333941	JAM|BrainLists|BrainLists.HumanMeta|Cell type marker enriched gene sets	Microglia(Type2)
yellow	JAM:003095	upInFrontalCortex__EarlyAD	9.67054e-10	6.3817e-07	494101, 140817, 324481, 560566, 563019, 322506, 559529, 569386, 100036767, 563365, 373105, 327510, 30739, 333941, 100003866	JAM|BrainLists|BrainLists.EarlyAD	upInFrontalCortex
yellow	JAM:002741	Astrocyte_definite__Cahoy	1.0783e-07	5.71507e-05	560100, 563421, 140817, 552960, 445506, 324381, 569404, 557123, 403016, 564588, 393542, 556684, 494041, 252850, 406640	JAM|BrainLists|BrainLists.Cahoy|BrainLists.Cahoy.Definite|Cell type markers|Cell type marker enriched gene sets	Astrocyte definite
yellow	JAM:003101	UpWithAlzheimers_Blalock__ADvsCT_inCA1	1.11488e-07	5.86281e-05	556762, 334724, 792197, 565969, 140817, 569430, 503589, 553572, 556752, 563019, 794240, 492356, 794892, 58065, 403050, 559556, 569404, 554477, 321928, 563621, 557123, 561941, 373105, 767747, 327510, 555578, 564588, 393853, 30510, 369194, 449819, 406471, 393949, 568008, 333941	JAM|BrainLists|BrainLists.ADvsCT_inCA1	UpWithAlzheimers Blalock
yellow	JAM:003026	red_ACCandCaudate__HumanChimp	1.19653e-05	0.00423892	563421, 572649, 569430, 436849, 563019, 321928, 252850, 407983	JAM|BrainLists|BrainLists.HumanChimp|Brain region marker enriched gene sets	ACCandCaudate

## Sheet: Fish_Enrichment
Module	ID	term	pval	adj_pval	genes	category	name
black	JAM:002241	479_KEGG_ECM-receptor_interaction__Kegg_NCBI_Biosystems	1.51259e-08	2.13446e-05	394038, 337158, 336471, 100334431, 564821, 567771, 337767, 286832, 568593, 252850	JAM|PWLists|PWLists.Kegg_NCBI_Biosystems	ECM-receptor interaction
black	JAM:001803	287_KEGG_Glycolysis__Gluconeogenesis__Kegg_NCBI_Biosystems	1.54542e-07	0.000190184	321664, 378963, 317743, 406339, 572733, 541435	JAM|PWLists|PWLists.Kegg_NCBI_Biosystems	Glycolysis Gluconeogenesis
black	JAM:000058	105697_REACTOME_NCAM1_interactions__Reactome_NCBI_Biosystems	1.16926e-06	0.00121456	337158, 336471, 100334431, 564821, 567771, 79379	JAM|PWLists|PWLists.Reactome_NCBI_Biosystems	NCAinteractions
black	JAM:001926	413340_KEGG_Glycolysis_(Embden-Meyerhof_pathway),_glucose__pyruvate__Kegg_NCBI_Biosystems	1.41717e-06	0.00139461	321664, 378963, 317743, 406339, 572733	JAM|PWLists|PWLists.Kegg_NCBI_Biosystems	Glycolysis (Embden-Meyerhof pathway), glucose pyruvate
black	JAM:003065	Superior Olivary Complex_localMarker(top200)_IN_Pontine Tegmentum__HBA	4.4605e-06	0.00387908	403033, 431732, 334724, 570956, 573301, 336471, 404627, 100333936, 100001725, 406658	JAM|BrainRegionMarkers|BrainRegionMarkers.HBA|BrainRegionMarkers.HBA.localMarker(top200)|Brain region markers|Brain region marker enriched gene sets	Superior Olivary Complex IN Pontine Tegmentum
black	JAM:001652	198795_WikiPathways_Focal_Adhesion__Wiki_Pathways_NCBI_Biosystems	1.02695e-05	0.00811787	403146, 394038, 337158, 336471, 100334431, 564821, 567771, 337767, 286832, 252850	JAM|PWLists|PWLists.Wiki_Pathways_NCBI_Biosystems	Focal Adhesion
black	JAM:001928	413342_KEGG_Gluconeogenesis,_oxaloacetate__fructose-6P__Kegg_NCBI_Biosystems	1.29294e-05	0.00957416	321664, 378963, 317743, 572733	JAM|PWLists|PWLists.Kegg_NCBI_Biosystems	Gluconeogenesis, oxaloacetate fructose-6P
black	JAM:002240	478_KEGG_Focal_adhesion__Kegg_NCBI_Biosystems	1.39854e-05	0.0100574	403146, 394038, 337158, 336471, 100334431, 564821, 567771, 337767, 286832, 252850	JAM|PWLists|PWLists.Kegg_NCBI_Biosystems	Focal adhesion
black	JAM:001486	167191_KEGG_Amoebiasis__Kegg_NCBI_Biosystems	2.12935e-05	0.0143718	337158, 336471, 100334431, 564821, 337767, 286832, 369195	JAM|PWLists|PWLists.Kegg_NCBI_Biosystems	Amoebiasis
black	JAM:001754	198903_WikiPathways_Striated_Muscle_Contraction__Wiki_Pathways_NCBI_Biosystems	2.94419e-05	0.0188202	58114, 492356, 373076, 556258	JAM|PWLists|PWLists.Wiki_Pathways_NCBI_Biosystems	Striated Muscle Contraction
blue	JAM:002958	Neuron_probable__Cahoy	4.12408e-06	0.00371614	568726, 100003595, 415204, 564728, 768303, 445218, 619257, 436925, 550436, 563847, 541397, 404209, 100000823, 30568, 30219, 322599, 404610, 497642, 553701, 393719, 564928, 793299, 100332913, 550420, 100150304, 394139, 571246, 100334378, 568933, 794258, 324849, 559888, 560639, 571143, 114414, 402968, 30281, 793668, 100333060, 541487, 557278, 557208, 368250, 566809, 554221, 325033, 266990, 561717, …	JAM|BrainLists|BrainLists.Cahoy|BrainLists.Cahoy.Probable|Cell type markers|Cell type marker enriched gene sets	Neuron probable
cyan	JAM:002846	facial motor nucleus_localMarker(FC>2)_IN_Pontine Tegmentum__HBA	1.38161e-07	0.000175717	553718, 436744, 30512, 556491, 565516, 30259	JAM|BrainRegionMarkers|BrainRegionMarkers.HBA|BrainRegionMarkers.HBA.localMarker(FC>2)|Brain region markers|Brain region marker enriched gene sets	facial motor nucleus IN Pontine Tegmentum
cyan	JAM:002939	Mesencephalon_globalMarker(top200)__HBA	1.83905e-06	0.00178626	556491, 436748, 30512, 436744, 30259, 554127, 554360, 794722	JAM|BrainRegionMarkers|BrainRegionMarkers.HBA|BrainRegionMarkers.HBA.globalMarker(top200)|Brain region markers|Brain region marker enriched gene sets	Mesencephalon
cyan	JAM:002847	facial motor nucleus_localMarker(top200)_IN_Pontine Tegmentum__HBA	1.60245e-05	0.0113063	30259, 436744, 30512, 550240, 553718, 100332537, 556491	JAM|BrainRegionMarkers|BrainRegionMarkers.HBA|BrainRegionMarkers.HBA.localMarker(top200)|Brain region markers|Brain region marker enriched gene sets	facial motor nucleus IN Pontine Tegmentum
cyan	JAM:002885	hypoglossal nucleus_localMarker(top200)_IN_Myelencephalon__HBA	5.46206e-05	0.0309475	436744, 550240, 556491, 30259, 564995, 336057	JAM|BrainRegionMarkers|BrainRegionMarkers.HBA|BrainRegionMarkers.HBA.localMarker(top200)|Brain region markers|Brain region marker enriched gene sets	hypoglossal nucleus IN Myelencephalon
cyan	JAM:003054	subiculum_localMarker(top200)_IN_Hippocampal Formation__HBA	9.79545e-05	0.0466625	550240, 559818, 567026, 567365, 553718, 565516	JAM|BrainRegionMarkers|BrainRegionMarkers.HBA|BrainRegionMarkers.HBA.localMarker(top200)|Brain region markers|Brain region marker enriched gene sets	subiculum IN Hippocampal Formation
cyan	JAM:003085	trochlear nucleus_localMarker(top200)_IN_Mesencephalon__HBA	9.79545e-05	0.0466625	436744, 30259, 553718, 100332537, 559818, 406849	JAM|BrainRegionMarkers|BrainRegionMarkers.HBA|BrainRegionMarkers.HBA.localMarker(top200)|Brain region markers|Brain region marker enriched gene sets	trochlear nucleus IN Mesencephalon
darkgreen	JAM:000246	105921_REACTOME_Respiratory_electron_transport,_ATP_synthesis_by_chemiosmotic_coupling,_and_heat_production_by_uncoupling_proteins.__Reactome_NCBI_Biosystems	7.182e-10	1.37992e-06	335709, 564379, 325712, 493605, 553672, 562149, 335751	JAM|PWLists|PWLists.Reactome_NCBI_Biosystems	Respiratory electron transport, ATP synthesis by chemiosmotic coupling, and heat production by uncoupling proteins.
darkgreen	JAM:001818	303_KEGG_Oxidative_phosphorylation__Kegg_NCBI_Biosystems	9.41983e-10	1.71832e-06	335709, 564379, 325712, 493605, 553672, 562149, 335751	JAM|PWLists|PWLists.Kegg_NCBI_Biosystems	Oxidative phosphorylation
darkgreen	JAM:002690	83098_KEGG_Parkinson's_disease__Kegg_NCBI_Biosystems	5.96919e-09	9.70512e-06	335709, 564379, 325712, 493605, 553672, 562149, 335751	JAM|PWLists|PWLists.Kegg_NCBI_Biosystems	Parkinson's disease
darkgreen	JAM:002271	509_KEGG_Alzheimer's_disease__Kegg_NCBI_Biosystems	8.82856e-09	1.3756e-05	335709, 564379, 325712, 493605, 553672, 562149, 335751	JAM|PWLists|PWLists.Kegg_NCBI_Biosystems	Alzheimer's disease
darkgreen	JAM:002237	477137_REACTOME_The_citric_acid_(TCA)_cycle_and_respiratory_electron_transport__Reactome_NCBI_Biosystems	1.06477e-08	1.59268e-05	335709, 564379, 325712, 493605, 553672, 562149, 335751	JAM|PWLists|PWLists.Reactome_NCBI_Biosystems	The citric acid (TCA) cycle and respiratory electron transport
darkgreen	JAM:002533	6209_mito_oxidative_phosph_pad_196__Palazzolo_and_Wang	1.27755e-08	1.87349e-05	335751, 335709, 564379, 325712, 493605, 553672, 562149	JAM|PWLists|PWLists.Palazzolo_and_Wang	mito oxidative phosph pad 196
darkgreen	JAM:001373	160962_REACTOME_Respiratory_electron_transport__Reactome_NCBI_Biosystems	1.38294e-08	1.98903e-05	564379, 325712, 493605, 553672, 562149, 335751	JAM|PWLists|PWLists.Reactome_NCBI_Biosystems	Respiratory electron transport
darkgreen	JAM:002273	512_KEGG_Huntington's_disease__Kegg_NCBI_Biosystems	4.68891e-08	6.2622e-05	335709, 564379, 325712, 493605, 553672, 562149, 335751	JAM|PWLists|PWLists.Kegg_NCBI_Biosystems	Huntington's disease
darkgreen	JAM:001714	198860_WikiPathways_Electron_Transport_Chain__Wiki_Pathways_NCBI_Biosystems	7.2971e-08	9.57457e-05	335709, 325712, 493605, 553672, 562149, 335751	JAM|PWLists|PWLists.Wiki_Pathways_NCBI_Biosystems	Electron Transport Chain
darkgreen	JAM:002946	Mitochondria_Foster__MO	1.38619e-07	0.000175717	373125, 100005717, 564379, 325712, 493605, 553672, 562149	JAM|BrainLists|BrainLists.MO|BrainLists.MO.Foster	Mitochondria Foster
darkgrey	JAM:001990	413404_KEGG_Ribosome,_eukaryotes__Kegg_NCBI_Biosystems	1.84048e-52	6.88249e-48	337010, 393686, 415229, 327089, 336641, 335539, 556556, 436760, 195819, 415159, 415168, 336719, 406565, 445028, 114420, 406686, 337007, 415169, 336687, 336764, 394166, 100000341, 394194, 337810, 405889, 641289, 336812	JAM|PWLists|PWLists.Kegg_NCBI_Biosystems	Ribosome, eukaryotes
darkgrey	JAM:002076	441_KEGG_Ribosome__Kegg_NCBI_Biosystems	1.84048e-52	6.88249e-48	337010, 393686, 415229, 327089, 336641, 335539, 556556, 436760, 195819, 415159, 415168, 336719, 406565, 445028, 114420, 406686, 337007, 415169, 336687, 336764, 394166, 100000341, 394194, 337810, 405889, 641289, 336812	JAM|PWLists|PWLists.Kegg_NCBI_Biosystems	Ribosome
darkgrey	JAM:000294	105977_REACTOME_Peptide_chain_elongation__Reactome_NCBI_Biosystems	1.24023e-50	1.85514e-46	337010, 393686, 415229, 327089, 336641, 335539, 556556, 436760, 415159, 415168, 336719, 406565, 445028, 114420, 406686, 337007, 415169, 336687, 336764, 394166, 100000341, 394194, 337810, 405889, 641289, 336812	JAM|PWLists|PWLists.Reactome_NCBI_Biosystems	Peptide chain elongation
darkgrey	JAM:000295	105978_REACTOME_Eukaryotic_Translation_Termination__Reactome_NCBI_Biosystems	1.24023e-50	1.85514e-46	337010, 393686, 415229, 327089, 336641, 335539, 556556, 436760, 415159, 415168, 336719, 406565, 445028, 114420, 406686, 337007, 415169, 336687, 336764, 394166, 100000341, 394194, 337810, 405889, 641289, 336812	JAM|PWLists|PWLists.Reactome_NCBI_Biosystems	Eukaryotic Translation Termination
darkgrey	JAM:001708	198853_WikiPathways_Cytoplasmic_Ribosomal_Proteins__Wiki_Pathways_NCBI_Biosystems	1.24023e-50	1.85514e-46	337010, 393686, 415229, 327089, 336641, 335539, 556556, 436760, 415159, 415168, 336719, 406565, 445028, 114420, 406686, 337007, 415169, 336687, 336764, 394166, 100000341, 394194, 337810, 405889, 641289, 336812	JAM|PWLists|PWLists.Wiki_Pathways_NCBI_Biosystems	Cytoplasmic Ribosomal Proteins
darkgrey	JAM:000286	105968_REACTOME_Formation_of_a_pool_of_free_40S_subunits__Reactome_NCBI_Biosystems	4.80979e-50	4.49656e-46	337010, 393686, 415229, 327089, 336641, 335539, 556556, 436760, 415159, 415168, 336719, 406565, 445028, 114420, 406686, 337007, 415169, 336687, 336764, 394166, 100000341, 394194, 337810, 405889, 641289, 336812	JAM|PWLists|PWLists.Reactome_NCBI_Biosystems	Formation of a pool of free 40S subunits
darkgrey	JAM:000371	106077_REACTOME_Viral_mRNA_Translation__Reactome_NCBI_Biosystems	4.80979e-50	4.49656e-46	337010, 393686, 415229, 327089, 336641, 335539, 556556, 436760, 415159, 415168, 336719, 406565, 445028, 114420, 406686, 337007, 415169, 336687, 336764, 394166, 100000341, 394194, 337810, 405889, 641289, 336812	JAM|PWLists|PWLists.Reactome_NCBI_Biosystems	Viral mRNA Translation
darkgrey	JAM:001889	366242_REACTOME_Nonsense_Mediated_Decay_Independent_of_the_Exon_Junction_Complex__Reactome_NCBI_Biosystems	4.80979e-50	4.49656e-46	337010, 393686, 415229, 327089, 336641, 335539, 556556, 436760, 415159, 415168, 336719, 406565, 445028, 114420, 406686, 337007, 415169, 336687, 336764, 394166, 100000341, 394194, 337810, 405889, 641289, 336812	JAM|PWLists|PWLists.Reactome_NCBI_Biosystems	Nonsense Mediated Decay Independent of the Exon Junction Complex
darkgrey	JAM:000291	105973_REACTOME_GTP_hydrolysis_and_joining_of_the_60S_ribosomal_subunit__Reactome_NCBI_Biosystems	1.72674e-49	1.17403e-45	337010, 393686, 415229, 327089, 336641, 335539, 556556, 436760, 415159, 415168, 336719, 406565, 445028, 114420, 406686, 337007, 415169, 336687, 336764, 394166, 100000341, 394194, 337810, 405889, 641289, 336812	JAM|PWLists|PWLists.Reactome_NCBI_Biosystems	GTP hydrolysis and joining of the 60S ribosomal subunit
darkgrey	JAM:000293	105976_REACTOME_Eukaryotic_Translation_Elongation__Reactome_NCBI_Biosystems	1.72674e-49	1.17403e-45	337010, 393686, 415229, 327089, 336641, 335539, 556556, 436760, 415159, 415168, 336719, 406565, 445028, 114420, 406686, 337007, 415169, 336687, 336764, 394166, 100000341, 394194, 337810, 405889, 641289, 336812	JAM|PWLists|PWLists.Reactome_NCBI_Biosystems	Eukaryotic Translation Elongation
darkgrey	JAM:001366	160955_REACTOME_L13a-mediated_translational_silencing_of_Ceruloplasmin_expression__Reactome_NCBI_Biosystems	1.72674e-49	1.17403e-45	337010, 393686, 415229, 327089, 336641, 335539, 556556, 436760, 415159, 415168, 336719, 406565, 445028, 114420, 406686, 337007, 415169, 336687, 336764, 394166, 100000341, 394194, 337810, 405889, 641289, 336812	JAM|PWLists|PWLists.Reactome_NCBI_Biosystems	L13a-mediated translational silencing of Ceruloplasmin expression
darkgrey	JAM:000284	105966_REACTOME_Eukaryotic_Translation_Initiation__Reactome_NCBI_Biosystems	5.79207e-49	3.60991e-45	337010, 393686, 415229, 327089, 336641, 335539, 556556, 436760, 415159, 415168, 336719, 406565, 445028, 114420, 406686, 337007, 415169, 336687, 336764, 394166, 100000341, 394194, 337810, 405889, 641289, 336812	JAM|PWLists|PWLists.Reactome_NCBI_Biosystems	Eukaryotic Translation Initiation
darkgrey	JAM:001887	366240_REACTOME_Nonsense-Mediated_Decay__Reactome_NCBI_Biosystems	1.82908e-48	1.05229e-44	337010, 393686, 415229, 327089, 336641, 335539, 556556, 436760, 415159, 415168, 336719, 406565, 445028, 114420, 406686, 337007, 415169, 336687, 336764, 394166, 100000341, 394194, 337810, 405889, 641289, 336812	JAM|PWLists|PWLists.Reactome_NCBI_Biosystems	Nonsense-Mediated Decay
darkgrey	JAM:002321	530746_REACTOME_SRP-dependent_cotranslational_protein_targeting_to_membrane__Reactome_NCBI_Biosystems	5.47208e-48	2.92326e-44	337010, 393686, 415229, 327089, 336641, 335539, 556556, 436760, 415159, 415168, 336719, 406565, 445028, 114420, 406686, 337007, 415169, 336687, 336764, 394166, 100000341, 394194, 337810, 405889, 641289, 336812	JAM|PWLists|PWLists.Reactome_NCBI_Biosystems	SRP-dependent cotranslational protein targeting to membrane
darkgrey	JAM:000368	106074_REACTOME_Influenza_Viral_RNA_Transcription_and_Replication__Reactome_NCBI_Biosystems	2.80615e-46	1.39915e-42	337010, 393686, 415229, 327089, 336641, 335539, 556556, 436760, 415159, 415168, 336719, 406565, 445028, 114420, 406686, 337007, 415169, 336687, 336764, 394166, 100000341, 394194, 337810, 405889, 641289, 336812	JAM|PWLists|PWLists.Reactome_NCBI_Biosystems	Influenza Viral RNA Transcription and Replication
darkgrey	JAM:000283	105965_REACTOME_Translation__Reactome_NCBI_Biosystems	6.84048e-46	3.1975e-42	337010, 393686, 415229, 327089, 336641, 335539, 556556, 436760, 415159, 415168, 336719, 406565, 445028, 114420, 406686, 337007, 415169, 336687, 336764, 394166, 100000341, 394194, 337810, 405889, 641289, 336812	JAM|PWLists|PWLists.Reactome_NCBI_Biosystems	Translation
darkgrey	JAM:003037	salmon_M12_Ribosome__HumanMeta	1.5517e-42	6.82656e-39	415229, 327089, 336641, 336812, 436760, 195819, 415168, 337010, 393686, 336719, 406686, 337007, 415169, 336687, 336764, 406565, 394166, 100000341, 394194, 405889, 445028, 114420, 641289	JAM|BrainLists|BrainLists.HumanMeta	Ribosome
darkgrey	JAM:000365	106068_REACTOME_Influenza_Life_Cycle__Reactome_NCBI_Biosystems	2.29455e-42	9.53388e-39	337010, 393686, 415229, 327089, 336641, 335539, 556556, 436760, 415159, 415168, 336719, 406565, 445028, 114420, 406686, 337007, 415169, 336687, 336764, 394166, 100000341, 394194, 337810, 405889, 641289, 336812	JAM|PWLists|PWLists.Reactome_NCBI_Biosystems	Influenza Life Cycle
darkgrey	JAM:000364	106067_REACTOME_Influenza_Infection__Reactome_NCBI_Biosystems	4.27127e-42	1.68131e-38	337010, 393686, 415229, 327089, 336641, 335539, 556556, 436760, 415159, 415168, 336719, 406565, 445028, 114420, 406686, 337007, 415169, 336687, 336764, 394166, 100000341, 394194, 337810, 405889, 641289, 336812	JAM|PWLists|PWLists.Reactome_NCBI_Biosystems	Influenza Infection
darkgrey	JAM:000477	106230_REACTOME_Metabolism_of_proteins__Reactome_NCBI_Biosystems	2.92235e-33	1.09281e-29	337010, 393686, 415229, 327089, 336641, 335539, 556556, 436760, 415159, 415168, 336719, 406565, 445028, 114420, 406686, 337007, 415169, 336687, 336764, 394166, 100000341, 394194, 337810, 405889, 641289, 336812	JAM|PWLists|PWLists.Reactome_NCBI_Biosystems	Metabolism of proteins
darkgrey	JAM:002339	530764_REACTOME_Disease__Reactome_NCBI_Biosystems	1.65908e-28	5.90869e-25	337010, 393686, 415229, 327089, 336641, 335539, 556556, 436760, 415159, 415168, 336719, 406565, 445028, 114420, 406686, 337007, 415169, 336687, 336764, 394166, 100000341, 394194, 337810, 405889, 641289, 336812	JAM|PWLists|PWLists.Reactome_NCBI_Biosystems	Disease
darkgrey	JAM:000262	105937_REACTOME_Gene_Expression__Reactome_NCBI_Biosystems	2.40281e-26	8.16847e-23	337010, 393686, 415229, 327089, 336641, 335539, 556556, 436760, 415159, 415168, 336719, 406565, 445028, 114420, 406686, 337007, 415169, 336687, 336764, 394166, 100000341, 394194, 337810, 405889, 641289, 336812	JAM|PWLists|PWLists.Reactome_NCBI_Biosystems	Gene Expression
darkgrey	JAM:000287	105969_REACTOME_Formation_of_the_ternary_complex,_and_subsequently,_the_43S_complex__Reactome_NCBI_Biosystems	2.69269e-24	8.75593e-21	406565, 445028, 114420, 406686, 337007, 415169, 336687, 336764, 394166, 100000341, 394194, 337810, 405889	JAM|PWLists|PWLists.Reactome_NCBI_Biosystems	Formation of the ternary complex, and subsequently, the 43S complex
darkgrey	JAM:000289	105971_REACTOME_Translation_initiation_complex_formation__Reactome_NCBI_Biosystems	9.63458e-24	2.88228e-20	406565, 445028, 114420, 406686, 337007, 415169, 336687, 336764, 394166, 100000341, 394194, 337810, 405889	JAM|PWLists|PWLists.Reactome_NCBI_Biosystems	Translation initiation complex formation
darkgrey	JAM:000290	105972_REACTOME_Ribosomal_scanning_and_start_codon_recognition__Reactome_NCBI_Biosystems	9.63458e-24	2.88228e-20	406565, 445028, 114420, 406686, 337007, 415169, 336687, 336764, 394166, 100000341, 394194, 337810, 405889	JAM|PWLists|PWLists.Reactome_NCBI_Biosystems	Ribosomal scanning and start codon recognition
darkgrey	JAM:000288	105970_REACTOME_Activation_of_the_mRNA_upon_binding_of_the_cap-binding_complex_and_eIFs,_and_subsequent_binding_to_43S__Reactome_NCBI_Biosystems	3.03234e-23	8.72266e-20	406565, 445028, 114420, 406686, 337007, 415169, 336687, 336764, 394166, 100000341, 394194, 337810, 405889	JAM|PWLists|PWLists.Reactome_NCBI_Biosystems	Activation of the mRNA upon binding of the cap-binding complex and eIFs, and subsequent binding to 43S
darkgrey	JAM:003100	upWithABeta_MGactivation_GSE772__MicroglialMarkers	2.35541e-20	6.52448e-17	327089, 336641, 336812, 335539, 556556, 436760, 415159, 337010, 393686, 336719, 337007, 336764, 100000341, 394194, 337810, 405889, 445028, 641289	JAM|BrainLists|BrainLists.MicroglialMarkers|BrainLists.MicroglialMarkers.GSE772|Cell type markers|Cell type marker enriched gene sets	upWithABeta MGactivation GSE772
darkgrey	JAM:003031	RedBloodCell__Kabanova	1.45586e-14	3.88872e-11	100005416, 415229, 327089, 556556, 195819, 415159, 415168, 337010, 393686, 336719, 406686, 337007, 415169, 336687, 336764, 394194, 405889, 445028, 114420, 333941	JAM|BloodAtlases|BloodAtlases.Kabanova|Cell type markers|Cell type marker enriched gene sets	RedBloodCell
darkgrey	JAM:001800	22556411_tanese_interactome_cytoplasm_329__PMID_22556411_Culver_2012	4.38068e-14	1.12976e-10	337010, 415229, 336641, 335539, 556556, 436760, 415168, 336719, 445028, 114420, 336687, 394166, 100000341, 336812	JAM|PWLists|PWLists.PMID_22556411_Culver_2012	tanese interactome cytoplasm 329
darkgrey	JAM:002942	midnightblue_M2_Ribosome__CTX	2.04639e-11	4.63786e-08	415159, 336719, 406686, 394166, 394194, 405889	JAM|BrainLists|BrainLists.CTX	Ribosome
darkgrey	JAM:002515	6011_postsynaptic_density_pad_1054__Palazzolo_and_Wang	6.1491e-11	1.35262e-07	337010, 393686, 415229, 327089, 336641, 335539, 336719, 406565, 445028, 114420, 337007, 415169, 336687, 394166, 337810, 641289, 336812	JAM|PWLists|PWLists.Palazzolo_and_Wang	postsynaptic density pad 1054
darkgrey	JAM:002516	6012_postsynaptic_proteomics_pad_1097__Palazzolo_and_Wang	1.01211e-10	2.16273e-07	337010, 393686, 415229, 327089, 336641, 335539, 336719, 406565, 445028, 114420, 337007, 415169, 336687, 394166, 337810, 641289, 336812	JAM|PWLists|PWLists.Palazzolo_and_Wang	postsynaptic proteomics pad 1097
darkgrey	JAM:003080	TimeOfBloodDraw_genesCorrelatedAcrossIndividuals__Whitney	1.73965e-09	3.02578e-06	415229, 335539, 195819, 337007, 337810	JAM|BloodAtlases|BloodAtlases.Whitney	TimeOfBloodDraw genesCorrelatedAcrossIndividuals
darkgrey	JAM:003023	Recycling_endosome_TGN_Foster__MO	3.47516e-08	4.72558e-05	415229, 327089, 436760, 406686, 336687, 100000341, 337810	JAM|BrainLists|BrainLists.MO|BrainLists.MO.Foster	Recycling endosome TGN Foster
darkgrey	JAM:002996	Plasma_membrane_Foster__MO	3.69128e-07	0.000418289	336641, 406686, 336687, 394166, 100000341, 337810	JAM|BrainLists|BrainLists.MO|BrainLists.MO.Foster	Plasma membrane Foster
darkgrey	JAM:002734	Annotated_genes_bound_by_RNA_polymerase_II_(Table_S2)__Lee	3.92436e-07	0.000438064	30564, 415229, 327089, 336641, 336812, 335539, 556556, 436760, 195819, 415159, 415168, 337010, 393686, 336719, 406686, 337007, 415169, 336687, 336764, 406565, 394166, 100000341, 394194, 337810, 405889, 445028, 114420, 333941	JAM|StemCellLists|StemCellLists.Lee	Annotated genes bound by RNA polymerase II
darkred	JAM:000264	105939_REACTOME_Notch-HLH_transcription_pathway__Reactome_NCBI_Biosystems	8.01303e-05	0.0399559	794892, 58065	JAM|PWLists|PWLists.Reactome_NCBI_Biosystems	Notch-HLH transcription pathway
darkred	JAM:000678	106486_REACTOME_Transport_of_Notch_receptor_precursor_to_golgi__Reactome_NCBI_Biosystems	8.01303e-05	0.0399559	794892, 58065	JAM|PWLists|PWLists.Reactome_NCBI_Biosystems	Transport of Notch receptor precursor to golgi
darkred	JAM:000679	106487_REACTOME_Maturation_of_Notch_precursor_via_proteolytic_cleavage__Reactome_NCBI_Biosystems	8.01303e-05	0.0399559	794892, 58065	JAM|PWLists|PWLists.Reactome_NCBI_Biosystems	Maturation of Notch precursor via proteolytic cleavage
greenyellow	JAM:001015	138074_Pathway_Interaction_Database_Visual_signal_transduction__Rods__Pathway_Interaction_Database_NCBI_Biosystems	8.08184e-10	1.5111e-06	140428, 140426, 368410, 554700, 559332, 556528, 792319	JAM|PWLists|PWLists.Pathway_Interaction_Database_NCBI_Biosystems	Visual signal transduction Rods
greenyellow	JAM:001333	148660_KEGG_Phototransduction__Kegg_NCBI_Biosystems	9.82104e-09	1.49901e-05	140428, 140429, 140426, 368410, 554700, 559332	JAM|PWLists|PWLists.Kegg_NCBI_Biosystems	Phototransduction
greenyellow	JAM:000869	137926_Pathway_Interaction_Database_Visual_signal_transduction__Cones__Pathway_Interaction_Database_NCBI_Biosystems	3.02987e-07	0.000359689	436678, 140429, 335655, 140426, 556528	JAM|PWLists|PWLists.Pathway_Interaction_Database_NCBI_Biosystems	Visual signal transduction Cones
lightcyan	JAM:002237	477137_REACTOME_The_citric_acid_(TCA)_cycle_and_respiratory_electron_transport__Reactome_NCBI_Biosystems	4.41142e-06	0.00387908	368262, 406271, 447859, 406405, 393720, 561007, 436850	JAM|PWLists|PWLists.Reactome_NCBI_Biosystems	The citric acid (TCA) cycle and respiratory electron transport
lightcyan	JAM:002946	Mitochondria_Foster__MO	4.91286e-06	0.00422336	406283, 573723, 368262, 450048, 406271, 445121, 436850, 322126	JAM|BrainLists|BrainLists.MO|BrainLists.MO.Foster	Mitochondria Foster
lightcyan	JAM:001646	198787_WikiPathways_TCA_Cycle__Wiki_Pathways_NCBI_Biosystems	1.03115e-05	0.00811787	368262, 406405, 561007, 436850	JAM|PWLists|PWLists.Wiki_Pathways_NCBI_Biosystems	TCA Cycle
lightcyan	JAM:000399	106122_REACTOME_Mitochondrial_Fatty_Acid_Beta-Oxidation__Reactome_NCBI_Biosystems	2.05847e-05	0.0141241	406283, 573723, 445121	JAM|PWLists|PWLists.Reactome_NCBI_Biosystems	Mitochondrial Fatty Acid Beta-Oxidation
lightcyan	JAM:000400	106123_REACTOME_mitochondrial_fatty_acid_beta-oxidation_of_saturated_fatty_acids__Reactome_NCBI_Biosystems	2.05847e-05	0.0141241	406283, 573723, 445121	JAM|PWLists|PWLists.Reactome_NCBI_Biosystems	mitochondrial fatty acid beta-oxidation of saturated fatty acids
lightcyan	JAM:002525	6201_mito_db_pad_2664__Palazzolo_and_Wang	2.33768e-05	0.0156103	556236, 406283, 573723, 58131, 692279, 798347, 368262, 450048, 751109, 567021, 406271, 447859, 394155, 445121, 406405, 393720, 550327, 561007, 322126, 436850, 406734, 550507, 437001, 550580, 322347, 415184	JAM|PWLists|PWLists.Palazzolo_and_Wang	mito db pad 2664
lightcyan	JAM:002529	6205_mito_inner_membrane_pad_299__Palazzolo_and_Wang	2.89238e-05	0.0186484	573723, 447859, 445121, 406405, 393720, 561007, 436850, 550580	JAM|PWLists|PWLists.Palazzolo_and_Wang	mito inner membrane pad 299
lightcyan	JAM:001158	139755_BIOCYC_TCA_cycle_variation_III_(eukaryotic)__Biocyc_NCBI_Biosystems	5.08145e-05	0.029234	368262, 406405, 436850	JAM|PWLists|PWLists.Biocyc_NCBI_Biosystems	TCA cycle variation III (eukaryotic)
lightcyan	JAM:000520	106327_REACTOME_Pyruvate_metabolism_and_Citric_Acid_(TCA)_cycle__Reactome_NCBI_Biosystems	5.5491e-05	0.0312043	368262, 406405, 561007, 436850	JAM|PWLists|PWLists.Reactome_NCBI_Biosystems	Pyruvate metabolism and Citric Acid (TCA) cycle
lightcyan	JAM:001320	142463_BIOCYC_TCA_cycle_variation_III_(eukaryotic)__Biocyc_NCBI_Biosystems	0.000100352	0.0466667	368262, 406405, 436850	JAM|PWLists|PWLists.Biocyc_NCBI_Biosystems	TCA cycle variation III (eukaryotic)
magenta	JAM:002241	479_KEGG_ECM-receptor_interaction__Kegg_NCBI_Biosystems	1.55118e-07	0.000190184	562496, 554269, 565402, 561679, 386787, 100001836, 321243, 561901, 572348	JAM|PWLists|PWLists.Kegg_NCBI_Biosystems	ECM-receptor interaction
magenta	JAM:002240	478_KEGG_Focal_adhesion__Kegg_NCBI_Biosystems	1.18585e-06	0.00121493	562496, 554269, 565402, 561679, 386787, 100001836, 554230, 321243, 561901, 572348, 442922	JAM|PWLists|PWLists.Kegg_NCBI_Biosystems	Focal adhesion
magenta	JAM:001652	198795_WikiPathways_Focal_Adhesion__Wiki_Pathways_NCBI_Biosystems	6.73979e-06	0.00560076	562496, 554269, 565402, 561679, 386787, 100001836, 554230, 321243, 561901, 572348	JAM|PWLists|PWLists.Wiki_Pathways_NCBI_Biosystems	Focal Adhesion
magenta	JAM:000392	106110_REACTOME_Integrin_cell_surface_interactions__Reactome_NCBI_Biosystems	1.21775e-05	0.00929344	562496, 554269, 386787, 100001836, 321243, 561901, 572348	JAM|PWLists|PWLists.Reactome_NCBI_Biosystems	Integrin cell surface interactions
magenta	JAM:002209	475_KEGG_TGF-beta_signaling_pathway__Kegg_NCBI_Biosystems	4.08599e-05	0.0246445	30632, 503761, 64698, 30641, 564395, 561901	JAM|PWLists|PWLists.Kegg_NCBI_Biosystems	TGF-beta signaling pathway
magenta	JAM:002214	477114_REACTOME_Signal_Transduction__Reactome_NCBI_Biosystems	4.39334e-05	0.0262862	100333702, 560100, 558248, 140423, 30632, 562496, 554269, 567110, 386787, 100001836, 554230, 321243, 30641, 564395, 406397, 100001532, 30629, 337413, 561901, 572348, 170457, 558476	JAM|PWLists|PWLists.Reactome_NCBI_Biosystems	Signal Transduction
magenta	JAM:002952	mutationMouseAndHuman__JAXdiseaseGene	5.99271e-05	0.0324779	565402, 561679, 562496, 554269, 550475, 30436, 561287, 140423, 568518, 386969, 100149562, 563435, 494038, 58040, 561355	JAM|BrainLists|BrainLists.JAXdiseaseGene	mutationMouseAndHuman
magenta	JAM:001005	138064_Pathway_Interaction_Database_Syndecan-4-mediated_signaling_events__Pathway_Interaction_Database_NCBI_Biosystems	8.4076e-05	0.0408315	386787, 406397, 359833, 561901	JAM|PWLists|PWLists.Pathway_Interaction_Database_NCBI_Biosystems	Syndecan-4-mediated signaling events
magenta	JAM:001629	198769_WikiPathways_Osteoclast_Signaling__Wiki_Pathways_NCBI_Biosystems	0.000101083	0.0466667	406801, 550475, 100001836	JAM|PWLists|PWLists.Wiki_Pathways_NCBI_Biosystems	Osteoclast Signaling
magenta	JAM:001751	198900_WikiPathways_Matrix_Metalloproteinases__Wiki_Pathways_NCBI_Biosystems	0.000101083	0.0466667	337179, 406397, 566945	JAM|PWLists|PWLists.Wiki_Pathways_NCBI_Biosystems	Matrix Metalloproteinases
salmon	JAM:002997	Polycomb_genes_(PGSTs)_repressed_by_SCs_(Table_S9)__Lee	6.70046e-06	0.00560076	553186, 560145, 30501, 100002026, 30398, 30766, 393794, 30128, 553756, 30537, 563570, 403019, 406246, 566838, 100003947, 751108, 567943, 561445, 569420	JAM|StemCellLists|StemCellLists.Lee	Polycomb genes (PGSTs) repressed by SCs
salmon	JAM:002735	Annotated_genes_bound_by_Suz12_(Table_S8)__Lee	1.166e-05	0.00899018	553186, 560145, 553756, 563570, 403019, 474317, 550405, 100000492, 751108, 30501, 100002026, 30398, 567943, 561445, 406246, 30766, 566838, 30128, 569420	JAM|StemCellLists|StemCellLists.Lee	Annotated genes bound by Suz12
salmon	JAM:003063	Superior Colliculus_localMarker(top200)_IN_Mesencephalon__HBA	2.40647e-05	0.0157877	550405, 566838, 553186, 140618, 567943, 30501, 474317	JAM|BrainRegionMarkers|BrainRegionMarkers.HBA|BrainRegionMarkers.HBA.localMarker(top200)|Brain region markers|Brain region marker enriched gene sets	Superior Colliculus IN Mesencephalon
salmon	JAM:002826	Developmental_transcription_factors_bound_by_Suz12_(Table_S11)__Lee	3.08101e-05	0.0192024	553186, 403019, 474317, 550405, 30501, 30398, 406246, 30766, 566838	JAM|StemCellLists|StemCellLists.Lee	Developmental transcription factors bound by Suz12
turquoise	JAM:001078	138629_BIOCYC_superpathway_of_cholesterol_biosynthesis__Biocyc_NCBI_Biosystems	3.72884e-10	7.74666e-07	30643, 414331, 571911, 552997, 559054, 553513, 368360, 795400, 406662, 799528, 336798, 436600	JAM|PWLists|PWLists.Biocyc_NCBI_Biosystems	superpathway of cholesterol biosynthesis
turquoise	JAM:001225	142269_BIOCYC_superpathway_of_cholesterol_biosynthesis__Biocyc_NCBI_Biosystems	7.19571e-10	1.37992e-06	30643, 414331, 494102, 571911, 552997, 559054, 553513, 368360, 795400, 406662, 799528, 336798, 436600	JAM|PWLists|PWLists.Biocyc_NCBI_Biosystems	superpathway of cholesterol biosynthesis
turquoise	JAM:002526	6202_mito_genome_pad_37__Palazzolo_and_Wang	2.29487e-09	3.90076e-06	140519, 140539, 140540, 140541, 140512, 140531, 140532, 140533, 140534, 140535, 140536	JAM|PWLists|PWLists.Palazzolo_and_Wang	mito genome pad 37
turquoise	JAM:000417	106142_REACTOME_Cholesterol_biosynthesis__Reactome_NCBI_Biosystems	4.1215e-09	6.84993e-06	414331, 494102, 571911, 552997, 559054, 553513, 368360, 795400, 406662, 799528, 336798, 436600	JAM|PWLists|PWLists.Reactome_NCBI_Biosystems	Cholesterol biosynthesis
turquoise	JAM:001665	198809_WikiPathways_Cholesterol_Biosynthesis__Wiki_Pathways_NCBI_Biosystems	5.30264e-07	0.000574761	414331, 571911, 552997, 559054, 553513, 795400, 406662, 799528	JAM|PWLists|PWLists.Wiki_Pathways_NCBI_Biosystems	Cholesterol Biosynthesis
turquoise	JAM:000246	105921_REACTOME_Respiratory_electron_transport,_ATP_synthesis_by_chemiosmotic_coupling,_and_heat_production_by_uncoupling_proteins.__Reactome_NCBI_Biosystems	1.08546e-06	0.0011434	436968, 140519, 140539, 140540, 140541, 140512, 140531, 140532, 140533, 140534, 140535, 140536, 415243, 445291, 83908, 554154	JAM|PWLists|PWLists.Reactome_NCBI_Biosystems	Respiratory electron transport, ATP synthesis by chemiosmotic coupling, and heat production by uncoupling proteins.
turquoise	JAM:001075	138626_BIOCYC_cholesterol_biosynthesis_II_(via_24,25-dihydrolanosterol)__Biocyc_NCBI_Biosystems	3.24441e-06	0.00307151	414331, 571911, 368360, 795400, 406662, 799528, 436600	JAM|PWLists|PWLists.Biocyc_NCBI_Biosystems	cholesterol biosynthesis II (via 24,25-dihydrolanosterol)
turquoise	JAM:001373	160962_REACTOME_Respiratory_electron_transport__Reactome_NCBI_Biosystems	3.75817e-06	0.00347005	436968, 140539, 140540, 140541, 140512, 140531, 140532, 140533, 140534, 140535, 140536, 415243, 445291, 554154	JAM|PWLists|PWLists.Reactome_NCBI_Biosystems	Respiratory electron transport
turquoise	JAM:001222	142266_BIOCYC_cholesterol_biosynthesis_II_(via_24,25-dihydrolanosterol)__Biocyc_NCBI_Biosystems	4.08006e-06	0.00371614	414331, 494102, 571911, 368360, 795400, 406662, 799528, 436600	JAM|PWLists|PWLists.Biocyc_NCBI_Biosystems	cholesterol biosynthesis II (via 24,25-dihydrolanosterol)
turquoise	JAM:001714	198860_WikiPathways_Electron_Transport_Chain__Wiki_Pathways_NCBI_Biosystems	6.56343e-06	0.00557817	436968, 140519, 140539, 140540, 140541, 140512, 140531, 140532, 140533, 140534, 140535, 140536, 415243, 445291, 83908, 554154	JAM|PWLists|PWLists.Wiki_Pathways_NCBI_Biosystems	Electron Transport Chain
yellow	JAM:003060	Substantia Nigra, pars reticulata_localMarker(top200)_IN_Mesencephalon__HBA	7.14155e-13	1.78039e-09	566764, 100003547, 336073, 58113, 393607, 796938, 100537036, 557797, 337376, 556894, 565345, 394132, 559103, 562468, 405764, 768164, 571922	JAM|BrainRegionMarkers|BrainRegionMarkers.HBA|BrainRegionMarkers.HBA.localMarker(top200)|Brain region markers|Brain region marker enriched gene sets	Substantia Nigra, pars reticulata IN Mesencephalon
yellow	JAM:002993	pink_M10_Microglia(Type1)__HumanMeta	5.79714e-12	1.39861e-08	337376, 394132, 405764, 58113, 393551, 796938, 559103, 436895, 557797, 30583, 565345, 415151, 566764, 571922, 335158	JAM|BrainLists|BrainLists.HumanMeta|Cell type marker enriched gene sets	Microglia(Type1)
yellow	JAM:000578	106386_REACTOME_Immune_System__Reactome_NCBI_Biosystems	7.9967e-12	1.86898e-08	58022, 563727, 796938, 558635, 378848, 436895, 559103, 100002070, 557797, 798906, 561370, 336073, 30666, 30665, 436816, 30648, 30647, 554561, 335158, 553615, 567460, 562317, 558453, 403013, 405764, 767709, 777696, 796425, 100148871, 100535184, 557072	JAM|PWLists|PWLists.Reactome_NCBI_Biosystems	Immune System
yellow	JAM:001716	198862_WikiPathways_T_Cell_Receptor_Signaling_Pathway__Wiki_Pathways_NCBI_Biosystems	4.75015e-10	9.60172e-07	394132, 796938, 558635, 798906, 561370, 336073, 415151, 571922, 393664, 335158, 553615, 563784, 368564, 394015, 557072	JAM|PWLists|PWLists.Wiki_Pathways_NCBI_Biosystems	T Cell Receptor Signaling Pathway
yellow	JAM:003059	Substantia Nigra, pars reticulata_localMarker(FC>2)_IN_Mesencephalon__HBA	1.53434e-09	2.73221e-06	565345, 394132, 556894, 58113, 566764, 336073, 393607, 557797, 796938, 100003547, 337376	JAM|BrainRegionMarkers|BrainRegionMarkers.HBA|BrainRegionMarkers.HBA.localMarker(FC>2)|Brain region markers|Brain region marker enriched gene sets	Substantia Nigra, pars reticulata IN Mesencephalon
yellow	JAM:000940	137998_Pathway_Interaction_Database_TCR_signaling_in_naive_CD4+_T_cells__Pathway_Interaction_Database_NCBI_Biosystems	8.04247e-09	1.27978e-05	563727, 796938, 798906, 336073, 554561, 335158, 553615, 558453, 557072	JAM|PWLists|PWLists.Pathway_Interaction_Database_NCBI_Biosystems	TCR signaling in naive CD4+ T cells
yellow	JAM:003077	TCR signaling__ImmunePathway	1.98204e-08	2.74513e-05	557072, 768248, 796938, 100002070, 798906, 336073, 563727, 563784, 554561, 335158, 553615	JAM|ImmunePathways	TCR signaling
yellow	JAM:000606	106414_REACTOME_TCR_signaling__Reactome_NCBI_Biosystems	1.93405e-07	0.000233303	796938, 559103, 798906, 336073, 554561, 335158, 553615, 557072	JAM|PWLists|PWLists.Reactome_NCBI_Biosystems	TCR signaling
yellow	JAM:001856	366160_REACTOME_Adaptive_Immune_System__Reactome_NCBI_Biosystems	3.49391e-07	0.000408297	563727, 796938, 378848, 559103, 557797, 798906, 336073, 30666, 30665, 436816, 30648, 30647, 554561, 335158, 553615, 558453, 557072	JAM|PWLists|PWLists.Reactome_NCBI_Biosystems	Adaptive Immune System
yellow	JAM:001759	198909_WikiPathways_B_Cell_Receptor_Signaling_Pathway__Wiki_Pathways_NCBI_Biosystems	3.5723e-07	0.000411034	777730, 558635, 559103, 798906, 336073, 561747, 335158, 553615, 335474, 541324, 405764, 557072, 445074	JAM|PWLists|PWLists.Wiki_Pathways_NCBI_Biosystems	B Cell Receptor Signaling Pathway
yellow	JAM:002976	overexpressed_in_multipotent_primary_hematopoietic_SCs_(CD133+)__Cui	4.13719e-07	0.000455031	436919, 562468, 405764, 559789, 100333685, 58113, 445074, 100002113, 393871, 393551, 566708, 798697, 436895, 557797, 561370, 100126139, 565345, 100535184, 100037387, 561747, 30666, 30665, 558453, 566846, 768164, 386661, 563784, 571922, 560602, 569507, 555580, 30117, 445168, 556894	JAM|StemCellLists|StemCellLists.Cui|Cell type markers|Cell type marker enriched gene sets	overexpressed in multipotent primary hematopoietic SCs (CD133+)

## Sheet: Human_GO
Module	ID	term	pval	adj_pval	genes	category	name
black	GO:0090304	nucleic acid metabolic process	2.55389e-05	0.0320654	30116, 30140, 30271, 321726, 324724, 327167, 334465, 393202, 393246, 394050, 394083, 402955, 403064, 404599, 445219, 449647, 492764, 550127, 553318, 553518, 554561, 558540, 558652, 559583, 562037, 563288, 563332, 565672, 566689, 566831, 567105, 571519, 796388, 100000537, 100037341, 100332262	BP	nucleic acid metabolic process
black	GO:0016070	RNA metabolic process	2.62271e-05	0.0323727	30116, 30140, 30271, 321726, 324724, 327167, 334465, 393202, 393246, 394050, 394083, 402955, 404599, 445219, 449647, 492764, 550127, 553318, 553518, 554561, 558540, 558652, 559583, 562037, 563288, 563332, 565672, 566689, 567105, 571519, 796388, 100000537, 100332262	BP	RNA metabolic process
blue	GO:0003676	nucleic acid binding	8.0745e-08	0.000228104	30113, 30169, 30238, 30334, 30339, 30425, 30430, 30454, 30465, 30501, 30523, 30532, 30606, 30635, 30967, 58077, 64275, 64603, 140618, 170446, 192328, 192338, 245948, 286745, 317733, 321618, 321686, 322508, 323246, 323490, 323597, 323721, 325221, 325248, 325356, 325609, 326933, 326961, 327124, 336346, 337851, 352930, 368610, 369197, 373869, 378453, 386639, 393106, 393224, 393253, 393655, 393794, 3…	MF	nucleic acid binding
blue	GO:0005634	nucleus	2.53383e-06	0.00474476	30113, 30169, 30238, 30334, 30339, 30425, 30430, 30454, 30465, 30501, 30523, 30532, 30606, 30635, 30705, 30731, 30967, 64275, 64603, 80955, 140618, 170446, 192295, 192328, 192338, 245948, 266981, 317733, 321618, 321686, 322113, 322348, 322508, 323246, 323490, 323621, 325221, 325609, 327124, 334316, 335750, 336346, 336518, 369197, 373121, 373869, 387600, 393106, 393224, 393475, 393735, 393794, 393…	CC	nucleus
cyan	GO:0008021	synaptic vesicle	1.96809e-07	0.000499954	324467, 335925, 568033, 570094, 570672, 795293	CC	synaptic vesicle
cyan	GO:0070382	exocytic vesicle	5.31777e-07	0.00118546	324467, 335925, 568033, 570094, 570672, 795293	CC	exocytic vesicle
cyan	GO:0045202	synapse	2.02203e-06	0.00389775	324467, 335925, 568033, 570094, 570672, 619246, 678575, 795293	CC	synapse
cyan	GO:0044456	synapse part	2.33206e-06	0.00444311	324467, 335925, 568033, 570094, 570672, 678575, 795293	CC	synapse part
cyan	GO:0098793	presynapse	2.56203e-06	0.00477031	324467, 335925, 568033, 570094, 570672, 795293	CC	presynapse
cyan	GO:0099503	secretory vesicle	6.54442e-06	0.0107543	324467, 335925, 568033, 570094, 570672, 795293	CC	secretory vesicle
cyan	GO:0030133	transport vesicle	7.5389e-06	0.0119347	324467, 335925, 568033, 570094, 570672, 795293	CC	transport vesicle
cyan	GO:0097458	neuron part	7.83415e-06	0.0122835	324467, 335925, 568033, 570094, 570672, 619246, 795293, 798970	CC	neuron part
cyan	GO:0030672	synaptic vesicle membrane	1.91441e-05	0.0259236	324467, 568033, 570094, 795293	CC	synaptic vesicle membrane
cyan	GO:0099501	exocytic vesicle membrane	1.91441e-05	0.0259236	324467, 568033, 570094, 795293	CC	exocytic vesicle membrane
darkgreen	GO:0019829	cation-transporting ATPase activity	9.04513e-06	0.0135978	378746, 394151, 449655, 100004566	MF	cation-transporting ATPase activity
darkgreen	GO:0042625	ATPase coupled ion transmembrane transporter activity	9.04513e-06	0.0135978	378746, 394151, 449655, 100004566	MF	ATPase coupled ion transmembrane transporter activity
darkgreen	GO:0015399	primary active transmembrane transporter activity	2.04676e-05	0.0273764	378746, 386636, 394151, 449655, 100004566	MF	primary active transmembrane transporter activity
darkgreen	GO:0015405	P-P-bond-hydrolysis-driven transmembrane transporter activity	2.04676e-05	0.0273764	378746, 386636, 394151, 449655, 100004566	MF	P-P-bond-hydrolysis-driven transmembrane transporter activity
darkgrey	GO:0022626	cytosolic ribosome	1.27501e-62	4.1782e-57	114420, 192297, 192299, 195819, 327089, 335539, 336687, 336719, 336812, 337007, 337010, 378961, 393686, 394027, 394166, 394194, 405889, 406565, 406686, 415159, 415168, 415169, 415229, 436759, 436760, 445028, 449547, 550564, 556556, 100000341	CC	cytosolic ribosome
darkgrey	GO:0003735	structural constituent of ribosome	3.56289e-61	5.83777e-56	114420, 192297, 192299, 195819, 327089, 335539, 336687, 336719, 336764, 336812, 337007, 337810, 378961, 393686, 394027, 394166, 394194, 405889, 406565, 406686, 415159, 415168, 415169, 415229, 436759, 436760, 445028, 449547, 550564, 556556, 641289, 677743, 100000341	MF	structural constituent of ribosome
darkgrey	GO:0005840	ribosome	2.43242e-60	2.65701e-55	114420, 192297, 192299, 195819, 327089, 335539, 336687, 336719, 336764, 336812, 337007, 337010, 337810, 378961, 393686, 394027, 394166, 394194, 405889, 406565, 406686, 415159, 415168, 415169, 415229, 436759, 436760, 445028, 449547, 550564, 556556, 641289, 677743, 100000341	CC	ribosome
darkgrey	GO:0044391	ribosomal subunit	1.31782e-56	1.07962e-51	114420, 192297, 192299, 195819, 327089, 335539, 336687, 336719, 336812, 337007, 337010, 378961, 393686, 394027, 394166, 394194, 405889, 406565, 406686, 415159, 415168, 415169, 415229, 436759, 436760, 445028, 449547, 550564, 556556, 100000341	CC	ribosomal subunit
darkgrey	GO:0044445	cytosolic part	2.46407e-52	1.61495e-47	114420, 192297, 192299, 195819, 327089, 335539, 336687, 336719, 336812, 337007, 337010, 378961, 393686, 394027, 394166, 394194, 405889, 406565, 406686, 415159, 415168, 415169, 415229, 436759, 436760, 445028, 449547, 550564, 556556, 100000341	CC	cytosolic part
darkgrey	GO:0006412	translation	6.35563e-51	3.47122e-46	114420, 192297, 192299, 195819, 195822, 327089, 335539, 336687, 336719, 336764, 336812, 337007, 337010, 337810, 378961, 393686, 394027, 394166, 394194, 405889, 406565, 406686, 415159, 415168, 415169, 415229, 436759, 436760, 445028, 449547, 550564, 556556, 641289, 677743, 100000341	BP	translation
darkgrey	GO:0043043	peptide biosynthetic process	1.74326e-50	8.16093e-46	114420, 192297, 192299, 195819, 195822, 327089, 335539, 336687, 336719, 336764, 336812, 337007, 337010, 337810, 378961, 393686, 394027, 394166, 394194, 405889, 406565, 406686, 415159, 415168, 415169, 415229, 436759, 436760, 445028, 449547, 550564, 556556, 641289, 677743, 100000341	BP	peptide biosynthetic process
darkgrey	GO:0030529	intracellular ribonucleoprotein complex	1.70515e-49	6.20862e-45	114420, 192297, 192299, 195819, 286774, 327089, 335539, 336687, 336719, 336764, 336812, 337007, 337010, 337810, 378961, 393686, 394027, 394166, 394194, 405889, 406275, 406565, 406686, 415159, 415168, 415169, 415229, 436759, 436760, 445028, 449547, 550564, 556556, 641289, 677743, 100000341	CC	intracellular ribonucleoprotein complex
darkgrey	GO:1990904	ribonucleoprotein complex	1.70515e-49	6.20862e-45	114420, 192297, 192299, 195819, 286774, 327089, 335539, 336687, 336719, 336764, 336812, 337007, 337010, 337810, 378961, 393686, 394027, 394166, 394194, 405889, 406275, 406565, 406686, 415159, 415168, 415169, 415229, 436759, 436760, 445028, 449547, 550564, 556556, 641289, 677743, 100000341	CC	ribonucleoprotein complex
darkgrey	GO:0006518	peptide metabolic process	9.85262e-48	2.93518e-43	114420, 192297, 192299, 195819, 195822, 327089, 335539, 336687, 336719, 336764, 336812, 337007, 337010, 337810, 378961, 393686, 394027, 394166, 394194, 405889, 406565, 406686, 415159, 415168, 415169, 415229, 436759, 436760, 445028, 449547, 550564, 556556, 641289, 677743, 100000341	BP	peptide metabolic process
darkgrey	GO:0043604	amide biosynthetic process	9.85262e-48	2.93518e-43	114420, 192297, 192299, 195819, 195822, 327089, 335539, 336687, 336719, 336764, 336812, 337007, 337010, 337810, 378961, 393686, 394027, 394166, 394194, 405889, 406565, 406686, 415159, 415168, 415169, 415229, 436759, 436760, 445028, 449547, 550564, 556556, 641289, 677743, 100000341	BP	amide biosynthetic process
darkgrey	GO:0005198	structural molecule activity	1.39981e-44	3.82264e-40	114420, 192297, 192299, 195819, 327089, 335539, 336687, 336719, 336764, 336812, 337007, 337810, 378961, 393686, 394027, 394166, 394194, 405889, 406565, 406686, 415159, 415168, 415169, 415229, 436759, 436760, 445028, 449547, 550564, 556556, 641289, 677743, 100000341	MF	structural molecule activity
darkgrey	GO:0043603	cellular amide metabolic process	3.89812e-44	9.82623e-40	114420, 192297, 192299, 195819, 195822, 327089, 335539, 336687, 336719, 336764, 336812, 337007, 337010, 337810, 378961, 393686, 394027, 394166, 394194, 405889, 406565, 406686, 415159, 415168, 415169, 415229, 436759, 436760, 445028, 449547, 550564, 556556, 641289, 677743, 100000341	BP	cellular amide metabolic process
darkgrey	GO:1901566	organonitrogen compound biosynthetic process	5.46583e-38	1.27939e-33	114420, 192297, 192299, 195819, 195822, 327089, 335539, 336687, 336719, 336764, 336812, 337007, 337010, 337810, 378961, 393686, 394027, 394166, 394194, 405889, 406565, 406686, 415159, 415168, 415169, 415229, 436759, 436760, 445028, 449547, 550564, 556556, 641289, 677743, 100000341	BP	organonitrogen compound biosynthetic process
darkgrey	GO:0005829	cytosol	2.76078e-33	6.03136e-29	114420, 192297, 192299, 195819, 327089, 335539, 336687, 336719, 336812, 337007, 337010, 378961, 393686, 394027, 394166, 394194, 405889, 406565, 406686, 415159, 415168, 415169, 415229, 436759, 436760, 445028, 449547, 550564, 556556, 100000341	CC	cytosol
darkgrey	GO:0022627	cytosolic small ribosomal subunit	1.0621e-32	2.17531e-28	114420, 192297, 336687, 337007, 394027, 394166, 394194, 405889, 406565, 406686, 415169, 445028, 449547, 550564, 100000341	CC	cytosolic small ribosomal subunit
darkgrey	GO:1901564	organonitrogen compound metabolic process	3.00124e-32	5.78532e-28	114420, 192297, 192299, 195819, 195822, 327089, 335539, 336687, 336719, 336764, 336812, 337007, 337010, 337810, 378961, 393686, 394027, 394166, 394194, 405889, 406565, 406686, 415159, 415168, 415169, 415229, 436759, 436760, 445028, 449547, 550564, 556556, 641289, 677743, 100000341	BP	organonitrogen compound metabolic process
darkgrey	GO:0043228	non-membrane-bounded organelle	3.8559e-30	6.65039e-26	114420, 192297, 192299, 195819, 327089, 335539, 336687, 336719, 336764, 336812, 337007, 337010, 337810, 378961, 393686, 394027, 394166, 394194, 405889, 406275, 406565, 406686, 415159, 415168, 415169, 415229, 436759, 436760, 445028, 447933, 449547, 550564, 556556, 641289, 677743, 100000341	CC	non-membrane-bounded organelle
darkgrey	GO:0043232	intracellular non-membrane-bounded organelle	3.8559e-30	6.65039e-26	114420, 192297, 192299, 195819, 327089, 335539, 336687, 336719, 336764, 336812, 337007, 337010, 337810, 378961, 393686, 394027, 394166, 394194, 405889, 406275, 406565, 406686, 415159, 415168, 415169, 415229, 436759, 436760, 445028, 447933, 449547, 550564, 556556, 641289, 677743, 100000341	CC	intracellular non-membrane-bounded organelle
darkgrey	GO:0015935	small ribosomal subunit	8.5252e-30	1.39685e-25	114420, 192297, 336687, 337007, 394027, 394166, 394194, 405889, 406565, 406686, 415169, 445028, 449547, 550564, 100000341	CC	small ribosomal subunit
darkgrey	GO:0022625	cytosolic large ribosomal subunit	4.02729e-29	6.28448e-25	192299, 195819, 327089, 335539, 336719, 336812, 337010, 378961, 393686, 415159, 415168, 415229, 436759, 436760, 556556	CC	cytosolic large ribosomal subunit
darkgrey	GO:0032991	macromolecular complex	7.51973e-27	1.12009e-22	114420, 192297, 192299, 195819, 286774, 327089, 335539, 336687, 336719, 336764, 336812, 337007, 337010, 337810, 378961, 393686, 394027, 394166, 394194, 405889, 406275, 406565, 406686, 415159, 415168, 415169, 415229, 436759, 436760, 445028, 447933, 449547, 550564, 556556, 568182, 641289, 677743, 751649, 100000341, 100536705	CC	macromolecular complex
darkgrey	GO:0010467	gene expression	2.78462e-26	3.96747e-22	114420, 192297, 192299, 195819, 195822, 286774, 327089, 335539, 336687, 336719, 336764, 336812, 337007, 337010, 337810, 378961, 393686, 394027, 394166, 394194, 405889, 406275, 406565, 406686, 415159, 415168, 415169, 415229, 436759, 436760, 445028, 447933, 449547, 550564, 556556, 568182, 641289, 677743, 100000341	BP	gene expression
darkgrey	GO:0015934	large ribosomal subunit	1.72855e-25	2.36018e-21	192299, 195819, 327089, 335539, 336719, 336812, 337010, 378961, 393686, 415159, 415168, 415229, 436759, 436760, 556556	CC	large ribosomal subunit
darkgrey	GO:0044267	cellular protein metabolic process	1.21314e-24	1.59018e-20	114420, 192297, 192299, 195819, 195822, 327089, 335539, 336687, 336719, 336764, 336812, 337007, 337010, 337810, 378961, 393686, 394027, 394166, 394194, 405889, 406275, 406565, 406686, 415159, 415168, 415169, 415229, 436759, 436760, 445028, 449547, 550564, 556556, 641289, 677743, 777730, 100000341	BP	cellular protein metabolic process
darkgrey	GO:0044271	cellular nitrogen compound biosynthetic process	4.76909e-24	6.01086e-20	114420, 192297, 192299, 195819, 195822, 327089, 335539, 336687, 336719, 336764, 336812, 337007, 337010, 337810, 378961, 393686, 394027, 394166, 394194, 405889, 406565, 406686, 415159, 415168, 415169, 415229, 436759, 436760, 445028, 447933, 449547, 550564, 556556, 568182, 641289, 677743, 100000341	BP	cellular nitrogen compound biosynthetic process
darkgrey	GO:0034645	cellular macromolecule biosynthetic process	6.05563e-24	7.34972e-20	114420, 192297, 192299, 195819, 195822, 327089, 335539, 336687, 336719, 336764, 336812, 337007, 337010, 337810, 378961, 393686, 394027, 394166, 394194, 405889, 406565, 406686, 415159, 415168, 415169, 415229, 436759, 436760, 445028, 447933, 449547, 550564, 556556, 568182, 641289, 677743, 100000341	BP	cellular macromolecule biosynthetic process
darkgrey	GO:0009059	macromolecule biosynthetic process	8.43674e-24	9.87397e-20	114420, 192297, 192299, 195819, 195822, 327089, 335539, 336687, 336719, 336764, 336812, 337007, 337010, 337810, 378961, 393686, 394027, 394166, 394194, 405889, 406565, 406686, 415159, 415168, 415169, 415229, 436759, 436760, 445028, 447933, 449547, 550564, 556556, 568182, 641289, 677743, 100000341	BP	macromolecule biosynthetic process
darkgrey	GO:0019538	protein metabolic process	2.14718e-22	2.42631e-18	114420, 192297, 192299, 195819, 195822, 327089, 335539, 336687, 336719, 336764, 336812, 337007, 337010, 337810, 378961, 393686, 394027, 394166, 394194, 405889, 406275, 406565, 406686, 415159, 415168, 415169, 415229, 436759, 436760, 445028, 449547, 550564, 556556, 641289, 677743, 777730, 100000341	BP	protein metabolic process
darkgrey	GO:0034641	cellular nitrogen compound metabolic process	4.3091e-21	4.70696e-17	114420, 192297, 192299, 195819, 195822, 286774, 327089, 335539, 336687, 336719, 336764, 336812, 337007, 337010, 337810, 378961, 393686, 394027, 394166, 394194, 405889, 406275, 406565, 406686, 415159, 415168, 415169, 415229, 436759, 436760, 445028, 447933, 449547, 550564, 556556, 568182, 641289, 677743, 100000341	BP	cellular nitrogen compound metabolic process
darkgrey	GO:0044249	cellular biosynthetic process	3.00226e-20	3.17367e-16	114420, 192297, 192299, 195819, 195822, 327089, 335539, 336687, 336719, 336764, 336812, 337007, 337010, 337810, 378961, 393686, 394027, 394166, 394194, 405889, 406565, 406686, 415159, 415168, 415169, 415229, 436759, 436760, 445028, 447933, 449547, 550564, 556556, 568182, 641289, 677743, 100000341	BP	cellular biosynthetic process
darkgrey	GO:0006807	nitrogen compound metabolic process	3.10538e-20	3.18009e-16	114420, 192297, 192299, 195819, 195822, 286774, 327089, 335539, 336687, 336719, 336764, 336812, 337007, 337010, 337810, 378961, 393686, 394027, 394166, 394194, 405889, 406275, 406565, 406686, 415159, 415168, 415169, 415229, 436759, 436760, 445028, 447933, 449547, 550564, 556556, 568182, 641289, 677743, 100000341	BP	nitrogen compound metabolic process
darkgrey	GO:1901576	organic substance biosynthetic process	6.02665e-20	5.86194e-16	114420, 192297, 192299, 195819, 195822, 327089, 335539, 336687, 336719, 336764, 336812, 337007, 337010, 337810, 378961, 393686, 394027, 394166, 394194, 405889, 406565, 406686, 415159, 415168, 415169, 415229, 436759, 436760, 445028, 447933, 449547, 550564, 556556, 568182, 641289, 677743, 100000341	BP	organic substance biosynthetic process
darkgrey	GO:0009058	biosynthetic process	1.7596e-19	1.64748e-15	114420, 192297, 192299, 195819, 195822, 327089, 335539, 336687, 336719, 336764, 336812, 337007, 337010, 337810, 378961, 393686, 394027, 394166, 394194, 405889, 406565, 406686, 415159, 415168, 415169, 415229, 436759, 436760, 445028, 447933, 449547, 550564, 556556, 568182, 641289, 677743, 100000341	BP	biosynthetic process
darkgrey	GO:0044260	cellular macromolecule metabolic process	6.55238e-18	5.96447e-14	114420, 192297, 192299, 195819, 195822, 286774, 327089, 335539, 336687, 336719, 336764, 336812, 337007, 337010, 337810, 378961, 393686, 394027, 394166, 394194, 405889, 406275, 406565, 406686, 415159, 415168, 415169, 415229, 436759, 436760, 445028, 447933, 449547, 550564, 556556, 568182, 641289, 677743, 777730, 100000341	BP	cellular macromolecule metabolic process
darkgrey	GO:0044444	cytoplasmic part	1.96517e-17	1.7405e-13	114420, 192297, 192299, 195819, 327089, 335539, 336687, 336719, 336764, 336812, 337007, 337010, 337810, 378961, 393686, 394027, 394166, 394194, 405889, 406565, 406686, 415159, 415168, 415169, 415229, 436759, 436760, 445028, 449547, 550564, 556556, 641289, 677743, 751649, 100000341	CC	cytoplasmic part
darkgrey	GO:0044446	intracellular organelle part	8.75735e-17	7.55204e-13	114420, 192297, 192299, 195819, 286774, 327089, 335539, 336687, 336719, 336812, 337007, 337010, 378961, 393686, 394027, 394166, 394194, 405889, 406275, 406565, 406686, 415159, 415168, 415169, 415229, 436759, 436760, 445028, 447933, 449547, 550564, 556556, 751649, 100000341	CC	intracellular organelle part
darkgrey	GO:0043170	macromolecule metabolic process	1.21003e-16	1.01673e-12	114420, 192297, 192299, 195819, 195822, 286774, 327089, 335539, 336687, 336719, 336764, 336812, 337007, 337010, 337810, 378961, 393686, 394027, 394166, 394194, 405889, 406275, 406565, 406686, 415159, 415168, 415169, 415229, 436759, 436760, 445028, 447933, 449547, 550564, 556556, 568182, 641289, 677743, 777730, 100000341	BP	macromolecule metabolic process
darkgrey	GO:0044422	organelle part	1.65288e-16	1.35412e-12	114420, 192297, 192299, 195819, 286774, 327089, 335539, 336687, 336719, 336812, 337007, 337010, 378961, 393686, 394027, 394166, 394194, 405889, 406275, 406565, 406686, 415159, 415168, 415169, 415229, 436759, 436760, 445028, 447933, 449547, 550564, 556556, 751649, 100000341	CC	organelle part
darkgrey	GO:0019843	rRNA binding	3.17641e-16	2.5388e-12	114420, 192297, 327089, 336687, 336719, 336812, 393686, 415159, 415169, 449547	MF	rRNA binding
darkgrey	GO:0042254	ribosome biogenesis	5.21986e-15	3.97801e-11	192297, 192299, 327089, 335539, 336687, 337010, 394027, 394166, 394194, 406275, 415229, 436760, 445028	BP	ribosome biogenesis
darkgrey	GO:0003723	RNA binding	9.84124e-15	7.32946e-11	114420, 192297, 192299, 195822, 327089, 336687, 336719, 336812, 337010, 378961, 393686, 406275, 406565, 415159, 415168, 415169, 436759, 449547	MF	RNA binding
darkgrey	GO:0022613	ribonucleoprotein complex biogenesis	1.03187e-14	7.5143e-11	192297, 192299, 327089, 335539, 336687, 337010, 394027, 394166, 394194, 406275, 415229, 436759, 436760, 445028	BP	ribonucleoprotein complex biogenesis
darkgrey	GO:0005737	cytoplasm	1.84246e-13	1.31255e-09	114420, 192297, 192299, 195819, 195822, 327089, 335539, 336687, 336719, 336764, 336812, 337007, 337010, 337810, 378961, 393686, 394027, 394166, 394194, 405889, 406565, 406686, 415159, 415168, 415169, 415229, 436759, 436760, 445028, 449547, 550564, 556556, 568182, 641289, 677743, 751649, 100000341	CC	cytoplasm
darkgrey	GO:0044238	primary metabolic process	2.79182e-13	1.94655e-09	114420, 192297, 192299, 195819, 195822, 286774, 327089, 335539, 336687, 336719, 336764, 336812, 337007, 337010, 337810, 378961, 393686, 394027, 394166, 394194, 405889, 406275, 406565, 406686, 415159, 415168, 415169, 415229, 436759, 436760, 445028, 447933, 449547, 550564, 556556, 568182, 641289, 677743, 777730, 100000341	BP	primary metabolic process
darkgrey	GO:0044237	cellular metabolic process	3.02494e-13	2.06514e-09	114420, 192297, 192299, 195819, 195822, 286774, 327089, 335539, 336687, 336719, 336764, 336812, 337007, 337010, 337810, 378961, 393686, 394027, 394166, 394194, 405889, 406275, 406565, 406686, 415159, 415168, 415169, 415229, 436759, 436760, 445028, 447933, 449547, 550564, 556556, 568182, 641289, 677743, 777730, 100000341	BP	cellular metabolic process
darkgrey	GO:0071704	organic substance metabolic process	1.50397e-12	9.85698e-09	114420, 192297, 192299, 195819, 195822, 286774, 327089, 335539, 336687, 336719, 336764, 336812, 337007, 337010, 337810, 378961, 393686, 394027, 394166, 394194, 405889, 406275, 406565, 406686, 415159, 415168, 415169, 415229, 436759, 436760, 445028, 447933, 449547, 550564, 556556, 568182, 641289, 677743, 777730, 100000341	BP	organic substance metabolic process
darkgrey	GO:0043229	intracellular organelle	4.23207e-12	2.71931e-08	114420, 192297, 192299, 195819, 195822, 286774, 327089, 335539, 336687, 336719, 336764, 336812, 337007, 337010, 337810, 378961, 393686, 394027, 394166, 394194, 405889, 406275, 406565, 406686, 415159, 415168, 415169, 415229, 436759, 436760, 445028, 447933, 449547, 550564, 556556, 641289, 677743, 751649, 100000341	CC	intracellular organelle
darkgrey	GO:0043226	organelle	6.80755e-12	4.05605e-08	114420, 192297, 192299, 195819, 195822, 286774, 327089, 335539, 336687, 336719, 336764, 336812, 337007, 337010, 337810, 378961, 393686, 394027, 394166, 394194, 405889, 406275, 406565, 406686, 415159, 415168, 415169, 415229, 436759, 436760, 445028, 447933, 449547, 550564, 556556, 641289, 677743, 751649, 100000341	CC	organelle
darkgrey	GO:0008152	metabolic process	5.14201e-11	2.67465e-07	114420, 192297, 192299, 195819, 195822, 286774, 327089, 335539, 336687, 336719, 336764, 336812, 337007, 337010, 337810, 378961, 393686, 394027, 394166, 394194, 405889, 406275, 406565, 406686, 415159, 415168, 415169, 415229, 436759, 436760, 445028, 447933, 449547, 550564, 556556, 568182, 641289, 677743, 777730, 100000341	BP	metabolic process
darkgrey	GO:0044424	intracellular part	1.20606e-09	4.70505e-06	114420, 192297, 192299, 195819, 195822, 286774, 327089, 335539, 336687, 336719, 336764, 336812, 337007, 337010, 337810, 378961, 393686, 394027, 394166, 394194, 405889, 406275, 406565, 406686, 415159, 415168, 415169, 415229, 436759, 436760, 445028, 447933, 449547, 550564, 556556, 568182, 641289, 677743, 751649, 100000341	CC	intracellular part
darkgrey	GO:0006364	rRNA processing	1.79395e-09	6.91618e-06	192299, 336687, 337010, 394027, 394166, 394194, 406275, 445028	BP	rRNA processing
darkgrey	GO:0016072	rRNA metabolic process	2.65911e-09	9.90212e-06	192299, 336687, 337010, 394027, 394166, 394194, 406275, 445028	BP	rRNA metabolic process
darkgrey	GO:0005622	intracellular	3.62496e-09	1.30538e-05	114420, 192297, 192299, 195819, 195822, 286774, 327089, 335539, 336687, 336719, 336764, 336812, 337007, 337010, 337810, 378961, 393686, 394027, 394166, 394194, 405889, 406275, 406565, 406686, 415159, 415168, 415169, 415229, 436759, 436760, 445028, 447933, 449547, 550564, 556556, 568182, 641289, 677743, 751649, 100000341	CC	intracellular
darkgrey	GO:0042255	ribosome assembly	2.2394e-08	7.26585e-05	192297, 327089, 335539, 336687, 394027, 415229	BP	ribosome assembly
darkgrey	GO:0042274	ribosomal small subunit biogenesis	2.2394e-08	7.26585e-05	192297, 336687, 394027, 394166, 394194, 445028	BP	ribosomal small subunit biogenesis
darkgrey	GO:0042273	ribosomal large subunit biogenesis	3.00994e-08	9.28983e-05	192299, 327089, 335539, 337010, 415229, 436760	BP	ribosomal large subunit biogenesis
darkgrey	GO:0022618	ribonucleoprotein complex assembly	1.05606e-07	0.000291706	192297, 327089, 335539, 336687, 394027, 415229, 436759	BP	ribonucleoprotein complex assembly
darkgrey	GO:0071826	ribonucleoprotein complex subunit organization	1.23277e-07	0.000336648	192297, 327089, 335539, 336687, 394027, 415229, 436759	BP	ribonucleoprotein complex subunit organization
darkred	GO:0003684	damaged DNA binding	8.06487e-06	0.0125352	393536, 393872, 406845, 449848	MF	damaged DNA binding
green	GO:0003676	nucleic acid binding	4.84657e-08	0.00014055	30065, 30641, 30678, 30679, 140816, 259252, 266966, 321362, 321556, 321948, 325052, 327336, 327404, 334455, 334474, 335512, 368925, 378868, 393477, 393519, 393856, 393954, 394144, 406394, 415101, 436938, 445396, 445509, 503528, 550421, 552961, 553496, 554137, 557048, 557210, 558213, 558560, 558581, 561095, 561450, 562123, 562846, 563266, 563771, 564951, 565756, 566279, 566352, 567247, 569100, 569…	MF	nucleic acid binding
green	GO:0090304	nucleic acid metabolic process	2.15288e-07	0.000538547	30641, 30678, 30679, 58024, 140816, 259252, 266966, 321119, 321948, 327336, 327404, 393149, 393477, 393519, 393589, 393954, 402843, 402921, 415101, 436938, 445089, 445483, 445509, 450065, 503528, 550331, 550421, 553496, 553665, 553720, 554836, 555704, 557048, 557210, 558581, 559665, 561450, 562123, 562846, 563266, 563771, 564685, 564951, 565612, 565756, 566279, 566352, 566749, 567134, 567560, 569…	BP	nucleic acid metabolic process
green	GO:0005634	nucleus	2.40794e-07	0.000593293	30641, 30678, 30679, 259252, 266966, 321119, 321948, 327336, 327345, 327404, 334455, 334474, 387591, 393149, 393477, 393519, 393954, 402862, 406575, 406682, 415101, 436938, 445089, 445396, 445483, 445509, 450065, 492472, 550331, 550421, 553496, 553665, 554137, 554836, 555520, 555704, 555733, 557048, 557210, 558581, 559665, 561095, 561138, 561450, 562242, 562846, 563266, 563633, 563771, 563991, 56…	CC	nucleus
green	GO:0060255	regulation of macromolecule metabolic process	1.67684e-06	0.0033303	30641, 30678, 30679, 140816, 259252, 266966, 321362, 321948, 323632, 327336, 327404, 393477, 393519, 393954, 402843, 402921, 415101, 432387, 436811, 436938, 445483, 445509, 450065, 550331, 550421, 553665, 554836, 557048, 557210, 558213, 558581, 562846, 563266, 563771, 564685, 564951, 565612, 565756, 566279, 566352, 567134, 567287, 567560, 569539, 652982, 692315, 796407, 798441, 799099, 100144559,…	BP	regulation of macromolecule metabolic process
green	GO:0006139	nucleobase-containing compound metabolic process	1.96475e-06	0.00381422	30641, 30678, 30679, 58024, 58120, 140816, 259252, 266966, 321119, 321948, 327336, 327404, 334455, 386614, 393149, 393477, 393519, 393589, 393954, 402843, 402921, 415101, 436938, 445089, 445483, 445509, 450065, 474321, 503528, 550331, 550421, 553496, 553665, 553720, 554836, 555704, 557048, 557210, 558581, 559665, 561450, 562123, 562846, 563266, 563771, 564685, 564951, 565612, 565756, 566279, 5663…	BP	nucleobase-containing compound metabolic process
green	GO:0005488	binding	2.43676e-06	0.00461575	30065, 30280, 30457, 30641, 30678, 30679, 58120, 114407, 140816, 245702, 259252, 266966, 321119, 321362, 321556, 321795, 321948, 323197, 323632, 324551, 325052, 325395, 326050, 327336, 327345, 327404, 334455, 334474, 335512, 368498, 368925, 378868, 378998, 387365, 393149, 393183, 393477, 393519, 393589, 393856, 393954, 394144, 402843, 406172, 406394, 406575, 406682, 415101, 432387, 436639, 436938…	MF	binding
green	GO:0044260	cellular macromolecule metabolic process	2.62182e-06	0.00478433	30280, 30457, 30641, 30678, 30679, 58024, 140816, 245702, 259252, 266966, 321119, 321362, 321795, 321948, 323632, 327336, 327345, 327404, 336568, 393149, 393183, 393477, 393519, 393589, 393954, 402843, 402921, 415101, 436811, 436938, 445089, 445396, 445483, 445509, 450065, 492468, 503528, 550331, 550421, 553455, 553496, 553665, 553720, 554836, 555704, 556012, 557048, 557210, 558321, 558581, 55966…	BP	cellular macromolecule metabolic process
green	GO:0019222	regulation of metabolic process	4.41268e-06	0.00773212	30641, 30678, 30679, 140816, 259252, 266966, 321362, 321948, 323632, 327336, 327404, 393477, 393519, 393954, 402843, 402921, 406394, 415101, 432387, 436811, 436938, 445483, 445509, 450065, 550331, 550421, 553665, 554836, 557048, 557210, 558213, 558581, 562846, 563266, 563771, 564685, 564951, 565612, 565756, 566279, 566352, 567134, 567287, 567560, 569539, 652982, 692315, 796407, 798441, 799099, 10…	BP	regulation of metabolic process
green	GO:1901363	heterocyclic compound binding	4.64731e-06	0.00789077	30065, 30280, 30457, 30641, 30678, 30679, 58120, 140816, 245702, 259252, 266966, 321362, 321556, 321795, 321948, 325052, 327336, 327345, 327404, 334455, 334474, 335512, 368498, 368925, 378868, 393149, 393477, 393519, 393589, 393856, 393954, 394144, 406394, 415101, 436938, 445396, 445509, 503528, 550421, 552961, 553496, 553685, 554137, 555704, 557048, 557210, 558213, 558321, 558560, 558581, 559665…	MF	heterocyclic compound binding
green	GO:0016070	RNA metabolic process	5.24635e-06	0.00881654	30641, 30678, 30679, 58024, 140816, 259252, 266966, 321948, 327336, 327404, 393477, 393519, 393589, 393954, 402843, 402921, 415101, 436938, 445089, 445483, 445509, 450065, 550331, 550421, 553665, 554836, 555704, 557048, 557210, 558581, 561450, 562123, 562846, 563266, 563771, 564685, 564951, 565612, 565756, 566279, 566352, 567134, 567560, 570225, 692315, 767714, 794079, 796407, 799099, 100009640, …	BP	RNA metabolic process
greenyellow	GO:0002376	immune system process	6.08198e-20	5.86194e-16	30117, 30177, 30766, 58113, 335158, 336073, 359834, 368818, 368878, 393551, 403125, 403139, 405764, 405769, 405811, 406598, 415151, 436895, 445088, 553548, 554157, 556770, 556894, 559103, 564589, 568653, 641560, 768164, 796938, 100134935, 100884146, 101885596	BP	immune system process
greenyellow	GO:0006955	immune response	5.0331e-13	3.36601e-09	58113, 336073, 368818, 368878, 403125, 403139, 405764, 405769, 445088, 553548, 554157, 556770, 564589, 568653, 796938, 101885596	BP	immune response
greenyellow	GO:0002682	regulation of immune system process	2.05381e-10	9.34765e-07	30117, 335158, 368818, 403125, 403139, 405769, 415151, 436895, 445088, 553548, 559103, 100134935	BP	regulation of immune system process
greenyellow	GO:0002252	immune effector process	2.55093e-09	9.60849e-06	58113, 405769, 405811, 415151, 445088, 553548, 556770, 564589	BP	immune effector process
greenyellow	GO:0002684	positive regulation of immune system process	2.52792e-08	8.12154e-05	368818, 403125, 403139, 405769, 415151, 445088, 553548, 100134935	BP	positive regulation of immune system process
greenyellow	GO:0002250	adaptive immune response	3.92256e-08	0.000116856	368818, 405769, 445088, 553548, 556770, 564589	BP	adaptive immune response
greenyellow	GO:0006952	defense response	1.98556e-07	0.000500512	246226, 335407, 378966, 403125, 403139, 405769, 405811, 563034, 564589, 568653, 101885596	BP	defense response
greenyellow	GO:0097530	granulocyte migration	2.98982e-07	0.000720412	335158, 393551, 406598, 415151, 559103	BP	granulocyte migration
greenyellow	GO:1990266	neutrophil migration	2.98982e-07	0.000720412	335158, 393551, 406598, 415151, 559103	BP	neutrophil migration
greenyellow	GO:0002253	activation of immune response	3.1916e-07	0.00076342	368818, 403125, 403139, 405769, 445088, 553548	BP	activation of immune response
grey60	GO:0045202	synapse	3.77852e-07	0.000890804	553402, 562345, 563297, 564081, 568618, 569898, 100005268, 100009626, 100147967	CC	synapse
lightyellow	GO:0005737	cytoplasm	5.38403e-06	0.00900174	321218, 323482, 334161, 336553, 393269, 393326, 393448, 393566, 393952, 394147, 394188, 394190, 404618, 436754, 445498, 450084, 550550, 557834, 558005, 558857, 560682, 565889, 566203, 566553, 567014, 568203, 571648, 573990, 724002, 100007978, 100136873, 100329505	CC	cytoplasm
lightyellow	GO:0044710	single-organism metabolic process	1.44628e-05	0.0204366	321218, 334161, 336553, 386951, 393326, 393448, 394188, 394190, 404618, 436754, 450084, 550550, 557834, 560682, 565889, 568203, 678540, 724002, 793926, 100136873	BP	single-organism metabolic process
lightyellow	GO:0044444	cytoplasmic part	2.33607e-05	0.0299035	321218, 323482, 334161, 336553, 393326, 393448, 393952, 394147, 394190, 404618, 436754, 445498, 450084, 550550, 560682, 565889, 567014, 568203, 571648, 573990, 724002, 100007978, 100136873, 100329505	CC	cytoplasmic part
magenta	GO:0006260	DNA replication	2.53377e-06	0.00474476	30440, 30740, 259256, 386707, 405856, 406462, 445385, 566079, 566409	BP	DNA replication
magenta	GO:0006261	DNA-dependent DNA replication	2.62796e-06	0.00478433	30440, 259256, 386707, 406462, 445385, 566079, 566409	BP	DNA-dependent DNA replication
magenta	GO:0006259	DNA metabolic process	1.64348e-05	0.0231145	30440, 30740, 259256, 386707, 405856, 406462, 445385, 447857, 564651, 565575, 566079, 566409, 100333845	BP	DNA metabolic process
midnightblue	GO:0001518	voltage-gated sodium channel complex	2.77248e-05	0.0337747	559447, 777666, 793996	CC	voltage-gated sodium channel complex
midnightblue	GO:0034706	sodium channel complex	2.77248e-05	0.0337747	559447, 777666, 793996	CC	sodium channel complex
red	GO:0045202	synapse	1.12181e-06	0.00231206	30676, 114549, 317643, 368228, 393515, 393691, 560221, 561773, 566397, 571422, 798689, 100001650, 100005543	CC	synapse
royalblue	GO:0070469	respiratory chain	8.73064e-16	6.81196e-12	140512, 140531, 140532, 140533, 140534, 140535, 140536, 140538, 140539, 140540, 140541	CC	respiratory chain
royalblue	GO:0008137	NADH dehydrogenase (ubiquinone) activity	4.91186e-12	2.98076e-08	140531, 140532, 140533, 140534, 140535, 140536, 140538	MF	NADH dehydrogenase (ubiquinone) activity
royalblue	GO:0016655	oxidoreductase activity, acting on NAD(P)H, quinone or similar compound as acceptor	4.91186e-12	2.98076e-08	140531, 140532, 140533, 140534, 140535, 140536, 140538	MF	oxidoreductase activity, acting on NAD(P)H, quinone or similar compound as acceptor
royalblue	GO:0050136	NADH dehydrogenase (quinone) activity	4.91186e-12	2.98076e-08	140531, 140532, 140533, 140534, 140535, 140536, 140538	MF	NADH dehydrogenase (quinone) activity
royalblue	GO:0031967	organelle envelope	7.53097e-12	4.40695e-08	140512, 140519, 140531, 140532, 140533, 140534, 140535, 140536, 140538, 140539, 140540, 140541, 335709, 492799, 798901, 100005623	CC	organelle envelope
royalblue	GO:0031975	envelope	8.30281e-12	4.77337e-08	140512, 140519, 140531, 140532, 140533, 140534, 140535, 140536, 140538, 140539, 140540, 140541, 335709, 492799, 798901, 100005623	CC	envelope
royalblue	GO:0046034	ATP metabolic process	9.10297e-12	5.14316e-08	140512, 140519, 140532, 140534, 140535, 140538, 140539, 140540, 335709, 445486	BP	ATP metabolic process
royalblue	GO:0003954	NADH dehydrogenase activity	1.16869e-11	6.49114e-08	140531, 140532, 140533, 140534, 140535, 140536, 140538	MF	NADH dehydrogenase activity
royalblue	GO:0019866	organelle inner membrane	4.64203e-11	2.45353e-07	140512, 140519, 140531, 140532, 140533, 140535, 140538, 140539, 140540, 140541, 335709, 100005623	CC	organelle inner membrane
royalblue	GO:0045333	cellular respiration	6.20312e-11	3.17618e-07	140512, 140531, 140532, 140534, 140535, 140538, 140539, 140540, 140541	BP	cellular respiration
royalblue	GO:0009144	purine nucleoside triphosphate metabolic process	6.56342e-11	3.25883e-07	140512, 140519, 140532, 140534, 140535, 140538, 140539, 140540, 335709, 445486	BP	purine nucleoside triphosphate metabolic process
royalblue	GO:0009205	purine ribonucleoside triphosphate metabolic process	6.56342e-11	3.25883e-07	140512, 140519, 140532, 140534, 140535, 140538, 140539, 140540, 335709, 445486	BP	purine ribonucleoside triphosphate metabolic process
royalblue	GO:0031966	mitochondrial membrane	8.66345e-11	4.23732e-07	140512, 140519, 140531, 140532, 140533, 140534, 140535, 140536, 140538, 140539, 140540, 140541, 335709	CC	mitochondrial membrane
royalblue	GO:0009126	purine nucleoside monophosphate metabolic process	1.01345e-10	4.81315e-07	140512, 140519, 140532, 140534, 140535, 140538, 140539, 140540, 335709, 445486	BP	purine nucleoside monophosphate metabolic process
royalblue	GO:0009167	purine ribonucleoside monophosphate metabolic process	1.01345e-10	4.81315e-07	140512, 140519, 140532, 140534, 140535, 140538, 140539, 140540, 335709, 445486	BP	purine ribonucleoside monophosphate metabolic process
royalblue	GO:0009199	ribonucleoside triphosphate metabolic process	1.53453e-10	7.18375e-07	140512, 140519, 140532, 140534, 140535, 140538, 140539, 140540, 335709, 445486	BP	ribonucleoside triphosphate metabolic process
royalblue	GO:0006119	oxidative phosphorylation	1.63064e-10	7.5262e-07	140512, 140532, 140534, 140535, 140538, 140539, 140540	BP	oxidative phosphorylation
royalblue	GO:0005740	mitochondrial envelope	2.18865e-10	9.82492e-07	140512, 140519, 140531, 140532, 140533, 140534, 140535, 140536, 140538, 140539, 140540, 140541, 335709	CC	mitochondrial envelope
royalblue	GO:0009161	ribonucleoside monophosphate metabolic process	2.28219e-10	1.01064e-06	140512, 140519, 140532, 140534, 140535, 140538, 140539, 140540, 335709, 445486	BP	ribonucleoside monophosphate metabolic process
royalblue	GO:0044429	mitochondrial part	2.55775e-10	1.11756e-06	140512, 140519, 140531, 140532, 140533, 140534, 140535, 140536, 140538, 140539, 140540, 140541, 335709, 436691	CC	mitochondrial part
royalblue	GO:0009123	nucleoside monophosphate metabolic process	2.76576e-10	1.19255e-06	140512, 140519, 140532, 140534, 140535, 140538, 140539, 140540, 335709, 445486	BP	nucleoside monophosphate metabolic process
royalblue	GO:0009141	nucleoside triphosphate metabolic process	3.33856e-10	1.42083e-06	140512, 140519, 140532, 140534, 140535, 140538, 140539, 140540, 335709, 445486	BP	nucleoside triphosphate metabolic process
royalblue	GO:0005743	mitochondrial inner membrane	3.67217e-10	1.54278e-06	140512, 140519, 140531, 140532, 140533, 140535, 140538, 140539, 140540, 140541, 335709	CC	mitochondrial inner membrane
royalblue	GO:0022904	respiratory electron transport chain	6.99807e-10	2.86658e-06	140512, 140532, 140534, 140535, 140538, 140540, 140541	BP	respiratory electron transport chain
royalblue	GO:0098803	respiratory chain complex	6.99807e-10	2.86658e-06	140512, 140531, 140533, 140538, 140539, 140540, 140541	CC	respiratory chain complex
royalblue	GO:0015980	energy derivation by oxidation of organic compounds	9.5377e-10	3.81158e-06	140512, 140531, 140532, 140534, 140535, 140538, 140539, 140540, 140541	BP	energy derivation by oxidation of organic compounds
royalblue	GO:0022900	electron transport chain	1.06734e-09	4.21407e-06	140512, 140532, 140534, 140535, 140538, 140540, 140541	BP	electron transport chain
royalblue	GO:0042773	ATP synthesis coupled electron transport	7.10026e-09	2.44921e-05	140512, 140532, 140534, 140535, 140538, 140540	BP	ATP synthesis coupled electron transport
royalblue	GO:0006091	generation of precursor metabolites and energy	1.39902e-08	4.72638e-05	140512, 140531, 140532, 140534, 140535, 140538, 140539, 140540, 140541	BP	generation of precursor metabolites and energy
royalblue	GO:0009150	purine ribonucleotide metabolic process	1.60804e-08	5.37707e-05	140512, 140519, 140532, 140534, 140535, 140538, 140539, 140540, 335709, 445486	BP	purine ribonucleotide metabolic process
royalblue	GO:0006163	purine nucleotide metabolic process	2.04035e-08	6.75374e-05	140512, 140519, 140532, 140534, 140535, 140538, 140539, 140540, 335709, 445486	BP	purine nucleotide metabolic process
royalblue	GO:0016651	oxidoreductase activity, acting on NAD(P)H	2.57046e-08	8.17802e-05	140531, 140532, 140533, 140534, 140535, 140536, 140538	MF	oxidoreductase activity, acting on NAD(P)H
royalblue	GO:0009259	ribonucleotide metabolic process	2.8819e-08	8.99426e-05	140512, 140519, 140532, 140534, 140535, 140538, 140539, 140540, 335709, 445486	BP	ribonucleotide metabolic process
royalblue	GO:0019693	ribose phosphate metabolic process	3.60107e-08	0.000109265	140512, 140519, 140532, 140534, 140535, 140538, 140539, 140540, 335709, 445486	BP	ribose phosphate metabolic process
royalblue	GO:0031090	organelle membrane	3.88036e-08	0.00011666	140512, 140519, 140531, 140532, 140533, 140534, 140535, 140536, 140538, 140539, 140540, 140541, 335709, 492799, 798901, 100005623	CC	organelle membrane
royalblue	GO:0005739	mitochondrion	4.61245e-08	0.000134955	140512, 140519, 140531, 140532, 140533, 140534, 140535, 140536, 140538, 140539, 140540, 140541, 335709, 436691, 767786	CC	mitochondrion
royalblue	GO:0072521	purine-containing compound metabolic process	4.97751e-08	0.000143081	140512, 140519, 140532, 140534, 140535, 140538, 140539, 140540, 335709, 445486	BP	purine-containing compound metabolic process
royalblue	GO:0009117	nucleotide metabolic process	1.4827e-07	0.000398261	140512, 140519, 140532, 140534, 140535, 140538, 140539, 140540, 335709, 445486	BP	nucleotide metabolic process
tan	GO:0044429	mitochondrial part	2.13702e-05	0.0280119	336977, 393720, 406301, 447873, 553709, 562144, 751638, 751640, 798291, 100034614, 100334510	CC	mitochondrial part
tan	GO:0032991	macromolecular complex	2.94187e-05	0.0350563	337220, 386850, 393306, 393485, 393720, 393820, 394163, 402934, 406301, 407699, 436802, 437015, 445031, 447873, 449846, 550244, 550245, 550350, 550391, 553705, 553709, 562144, 751638, 751640, 751740, 798291, 100034540, 100034614, 100148085, 100329879	CC	macromolecular complex
tan	GO:0044455	mitochondrial membrane part	3.44057e-05	0.0396997	393720, 406301, 562144, 751638, 798291, 100334510	CC	mitochondrial membrane part
turquoise	GO:0004930	G-protein coupled receptor activity	2.57956e-11	1.40887e-07	30363, 30370, 30509, 30650, 58023, 58073, 81886, 114550, 170457, 286833, 286834, 336153, 353180, 368421, 378719, 393795, 415105, 445184, 550575, 553366, 556429, 557194, 558248, 558477, 559201, 559806, 560426, 561260, 561406, 561647, 561815, 561898, 562111, 564928, 565256, 566878, 566888, 567355, 567820, 568126, 568269, 570410, 793668, 794924, 795372, 100000544, 100000981, 100003539, 100004819, 10…	MF	G-protein coupled receptor activity
turquoise	GO:0007186	G-protein coupled receptor signaling pathway	3.09364e-11	1.66194e-07	30281, 30370, 30509, 30650, 58023, 58073, 81886, 114550, 140428, 170457, 286833, 286834, 335655, 336153, 353180, 368421, 378719, 393760, 393795, 394236, 415105, 436670, 445184, 550256, 550575, 553366, 554221, 555634, 556429, 557194, 558248, 558477, 559201, 559806, 560426, 561260, 561406, 561647, 561815, 561898, 562111, 564928, 565256, 566888, 567355, 567820, 568126, 568269, 568387, 568726, 570108…	BP	G-protein coupled receptor signaling pathway
turquoise	GO:0023052	signaling	9.28401e-10	3.756e-06	30128, 30173, 30197, 30219, 30281, 30308, 30363, 30370, 30381, 30424, 30436, 30509, 30546, 30577, 30607, 30632, 30650, 30747, 58022, 58023, 58073, 58093, 58151, 81886, 114378, 114437, 114550, 116713, 140428, 170457, 266721, 286833, 286834, 321449, 325084, 325316, 326018, 327572, 334210, 334527, 335655, 336153, 336470, 336998, 337413, 338317, 353180, 368421, 368519, 368564, 373126, 373870, 373874,…	BP	signaling
turquoise	GO:0044700	single organism signaling	3.14839e-09	1.15924e-05	30128, 30173, 30197, 30219, 30281, 30308, 30363, 30370, 30381, 30424, 30436, 30509, 30546, 30577, 30607, 30632, 30650, 30747, 58022, 58023, 58073, 58093, 58151, 81886, 114378, 114437, 114550, 116713, 140428, 170457, 266721, 286833, 286834, 321449, 325084, 325316, 326018, 327572, 334210, 334527, 335655, 336153, 336470, 336998, 337413, 338317, 353180, 368421, 368519, 368564, 373126, 373870, 373874,…	BP	single organism signaling
turquoise	GO:0007154	cell communication	5.66893e-09	1.99753e-05	30128, 30173, 30197, 30219, 30281, 30308, 30363, 30370, 30381, 30424, 30436, 30509, 30546, 30577, 30607, 30632, 30650, 30747, 58022, 58023, 58073, 58093, 58151, 81886, 114378, 114437, 114550, 116713, 140428, 170457, 266721, 286833, 286834, 321449, 325084, 325316, 326018, 327572, 334210, 334527, 335655, 336153, 336470, 336998, 337413, 338317, 353180, 368421, 368519, 368564, 373126, 373870, 373874,…	BP	cell communication
turquoise	GO:0007165	signal transduction	2.82327e-08	8.89599e-05	30128, 30173, 30197, 30219, 30281, 30308, 30363, 30370, 30381, 30424, 30436, 30509, 30546, 30577, 30607, 30632, 30650, 30747, 58022, 58023, 58073, 58093, 81886, 114378, 114437, 114550, 116713, 140428, 170457, 266721, 286833, 286834, 321449, 325084, 325316, 326018, 327572, 334210, 334527, 335655, 336153, 336470, 336998, 337413, 338317, 353180, 368421, 368519, 368564, 373126, 373870, 373874, 378719…	BP	signal transduction
turquoise	GO:0007204	positive regulation of cytosolic calcium ion concentration	3.03331e-08	9.28983e-05	378719, 436834, 555634, 556429, 558477, 559806, 561406, 567820, 570410, 100000544, 100000981, 100004819, 100005416, 100149100, 100331841	BP	positive regulation of cytosolic calcium ion concentration
turquoise	GO:0007187	G-protein coupled receptor signaling pathway, coupled to cyclic nucleotide second messenger	4.46324e-08	0.000131766	30509, 81886, 140428, 336153, 378719, 393760, 554221, 556429, 557194, 559806, 561406, 562111, 565256, 566888, 567820, 568126, 568269, 568726, 570410, 100000981, 100004819, 100005416, 100149100	BP	G-protein coupled receptor signaling pathway, coupled to cyclic nucleotide second messenger
turquoise	GO:0038023	signaling receptor activity	1.29174e-07	0.000349835	30363, 30370, 30424, 30509, 30546, 30607, 30650, 30709, 30747, 58023, 58073, 81886, 114550, 170457, 286833, 286834, 336153, 353180, 368421, 378719, 393795, 403045, 406273, 407651, 415105, 431720, 436617, 445184, 445214, 548604, 550423, 550520, 550575, 553366, 554232, 556304, 556429, 557194, 558248, 558477, 559201, 559806, 559976, 560426, 561260, 561406, 561647, 561815, 561898, 562111, 564928, 565…	MF	signaling receptor activity
turquoise	GO:0007188	adenylate cyclase-modulating G-protein coupled receptor signaling pathway	2.26715e-07	0.000562836	81886, 140428, 336153, 378719, 393760, 554221, 556429, 557194, 559806, 561406, 562111, 565256, 566888, 567820, 568126, 568726, 570410, 100000981, 100004819, 100005416, 100149100	BP	adenylate cyclase-modulating G-protein coupled receptor signaling pathway
yellow	GO:0048514	blood vessel morphogenesis	1.89063e-09	7.20415e-06	30332, 30480, 30619, 30701, 30746, 58066, 266753, 333938, 373105, 386787, 405860, 544667, 553051, 556752, 557123, 557557, 559529, 561050, 561970, 562116, 563421, 100005469, 100321338, 100535437	BP	blood vessel morphogenesis
yellow	GO:0072358	cardiovascular system development	3.6058e-09	1.30538e-05	30332, 30480, 30619, 30701, 30746, 58065, 58066, 266753, 333938, 373105, 386787, 405860, 544667, 553051, 556752, 557123, 557557, 559529, 560546, 561050, 561970, 562116, 563421, 751647, 794892, 100005469, 100321338, 100535437	BP	cardiovascular system development
yellow	GO:0009888	tissue development	4.7551e-09	1.69374e-05	30253, 30332, 30480, 30584, 30701, 30767, 58065, 58066, 58127, 58153, 64698, 140423, 252850, 321756, 323696, 333938, 334724, 386787, 393347, 403050, 404627, 405860, 406420, 406559, 436718, 436748, 447819, 492356, 494163, 497407, 503589, 503893, 553051, 556870, 560091, 560785, 561050, 561411, 561606, 562490, 567154, 568008, 568518, 571549, 572532, 767747, 794892, 100005469, 100036767, 100535437	BP	tissue development
yellow	GO:0001568	blood vessel development	6.56474e-09	2.28857e-05	30332, 30480, 30619, 30701, 30746, 58066, 266753, 333938, 373105, 386787, 405860, 544667, 553051, 556752, 557123, 557557, 559529, 561050, 561970, 562116, 563421, 794892, 100005469, 100321338, 100535437	BP	blood vessel development
yellow	GO:0001944	vasculature development	7.51817e-09	2.56635e-05	30332, 30480, 30619, 30701, 30746, 58065, 58066, 266753, 333938, 373105, 386787, 405860, 544667, 553051, 556752, 557123, 557557, 559529, 561050, 561970, 562116, 563421, 751647, 794892, 100005469, 100321338, 100535437	BP	vasculature development
yellow	GO:0048856	anatomical structure development	6.54991e-08	0.000186643	30253, 30275, 30332, 30397, 30480, 30510, 30584, 30619, 30701, 30739, 30746, 30767, 58065, 58066, 58127, 58153, 64698, 140423, 252850, 266753, 321756, 323465, 323696, 324309, 333938, 334724, 338237, 369194, 373105, 386787, 387290, 393156, 393347, 393849, 399488, 403016, 403050, 404627, 405860, 406202, 406246, 406404, 406420, 406471, 406559, 407983, 436718, 436748, 447819, 449768, 492356, 494163, …	BP	anatomical structure development
yellow	GO:0048513	animal organ development	9.42582e-08	0.000264003	30253, 30332, 30397, 30480, 30510, 30584, 30701, 30739, 30746, 30767, 58065, 58066, 58127, 58153, 64698, 140423, 321756, 323696, 324309, 333938, 386787, 387290, 393347, 403016, 403050, 404627, 406202, 406246, 406404, 406420, 436748, 447819, 449768, 492356, 494163, 497407, 503589, 503893, 553051, 555192, 556870, 557557, 559529, 560091, 560100, 560546, 560785, 561050, 561411, 561606, 561970, 563365…	BP	animal organ development
yellow	GO:0001525	angiogenesis	1.0593e-07	0.000291706	30619, 30701, 30746, 333938, 373105, 386787, 405860, 544667, 553051, 556752, 557123, 559529, 561050, 561970, 562116, 563421, 100005469, 100321338, 100535437	BP	angiogenesis
yellow	GO:0044767	single-organism developmental process	1.53941e-07	0.000410132	30253, 30275, 30332, 30397, 30480, 30510, 30584, 30619, 30701, 30739, 30746, 30767, 58065, 58066, 58127, 58153, 64698, 140423, 266753, 321756, 323465, 323696, 324309, 333938, 334724, 338237, 369194, 373105, 386787, 387290, 393156, 393347, 393849, 399488, 403016, 403050, 404627, 405860, 406202, 406246, 406404, 406420, 406471, 406559, 407983, 436718, 436748, 447819, 449768, 492356, 494163, 497407, …	BP	single-organism developmental process
yellow	GO:0032502	developmental process	1.88222e-07	0.00048567	30253, 30275, 30332, 30397, 30480, 30510, 30584, 30619, 30701, 30739, 30746, 30767, 58065, 58066, 58127, 58153, 64698, 140423, 252850, 266753, 321756, 323465, 323696, 324309, 333938, 334724, 338237, 369194, 373105, 386787, 387290, 393156, 393347, 393849, 399488, 403016, 403050, 404627, 405860, 406202, 406246, 406404, 406420, 406471, 406559, 407983, 436718, 436748, 447819, 449768, 492356, 494163, …	BP	developmental process

## Sheet: Zebrafish_GO
Module	ID	term	pval	adj_pval	genes	category	name
black	GO:0042692	muscle cell differentiation	3.87423e-15	4.70215e-11	30148, 30441, 83773, 393828, 393849, 404627, 407989, 415107, 492356, 553257, 556258, 557881, 560297, 566928, 567771, 572733, 573301, 100001684, 100003572, 100036767, 100149390, 100884147	BP	muscle cell differentiation
black	GO:0051146	striated muscle cell differentiation	5.70747e-15	6.29742e-11	30148, 30441, 83773, 393828, 393849, 404627, 407989, 415107, 492356, 553257, 557881, 560297, 566928, 567771, 572733, 573301, 100001684, 100003572, 100036767, 100149390	BP	striated muscle cell differentiation
black	GO:0055001	muscle cell development	5.70747e-15	6.29742e-11	30148, 30441, 83773, 393828, 404627, 407989, 415107, 492356, 553257, 556258, 557881, 560297, 566928, 567771, 573301, 100001684, 100003572, 100036767, 100149390, 100884147	BP	muscle cell development
black	GO:0061061	muscle structure development	3.25246e-14	3.28959e-10	30148, 30441, 83773, 286832, 337767, 393828, 393849, 404627, 407989, 415107, 492356, 553257, 556258, 557881, 560297, 566851, 566928, 567771, 572733, 573301, 100001684, 100003572, 100036767, 100149390, 100884147	BP	muscle structure development
black	GO:0055002	striated muscle cell development	1.35558e-13	1.23395e-09	30148, 30441, 83773, 393828, 404627, 407989, 415107, 492356, 553257, 557881, 560297, 566928, 567771, 573301, 100001684, 100003572, 100036767, 100149390	BP	striated muscle cell development
black	GO:0030017	sarcomere	1.98067e-12	1.60263e-08	30148, 30441, 373076, 393828, 431732, 553257, 556258, 560297, 573301, 100001684, 100003572, 100149390	CC	sarcomere
black	GO:0030016	myofibril	4.00989e-12	2.97968e-08	30148, 30441, 373076, 393828, 431732, 553257, 556258, 560297, 573301, 100001684, 100003572, 100149390	CC	myofibril
black	GO:0043292	contractile fiber	4.00989e-12	2.97968e-08	30148, 30441, 373076, 393828, 431732, 553257, 556258, 560297, 573301, 100001684, 100003572, 100149390	CC	contractile fiber
black	GO:0044449	contractile fiber part	4.00989e-12	2.97968e-08	30148, 30441, 373076, 393828, 431732, 553257, 556258, 560297, 573301, 100001684, 100003572, 100149390	CC	contractile fiber part
black	GO:0048747	muscle fiber development	3.47055e-10	2.03816e-06	83773, 404627, 407989, 492356, 553257, 557881, 566928, 567771, 573301, 100001684, 100036767	BP	muscle fiber development
black	GO:0060538	skeletal muscle organ development	7.32328e-10	4.04012e-06	30148, 83773, 286832, 337767, 404627, 407989, 415107, 492356, 553257, 557881, 566851, 100001684, 100036767	BP	skeletal muscle organ development
black	GO:0007517	muscle organ development	9.55776e-09	4.0466e-05	30148, 83773, 286832, 337767, 404627, 407989, 415107, 492356, 553257, 557881, 566851, 567771, 100001684, 100036767	BP	muscle organ development
black	GO:0031032	actomyosin structure organization	1.16467e-08	4.87436e-05	30148, 30441, 83773, 393828, 406658, 415107, 560297, 568593, 100001684, 100003572, 100149390	BP	actomyosin structure organization
black	GO:0003779	actin binding	1.2012e-08	4.97012e-05	30441, 83773, 323320, 373076, 393828, 399690, 403001, 406658, 406738, 559746, 566928, 569383, 573301, 100001684, 100002040, 100149390, 100321011, 100884147	MF	actin binding
black	GO:0014706	striated muscle tissue development	1.5485e-08	6.19588e-05	30148, 83773, 286832, 404627, 407989, 415107, 492356, 553257, 557881, 560297, 566851, 573301, 100001684, 100036767	BP	striated muscle tissue development
black	GO:0060537	muscle tissue development	1.5485e-08	6.19588e-05	30148, 83773, 286832, 404627, 407989, 415107, 492356, 553257, 557881, 560297, 566851, 573301, 100001684, 100036767	BP	muscle tissue development
black	GO:0007519	skeletal muscle tissue development	1.66715e-08	6.45773e-05	30148, 83773, 286832, 404627, 407989, 415107, 492356, 553257, 557881, 100001684, 100036767	BP	skeletal muscle tissue development
black	GO:0014902	myotube differentiation	3.29626e-08	0.000121233	83773, 393849, 404627, 407989, 492356, 553257, 557881, 572733, 100036767	BP	myotube differentiation
black	GO:0030239	myofibril assembly	3.29626e-08	0.000121233	30148, 30441, 83773, 393828, 415107, 560297, 100001684, 100003572, 100149390	BP	myofibril assembly
black	GO:0046031	ADP metabolic process	5.21381e-08	0.000178486	317743, 321664, 336425, 378963, 406339, 445486, 447836, 572733	BP	ADP metabolic process
black	GO:0010927	cellular component assembly involved in morphogenesis	5.24511e-08	0.000178486	30148, 30441, 83773, 393828, 415107, 560297, 100001684, 100003572, 100149390	BP	cellular component assembly involved in morphogenesis
black	GO:0009132	nucleoside diphosphate metabolic process	8.1285e-08	0.000271529	30084, 317743, 321664, 336425, 378963, 406339, 445486, 447836, 572733	BP	nucleoside diphosphate metabolic process
black	GO:0009135	purine nucleoside diphosphate metabolic process	9.09197e-08	0.000295578	317743, 321664, 336425, 378963, 406339, 445486, 447836, 572733	BP	purine nucleoside diphosphate metabolic process
black	GO:0009179	purine ribonucleoside diphosphate metabolic process	9.09197e-08	0.000295578	317743, 321664, 336425, 378963, 406339, 445486, 447836, 572733	BP	purine ribonucleoside diphosphate metabolic process
black	GO:0009185	ribonucleoside diphosphate metabolic process	9.09197e-08	0.000295578	317743, 321664, 336425, 378963, 406339, 445486, 447836, 572733	BP	ribonucleoside diphosphate metabolic process
black	GO:0031674	I band	1.14651e-07	0.000369428	30148, 393828, 553257, 556258, 560297, 573301, 100001684	CC	I band
black	GO:0030036	actin cytoskeleton organization	1.17995e-07	0.000376868	30148, 30441, 83773, 337401, 373076, 393828, 403001, 406658, 406738, 415107, 559746, 560297, 568593, 100000720, 100001684, 100003572, 100149390, 101883603	BP	actin cytoskeleton organization
black	GO:0009888	tissue development	1.20173e-07	0.000380489	30148, 79379, 83773, 252850, 286832, 321449, 323696, 334724, 336425, 337158, 337298, 337767, 368419, 369195, 393347, 393940, 404627, 405759, 405860, 406454, 407639, 407989, 415107, 450019, 492356, 553257, 553407, 557881, 560297, 566851, 568008, 568593, 573301, 791144, 797938, 100001684, 100036767	BP	tissue development
blue	GO:0008227	G-protein coupled amine receptor activity	1.32657e-05	0.0194764	556429, 557194, 559806, 561773, 562111, 568269, 100004819, 100149100	MF	G-protein coupled amine receptor activity
blue	GO:0007187	G-protein coupled receptor signaling pathway, coupled to cyclic nucleotide second messenger	1.673e-05	0.0237026	81886, 336153, 554221, 556429, 557194, 559806, 561773, 562111, 568269, 568726, 798737, 100004819, 100149100	BP	G-protein coupled receptor signaling pathway, coupled to cyclic nucleotide second messenger
blue	GO:0007188	adenylate cyclase-modulating G-protein coupled receptor signaling pathway	3.5517e-05	0.0441368	81886, 336153, 554221, 556429, 557194, 559806, 561773, 562111, 568726, 798737, 100004819, 100149100	BP	adenylate cyclase-modulating G-protein coupled receptor signaling pathway
cyan	GO:0060012	synaptic transmission, glycinergic	6.6563e-07	0.00169484	30676, 83412, 494450, 494490	BP	synaptic transmission, glycinergic
cyan	GO:0005882	intermediate filament	2.87029e-06	0.00561883	30259, 30646, 393746, 553718, 664698	CC	intermediate filament
cyan	GO:0045111	intermediate filament cytoskeleton	2.87029e-06	0.00561883	30259, 30646, 393746, 553718, 664698	CC	intermediate filament cytoskeleton
darkgreen	GO:0044429	mitochondrial part	1.80286e-08	6.9099e-05	326962, 335709, 335751, 445143, 493605, 562149, 564379, 793834, 100005717, 100149182, 100332309	CC	mitochondrial part
darkgreen	GO:0005746	mitochondrial respiratory chain	2.97389e-07	0.000839397	326962, 335751, 493605, 562149, 564379	CC	mitochondrial respiratory chain
darkgreen	GO:0044455	mitochondrial membrane part	6.47737e-07	0.00168463	326962, 335709, 335751, 493605, 562149, 564379	CC	mitochondrial membrane part
darkgreen	GO:0005739	mitochondrion	6.56595e-07	0.00169484	326962, 335709, 335751, 406688, 445143, 493605, 562149, 564379, 793834, 100005717, 100149182, 100332309	CC	mitochondrion
darkgreen	GO:0009055	electron carrier activity	1.76354e-06	0.00377719	326962, 335751, 493605, 562149, 564379	MF	electron carrier activity
darkgreen	GO:0070469	respiratory chain	2.16954e-06	0.00448836	326962, 335751, 493605, 562149, 564379	CC	respiratory chain
darkgreen	GO:0098800	inner mitochondrial membrane protein complex	2.16954e-06	0.00448836	326962, 335709, 493605, 562149, 564379	CC	inner mitochondrial membrane protein complex
darkgreen	GO:0016491	oxidoreductase activity	2.48311e-06	0.00505097	326962, 335751, 373125, 406829, 407663, 445288, 493605, 541331, 553672, 562149, 793834	MF	oxidoreductase activity
darkgreen	GO:0031966	mitochondrial membrane	2.70518e-06	0.00544189	326962, 335709, 335751, 445143, 493605, 562149, 564379, 100005717	CC	mitochondrial membrane
darkgreen	GO:0005743	mitochondrial inner membrane	2.75608e-06	0.00551383	326962, 335709, 335751, 493605, 562149, 564379, 100005717	CC	mitochondrial inner membrane
darkgrey	GO:0003735	structural constituent of ribosome	2.95668e-44	9.32656e-39	114420, 195819, 326961, 327089, 335539, 336641, 336687, 336719, 336764, 336812, 337007, 337810, 393686, 394166, 394194, 405889, 406565, 406686, 415159, 415168, 415169, 415229, 436760, 445028, 556556, 641289, 100000341	MF	structural constituent of ribosome
darkgrey	GO:0005840	ribosome	6.66537e-44	9.32656e-39	114420, 195819, 326961, 327089, 335539, 336641, 336687, 336719, 336764, 336812, 337007, 337010, 337810, 393686, 394166, 394194, 405889, 406565, 406686, 415159, 415168, 415169, 415229, 436760, 445028, 556556, 641289, 100000341	CC	ribosome
darkgrey	GO:0022626	cytosolic ribosome	7.6844e-44	9.32656e-39	114420, 195819, 326961, 327089, 335539, 336687, 336719, 336812, 337007, 337010, 393686, 394166, 394194, 405889, 406565, 406686, 415159, 415168, 415169, 415229, 436760, 445028, 556556, 100000341	CC	cytosolic ribosome
darkgrey	GO:0044391	ribosomal subunit	2.61115e-42	2.37686e-37	114420, 195819, 326961, 327089, 335539, 336641, 336687, 336719, 336812, 337007, 337010, 393686, 394166, 394194, 405889, 406565, 406686, 415159, 415168, 415169, 415229, 436760, 445028, 556556, 100000341	CC	ribosomal subunit
darkgrey	GO:0044445	cytosolic part	7.30067e-37	5.3165e-32	114420, 195819, 326961, 327089, 335539, 336687, 336719, 336812, 337007, 337010, 393686, 394166, 394194, 405889, 406565, 406686, 415159, 415168, 415169, 415229, 436760, 445028, 556556, 100000341	CC	cytosolic part
darkgrey	GO:0006412	translation	1.05843e-36	6.42306e-32	114420, 195819, 326961, 327089, 333941, 335539, 336641, 336687, 336719, 336764, 336812, 337007, 337010, 337810, 393686, 394166, 394194, 405889, 406565, 406686, 415159, 415168, 415169, 415229, 436760, 445028, 556556, 641289, 100000341	BP	translation
darkgrey	GO:0043043	peptide biosynthetic process	2.36398e-36	1.22964e-31	114420, 195819, 326961, 327089, 333941, 335539, 336641, 336687, 336719, 336764, 336812, 337007, 337010, 337810, 393686, 394166, 394194, 405889, 406565, 406686, 415159, 415168, 415169, 415229, 436760, 445028, 556556, 641289, 100000341	BP	peptide biosynthetic process
darkgrey	GO:0006518	peptide metabolic process	3.72395e-34	1.50659e-29	114420, 195819, 326961, 327089, 333941, 335539, 336641, 336687, 336719, 336764, 336812, 337007, 337010, 337810, 393686, 394166, 394194, 405889, 406565, 406686, 415159, 415168, 415169, 415229, 436760, 445028, 556556, 641289, 100000341	BP	peptide metabolic process
darkgrey	GO:0043604	amide biosynthetic process	3.72395e-34	1.50659e-29	114420, 195819, 326961, 327089, 333941, 335539, 336641, 336687, 336719, 336764, 336812, 337007, 337010, 337810, 393686, 394166, 394194, 405889, 406565, 406686, 415159, 415168, 415169, 415229, 436760, 445028, 556556, 641289, 100000341	BP	amide biosynthetic process
darkgrey	GO:0030529	intracellular ribonucleoprotein complex	5.44238e-32	1.80148e-27	114420, 195819, 326961, 327089, 335539, 336641, 336687, 336719, 336764, 336812, 337007, 337010, 337810, 393686, 394166, 394194, 405889, 406565, 406686, 415159, 415168, 415169, 415229, 436760, 445028, 556556, 641289, 100000341	CC	intracellular ribonucleoprotein complex
darkgrey	GO:1990904	ribonucleoprotein complex	5.44238e-32	1.80148e-27	114420, 195819, 326961, 327089, 335539, 336641, 336687, 336719, 336764, 336812, 337007, 337010, 337810, 393686, 394166, 394194, 405889, 406565, 406686, 415159, 415168, 415169, 415229, 436760, 445028, 556556, 641289, 100000341	CC	ribonucleoprotein complex
darkgrey	GO:0005198	structural molecule activity	1.65219e-31	5.01316e-27	114420, 195819, 326961, 327089, 335539, 336641, 336687, 336719, 336764, 336812, 337007, 337810, 393686, 394166, 394194, 405889, 406565, 406686, 415159, 415168, 415169, 415229, 436760, 445028, 556556, 641289, 100000341	MF	structural molecule activity
darkgrey	GO:0043603	cellular amide metabolic process	2.8416e-31	7.95889e-27	114420, 195819, 326961, 327089, 333941, 335539, 336641, 336687, 336719, 336764, 336812, 337007, 337010, 337810, 393686, 394166, 394194, 405889, 406565, 406686, 415159, 415168, 415169, 415229, 436760, 445028, 556556, 641289, 100000341	BP	cellular amide metabolic process
darkgrey	GO:1901566	organonitrogen compound biosynthetic process	2.45207e-26	6.37731e-22	114420, 195819, 326961, 327089, 333941, 335539, 336641, 336687, 336719, 336764, 336812, 337007, 337010, 337810, 393686, 394166, 394194, 405889, 406565, 406686, 415159, 415168, 415169, 415229, 436760, 445028, 556556, 641289, 100000341	BP	organonitrogen compound biosynthetic process
darkgrey	GO:0005829	cytosol	1.95402e-25	4.74318e-21	114420, 195819, 326961, 327089, 333941, 335539, 336687, 336719, 336812, 337007, 337010, 393686, 394166, 394194, 405889, 406565, 406686, 415159, 415168, 415169, 415229, 436760, 445028, 550348, 556556, 100000341	CC	cytosol
darkgrey	GO:0022625	cytosolic large ribosomal subunit	1.99492e-23	4.53982e-19	195819, 326961, 327089, 335539, 336719, 336812, 337010, 393686, 415159, 415168, 415229, 436760, 556556	CC	cytosolic large ribosomal subunit
darkgrey	GO:1901564	organonitrogen compound metabolic process	4.33583e-23	9.28658e-19	114420, 195819, 326961, 327089, 333941, 335539, 336641, 336687, 336719, 336764, 336812, 337007, 337010, 337810, 393686, 394166, 394194, 405889, 406565, 406686, 415159, 415168, 415169, 415229, 436760, 436979, 445028, 556556, 641289, 100000341	BP	organonitrogen compound metabolic process
darkgrey	GO:0015934	large ribosomal subunit	9.66982e-23	1.95604e-18	195819, 326961, 327089, 335539, 336641, 336719, 336812, 337010, 393686, 415159, 415168, 415229, 436760, 556556	CC	large ribosomal subunit
darkgrey	GO:0022627	cytosolic small ribosomal subunit	1.9909e-20	3.81529e-16	114420, 336687, 337007, 394166, 394194, 405889, 406565, 406686, 415169, 445028, 100000341	CC	cytosolic small ribosomal subunit
darkgrey	GO:0015935	small ribosomal subunit	4.54974e-19	8.28303e-15	114420, 336687, 337007, 394166, 394194, 405889, 406565, 406686, 415169, 445028, 100000341	CC	small ribosomal subunit
darkgrey	GO:0044267	cellular protein metabolic process	6.38035e-19	1.10626e-14	30564, 114420, 195819, 326961, 327089, 333941, 335539, 336641, 336687, 336719, 336764, 336812, 337007, 337010, 337810, 373121, 393686, 394166, 394194, 405889, 406565, 406686, 415159, 415168, 415169, 415229, 436760, 445028, 550348, 555426, 556556, 641289, 767678, 100000341	BP	cellular protein metabolic process
darkgrey	GO:0043228	non-membrane-bounded organelle	8.95171e-19	1.35809e-14	114420, 195819, 326961, 327089, 335539, 336641, 336687, 336719, 336764, 336812, 337007, 337010, 337810, 393686, 394166, 394194, 405889, 406565, 406686, 407653, 415159, 415168, 415169, 415229, 436760, 445028, 556556, 641289, 100000341	CC	non-membrane-bounded organelle
darkgrey	GO:0043232	intracellular non-membrane-bounded organelle	8.95171e-19	1.35809e-14	114420, 195819, 326961, 327089, 335539, 336641, 336687, 336719, 336764, 336812, 337007, 337010, 337810, 393686, 394166, 394194, 405889, 406565, 406686, 407653, 415159, 415168, 415169, 415229, 436760, 445028, 556556, 641289, 100000341	CC	intracellular non-membrane-bounded organelle
darkgrey	GO:0044271	cellular nitrogen compound biosynthetic process	2.1469e-18	3.12683e-14	30564, 114420, 195819, 326961, 327089, 333941, 335539, 336641, 336687, 336719, 336764, 336812, 337007, 337010, 337810, 393686, 394166, 394194, 405889, 406565, 406686, 407653, 415159, 415168, 415169, 415229, 436760, 445028, 550348, 555744, 556556, 641289, 100000341, 100913078	BP	cellular nitrogen compound biosynthetic process
darkgrey	GO:0034645	cellular macromolecule biosynthetic process	2.65258e-18	3.71473e-14	30564, 114420, 195819, 326961, 327089, 333941, 335539, 336641, 336687, 336719, 336764, 336812, 337007, 337010, 337810, 393686, 394166, 394194, 405889, 406565, 406686, 407653, 415159, 415168, 415169, 415229, 436760, 445028, 550348, 555744, 556556, 641289, 100000341, 100913078	BP	cellular macromolecule biosynthetic process
darkgrey	GO:0009059	macromolecule biosynthetic process	3.55765e-18	4.79768e-14	30564, 114420, 195819, 326961, 327089, 333941, 335539, 336641, 336687, 336719, 336764, 336812, 337007, 337010, 337810, 393686, 394166, 394194, 405889, 406565, 406686, 407653, 415159, 415168, 415169, 415229, 436760, 445028, 550348, 555744, 556556, 641289, 100000341, 100913078	BP	macromolecule biosynthetic process
darkgrey	GO:0010467	gene expression	1.07466e-17	1.39748e-13	30564, 114420, 195819, 326961, 327089, 333941, 335539, 336641, 336687, 336719, 336764, 336812, 337007, 337010, 337810, 393686, 394166, 394194, 405889, 406565, 406686, 407653, 415159, 415168, 415169, 415229, 436760, 445028, 550348, 555744, 556556, 641289, 100000341, 100913078	BP	gene expression
darkgrey	GO:0019538	protein metabolic process	6.20751e-17	7.79384e-13	30564, 114420, 195819, 326961, 327089, 333941, 335539, 336641, 336687, 336719, 336764, 336812, 337007, 337010, 337810, 373121, 393686, 394166, 394194, 405889, 406565, 406686, 415159, 415168, 415169, 415229, 436760, 445028, 550348, 555426, 556556, 641289, 767678, 100000341	BP	protein metabolic process
darkgrey	GO:0044249	cellular biosynthetic process	4.75937e-15	5.59011e-11	30564, 114420, 195819, 326961, 327089, 333941, 335539, 336641, 336687, 336719, 336764, 336812, 337007, 337010, 337810, 393686, 394166, 394194, 405889, 406565, 406686, 407653, 415159, 415168, 415169, 415229, 436760, 445028, 550348, 555744, 556556, 641289, 100000341, 100913078	BP	cellular biosynthetic process
darkgrey	GO:1901576	organic substance biosynthetic process	8.75342e-15	9.37414e-11	30564, 114420, 195819, 326961, 327089, 333941, 335539, 336641, 336687, 336719, 336764, 336812, 337007, 337010, 337810, 393686, 394166, 394194, 405889, 406565, 406686, 407653, 415159, 415168, 415169, 415229, 436760, 445028, 550348, 555744, 556556, 641289, 100000341, 100913078	BP	organic substance biosynthetic process
darkgrey	GO:0009058	biosynthetic process	2.23073e-14	2.32066e-10	30564, 114420, 195819, 326961, 327089, 333941, 335539, 336641, 336687, 336719, 336764, 336812, 337007, 337010, 337810, 393686, 394166, 394194, 405889, 406565, 406686, 407653, 415159, 415168, 415169, 415229, 436760, 445028, 550348, 555744, 556556, 641289, 100000341, 100913078	BP	biosynthetic process
darkgrey	GO:0019843	rRNA binding	7.12707e-14	6.82904e-10	114420, 326961, 327089, 336687, 336719, 336812, 393686, 415159, 415169	MF	rRNA binding
darkgrey	GO:0006807	nitrogen compound metabolic process	1.01365e-13	9.46364e-10	30564, 114420, 195819, 326961, 327089, 333941, 335539, 336641, 336687, 336719, 336764, 336812, 337007, 337010, 337810, 393686, 394166, 394194, 405889, 406565, 406686, 407653, 415159, 415168, 415169, 415229, 436760, 436979, 445028, 550348, 555744, 556556, 641289, 100000341, 100913078	BP	nitrogen compound metabolic process
darkgrey	GO:0044260	cellular macromolecule metabolic process	1.63554e-13	1.41789e-09	30564, 114420, 195819, 326961, 327089, 333941, 335539, 336641, 336687, 336719, 336764, 336812, 337007, 337010, 337810, 373121, 393686, 394166, 394194, 405889, 406565, 406686, 407653, 415159, 415168, 415169, 415229, 436760, 436979, 445028, 550348, 555426, 555744, 556556, 641289, 767678, 100000341, 100913078	BP	cellular macromolecule metabolic process
darkgrey	GO:0034641	cellular nitrogen compound metabolic process	1.91573e-13	1.62218e-09	30564, 114420, 195819, 326961, 327089, 333941, 335539, 336641, 336687, 336719, 336764, 336812, 337007, 337010, 337810, 393686, 394166, 394194, 405889, 406565, 406686, 407653, 415159, 415168, 415169, 415229, 436760, 445028, 550348, 555744, 556556, 641289, 100000341, 100913078	BP	cellular nitrogen compound metabolic process
darkgrey	GO:0043170	macromolecule metabolic process	2.21964e-12	1.75694e-08	30564, 114420, 195819, 326961, 327089, 333941, 335539, 336641, 336687, 336719, 336764, 336812, 337007, 337010, 337810, 373121, 393686, 394166, 394194, 405889, 406565, 406686, 407653, 415159, 415168, 415169, 415229, 436760, 436979, 445028, 550348, 555426, 555744, 556556, 641289, 767678, 100000341, 100913078	BP	macromolecule metabolic process
darkgrey	GO:0044444	cytoplasmic part	6.87792e-12	5.00864e-08	114420, 195819, 326961, 327089, 333941, 335539, 336641, 336687, 336719, 336764, 336812, 337007, 337010, 337810, 393686, 394166, 394194, 405889, 406565, 406686, 415159, 415168, 415169, 415229, 436760, 445028, 550348, 556556, 557584, 641289, 100000341	CC	cytoplasmic part
darkgrey	GO:0032991	macromolecular complex	8.2265e-12	5.87324e-08	114420, 195819, 326961, 327089, 335539, 336641, 336687, 336719, 336764, 336812, 337007, 337010, 337810, 393686, 394166, 394194, 405889, 406565, 406686, 407653, 415159, 415168, 415169, 415229, 436760, 445028, 556556, 641289, 100000341	CC	macromolecular complex
darkgrey	GO:0044237	cellular metabolic process	3.55664e-11	2.39816e-07	30564, 114420, 195819, 326961, 327089, 333941, 335539, 336641, 336687, 336719, 336764, 336812, 337007, 337010, 337810, 373121, 393686, 394166, 394194, 405889, 406565, 406686, 407653, 415159, 415168, 415169, 415229, 436760, 436979, 445028, 550348, 555426, 555744, 556556, 563019, 641289, 767678, 100000341, 100148818, 100913078	BP	cellular metabolic process
darkgrey	GO:0042254	ribosome biogenesis	3.38551e-10	2.02082e-06	326961, 327089, 335539, 336687, 337010, 394166, 394194, 415229, 436760, 445028	BP	ribosome biogenesis
darkgrey	GO:0071704	organic substance metabolic process	1.28734e-09	6.89316e-06	30564, 114420, 195819, 326961, 327089, 333941, 335539, 336641, 336687, 336719, 336764, 336812, 337007, 337010, 337810, 373121, 393686, 394166, 394194, 405889, 406565, 406686, 407653, 415159, 415168, 415169, 415229, 436760, 436979, 445028, 550348, 555426, 555744, 556556, 641289, 767678, 100000341, 100148818, 100913078	BP	organic substance metabolic process
darkgrey	GO:0044238	primary metabolic process	2.04123e-09	1.04681e-05	30564, 114420, 195819, 326961, 327089, 333941, 335539, 336641, 336687, 336719, 336764, 336812, 337007, 337010, 337810, 373121, 393686, 394166, 394194, 405889, 406565, 406686, 407653, 415159, 415168, 415169, 415229, 436760, 445028, 550348, 555426, 555744, 556556, 641289, 767678, 100000341, 100148818, 100913078	BP	primary metabolic process
darkgrey	GO:0005737	cytoplasm	3.25007e-09	1.59917e-05	114420, 195819, 326961, 327089, 333941, 335539, 336641, 336687, 336719, 336764, 336812, 337007, 337010, 337810, 373121, 393686, 394166, 394194, 405889, 406565, 406686, 415159, 415168, 415169, 415229, 436760, 445028, 550348, 556556, 557584, 558777, 641289, 767678, 100000341	CC	cytoplasm
darkgrey	GO:0008152	metabolic process	4.61694e-09	2.0754e-05	30564, 114420, 195819, 326961, 327089, 333941, 335539, 336641, 336687, 336719, 336764, 336812, 337007, 337010, 337810, 373121, 393686, 394166, 394194, 405889, 406565, 406686, 407653, 415159, 415168, 415169, 415229, 436760, 436979, 445028, 550348, 555426, 555744, 556556, 563019, 641289, 767678, 100000341, 100148818, 100913078	BP	metabolic process
darkgrey	GO:0022613	ribonucleoprotein complex biogenesis	6.67174e-09	2.9268e-05	326961, 327089, 335539, 336687, 337010, 394166, 394194, 415229, 436760, 445028	BP	ribonucleoprotein complex biogenesis
darkgrey	GO:0003723	RNA binding	1.57657e-08	6.23963e-05	114420, 326961, 327089, 333941, 336687, 336719, 336812, 337010, 393686, 406565, 415159, 415168, 415169	MF	RNA binding
darkgrey	GO:0044446	intracellular organelle part	3.33182e-08	0.000121315	114420, 195819, 326961, 327089, 335539, 336641, 336687, 336719, 336812, 337007, 337010, 393686, 394166, 394194, 405889, 406565, 406686, 407653, 415159, 415168, 415169, 415229, 436760, 445028, 556556, 100000341	CC	intracellular organelle part
darkgrey	GO:0042273	ribosomal large subunit biogenesis	4.53816e-08	0.000160426	326961, 327089, 335539, 337010, 415229, 436760	BP	ribosomal large subunit biogenesis
darkgrey	GO:0044422	organelle part	5.09215e-08	0.000176581	114420, 195819, 326961, 327089, 335539, 336641, 336687, 336719, 336812, 337007, 337010, 393686, 394166, 394194, 405889, 406565, 406686, 407653, 415159, 415168, 415169, 415229, 436760, 445028, 556556, 100000341	CC	organelle part
greenyellow	GO:0007601	visual perception	1.94503e-09	1.01172e-05	140429, 402990, 436678, 541429, 550575, 554700, 555506, 566120	BP	visual perception
greenyellow	GO:0050953	sensory perception of light stimulus	3.43041e-09	1.64348e-05	140429, 402990, 436678, 541429, 550575, 554700, 555506, 566120	BP	sensory perception of light stimulus
greenyellow	GO:0007600	sensory perception	5.67619e-06	0.0102824	140429, 402990, 436678, 541429, 550575, 554700, 555506, 566120	BP	sensory perception
greenyellow	GO:0009416	response to light stimulus	1.30765e-05	0.0192764	140428, 140429, 402990, 550575, 566120, 570333, 791894	BP	response to light stimulus
greenyellow	GO:0050877	neurological system process	3.40858e-05	0.0425345	140429, 402990, 436678, 541429, 550575, 554700, 555506, 566120	BP	neurological system process
grey60	GO:0007411	axon guidance	8.43159e-06	0.0141476	30157, 30181, 80354, 436598, 564338, 569360, 100333601	BP	axon guidance
grey60	GO:0000904	cell morphogenesis involved in differentiation	8.55793e-06	0.0142937	30157, 30181, 80354, 393543, 436598, 553631, 564338, 569360, 100333601	BP	cell morphogenesis involved in differentiation
grey60	GO:0097485	neuron projection guidance	9.41269e-06	0.0150254	30157, 30181, 80354, 436598, 564338, 569360, 100333601	BP	neuron projection guidance
grey60	GO:0007409	axonogenesis	1.48638e-05	0.0213074	30157, 30181, 80354, 436598, 553631, 564338, 569360, 100333601	BP	axonogenesis
grey60	GO:0048667	cell morphogenesis involved in neuron differentiation	2.55372e-05	0.0340952	30157, 30181, 80354, 436598, 553631, 564338, 569360, 100333601	BP	cell morphogenesis involved in neuron differentiation
grey60	GO:0061564	axon development	2.95642e-05	0.0388614	30157, 30181, 80354, 436598, 553631, 564338, 569360, 100333601	BP	axon development
grey60	GO:0048812	neuron projection morphogenesis	3.41108e-05	0.0425345	30157, 30181, 80354, 436598, 553631, 564338, 569360, 100333601	BP	neuron projection morphogenesis
grey60	GO:0048858	cell projection morphogenesis	3.41108e-05	0.0425345	30157, 30181, 80354, 436598, 553631, 564338, 569360, 100333601	BP	cell projection morphogenesis
grey60	GO:0032989	cellular component morphogenesis	3.61084e-05	0.0442675	30157, 30181, 30744, 80354, 393543, 436598, 553631, 564338, 569360, 100333601	BP	cellular component morphogenesis
grey60	GO:0032990	cell part morphogenesis	3.65952e-05	0.0447137	30157, 30181, 80354, 436598, 553631, 564338, 569360, 100333601	BP	cell part morphogenesis
lightcyan	GO:0055114	oxidation-reduction process	1.59784e-06	0.00346795	322347, 334101, 368262, 393720, 394155, 406271, 406283, 406405, 415184, 436850, 445121, 447859, 550507, 550580, 572649, 573723	BP	oxidation-reduction process
lightgreen	GO:0017154	semaphorin receptor activity	1.25387e-05	0.0186346	566546, 795761, 100333657	MF	semaphorin receptor activity
magenta	GO:0009653	anatomical structure morphogenesis	4.17684e-14	4.11035e-10	30240, 30436, 30523, 30632, 30641, 30722, 58066, 64698, 140423, 170457, 321243, 321357, 322509, 333938, 337179, 338246, 368890, 378726, 386787, 402921, 406397, 406437, 447800, 553051, 554168, 554230, 555454, 559150, 560100, 560339, 560700, 561679, 561970, 562496, 562912, 563435, 566557, 566945, 568518, 569081, 570288, 571879, 573024, 619520, 777717, 100001532, 100001836, 100141352, 100149562, 100…	BP	anatomical structure morphogenesis
magenta	GO:0005576	extracellular region	1.42617e-13	1.26655e-09	30240, 30632, 321357, 323482, 337179, 338246, 403039, 406374, 406397, 447800, 503761, 550253, 550475, 554269, 558919, 561355, 561679, 561901, 562496, 563864, 563867, 565082, 565402, 566557, 566945, 567110, 619520, 777717, 791772, 794479, 100004382, 100330523	CC	extracellular region
magenta	GO:0044421	extracellular region part	3.47312e-13	2.87409e-09	30240, 30632, 321357, 323482, 337179, 338246, 403039, 406374, 406397, 447800, 503761, 550253, 550475, 554269, 561355, 561679, 562496, 563864, 565402, 566557, 566945, 567110, 777717, 791772, 100004382, 100330523	CC	extracellular region part
magenta	GO:0009888	tissue development	2.1332e-11	1.46551e-07	30436, 30523, 30632, 30641, 30722, 58066, 64698, 140423, 170457, 321357, 322509, 333938, 338246, 378726, 386787, 402921, 406397, 406437, 550475, 553051, 554168, 555454, 560700, 561679, 563435, 566557, 566945, 568518, 569081, 571879, 573024, 678603, 791169, 791772, 100001532, 100141352, 100330782, 100334698, 102725539	BP	tissue development
magenta	GO:0048513	animal organ development	6.53908e-11	4.32899e-07	30240, 30436, 30523, 30554, 30632, 30641, 58040, 58066, 64698, 140423, 170457, 321357, 322509, 333938, 338246, 368890, 378726, 386787, 402921, 406437, 550475, 553051, 553242, 554168, 555454, 560100, 560115, 560339, 560700, 561355, 561679, 561970, 562496, 562912, 566557, 566945, 568518, 569081, 570288, 571879, 619520, 777717, 791169, 791772, 794293, 796556, 100001532, 100141352, 100149562, 1003307…	BP	animal organ development
magenta	GO:0009790	embryo development	7.5969e-11	4.93948e-07	30240, 30436, 30523, 30632, 30641, 30722, 58040, 58066, 140423, 170457, 321243, 321357, 338246, 368890, 378726, 386787, 402921, 407983, 555454, 560115, 561970, 562496, 563435, 566557, 566945, 568518, 569081, 571879, 573024, 777717, 794293, 796556, 100001532, 102725539	BP	embryo development
magenta	GO:0001501	skeletal system development	7.87847e-11	5.03268e-07	30632, 64698, 140423, 170457, 321357, 368890, 386787, 406374, 550475, 553242, 561679, 566557, 566945, 568518, 569081, 777717, 791169, 791772, 100001532	BP	skeletal system development
magenta	GO:0031012	extracellular matrix	1.58027e-10	9.75238e-07	30240, 321357, 337179, 338246, 406374, 406397, 554269, 561355, 561679, 562496, 563864, 565402, 566945, 567110, 791772, 100330523	CC	extracellular matrix
magenta	GO:0009887	animal organ morphogenesis	3.32553e-10	2.0181e-06	30240, 30436, 30523, 30632, 30641, 140423, 170457, 321357, 322509, 338246, 368890, 378726, 386787, 402921, 553051, 554168, 561679, 561970, 562912, 566557, 568518, 569081, 619520, 777717, 100001532, 102725539	BP	animal organ morphogenesis
magenta	GO:0007275	multicellular organism development	4.10616e-10	2.37316e-06	30240, 30436, 30523, 30554, 30629, 30632, 30641, 30722, 58040, 58066, 64698, 140423, 170457, 321243, 321357, 322509, 333938, 337179, 338237, 338246, 368890, 378726, 386787, 402921, 406374, 406397, 406437, 407983, 447800, 550475, 553051, 553242, 554168, 554230, 555454, 559150, 560100, 560115, 560339, 560700, 561355, 561679, 561970, 562496, 562912, 563435, 566557, 566945, 568518, 569081, 570288, 57…	BP	multicellular organism development
magenta	GO:0044707	single-multicellular organism process	5.27659e-10	3.00197e-06	30240, 30436, 30523, 30554, 30629, 30632, 30641, 30722, 58040, 58066, 64698, 140423, 170457, 321243, 321357, 322509, 333938, 337132, 337179, 338237, 338246, 368890, 378726, 386787, 402921, 406374, 406397, 406437, 407983, 447800, 550475, 553051, 553242, 554168, 554230, 555454, 559150, 560100, 560115, 560339, 560700, 561355, 561679, 561970, 562496, 562912, 563435, 564977, 566557, 566945, 568518, 56…	BP	single-multicellular organism process
magenta	GO:0072359	circulatory system development	1.28015e-09	6.89316e-06	30240, 30523, 30629, 30632, 30641, 30722, 58066, 170457, 333938, 337179, 338246, 378726, 386787, 406437, 447800, 553051, 553242, 554230, 560339, 560700, 561970, 562912, 566557, 570288, 100001836, 100141352, 100149562, 100334698, 102725539	BP	circulatory system development
magenta	GO:0048856	anatomical structure development	1.88072e-09	9.92445e-06	30240, 30436, 30523, 30554, 30629, 30632, 30641, 30722, 58040, 58066, 64698, 140423, 170457, 321243, 321357, 322509, 333938, 337179, 338237, 338246, 368890, 378726, 386787, 402921, 406374, 406397, 406437, 407983, 447800, 503761, 550475, 553051, 553242, 554168, 554230, 555454, 559150, 560100, 560115, 560339, 560700, 561355, 561679, 561970, 562496, 562912, 563435, 566557, 566945, 568518, 569081, 57…	BP	anatomical structure development
magenta	GO:0048731	system development	2.19696e-09	1.11102e-05	30240, 30436, 30523, 30554, 30629, 30632, 30641, 30722, 58040, 58066, 64698, 140423, 170457, 321357, 322509, 333938, 337179, 338246, 368890, 378726, 386787, 402921, 406374, 406437, 447800, 550475, 553051, 553242, 554168, 554230, 555454, 560100, 560115, 560339, 560700, 561355, 561679, 561970, 562496, 562912, 566557, 566945, 568518, 569081, 570288, 571879, 619520, 777717, 791169, 791772, 794293, 79…	BP	system development
magenta	GO:0032502	developmental process	3.06656e-09	1.52954e-05	30240, 30436, 30523, 30554, 30629, 30632, 30641, 30722, 58040, 58066, 64698, 140423, 170457, 321243, 321357, 322509, 333938, 337179, 338237, 338246, 368890, 378726, 386787, 402921, 406374, 406397, 406437, 407983, 447800, 503761, 550475, 553051, 553242, 554168, 554230, 555454, 559150, 560100, 560115, 560339, 560700, 561355, 561679, 561970, 562496, 562912, 563435, 566557, 566945, 568518, 569081, 57…	BP	developmental process
magenta	GO:0060429	epithelium development	3.32854e-09	1.61594e-05	30436, 30523, 30632, 30641, 30722, 58066, 64698, 140423, 170457, 321357, 333938, 338246, 378726, 386787, 402921, 406397, 554168, 555454, 563435, 566557, 566945, 571879, 573024, 100141352, 100330782, 102725539	BP	epithelium development
magenta	GO:0044767	single-organism developmental process	3.88854e-09	1.79222e-05	30240, 30436, 30523, 30554, 30629, 30632, 30641, 30722, 58040, 58066, 64698, 140423, 170457, 321243, 321357, 322509, 333938, 337179, 338237, 338246, 368890, 378726, 386787, 402921, 406374, 406397, 406437, 407983, 447800, 503761, 550475, 553051, 553242, 554168, 554230, 555454, 559150, 560100, 560115, 560339, 560700, 561355, 561679, 561970, 562496, 562912, 563435, 566557, 566945, 568518, 569081, 57…	BP	single-organism developmental process
magenta	GO:0048729	tissue morphogenesis	4.26015e-09	1.93895e-05	30436, 30632, 30641, 30722, 64698, 170457, 321357, 322509, 338246, 378726, 553051, 554168, 561679, 563435, 566557, 566945, 569081, 571879, 573024, 100001532, 102725539	BP	tissue morphogenesis
magenta	GO:0032501	multicellular organismal process	8.47645e-09	3.67424e-05	30240, 30436, 30523, 30554, 30629, 30632, 30641, 30722, 58040, 58066, 64698, 140423, 170457, 321243, 321357, 322509, 333938, 337132, 337179, 338237, 338246, 368890, 378726, 386787, 402921, 406374, 406397, 406437, 407983, 447800, 550475, 553051, 553242, 554168, 554230, 555454, 559150, 560100, 560115, 560339, 560700, 561355, 561679, 561970, 562496, 562912, 563435, 564977, 566557, 566945, 568518, 56…	BP	multicellular organismal process
magenta	GO:0048598	embryonic morphogenesis	8.92156e-09	3.82168e-05	30240, 30436, 30523, 30632, 30641, 30722, 140423, 170457, 321357, 338246, 368890, 378726, 386787, 555454, 561970, 563435, 566557, 566945, 568518, 571879, 573024, 777717, 100001532, 102725539	BP	embryonic morphogenesis
magenta	GO:0051216	cartilage development	1.61947e-08	6.3405e-05	64698, 140423, 170457, 321357, 550475, 561679, 566557, 566945, 569081, 791169, 791772, 100001532	BP	cartilage development
magenta	GO:0007166	cell surface receptor signaling pathway	3.79348e-08	0.000136757	30436, 30523, 30629, 30632, 30641, 30722, 58066, 64698, 140423, 338246, 378726, 386787, 403039, 503761, 553051, 554230, 557680, 560100, 560700, 561970, 563864, 564395, 567131, 568518, 569081, 572348, 619520, 777717, 100001836, 100002928, 100334698	BP	cell surface receptor signaling pathway
magenta	GO:0061448	connective tissue development	4.12403e-08	0.000147216	64698, 140423, 170457, 321357, 550475, 561679, 566557, 566945, 569081, 791169, 791772, 100001532	BP	connective tissue development
magenta	GO:0048568	embryonic organ development	4.731e-08	0.000165635	30436, 30523, 30632, 30641, 58040, 140423, 170457, 321357, 338246, 368890, 386787, 560115, 561970, 562496, 566557, 568518, 777717, 794293, 796556, 100001532, 102725539	BP	embryonic organ development
magenta	GO:0005201	extracellular matrix structural constituent	1.25372e-07	0.000390163	406374, 554269, 561355, 561679, 562496, 565402, 567110, 100330523	MF	extracellular matrix structural constituent
orange	GO:0044456	synapse part	3.96035e-05	0.0477484	324467, 494492, 559976, 564081, 568618	CC	synapse part
royalblue	GO:0001085	RNA polymerase II transcription factor binding	6.80256e-06	0.0118511	30458, 30480, 407655	MF	RNA polymerase II transcription factor binding
royalblue	GO:0010468	regulation of gene expression	1.21359e-05	0.0181098	30458, 30480, 30639, 58107, 324724, 393534, 407655, 415099, 553418, 566820, 570531, 570960, 100005268, 100034513, 100144559, 103283056	BP	regulation of gene expression
royalblue	GO:0051171	regulation of nitrogen compound metabolic process	1.27158e-05	0.0188209	30458, 30480, 30639, 324724, 368439, 393534, 407655, 415099, 553418, 566820, 570531, 570960, 100005268, 100034513, 100144559, 103283056	BP	regulation of nitrogen compound metabolic process
royalblue	GO:2000112	regulation of cellular macromolecule biosynthetic process	3.00284e-05	0.0393296	30458, 30480, 30639, 324724, 393534, 407655, 415099, 553418, 566820, 570531, 570960, 100005268, 100034513, 100144559, 103283056	BP	regulation of cellular macromolecule biosynthetic process
royalblue	GO:0010556	regulation of macromolecule biosynthetic process	3.2885e-05	0.0418276	30458, 30480, 30639, 324724, 393534, 407655, 415099, 553418, 566820, 570531, 570960, 100005268, 100034513, 100144559, 103283056	BP	regulation of macromolecule biosynthetic process
salmon	GO:0043565	sequence-specific DNA binding	2.19678e-08	8.33199e-05	30398, 30501, 30537, 30587, 30766, 140618, 393794, 403019, 406246, 415134, 474317, 550405, 553186, 566223, 566838, 567943, 797322, 100000492	MF	sequence-specific DNA binding
salmon	GO:0003677	DNA binding	2.47291e-05	0.0333486	30398, 30501, 30537, 30587, 30766, 140618, 393794, 403019, 406246, 406593, 415134, 474317, 550405, 553186, 560495, 562381, 566223, 566838, 567943, 797322, 100000492	MF	DNA binding
salmon	GO:0000981	RNA polymerase II transcription factor activity, sequence-specific DNA binding	3.10909e-05	0.040055	30766, 140618, 393794, 415134, 553186, 566223, 566838, 567943, 797322, 100000492	MF	RNA polymerase II transcription factor activity, sequence-specific DNA binding
turquoise	GO:0003676	nucleic acid binding	3.76833e-09	1.75909e-05	30116, 30271, 30510, 30674, 30680, 30701, 58123, 60636, 64275, 64809, 114429, 140427, 192299, 192312, 192318, 192328, 259252, 266966, 286777, 317739, 321362, 321466, 321556, 321686, 321756, 321948, 321979, 323246, 323721, 324413, 324913, 325037, 325052, 325221, 326078, 327079, 327124, 327335, 327336, 327404, 334222, 334234, 334440, 334470, 334474, 337851, 338317, 368610, 378961, 393180, 393202, 3…	MF	nucleic acid binding
turquoise	GO:0051248	negative regulation of protein metabolic process	2.68212e-07	0.00076296	30701, 114437, 192311, 321362, 323632, 327627, 373107, 393180, 406767, 436811, 492364, 550290, 553607, 556277, 562319, 567444, 652982, 768177, 777615, 799566, 799896	BP	negative regulation of protein metabolic process
turquoise	GO:0032269	negative regulation of cellular protein metabolic process	5.19151e-07	0.00140021	30701, 114437, 192311, 321362, 327627, 373107, 393180, 406767, 436811, 492364, 550290, 553607, 556277, 562319, 567444, 652982, 768177, 777615, 799566, 799896	BP	negative regulation of cellular protein metabolic process
turquoise	GO:0008202	steroid metabolic process	6.61328e-07	0.00169484	322626, 334189, 368360, 406662, 414331, 436600, 447891, 494102, 558292, 559054, 571911, 767715, 768138, 799528, 100037309	BP	steroid metabolic process
turquoise	GO:0016125	sterol metabolic process	7.1782e-07	0.00174244	334189, 368360, 406662, 414331, 436600, 447891, 558292, 559054, 571911, 768138, 799528, 100037309	BP	sterol metabolic process
turquoise	GO:1901363	heterocyclic compound binding	1.25594e-06	0.00286368	30085, 30116, 30271, 30510, 30674, 30680, 30701, 58123, 58141, 60636, 64275, 64610, 64612, 64809, 81882, 114429, 140427, 140539, 192299, 192312, 192318, 192328, 259252, 266966, 266992, 286777, 317739, 321362, 321466, 321556, 321686, 321756, 321943, 321948, 321979, 323246, 323329, 323721, 323839, 324015, 324164, 324332, 324413, 324913, 325037, 325052, 325084, 325221, 326078, 326864, 327079, 327124…	MF	heterocyclic compound binding
turquoise	GO:0097159	organic cyclic compound binding	1.28027e-06	0.00289539	30085, 30116, 30271, 30510, 30674, 30680, 30701, 58123, 58141, 60636, 64275, 64610, 64612, 64809, 81882, 114429, 140427, 140539, 192299, 192312, 192318, 192328, 259252, 266966, 266992, 286777, 317739, 321362, 321466, 321556, 321686, 321756, 321943, 321948, 321979, 323246, 323329, 323721, 323839, 324015, 324164, 324332, 324413, 324913, 325037, 325052, 325084, 325221, 326078, 326864, 327079, 327124…	MF	organic cyclic compound binding
turquoise	GO:0005634	nucleus	2.34325e-06	0.00479326	30214, 30271, 30510, 30553, 30576, 30674, 30680, 30701, 58123, 60636, 64275, 114429, 140427, 192311, 192312, 192328, 259252, 266966, 286777, 317745, 321183, 321686, 321756, 321948, 321979, 323246, 323426, 323713, 324413, 324913, 325037, 325084, 325221, 326078, 326864, 327079, 327124, 327336, 327404, 327447, 327627, 334470, 334474, 336470, 338317, 368360, 373107, 393180, 393202, 393206, 393262, 39…	CC	nucleus
turquoise	GO:0001933	negative regulation of protein phosphorylation	5.50426e-06	0.0100208	114437, 406767, 436811, 492364, 553607, 556277, 562319, 567444, 768177, 777615	BP	negative regulation of protein phosphorylation
turquoise	GO:0031324	negative regulation of cellular metabolic process	6.1551e-06	0.010986	30701, 64275, 114429, 114437, 192311, 321362, 323246, 323632, 324413, 327627, 373107, 393180, 393202, 393519, 406767, 436811, 492364, 550290, 553020, 553607, 554836, 556277, 561503, 562319, 563771, 564685, 566553, 567444, 569695, 571919, 652982, 678613, 768177, 777615, 799566, 799896, 100005680	BP	negative regulation of cellular metabolic process
yellow	GO:0002376	immune system process	6.71215e-19	1.11089e-14	30117, 30177, 57923, 58022, 58113, 324053, 335158, 336073, 337663, 368564, 368771, 368818, 368878, 369197, 393175, 393551, 405764, 405811, 415101, 415151, 436895, 436919, 445088, 445564, 553615, 554561, 556711, 556770, 556894, 559103, 559295, 561370, 563784, 564317, 566708, 569226, 571588, 768164, 768248, 796604, 796938, 798697, 798906, 100002070, 100002113, 100009637, 100270764, 100535437, 10188…	BP	immune system process
yellow	GO:0006955	immune response	9.92015e-12	6.9462e-08	57923, 58113, 336073, 337663, 368564, 368818, 368878, 405764, 415101, 445088, 553615, 554561, 556770, 561370, 563784, 569226, 571588, 768248, 796938, 798906, 100270764, 101885596	BP	immune response
yellow	GO:0002521	leukocyte differentiation	9.82803e-11	6.1698e-07	30117, 30177, 58022, 369197, 436895, 553615, 556711, 556770, 559295, 561370, 566708, 571588, 796604, 798906, 100009637	BP	leukocyte differentiation
yellow	GO:0046649	lymphocyte activation	7.18976e-10	4.02748e-06	30177, 58113, 368564, 369197, 436919, 553615, 556711, 556770, 561370, 571588, 796604, 798906	BP	lymphocyte activation
yellow	GO:0045321	leukocyte activation	3.66263e-09	1.73195e-05	30177, 58113, 368564, 369197, 436919, 553615, 556711, 556770, 561370, 571588, 796604, 798906	BP	leukocyte activation
yellow	GO:0006952	defense response	5.35954e-09	2.37983e-05	57923, 57933, 324140, 335407, 337663, 405811, 415101, 450028, 553615, 554561, 561370, 563034, 569226, 571588, 768248, 777696, 798906, 100270764, 101885596	BP	defense response
yellow	GO:0001775	cell activation	1.4796e-08	6.05322e-05	30177, 58113, 368564, 369197, 436919, 553615, 556711, 556770, 561370, 571588, 796604, 798906	BP	cell activation
yellow	GO:0002682	regulation of immune system process	3.12544e-08	0.00011732	30117, 335158, 368564, 368771, 368818, 369197, 415151, 436895, 445088, 553615, 559103, 563784, 569226, 100002070, 100270764	BP	regulation of immune system process
yellow	GO:0042110	T cell activation	6.7981e-08	0.00022919	30177, 58113, 436919, 553615, 556711, 556770, 561370, 571588, 798906	BP	T cell activation
yellow	GO:0030098	lymphocyte differentiation	1.23429e-07	0.000387429	30177, 369197, 553615, 556711, 556770, 561370, 571588, 796604, 798906	BP	lymphocyte differentiation
