# Supplementary material for: Accelerated brain aging towards transcriptional inversion in a zebrafish model of the K115fs mutation of human PSEN2
Source: PLoS One. 2020 Jan 24;15(1):e0227258. doi: 10.1371/journal.pone.0227258 (PMC6980398; doi:10.1371/journal.pone.0227258)
Supplement: S11 Table — (XLSX) [file pone.0227258.s012.xlsx]

## Sheet: K_Black
Source	TermID	Term	Enrichment	logP	Genes in Term	Target Genes in Term	Fraction of Targets in Term	Total Target Genes	Total Genes	Entrez Gene IDs	Gene Symbols	FDRAdjustedP
biological_process	GO:0006955	immune response	5.47236e-10	-21.3261	83	15	0.125	120	5061	449803,570456,403125,561268,795414,568326,403137,437024,336073,30762,100037357,403145,404605,561370,445509	c1qc,rsad2,tlr2,tnfsf13b,relb,ccl35.1,tlr8a,ikbke,lcp2a,mhc2dab,tnfrsf1b,myd88,relt,jak3,nfil3	3.38301e-06
biological_process	GO:0002682	regulation of immune system process	8.39618e-08	-16.2929	72	12	0.1	120	5061	403145,100037357,558213,100333043,403137,30117,560339,368771,415151,449803,100034498,403125	myd88,tnfrsf1b,rc3h1b,tap1,tlr8a,spi1b,tfpi2,abcb3l1,rac2,c1qc,pag1,tlr2	0.000186832
biological_process	GO:0002237	response to molecule of bacterial origin	9.06656e-08	-16.2161	18	7	0.0583333	120	5061	403125,403137,407086,100330810,404605,403145,100037357	tlr2,tlr8a,junba,nod1,relt,myd88,tnfrsf1b	0.000186832
biological_process	GO:0006950	response to stress	2.5215e-07	-15.1932	366	26	0.216667	120	5061	795414,373081,559020,570456,431763,415151,387526,100037357,403145,100001836,116713,791144,550423,450028,494100,437024,140633,100037341,30767,100330810,403125,404605,561370,403137,393202,564588	relb,mvp,ptgs2b,rsad2,gadd45ab,rac2,ca2,tnfrsf1b,myd88,itgb3b,aldh1a2,loxl2b,f3b,dram1,nabp1a,ikbke,per2,zgc:162895,stat3,nod1,tlr2,relt,jak3,tlr8a,hif1ab,scara3	0.000389697
biological_process	GO:0006952	defense response	3.22819e-07	-14.9462	81	12	0.1	120	5061	795414,100330810,559020,570456,403125,100037357,403145,404605,561370,450028,437024,403137	relb,nod1,ptgs2b,rsad2,tlr2,tnfrsf1b,myd88,relt,jak3,dram1,ikbke,tlr8a	0.000399133
biological_process	GO:0042221	response to chemical	5.81726e-07	-14.3573	332	24	0.2	120	5061	393551,393202,405902,403137,407086,557037,404605,403125,548604,100330810,368771,30767,563506,140633,393569,792986,564511,406596,403145,100037357,387526,559020,30632,795414	cyba,hif1ab,nrp2b,tlr8a,junba,pparg,relt,tlr2,nr4a3,nod1,abcb3l1,stat3,tiparp,per2,efna1a,slc39a3,vdrb,socs3b,myd88,tnfrsf1b,ca2,ptgs2b,bmp2b,relb	0.000599372
biological_process	GO:0002376	immune system process	8.80388e-07	-13.9429	245	20	0.166667	120	5061	336073,403137,30117,393551,404605,100333043,561370,445509,403125,368771,437024,100037357,30762,403145,449803,415151,570456,561268,795414,568326	lcp2a,tlr8a,spi1b,cyba,relt,tap1,jak3,nfil3,tlr2,abcb3l1,ikbke,tnfrsf1b,mhc2dab,myd88,c1qc,rac2,rsad2,tnfsf13b,relb,ccl35.1	0.000777509
biological_process	GO:0009617	response to bacterium	1.71712e-06	-13.2749	37	8	0.0666667	120	5061	403137,450028,407086,403145,404605,100037357,403125,100330810	tlr8a,dram1,junba,myd88,relt,tnfrsf1b,tlr2,nod1	0.0013269
biological_process	GO:0002684	positive regulation of immune system process	3.2227e-06	-12.6453	40	8	0.0666667	120	5061	403125,449803,415151,368771,403137,100333043,100037357,403145	tlr2,c1qc,rac2,abcb3l1,tlr8a,tap1,tnfrsf1b,myd88	0.00221364
biological_process	GO:0050896	response to stimulus	6.92701e-06	-11.8801	1337	54	0.45	120	5061	570456,793942,559020,323818,30632,449803,561268,568326,373081,437024,494100,791144,403145,100001836,30762,792986,403125,563506,286784,114550,368771,403137,404605,445509,557037,415151,431763,553816,100034498,387526,560548,335655,795414,450028,550423,140633,564511,406596,100037357,393569,116713,100006888,100037341,100330810,548604,30767,336073,407086,393551,564588,405902,393202,447940,561370	rsad2,rit1,ptgs2b,shc1,bmp2b,c1qc,tnfsf13b,ccl35.1,mvp,ikbke,nabp1a,loxl2b,myd88,itgb3b,mhc2dab,slc39a3,tlr2,tiparp,arl13b,ednraa,abcb3l1,tlr8a,relt,nfil3,pparg,rac2,gadd45ab,inhbab,pag1,ca2,si:ch211-15b10.6,gngt2a,relb,dram1,f3b,per2,vdrb,socs3b,tnfrsf1b,efna1a,aldh1a2,gnai3,zgc:162895,nod1,nr4a3,stat3,lcp2a,junba,cyba,scara3,nrp2b,hif1ab,adam9,jak3	0.00428228
biological_process	GO:0043207	response to external biotic stimulus	1.07795e-05	-11.4379	61	9	0.075	120	5061	100037357,404605,403145,450028,407086,403137,100330810,403125,570456	tnfrsf1b,relt,myd88,dram1,junba,tlr8a,nod1,tlr2,rsad2	0.00555325
biological_process	GO:0051707	response to other organism	1.07795e-05	-11.4379	61	9	0.075	120	5061	570456,403125,100330810,407086,450028,403137,100037357,403145,404605	rsad2,tlr2,nod1,junba,dram1,tlr8a,tnfrsf1b,myd88,relt	0.00555325
biological_process	GO:0010033	response to organic substance	1.59278e-05	-11.0474	200	16	0.133333	120	5061	795414,559020,30632,564511,403145,406596,100037357,100330810,548604,403125,557037,404605,393202,405902,403137,407086	relb,ptgs2b,bmp2b,vdrb,myd88,socs3b,tnfrsf1b,nod1,nr4a3,tlr2,pparg,relt,hif1ab,nrp2b,tlr8a,junba	0.0075743
biological_process	GO:0009607	response to biotic stimulus	2.08263e-05	-10.7793	66	9	0.075	120	5061	570456,403125,100330810,403137,407086,450028,403145,404605,100037357	rsad2,tlr2,nod1,tlr8a,junba,dram1,myd88,relt,tnfrsf1b	0.0091963
biological_process	GO:0045087	innate immune response	3.44417e-05	-10.2762	40	7	0.0583333	120	5061	795414,561370,403145,403125,570456,437024,403137	relb,jak3,myd88,tlr2,rsad2,ikbke,tlr8a	0.0141946
biological_process	GO:0006954	inflammatory response	4.07245e-05	-10.1087	41	7	0.0583333	120	5061	403125,559020,403137,795414,100037357,404605,403145	tlr2,ptgs2b,tlr8a,relb,tnfrsf1b,relt,myd88	0.0157349
biological_process	GO:0009605	response to external stimulus	6.76505e-05	-9.60116	201	15	0.125	120	5061	405902,140633,393202,393551,450028,407086,403137,393569,100037357,403145,404605,403125,570456,30767,100330810	nrp2b,per2,hif1ab,cyba,dram1,junba,tlr8a,efna1a,tnfrsf1b,myd88,relt,tlr2,rsad2,stat3,nod1	0.0246009
biological_process	GO:0002755	MyD88-dependent toll-like receptor signaling pathway	0.000125593	-8.98246	5	3	0.025	120	5061	403145,403125,403137	myd88,tlr2,tlr8a	0.0431342
molecular_function	GO:0000981	RNA polymerase II transcription factor activity, sequence-specific DNA binding	1.51414e-05	-11.0981	129	13	0.104	125	5028	393202,100170835,548604,566223,564511,564241,30117,407086,795414,558126,557037,30396,445509	hif1ab,skilb,nr4a3,atf5a,vdrb,fosl1a,spi1b,junba,relb,erfl1,pparg,ef1,nfil3	0.0328266
msigdb	HALLMARK_INTERFERON_GAMMA_RESPONSE	HALLMARK_INTERFERON_GAMMA_RESPONSE	1.69835e-19	-43.2195	70	22	0.174603	126	5159	100330810,30647,403013,100333043,559610,791742,101884931,30767,559020,30666,792676,570622,570456,336073,373081,100536767,403145,100535184,30665,562854,393202,406596	nod1,psme2,irf9,tap1,ifi35,b2ml,epsti1,stat3,ptgs2b,psmb8a,nmi,gbp2,rsad2,lcp2a,mvp,znfx1,myd88,si:ch211-122c9.5,psmb9a,lap3,hif1ab,socs3b	3.04464e-15
msigdb	GSE40685_TREG_VS_FOXP3_KO_TREG_PRECURSOR_UP	GSE40685_TREG_VS_FOXP3_KO_TREG_PRECURSOR_UP	7.80099e-16	-34.7871	59	18	0.142857	126	5159	559610,100333043,403013,791742,101884931,30647,30767,799852,570456,30666,406374,792676,792229,565241,561268,30665,100535184,100536767	ifi35,tap1,irf9,b2ml,epsti1,psme2,stat3,si:ch211-219a4.6,rsad2,psmb8a,hapln3,nmi,sh3glb1a,ppp3ccb,tnfsf13b,psmb9a,si:ch211-122c9.5,znfx1	6.99242e-12
msigdb	GO_REGULATION_OF_IMMUNE_SYSTEM_PROCESS	GO_REGULATION_OF_IMMUNE_SYSTEM_PROCESS	2.68473e-15	-33.5512	386	39	0.309524	126	5159	406578,403145,30665,403125,393551,393202,561370,561268,30666,558213,336073,570456,415151,100135755,564588,449803,548604,403137,100330810,100333043,791742,30396,553816,100535184,406596,557037,327096,792676,561901,368771,100034498,437024,799852,114550,323818,30117,571487,394045,30647	stxbp2,myd88,psmb9a,tlr2,cyba,hif1ab,jak3,tnfsf13b,psmb8a,rc3h1b,lcp2a,rsad2,rac2,il6r,scara3,c1qc,nr4a3,tlr8a,nod1,tap1,b2ml,ef1,inhbab,si:ch211-122c9.5,socs3b,pparg,hlx1,nmi,thbs1b,abcb3l1,pag1,ikbke,si:ch211-219a4.6,ednraa,shc1,spi1b,si:dkeyp-92c9.3,lmcd1,psme2	1.28919e-11
msigdb	GSE42724_NAIVE_BCELL_VS_PLASMABLAST_UP	GSE42724_NAIVE_BCELL_VS_PLASMABLAST_UP	2.87653e-15	-33.4822	63	18	0.142857	126	5159	799852,100333043,403013,559610,101884931,100536767,30665,100535184,403145,562854,100037341,751757,792676,322795,368771,796407,570456,373081	si:ch211-219a4.6,tap1,irf9,ifi35,epsti1,znfx1,psmb9a,si:ch211-122c9.5,myd88,lap3,zgc:162895,zgc:153317,nmi,csrnp1b,abcb3l1,nrip1a,rsad2,mvp	1.28919e-11
msigdb	GSE19198_1H_VS_6H_IL21_TREATED_TCELL_DN	GSE19198_1H_VS_6H_IL21_TREATED_TCELL_DN	7.1625e-15	-32.5699	66	18	0.142857	126	5159	561901,30666,570456,561370,560548,393202,403125,116713,403145,30665,406596,445509,403013,100333043,563506,30767,406523,564511	thbs1b,psmb8a,rsad2,jak3,si:ch211-15b10.6,hif1ab,tlr2,aldh1a2,myd88,psmb9a,socs3b,nfil3,irf9,tap1,tiparp,stat3,dusp16,vdrb	2.56804e-11
msigdb	HALLMARK_TNFA_SIGNALING_VIA_NFKB	HALLMARK_TNFA_SIGNALING_VIA_NFKB	9.17748e-15	-32.322	77	19	0.150794	126	5159	445509,564241,548604,553816,100333043,450028,563506,431763,559020,790944,393569,324413,403125,554477,30632,30079,550423,100331840,406596	nfil3,fosl1a,nr4a3,inhbab,tap1,dram1,tiparp,gadd45ab,ptgs2b,nfkbie,efna1a,bhlhe40,tlr2,pfkfb3,bmp2b,btg2,f3b,sphk1,socs3b	2.74208e-11
msigdb	GO_REGULATION_OF_IMMUNE_RESPONSE	GO_REGULATION_OF_IMMUNE_RESPONSE	1.40753e-14	-31.8944	233	30	0.238095	126	5159	100535184,406578,403145,30665,403125,561370,393551,406596,557037,30666,792676,327096,558213,336073,100034498,570456,437024,415151,564588,799852,323818,571487,449803,548604,403137,100330810,30647,100333043,791742,30396	si:ch211-122c9.5,stxbp2,myd88,psmb9a,tlr2,jak3,cyba,socs3b,pparg,psmb8a,nmi,hlx1,rc3h1b,lcp2a,pag1,rsad2,ikbke,rac2,scara3,si:ch211-219a4.6,shc1,si:dkeyp-92c9.3,c1qc,nr4a3,tlr8a,nod1,psme2,tap1,b2ml,ef1	3.60469e-11
msigdb	GO_IMMUNE_RESPONSE	GO_IMMUNE_RESPONSE	3.17965e-14	-31.0794	240	30	0.238095	126	5159	558213,561901,30666,557037,437024,368771,570622,336073,100034498,570456,561370,403125,393551,406578,403145,100535184,561268,403137,445509,100330810,548604,791742,100002292,559610,100333043,403013,100135755,571487,449803,404605	rc3h1b,thbs1b,psmb8a,pparg,ikbke,abcb3l1,gbp2,lcp2a,pag1,rsad2,jak3,tlr2,cyba,stxbp2,myd88,si:ch211-122c9.5,tnfsf13b,tlr8a,nfil3,nod1,nr4a3,b2ml,si:ch73-63e15.2,ifi35,tap1,irf9,il6r,si:dkeyp-92c9.3,c1qc,relt	7.1252e-11
msigdb	GSE21546_WT_VS_SAP1A_KO_DP_THYMOCYTES_UP	GSE21546_WT_VS_SAP1A_KO_DP_THYMOCYTES_UP	5.1756e-14	-30.5922	63	17	0.134921	126	5159	562854,554477,100536767,403145,30665,100535184,792676,322795,30666,570456,368771,799852,30647,559610,403013,791742,100333043	lap3,pfkfb3,znfx1,myd88,psmb9a,si:ch211-122c9.5,nmi,csrnp1b,psmb8a,rsad2,abcb3l1,si:ch211-219a4.6,psme2,ifi35,irf9,b2ml,tap1	1.03092e-10
msigdb	GO_POSITIVE_REGULATION_OF_IMMUNE_SYSTEM_PROCESS	GO_POSITIVE_REGULATION_OF_IMMUNE_SYSTEM_PROCESS	1.07945e-13	-29.8572	251	30	0.238095	126	5159	571487,449803,100135755,564588,114550,415151,553816,100333043,791742,30647,100330810,403137,548604,561268,403125,561370,393202,393551,406578,30665,100535184,403145,437024,100034498,570456,336073,368771,561901,327096,30666	si:dkeyp-92c9.3,c1qc,il6r,scara3,ednraa,rac2,inhbab,tap1,b2ml,psme2,nod1,tlr8a,nr4a3,tnfsf13b,tlr2,jak3,hif1ab,cyba,stxbp2,psmb9a,si:ch211-122c9.5,myd88,ikbke,pag1,rsad2,lcp2a,abcb3l1,thbs1b,hlx1,psmb8a	1.93514e-10
msigdb	HALLMARK_INTERFERON_ALPHA_RESPONSE	HALLMARK_INTERFERON_ALPHA_RESPONSE	1.38204e-13	-29.61	32	13	0.103175	126	5159	30396,791742,559610,403013,100333043,570456,101884931,792676,30647,30666,799852,562854,30665	ef1,b2ml,ifi35,irf9,tap1,rsad2,epsti1,nmi,psme2,psmb8a,si:ch211-219a4.6,lap3,psmb9a	2.25235e-10
msigdb	GSE13485_CTRL_VS_DAY7_YF17D_VACCINE_PBMC_DN	GSE13485_CTRL_VS_DAY7_YF17D_VACCINE_PBMC_DN	8.53293e-13	-27.7897	63	16	0.126984	126	5159	335655,799852,101884931,559610,403013,100333043,30647,564241,561268,562854,403145,30665,336073,570456,792676,30666	gngt2a,si:ch211-219a4.6,epsti1,ifi35,irf9,tap1,psme2,fosl1a,tnfsf13b,lap3,myd88,psmb9a,lcp2a,rsad2,nmi,psmb8a	1.27475e-09
msigdb	GO_DEFENSE_RESPONSE	GO_DEFENSE_RESPONSE	1.51011e-12	-27.2188	277	30	0.238095	126	5159	557037,30666,792676,561901,570622,570456,437024,403145,100535184,30632,550423,100331840,403125,393202,561370,393551,564241,403137,100330810,100333043,403013,559610,791742,553816,30767,100135755,449803,404605,559020,394045	pparg,psmb8a,nmi,thbs1b,gbp2,rsad2,ikbke,myd88,si:ch211-122c9.5,bmp2b,f3b,sphk1,tlr2,hif1ab,jak3,cyba,fosl1a,tlr8a,nod1,tap1,irf9,ifi35,b2ml,inhbab,stat3,il6r,c1qc,relt,ptgs2b,lmcd1	2.08244e-09
msigdb	GO_RESPONSE_TO_CYTOKINE	GO_RESPONSE_TO_CYTOKINE	2.20134e-12	-26.842	208	26	0.206349	126	5159	559020,404605,100135755,30767,403013,791742,100002292,559610,445509,30647,564241,561268,406596,393551,561370,393202,116713,403145,30665,100331840,550423,437024,570622,570456,558213,30666	ptgs2b,relt,il6r,stat3,irf9,b2ml,si:ch73-63e15.2,ifi35,nfil3,psme2,fosl1a,tnfsf13b,socs3b,cyba,jak3,hif1ab,aldh1a2,myd88,psmb9a,sphk1,f3b,ikbke,gbp2,rsad2,rc3h1b,psmb8a	2.81882e-09
msigdb	GSE21360_PRIMARY_VS_TERTIARY_MEMORY_CD8_TCELL_DN	GSE21360_PRIMARY_VS_TERTIARY_MEMORY_CD8_TCELL_DN	6.33096e-12	-25.7856	71	16	0.126984	126	5159	558211,559610,100333043,100002292,30647,405902,100001490,368888,564994,336073,368771,30666,378965,406596,550423,30665	dennd4a,ifi35,tap1,si:ch73-63e15.2,psme2,nrp2b,atxn7,sertad2b,rbms1a,lcp2a,abcb3l1,psmb8a,fem1c,socs3b,f3b,psmb9a	7.56634e-09
msigdb	GSE14769_UNSTIM_VS_120MIN_LPS_BMDM_DN	GSE14769_UNSTIM_VS_120MIN_LPS_BMDM_DN	1.00067e-11	-25.3278	73	16	0.126984	126	5159	445509,560397,558211,322997,563506,322795,751757,378965,437024,324413,796407,570456,393202,100536767,30632,30079	nfil3,fam20cb,dennd4a,ell2,tiparp,csrnp1b,zgc:153317,fem1c,ikbke,bhlhe40,nrip1a,rsad2,hif1ab,znfx1,bmp2b,btg2	1.12119e-08
msigdb	ZHANG_RESPONSE_TO_IKK_INHIBITOR_AND_TNF_UP	ZHANG_RESPONSE_TO_IKK_INHIBITOR_AND_TNF_UP	3.35242e-11	-24.1188	67	15	0.119048	126	5159	406596,406523,450028,403125,30632,100536767,30079,436926,553816,100333043,403013,100034498,751757,790944,393569	socs3b,dusp16,dram1,tlr2,bmp2b,znfx1,btg2,serpinb1,inhbab,tap1,irf9,pag1,zgc:153317,nfkbie,efna1a	3.53523e-08
msigdb	GSE21546_UNSTIM_VS_ANTI_CD3_STIM_ELK1_KO_DP_THYMOCYTES_UP	GSE21546_UNSTIM_VS_ANTI_CD3_STIM_ELK1_KO_DP_THYMOCYTES_UP	4.10672e-11	-23.9158	47	13	0.103175	126	5159	30396,559610,100333043,403013,570456,100330810,30647,548604,799852,100535184,100536767,403145,100331840	ef1,ifi35,tap1,irf9,rsad2,nod1,psme2,nr4a3,si:ch211-219a4.6,si:ch211-122c9.5,znfx1,myd88,sphk1	3.68193e-08
msigdb	GSE40685_TREG_VS_FOXP3_KO_TREG_PRECURSOR_DN	GSE40685_TREG_VS_FOXP3_KO_TREG_PRECURSOR_DN	4.10769e-11	-23.9156	57	14	0.111111	126	5159	100536767,30767,100535184,100537857,797342,562854,561370,449803,571487,406596,406374,559610,570456,101884931	znfx1,stat3,si:ch211-122c9.5,pstpip2,helb,lap3,jak3,c1qc,si:dkeyp-92c9.3,socs3b,hapln3,ifi35,rsad2,epsti1	3.68193e-08
msigdb	GSE19888_ADENOSINE_A3R_INH_PRETREAT_AND_ACT_BY_A3R_VS_TCELL_MEMBRANES_ACT_MAST_CELL_UP	GSE19888_ADENOSINE_A3R_INH_PRETREAT_AND_ACT_BY_A3R_VS_TCELL_MEMBRANES_ACT_MAST_CELL_UP	4.10769e-11	-23.9156	57	14	0.111111	126	5159	30665,100536767,799852,336073,101884931,570456,559610,403013,100333043,570622,30666,450083,30647,792676	psmb9a,znfx1,si:ch211-219a4.6,lcp2a,epsti1,rsad2,ifi35,irf9,tap1,gbp2,psmb8a,gla,psme2,nmi	3.68193e-08
msigdb	GO_IMMUNE_SYSTEM_PROCESS	GO_IMMUNE_SYSTEM_PROCESS	5.78135e-11	-23.5738	549	40	0.31746	126	5159	100333043,100002292,791742,553816,548604,100330810,403137,404605,449803,563506,564588,100135755,336073,570456,570622,30666,558213,100001836,561268,30665,403145,406578,561370,393551,393202,403125,559610,403013,560397,30647,445509,571487,30117,323818,100034498,368771,437024,557037,561901,100535184	tap1,si:ch73-63e15.2,b2ml,inhbab,nr4a3,nod1,tlr8a,relt,c1qc,tiparp,scara3,il6r,lcp2a,rsad2,gbp2,psmb8a,rc3h1b,itgb3b,tnfsf13b,psmb9a,myd88,stxbp2,jak3,cyba,hif1ab,tlr2,ifi35,irf9,fam20cb,psme2,nfil3,si:dkeyp-92c9.3,spi1b,shc1,pag1,abcb3l1,ikbke,pparg,thbs1b,si:ch211-122c9.5	4.91263e-08
msigdb	GSE42021_TREG_PLN_VS_TREG_PRECURSORS_THYMUS_DN	GSE42021_TREG_PLN_VS_TREG_PRECURSORS_THYMUS_DN	6.57685e-11	-23.4449	70	15	0.119048	126	5159	570456,403013,100333043,791742,368771,559610,30396,30666,445404,30647,792676,30767,30665,403145,562854	rsad2,irf9,tap1,b2ml,abcb3l1,ifi35,ef1,psmb8a,snrpf,psme2,nmi,stat3,psmb9a,myd88,lap3	4.91263e-08
msigdb	GSE42021_TREG_VS_TCONV_PLN_UP	GSE42021_TREG_VS_TCONV_PLN_UP	6.57685e-11	-23.4449	70	15	0.119048	126	5159	30666,792676,100330810,30647,791742,100333043,559610,368771,403013,570456,30665,30767,403145,450028,562854	psmb8a,nmi,nod1,psme2,b2ml,tap1,ifi35,abcb3l1,irf9,rsad2,psmb9a,stat3,myd88,dram1,lap3	4.91263e-08
msigdb	GSE41978_ID2_KO_VS_BIM_KO_KLRG1_LOW_EFFECTOR_CD8_TCELL_UP	GSE41978_ID2_KO_VS_BIM_KO_KLRG1_LOW_EFFECTOR_CD8_TCELL_UP	6.57685e-11	-23.4449	70	15	0.119048	126	5159	445404,30666,792676,30647,403013,559610,791742,368771,558211,100333043,403145,30767,30665,450028,562854	snrpf,psmb8a,nmi,psme2,irf9,ifi35,b2ml,abcb3l1,dennd4a,tap1,myd88,stat3,psmb9a,dram1,lap3	4.91263e-08
msigdb	GSE9988_LPS_VS_CTRL_TREATED_MONOCYTE_UP	GSE9988_LPS_VS_CTRL_TREATED_MONOCYTE_UP	1.6719e-10	-22.5119	52	13	0.103175	126	5159	322997,558211,553816,564241,393569,322795,431763,406596,559020,554477,30079,450028,560548	ell2,dennd4a,inhbab,fosl1a,efna1a,csrnp1b,gadd45ab,socs3b,ptgs2b,pfkfb3,btg2,dram1,si:ch211-15b10.6	1.19888e-07
msigdb	GSE13485_PRE_VS_POST_YF17D_VACCINATION_PBMC_DN	GSE13485_PRE_VS_POST_YF17D_VACCINATION_PBMC_DN	1.76376e-10	-22.4584	63	14	0.111111	126	5159	562854,799852,403145,561268,30647,556206,403137,30666,564241,570456,101884931,100333043,559610,403013	lap3,si:ch211-219a4.6,myd88,tnfsf13b,psme2,slc43a3b,tlr8a,psmb8a,fosl1a,rsad2,epsti1,tap1,ifi35,irf9	1.21611e-07
msigdb	GSE13484_UNSTIM_VS_YF17D_VACCINE_STIM_PBMC_DN	GSE13484_UNSTIM_VS_YF17D_VACCINE_STIM_PBMC_DN	2.21156e-10	-22.2322	64	14	0.111111	126	5159	30666,327096,792676,100333043,100002292,368771,559610,403013,570456,553816,30665,450028,562854,406596	psmb8a,hlx1,nmi,tap1,si:ch73-63e15.2,abcb3l1,ifi35,irf9,rsad2,inhbab,psmb9a,dram1,lap3,socs3b	1.41595e-07
msigdb	GSE18281_SUBCAPSULAR_VS_CENTRAL_CORTICAL_REGION_OF_THYMUS_DN	GSE18281_SUBCAPSULAR_VS_CENTRAL_CORTICAL_REGION_OF_THYMUS_DN	2.21156e-10	-22.2322	64	14	0.111111	126	5159	406596,100536767,30665,450028,561370,560548,100333043,368771,559610,570456,373081,790944,30666,792676	socs3b,znfx1,psmb9a,dram1,jak3,si:ch211-15b10.6,tap1,abcb3l1,ifi35,rsad2,mvp,nfkbie,psmb8a,nmi	1.41595e-07
msigdb	GSE1432_CTRL_VS_IFNG_24H_MICROGLIA_DN	GSE1432_CTRL_VS_IFNG_24H_MICROGLIA_DN	3.43302e-10	-21.7924	66	14	0.111111	126	5159	792676,30647,30666,373081,100333043,559610,368771,100002292,570456,562854,403145,30665,100537857,565241	nmi,psme2,psmb8a,mvp,tap1,ifi35,abcb3l1,si:ch73-63e15.2,rsad2,lap3,myd88,psmb9a,pstpip2,ppp3ccb	2.1222e-07
msigdb	GO_POSITIVE_REGULATION_OF_RESPONSE_TO_STIMULUS	GO_POSITIVE_REGULATION_OF_RESPONSE_TO_STIMULUS	4.8276e-10	-21.4515	614	41	0.325397	126	5159	100535184,30632,792229,406596,327096,561901,100034498,437024,114550,323818,571487,559020,394045,30647,30665,403145,100331840,550423,393202,561370,403125,393551,565241,30666,393569,558213,100001836,570456,336073,415151,30767,564588,100135755,449803,404605,431763,548604,403137,100330810,791742,553816	si:ch211-122c9.5,bmp2b,sh3glb1a,socs3b,hlx1,thbs1b,pag1,ikbke,ednraa,shc1,si:dkeyp-92c9.3,ptgs2b,lmcd1,psme2,psmb9a,myd88,sphk1,f3b,hif1ab,jak3,tlr2,cyba,ppp3ccb,psmb8a,efna1a,rc3h1b,itgb3b,rsad2,lcp2a,rac2,stat3,scara3,il6r,c1qc,relt,gadd45ab,nr4a3,tlr8a,nod1,b2ml,inhbab	2.88481e-07
msigdb	REACTOME_IMMUNE_SYSTEM	REACTOME_IMMUNE_SYSTEM	5.17425e-10	-21.3822	264	26	0.206349	126	5159	449803,406794,100135755,323818,30767,100333043,791742,403013,559610,403137,30647,100330810,406596,561370,393551,403125,30665,100535184,403145,437024,368771,570622,100034498,336073,790944,30666	c1qc,ube2j1,il6r,shc1,stat3,tap1,b2ml,irf9,ifi35,tlr8a,psme2,nod1,socs3b,jak3,cyba,tlr2,psmb9a,si:ch211-122c9.5,myd88,ikbke,abcb3l1,gbp2,pag1,lcp2a,nfkbie,psmb8a	2.99222e-07
msigdb	GSE2706_UNSTIM_VS_2H_R848_DC_DN	GSE2706_UNSTIM_VS_2H_R848_DC_DN	7.33958e-10	-21.0326	58	13	0.103175	126	5159	570456,100333043,553816,548604,393569,751757,322795,571487,559020,406596,431763,30079,450028	rsad2,tap1,inhbab,nr4a3,efna1a,zgc:153317,csrnp1b,si:dkeyp-92c9.3,ptgs2b,socs3b,gadd45ab,btg2,dram1	3.98717e-07
msigdb	GSE9988_LOW_LPS_VS_CTRL_TREATED_MONOCYTE_UP	GSE9988_LOW_LPS_VS_CTRL_TREATED_MONOCYTE_UP	7.33958e-10	-21.0326	58	13	0.103175	126	5159	406596,559020,431763,560548,30079,554477,550423,553816,558211,322997,322795,564241,548604	socs3b,ptgs2b,gadd45ab,si:ch211-15b10.6,btg2,pfkfb3,f3b,inhbab,dennd4a,ell2,csrnp1b,fosl1a,nr4a3	3.98717e-07
msigdb	GO_REGULATION_OF_INNATE_IMMUNE_RESPONSE	GO_REGULATION_OF_INNATE_IMMUNE_RESPONSE	7.56532e-10	-21.0023	110	17	0.134921	126	5159	100333043,403137,30647,100330810,799852,564588,437024,570456,792676,557037,30666,406596,403125,393551,30665,100535184,403145	tap1,tlr8a,psme2,nod1,si:ch211-219a4.6,scara3,ikbke,rsad2,nmi,pparg,psmb8a,socs3b,tlr2,cyba,psmb9a,si:ch211-122c9.5,myd88	3.98893e-07
msigdb	GSE16755_CTRL_VS_IFNA_TREATED_MAC_DN	GSE16755_CTRL_VS_IFNA_TREATED_MAC_DN	1.41925e-09	-20.3731	73	14	0.111111	126	5159	406523,406596,559020,403145,30665,100535184,562854,322997,558211,559610,30666,378965,792676,406374	dusp16,socs3b,ptgs2b,myd88,psmb9a,si:ch211-122c9.5,lap3,ell2,dennd4a,ifi35,psmb8a,fem1c,nmi,hapln3	7.26939e-07
msigdb	DER_IFN_BETA_RESPONSE_UP	DER_IFN_BETA_RESPONSE_UP	1.50899e-09	-20.3118	40	11	0.0873016	126	5159	393202,30665,792676,799650,564241,30666,30396,403013,559610,100333043,791742	hif1ab,psmb9a,nmi,ddx21,fosl1a,psmb8a,ef1,irf9,ifi35,tap1,b2ml	7.51436e-07
msigdb	GO_CELLULAR_RESPONSE_TO_CYTOKINE_STIMULUS	GO_CELLULAR_RESPONSE_TO_CYTOKINE_STIMULUS	1.63657e-09	-20.2307	164	20	0.15873	126	5159	30767,100135755,404605,30647,445509,403013,791742,100002292,559610,550423,30665,393202,561370,393551,406596,561268,30666,558213,570456,570622	stat3,il6r,relt,psme2,nfil3,irf9,b2ml,si:ch73-63e15.2,ifi35,f3b,psmb9a,hif1ab,jak3,cyba,socs3b,tnfsf13b,psmb8a,rc3h1b,rsad2,gbp2	7.92941e-07
msigdb	GSE20727_ROS_INH_VS_ROS_INH_AND_DNFB_ALLERGEN_TREATED_DC_UP	GSE20727_ROS_INH_VS_ROS_INH_AND_DNFB_ALLERGEN_TREATED_DC_UP	1.71467e-09	-20.184	74	14	0.111111	126	5159	327096,415251,323713,564994,286784,553242,450028,561370,554477,30079,406596,324481,571487,404605	hlx1,ints12,midn,rbms1a,arl13b,sh3pxd2b,dram1,jak3,pfkfb3,btg2,socs3b,clic1,si:dkeyp-92c9.3,relt	8.08918e-07
msigdb	GSE42021_CD24HI_VS_CD24INT_TREG_THYMUS_DN	GSE42021_CD24HI_VS_CD24INT_TREG_THYMUS_DN	2.06516e-09	-19.9981	75	14	0.111111	126	5159	368771,791742,403013,100333043,559610,564994,30666,30647,792676,30767,403145,30665,562854,450028	abcb3l1,b2ml,irf9,tap1,ifi35,rbms1a,psmb8a,psme2,nmi,stat3,myd88,psmb9a,lap3,dram1	9.49284e-07
msigdb	GSE1432_CTRL_VS_IFNG_6H_MICROGLIA_DN	GSE1432_CTRL_VS_IFNG_6H_MICROGLIA_DN	2.19582e-09	-19.9367	63	13	0.103175	126	5159	562854,30767,30665,30647,799650,792676,30666,373081,564994,570456,336073,100002292,100333043	lap3,stat3,psmb9a,psme2,ddx21,nmi,psmb8a,mvp,rbms1a,rsad2,lcp2a,si:ch73-63e15.2,tap1	9.84112e-07
msigdb	GSE19888_ADENOSINE_A3R_INH_VS_ACT_WITH_INHIBITOR_PRETREATMENT_IN_MAST_CELL_UP	GSE19888_ADENOSINE_A3R_INH_VS_ACT_WITH_INHIBITOR_PRETREATMENT_IN_MAST_CELL_UP	2.39848e-09	-19.8484	52	12	0.0952381	126	5159	30665,100536767,799852,30666,100330810,792676,570456,570622,403013,100333043,791742,559610	psmb9a,znfx1,si:ch211-219a4.6,psmb8a,nod1,nmi,rsad2,gbp2,irf9,tap1,b2ml,ifi35	1.04872e-06
msigdb	GSE37533_PPARG1_FOXP3_VS_PPARG2_FOXP3_TRANSDUCED_CD4_TCELL_PIOGLITAZONE_TREATED_DN	GSE37533_PPARG1_FOXP3_VS_PPARG2_FOXP3_TRANSDUCED_CD4_TCELL_PIOGLITAZONE_TREATED_DN	2.47979e-09	-19.8151	76	14	0.111111	126	5159	570456,403013,559610,100002292,368771,100333043,30666,30647,792676,406596,30665,403145,562854,450028	rsad2,irf9,ifi35,si:ch73-63e15.2,abcb3l1,tap1,psmb8a,psme2,nmi,socs3b,psmb9a,myd88,lap3,dram1	1.05846e-06
msigdb	GO_REGULATION_OF_DEFENSE_RESPONSE	GO_REGULATION_OF_DEFENSE_RESPONSE	3.24392e-09	-19.5465	207	22	0.174603	126	5159	406596,403145,30665,100535184,403125,393551,570456,437024,557037,30666,792676,559020,394045,114550,799852,564588,100333043,100002292,791742,403137,30647,100330810	socs3b,myd88,psmb9a,si:ch211-122c9.5,tlr2,cyba,rsad2,ikbke,pparg,psmb8a,nmi,ptgs2b,lmcd1,ednraa,si:ch211-219a4.6,scara3,tap1,si:ch73-63e15.2,b2ml,tlr8a,psme2,nod1	1.35241e-06
msigdb	VERHAAK_GLIOBLASTOMA_MESENCHYMAL	VERHAAK_GLIOBLASTOMA_MESENCHYMAL	3.79882e-09	-19.3886	92	15	0.119048	126	5159	324481,564511,449819,796607,415151,541520,406578,450028,323818,403125,336073,373081,564994,548604,561901	clic1,vdrb,tmbim1,si:dkey-264d12.4,rac2,cdcp1a,stxbp2,dram1,shc1,tlr2,lcp2a,mvp,rbms1a,nr4a3,thbs1b	1.54776e-06
msigdb	GO_REGULATION_OF_CYTOKINE_PRODUCTION	GO_REGULATION_OF_CYTOKINE_PRODUCTION	4.69349e-09	-19.1771	174	20	0.15873	126	5159	406794,559020,100135755,791742,553816,30396,548604,100330810,403137,100331840,403145,100535184,561370,403125,393551,393202,570456,437024,561901,792676	ube2j1,ptgs2b,il6r,b2ml,inhbab,ef1,nr4a3,nod1,tlr8a,sphk1,myd88,si:ch211-122c9.5,jak3,tlr2,cyba,hif1ab,rsad2,ikbke,thbs1b,nmi	1.86745e-06
msigdb	GSE21546_ELK1_KO_VS_SAP1A_KO_AND_ELK1_KO_DP_THYMOCYTES_UP	GSE21546_ELK1_KO_VS_SAP1A_KO_AND_ELK1_KO_DP_THYMOCYTES_UP	4.79182e-09	-19.1564	55	12	0.0952381	126	5159	30647,767694,570456,791742,559610,368771,403013,100333407,100535184,403145,562854,799852	psme2,slc25a21,rsad2,b2ml,ifi35,abcb3l1,irf9,adamts9,si:ch211-122c9.5,myd88,lap3,si:ch211-219a4.6	1.86745e-06
msigdb	GSE2770_TGFB_AND_IL4_ACT_VS_ACT_CD4_TCELL_2H_DN	GSE2770_TGFB_AND_IL4_ACT_VS_ACT_CD4_TCELL_2H_DN	4.89953e-09	-19.1341	67	13	0.103175	126	5159	799852,562854,563506,403145,100536767,792229,324481,792676,100330810,30396,559610,403013,101884931	si:ch211-219a4.6,lap3,tiparp,myd88,znfx1,sh3glb1a,clic1,nmi,nod1,ef1,ifi35,irf9,epsti1	1.86881e-06
msigdb	GSE42021_TREG_PLN_VS_CD24INT_TREG_THYMUS_DN	GSE42021_TREG_PLN_VS_CD24INT_TREG_THYMUS_DN	5.93365e-09	-18.9426	68	13	0.103175	126	5159	562854,450028,30665,30767,403145,368771,100333043,791742,403013,559610,30647,792676,30666	lap3,dram1,psmb9a,stat3,myd88,abcb3l1,tap1,b2ml,irf9,ifi35,psme2,nmi,psmb8a	2.14182e-06
msigdb	MARKEY_RB1_ACUTE_LOF_DN	MARKEY_RB1_ACUTE_LOF_DN	5.93395e-09	-18.9426	81	14	0.111111	126	5159	100333043,403013,559610,324413,30666,30647,449803,431763,406596,100331840,415151,100536767,30665,116713	tap1,irf9,ifi35,bhlhe40,psmb8a,psme2,c1qc,gadd45ab,socs3b,sphk1,rac2,znfx1,psmb9a,aldh1a2	2.14182e-06
msigdb	GSE2706_UNSTIM_VS_2H_LPS_DC_DN	GSE2706_UNSTIM_VS_2H_LPS_DC_DN	5.97374e-09	-18.9359	56	12	0.0952381	126	5159	431763,406596,30079,100536767,100333043,322997,553816,548604,393569,751757,322795,556206	gadd45ab,socs3b,btg2,znfx1,tap1,ell2,inhbab,nr4a3,efna1a,zgc:153317,csrnp1b,slc43a3b	2.14182e-06
msigdb	NUYTTEN_EZH2_TARGETS_UP	NUYTTEN_EZH2_TARGETS_UP	7.18606e-09	-18.7511	365	29	0.230159	126	5159	30647,553816,791742,100333043,387526,101884931,100135755,450028,799852,559020,431763,751757,792676,100073339,561901,790944,30666,324413,373081,560339,503534,562854,403125,30665,403145,100536767,553185,100331840,565241	psme2,inhbab,b2ml,tap1,ca2,epsti1,il6r,dram1,si:ch211-219a4.6,ptgs2b,gadd45ab,zgc:153317,nmi,txndc15,thbs1b,nfkbie,psmb8a,bhlhe40,mvp,tfpi2,rnf7,lap3,tlr2,psmb9a,myd88,znfx1,vasna,sphk1,ppp3ccb	2.50698e-06
msigdb	GSE19888_ADENOSINE_A3R_INH_VS_TCELL_MEMBRANES_ACT_MAST_CELL_UP	GSE19888_ADENOSINE_A3R_INH_VS_TCELL_MEMBRANES_ACT_MAST_CELL_UP	7.41171e-09	-18.7202	57	12	0.0952381	126	5159	30665,100535184,799852,570456,559610,570622,100333043,403013,373081,30666,30647,792676	psmb9a,si:ch211-122c9.5,si:ch211-219a4.6,rsad2,ifi35,gbp2,tap1,irf9,mvp,psmb8a,psme2,nmi	2.50698e-06
msigdb	GSE18791_CTRL_VS_NEWCASTLE_VIRUS_DC_10H_DN	GSE18791_CTRL_VS_NEWCASTLE_VIRUS_DC_10H_DN	7.41171e-09	-18.7202	57	12	0.0952381	126	5159	565241,559020,30767,100535184,100536767,403125,101884931,100034498,100333043,378965,415251,322795	ppp3ccb,ptgs2b,stat3,si:ch211-122c9.5,znfx1,tlr2,epsti1,pag1,tap1,fem1c,ints12,csrnp1b	2.50698e-06
msigdb	GO_POSITIVE_REGULATION_OF_IMMUNE_RESPONSE	GO_POSITIVE_REGULATION_OF_IMMUNE_RESPONSE	7.64628e-09	-18.689	161	19	0.150794	126	5159	449803,571487,564588,791742,100330810,30647,403137,548604,403125,561370,30665,100535184,403145,437024,100034498,336073,570456,327096,30666	c1qc,si:dkeyp-92c9.3,scara3,b2ml,nod1,psme2,tlr8a,nr4a3,tlr2,jak3,psmb9a,si:ch211-122c9.5,myd88,ikbke,pag1,lcp2a,rsad2,hlx1,psmb8a	2.53842e-06
msigdb	GSE37533_PPARG1_FOXP3_VS_FOXP3_TRANSDUCED_CD4_TCELL_DN	GSE37533_PPARG1_FOXP3_VS_FOXP3_TRANSDUCED_CD4_TCELL_DN	8.61483e-09	-18.5698	70	13	0.103175	126	5159	449819,562854,30665,403145,30396,100333043,559610,403013,368771,570456,792676,30647,30666	tmbim1,lap3,psmb9a,myd88,ef1,tap1,ifi35,irf9,abcb3l1,rsad2,nmi,psme2,psmb8a	2.80796e-06
msigdb	GSE18281_CORTICAL_VS_MEDULLARY_THYMOCYTE_UP	GSE18281_CORTICAL_VS_MEDULLARY_THYMOCYTE_UP	1.03299e-08	-18.3882	71	13	0.103175	126	5159	559020,393551,403145,100536767,100333043,403013,559610,791742,368771,570456,792676,560397,30666	ptgs2b,cyba,myd88,znfx1,tap1,irf9,ifi35,b2ml,abcb3l1,rsad2,nmi,fam20cb,psmb8a	3.24885e-06
msigdb	GSE37534_UNTREATED_VS_PIOGLITAZONE_TREATED_CD4_TCELL_PPARG1_AND_FOXP3_TRASDUCED_DN	GSE37534_UNTREATED_VS_PIOGLITAZONE_TREATED_CD4_TCELL_PPARG1_AND_FOXP3_TRASDUCED_DN	1.03299e-08	-18.3882	71	13	0.103175	126	5159	449819,556421,30665,403145,30396,570456,100333043,368771,403013,559610,30647,792676,30666	tmbim1,aff4,psmb9a,myd88,ef1,rsad2,tap1,abcb3l1,irf9,ifi35,psme2,nmi,psmb8a	3.24885e-06
msigdb	GSE35685_CD34POS_CD38NEG_VS_CD34POS_CD10POS_BONE_MARROW_DN	GSE35685_CD34POS_CD38NEG_VS_CD34POS_CD10POS_BONE_MARROW_DN	1.2348e-08	-18.2098	72	13	0.103175	126	5159	406523,431763,563506,30767,30665,403145,100536767,336073,559610,100333043,403013,323713,548604	dusp16,gadd45ab,tiparp,stat3,psmb9a,myd88,znfx1,lcp2a,ifi35,tap1,irf9,midn,nr4a3	3.81659e-06
msigdb	GO_RESPONSE_TO_BIOTIC_STIMULUS	GO_RESPONSE_TO_BIOTIC_STIMULUS	1.55636e-08	-17.9783	225	22	0.174603	126	5159	100135755,114550,394045,559020,404605,799650,100330810,403137,564241,403013,100002292,791742,393202,403125,550423,30665,100535184,403145,406596,437024,570456,570622	il6r,ednraa,lmcd1,ptgs2b,relt,ddx21,nod1,tlr8a,fosl1a,irf9,si:ch73-63e15.2,b2ml,hif1ab,tlr2,f3b,psmb9a,si:ch211-122c9.5,myd88,socs3b,ikbke,rsad2,gbp2	4.72895e-06
msigdb	GSE42724_MEMORY_VS_B1_BCELL_DN	GSE42724_MEMORY_VS_B1_BCELL_DN	1.74866e-08	-17.8618	74	13	0.103175	126	5159	571487,431763,406596,100536767,561370,799852,101884931,100333043,553816,30666,406374,322795,751757	si:dkeyp-92c9.3,gadd45ab,socs3b,znfx1,jak3,si:ch211-219a4.6,epsti1,tap1,inhbab,psmb8a,hapln3,csrnp1b,zgc:153317	5.22471e-06
msigdb	GSE7218_IGM_VS_IGG_SIGNAL_THGOUGH_ANTIGEN_BCELL_DN	GSE7218_IGM_VS_IGG_SIGNAL_THGOUGH_ANTIGEN_BCELL_DN	1.98217e-08	-17.7365	50	11	0.0873016	126	5159	562854,100535184,792676,100330810,556206,790944,791742,570622,559610,570456,101884931	lap3,si:ch211-122c9.5,nmi,nod1,slc43a3b,nfkbie,b2ml,gbp2,ifi35,rsad2,epsti1	5.73135e-06
msigdb	GSE18791_UNSTIM_VS_NEWCATSLE_VIRUS_DC_6H_DN	GSE18791_UNSTIM_VS_NEWCATSLE_VIRUS_DC_6H_DN	1.98217e-08	-17.7365	50	11	0.0873016	126	5159	562854,799852,403145,100536767,100535184,437024,570456,101884931,403013,100333043,322795	lap3,si:ch211-219a4.6,myd88,znfx1,si:ch211-122c9.5,ikbke,rsad2,epsti1,irf9,tap1,csrnp1b	5.73135e-06
msigdb	GSE22886_CTRL_VS_LPS_24H_DC_DN	GSE22886_CTRL_VS_LPS_24H_DC_DN	2.07201e-08	-17.6922	75	13	0.103175	126	5159	565241,30665,562854,570456,403013,559610,100333043,373081,548604,30666,30647,445509,792676	ppp3ccb,psmb9a,lap3,rsad2,irf9,ifi35,tap1,mvp,nr4a3,psmb8a,psme2,nfil3,nmi	5.80391e-06
msigdb	GSE3039_NKT_CELL_VS_B2_BCELL_DN	GSE3039_NKT_CELL_VS_B2_BCELL_DN	2.07201e-08	-17.6922	75	13	0.103175	126	5159	548604,564241,322795,445509,553242,564994,324413,100331840,550423,100535184,403125,406523,559020	nr4a3,fosl1a,csrnp1b,nfil3,sh3pxd2b,rbms1a,bhlhe40,sphk1,f3b,si:ch211-122c9.5,tlr2,dusp16,ptgs2b	5.80391e-06
msigdb	GO_RESPONSE_TO_EXTERNAL_STIMULUS	GO_RESPONSE_TO_EXTERNAL_STIMULUS	2.28944e-08	-17.5924	587	37	0.293651	126	5159	548604,799650,100330810,403137,791742,100002292,415151,100135755,404605,335655,431763,564511,393569,100001836,570456,570622,324413,550423,100331840,403145,30665,393551,116713,403125,393202,405902,564241,403013,114550,394045,559020,557037,437024,30079,100535184,792229,406596	nr4a3,ddx21,nod1,tlr8a,b2ml,si:ch73-63e15.2,rac2,il6r,relt,gngt2a,gadd45ab,vdrb,efna1a,itgb3b,rsad2,gbp2,bhlhe40,f3b,sphk1,myd88,psmb9a,cyba,aldh1a2,tlr2,hif1ab,nrp2b,fosl1a,irf9,ednraa,lmcd1,ptgs2b,pparg,ikbke,btg2,si:ch211-122c9.5,sh3glb1a,socs3b	6.31428e-06
msigdb	GSE36527_CD69_NEG_VS_POS_TREG_CD62L_LOS_KLRG1_NEG_UP	GSE36527_CD69_NEG_VS_POS_TREG_CD62L_LOS_KLRG1_NEG_UP	2.4484e-08	-17.5252	76	13	0.103175	126	5159	570456,101884931,403013,559610,100333043,570622,30666,406596,100536767,30767,30665,403145,799852	rsad2,epsti1,irf9,ifi35,tap1,gbp2,psmb8a,socs3b,znfx1,stat3,psmb9a,myd88,si:ch211-219a4.6	6.65038e-06
msigdb	GSE18791_CTRL_VS_NEWCASTLE_VIRUS_DC_8H_DN	GSE18791_CTRL_VS_NEWCASTLE_VIRUS_DC_8H_DN	3.07527e-08	-17.2973	52	11	0.0873016	126	5159	101884931,570456,100333043,437024,415251,322795,559020,100535184,403145,100536767,799852	epsti1,rsad2,tap1,ikbke,ints12,csrnp1b,ptgs2b,si:ch211-122c9.5,myd88,znfx1,si:ch211-219a4.6	8.22841e-06
msigdb	GO_INNATE_IMMUNE_RESPONSE	GO_INNATE_IMMUNE_RESPONSE	3.62378e-08	-17.1332	124	16	0.126984	126	5159	403145,100535184,403125,561370,393551,570456,570622,437024,557037,30666,449803,403013,791742,559610,100330810,403137	myd88,si:ch211-122c9.5,tlr2,jak3,cyba,rsad2,gbp2,ikbke,pparg,psmb8a,c1qc,irf9,b2ml,ifi35,nod1,tlr8a	9.55345e-06
msigdb	PHONG_TNF_RESPONSE_NOT_VIA_P38	PHONG_TNF_RESPONSE_NOT_VIA_P38	4.09699e-08	-17.0104	142	17	0.134921	126	5159	791144,30665,792676,557037,393569,324413,437024,450028,415151,541520,368888,431763,564511,569404,405902,100333407,100002292	loxl2b,psmb9a,nmi,pparg,efna1a,bhlhe40,ikbke,dram1,rac2,cdcp1a,sertad2b,gadd45ab,vdrb,pdlim4,nrp2b,adamts9,si:ch73-63e15.2	1.06445e-05
msigdb	GSE34006_WT_VS_A2AR_KO_TREG_DN	GSE34006_WT_VS_A2AR_KO_TREG_DN	5.10901e-08	-16.7897	67	12	0.0952381	126	5159	792676,30647,30666,559610,403013,570622,791742,100333043,570456,799852,100536767,30665	nmi,psme2,psmb8a,ifi35,irf9,gbp2,b2ml,tap1,rsad2,si:ch211-219a4.6,znfx1,psmb9a	1.30842e-05
msigdb	HIRSCH_CELLULAR_TRANSFORMATION_SIGNATURE_UP	HIRSCH_CELLULAR_TRANSFORMATION_SIGNATURE_UP	5.42659e-08	-16.7294	81	13	0.103175	126	5159	564241,792676,403013,100333043,559610,100002292,436926,403145,30767,541520,393202,405865,406596	fosl1a,nmi,irf9,tap1,ifi35,si:ch73-63e15.2,serpinb1,myd88,stat3,cdcp1a,hif1ab,ethe1,socs3b	1.37018e-05
msigdb	GSE2706_2H_VS_8H_LPS_STIM_DC_DN	GSE2706_2H_VS_8H_LPS_STIM_DC_DN	5.72484e-08	-16.6759	55	11	0.0873016	126	5159	100536767,100535184,561370,100333043,368771,559610,101884931,751757,406374,792676,30647	znfx1,si:ch211-122c9.5,jak3,tap1,abcb3l1,ifi35,epsti1,zgc:153317,hapln3,nmi,psme2	1.42541e-05
msigdb	GSE42021_TCONV_PLN_VS_CD24HI_TCONV_THYMUS_UP	GSE42021_TCONV_PLN_VS_CD24HI_TCONV_THYMUS_UP	6.07664e-08	-16.6162	68	12	0.0952381	126	5159	30767,30665,562854,450028,559610,100333043,368771,100002292,564994,30666,30647,792676	stat3,psmb9a,lap3,dram1,ifi35,tap1,abcb3l1,si:ch73-63e15.2,rbms1a,psmb8a,psme2,nmi	1.49227e-05
msigdb	GSE22601_IMMATURE_CD4_SINGLE_POSITIVE_VS_CD8_SINGLE_POSITIVE_THYMOCYTE_DN	GSE22601_IMMATURE_CD4_SINGLE_POSITIVE_VS_CD8_SINGLE_POSITIVE_THYMOCYTE_DN	6.31693e-08	-16.5774	82	13	0.103175	126	5159	323713,327096,322795,445509,559610,570622,403013,436926,324413,403145,30767,563506,393202	midn,hlx1,csrnp1b,nfil3,ifi35,gbp2,irf9,serpinb1,bhlhe40,myd88,stat3,tiparp,hif1ab	1.53032e-05
msigdb	GO_CELLULAR_RESPONSE_TO_ORGANIC_SUBSTANCE	GO_CELLULAR_RESPONSE_TO_ORGANIC_SUBSTANCE	6.42474e-08	-16.5605	610	37	0.293651	126	5159	30647,445509,405902,559610,403013,30117,323818,559020,557037,333933,30632,406596,100330810,548604,553816,791742,100002292,563506,100135755,406715,30767,564511,404605,558213,30666,796407,570456,570622,393551,403125,393202,116713,561370,550423,100331840,30665,561268	psme2,nfil3,nrp2b,ifi35,irf9,spi1b,shc1,ptgs2b,pparg,shcbp1,bmp2b,socs3b,nod1,nr4a3,inhbab,b2ml,si:ch73-63e15.2,tiparp,il6r,cdk2,stat3,vdrb,relt,rc3h1b,psmb8a,nrip1a,rsad2,gbp2,cyba,tlr2,hif1ab,aldh1a2,jak3,f3b,sphk1,psmb9a,tnfsf13b	1.53568e-05
msigdb	GSE14000_UNSTIM_VS_4H_LPS_DC_TRANSLATED_RNA_DN	GSE14000_UNSTIM_VS_4H_LPS_DC_TRANSLATED_RNA_DN	6.97822e-08	-16.4779	56	11	0.0873016	126	5159	548604,570456,387526,101884931,799852,450028,550423,30632,100535184,403145,406596	nr4a3,rsad2,ca2,epsti1,si:ch211-219a4.6,dram1,f3b,bmp2b,si:ch211-122c9.5,myd88,socs3b	1.64603e-05
msigdb	GSE21063_WT_VS_NFATC1_KO_3H_ANTI_IGM_STIM_BCELL_DN	GSE21063_WT_VS_NFATC1_KO_3H_ANTI_IGM_STIM_BCELL_DN	7.20517e-08	-16.4459	69	12	0.0952381	126	5159	30666,569404,30647,751757,368771,570622,100333043,30665,562854,799852,450028,564511	psmb8a,pdlim4,psme2,zgc:153317,abcb3l1,gbp2,tap1,psmb9a,lap3,si:ch211-219a4.6,dram1,vdrb	1.67749e-05
msigdb	GSE18791_CTRL_VS_NEWCASTLE_VIRUS_DC_18H_DN	GSE18791_CTRL_VS_NEWCASTLE_VIRUS_DC_18H_DN	8.46969e-08	-16.2842	57	11	0.0873016	126	5159	565241,559020,100536767,100333043,100034498,101884931,564241,378965,406374,322795,415251	ppp3ccb,ptgs2b,znfx1,tap1,pag1,epsti1,fosl1a,fem1c,hapln3,csrnp1b,ints12	1.9087e-05
msigdb	GSE22140_HEALTHY_VS_ARTHRITIC_GERMFREE_MOUSE_CD4_TCELL_DN	GSE22140_HEALTHY_VS_ARTHRITIC_GERMFREE_MOUSE_CD4_TCELL_DN	8.51766e-08	-16.2785	70	12	0.0952381	126	5159	561901,327096,336073,322997,558211,564994,368888,30079,403125,692284,324481,796607	thbs1b,hlx1,lcp2a,ell2,dennd4a,rbms1a,sertad2b,btg2,tlr2,cgrrf1,clic1,si:dkey-264d12.4	1.9087e-05
msigdb	GSE34006_A2AR_KO_VS_A2AR_AGONIST_TREATED_TREG_UP	GSE34006_A2AR_KO_VS_A2AR_AGONIST_TREATED_TREG_UP	8.51766e-08	-16.2785	70	12	0.0952381	126	5159	30647,792676,30666,570456,570622,100333043,403013,791742,559610,799852,100536767,30665	psme2,nmi,psmb8a,rsad2,gbp2,tap1,irf9,b2ml,ifi35,si:ch211-219a4.6,znfx1,psmb9a	1.9087e-05
msigdb	GO_INFLAMMATORY_RESPONSE	GO_INFLAMMATORY_RESPONSE	9.73415e-08	-16.145	116	15	0.119048	126	5159	559020,404605,100135755,393551,403125,393202,30767,30632,403145,550423,100331840,403137,792676,100330810,561901	ptgs2b,relt,il6r,cyba,tlr2,hif1ab,stat3,bmp2b,myd88,f3b,sphk1,tlr8a,nmi,nod1,thbs1b	2.11095e-05
msigdb	GO_REGULATION_OF_RESPONSE_TO_STRESS	GO_REGULATION_OF_RESPONSE_TO_STRESS	9.7878e-08	-16.1395	460	31	0.246032	126	5159	557037,30666,792676,561901,570456,437024,100535184,30632,30665,403145,550423,797342,393202,403125,393551,792229,406596,548604,403137,100330810,30647,100333043,100002292,791742,564588,799852,114550,406794,559020,431763,394045	pparg,psmb8a,nmi,thbs1b,rsad2,ikbke,si:ch211-122c9.5,bmp2b,psmb9a,myd88,f3b,helb,hif1ab,tlr2,cyba,sh3glb1a,socs3b,nr4a3,tlr8a,nod1,psme2,tap1,si:ch73-63e15.2,b2ml,scara3,si:ch211-219a4.6,ednraa,ube2j1,ptgs2b,gadd45ab,lmcd1	2.11095e-05
msigdb	ZWANG_CLASS_3_TRANSIENTLY_INDUCED_BY_EGF	ZWANG_CLASS_3_TRANSIENTLY_INDUCED_BY_EGF	9.83181e-08	-16.1351	85	13	0.103175	126	5159	140633,559020,406596,563506,368888,554477,564994,324413,100333407,100002292,322997,322795,548604	per2,ptgs2b,socs3b,tiparp,sertad2b,pfkfb3,rbms1a,bhlhe40,adamts9,si:ch73-63e15.2,ell2,csrnp1b,nr4a3	2.11095e-05
msigdb	CHARAFE_BREAST_CANCER_LUMINAL_VS_BASAL_DN	CHARAFE_BREAST_CANCER_LUMINAL_VS_BASAL_DN	9.8912e-08	-16.129	188	19	0.150794	126	5159	796607,792229,791144,393202,403125,30665,550423,564994,368771,792676,30666,559020,30767,541520,415151,553816,791742,322997,564241	si:dkey-264d12.4,sh3glb1a,loxl2b,hif1ab,tlr2,psmb9a,f3b,rbms1a,abcb3l1,nmi,psmb8a,ptgs2b,stat3,cdcp1a,rac2,inhbab,b2ml,ell2,fosl1a	2.11095e-05
msigdb	GSE42021_TREG_PLN_VS_CD24LO_TREG_THYMUS_DN	GSE42021_TREG_PLN_VS_CD24LO_TREG_THYMUS_DN	1.02377e-07	-16.0946	58	11	0.0873016	126	5159	403145,30665,562854,791742,100333043,368771,403013,559610,30666,792676,30647	myd88,psmb9a,lap3,b2ml,tap1,abcb3l1,irf9,ifi35,psmb8a,nmi,psme2	2.13409e-05
msigdb	GSE6259_FLT3L_INDUCED_DEC205_POS_DC_VS_CD8_TCELL_DN	GSE6259_FLT3L_INDUCED_DEC205_POS_DC_VS_CD8_TCELL_DN	1.02377e-07	-16.0946	58	11	0.0873016	126	5159	437024,403013,100002292,101884931,30647,100330810,393551,100535184,30665,403145,30767	ikbke,irf9,si:ch73-63e15.2,epsti1,psme2,nod1,cyba,si:ch211-122c9.5,psmb9a,myd88,stat3	2.13409e-05
msigdb	MODULE_5	MODULE_5	1.13606e-07	-15.9905	152	17	0.134921	126	5159	415151,30767,445509,799650,403013,100333043,436926,30665,550423,403125,406596,796607,393569,561901,336073,373081,564994	rac2,stat3,nfil3,ddx21,irf9,tap1,serpinb1,psmb9a,f3b,tlr2,socs3b,si:dkey-264d12.4,efna1a,thbs1b,lcp2a,mvp,rbms1a	2.34094e-05
msigdb	GSE14769_UNSTIM_VS_60MIN_LPS_BMDM_DN	GSE14769_UNSTIM_VS_60MIN_LPS_BMDM_DN	1.1801e-07	-15.9525	72	12	0.0952381	126	5159	796407,322795,378965,790944,406523,559020,563506,393202,403125,550423,30079,30632	nrip1a,csrnp1b,fem1c,nfkbie,dusp16,ptgs2b,tiparp,hif1ab,tlr2,f3b,btg2,bmp2b	2.35063e-05
msigdb	GSE9960_HEALTHY_VS_GRAM_NEG_SEPSIS_PBMC_DN	GSE9960_HEALTHY_VS_GRAM_NEG_SEPSIS_PBMC_DN	1.1801e-07	-15.9525	72	12	0.0952381	126	5159	405865,571487,562854,450028,100331840,100537857,550423,553816,437024,322997,30647,322795	ethe1,si:dkeyp-92c9.3,lap3,dram1,sphk1,pstpip2,f3b,inhbab,ikbke,ell2,psme2,csrnp1b	2.35063e-05
msigdb	GSE37533_PPARG2_FOXP3_VS_FOXP3_TRANSDUCED_CD4_TCELL_DN	GSE37533_PPARG2_FOXP3_VS_FOXP3_TRANSDUCED_CD4_TCELL_DN	1.1801e-07	-15.9525	72	12	0.0952381	126	5159	570456,368771,403013,559610,100333043,30396,30666,30647,792676,30665,403145,562854	rsad2,abcb3l1,irf9,ifi35,tap1,ef1,psmb8a,psme2,nmi,psmb9a,myd88,lap3	2.35063e-05
msigdb	GSE14000_UNSTIM_VS_4H_LPS_DC_DN	GSE14000_UNSTIM_VS_4H_LPS_DC_DN	1.23259e-07	-15.909	59	11	0.0873016	126	5159	322997,559610,403013,101884931,548604,100535184,30665,100536767,403145,30079,799852	ell2,ifi35,irf9,epsti1,nr4a3,si:ch211-122c9.5,psmb9a,znfx1,myd88,btg2,si:ch211-219a4.6	2.42821e-05
msigdb	GSE34156_NOD2_LIGAND_VS_TLR1_TLR2_LIGAND_6H_TREATED_MONOCYTE_UP	GSE34156_NOD2_LIGAND_VS_TLR1_TLR2_LIGAND_6H_TREATED_MONOCYTE_UP	1.3833e-07	-15.7936	73	12	0.0952381	126	5159	406523,30665,100536767,403145,570456,559610,100333043,368771,403013,30647,792676,30666	dusp16,psmb9a,znfx1,myd88,rsad2,ifi35,tap1,abcb3l1,irf9,psme2,nmi,psmb8a	2.69548e-05
msigdb	GSE18791_CTRL_VS_NEWCASTLE_VIRUS_DC_6H_DN	GSE18791_CTRL_VS_NEWCASTLE_VIRUS_DC_6H_DN	1.47836e-07	-15.7272	60	11	0.0873016	126	5159	100333043,101884931,570456,322795,378965,548604,565241,799852,403145,100536767,100535184	tap1,epsti1,rsad2,csrnp1b,fem1c,nr4a3,ppp3ccb,si:ch211-219a4.6,myd88,znfx1,si:ch211-122c9.5	2.78974e-05
msigdb	GSE9988_LPS_VS_VEHICLE_TREATED_MONOCYTE_UP	GSE9988_LPS_VS_VEHICLE_TREATED_MONOCYTE_UP	1.47836e-07	-15.7272	60	11	0.0873016	126	5159	406794,559020,406596,431763,30079,560548,450028,558211,553816,564241,322795	ube2j1,ptgs2b,socs3b,gadd45ab,btg2,si:ch211-15b10.6,dram1,dennd4a,inhbab,fosl1a,csrnp1b	2.78974e-05
msigdb	GSE360_CTRL_VS_M_TUBERCULOSIS_DC_DN	GSE360_CTRL_VS_M_TUBERCULOSIS_DC_DN	1.47836e-07	-15.7272	60	11	0.0873016	126	5159	548604,405902,564994,336073,403013,100002292,322997,116713,554477,30767,431763	nr4a3,nrp2b,rbms1a,lcp2a,irf9,si:ch73-63e15.2,ell2,aldh1a2,pfkfb3,stat3,gadd45ab	2.78974e-05
msigdb	JISON_SICKLE_CELL_DISEASE_UP	JISON_SICKLE_CELL_DISEASE_UP	1.61719e-07	-15.6374	74	12	0.0952381	126	5159	324481,431763,796607,30665,559610,100333043,570456,793942,790944,30666,100001836,30647	clic1,gadd45ab,si:dkey-264d12.4,psmb9a,ifi35,tap1,rsad2,rit1,nfkbie,psmb8a,itgb3b,psme2	2.96722e-05
msigdb	ALTEMEIER_RESPONSE_TO_LPS_WITH_MECHANICAL_VENTILATION	ALTEMEIER_RESPONSE_TO_LPS_WITH_MECHANICAL_VENTILATION	1.62207e-07	-15.6344	37	9	0.0714286	126	5159	445509,561901,560339,336073,403125,560548,554477,550423,406596	nfil3,thbs1b,tfpi2,lcp2a,tlr2,si:ch211-15b10.6,pfkfb3,f3b,socs3b	2.96722e-05
msigdb	ICHIBA_GRAFT_VERSUS_HOST_DISEASE_D7_UP	ICHIBA_GRAFT_VERSUS_HOST_DISEASE_D7_UP	1.62207e-07	-15.6344	37	9	0.0714286	126	5159	393551,30665,449803,30647,30666,559610,368771,100333043,336073	cyba,psmb9a,c1qc,psme2,psmb8a,ifi35,abcb3l1,tap1,lcp2a	2.96722e-05
msigdb	GSE9988_LOW_LPS_VS_VEHICLE_TREATED_MONOCYTE_UP	GSE9988_LOW_LPS_VS_VEHICLE_TREATED_MONOCYTE_UP	2.10364e-07	-15.3744	62	11	0.0873016	126	5159	431763,406596,559020,406794,560548,450028,550423,553816,558211,322795,564241	gadd45ab,socs3b,ptgs2b,ube2j1,si:ch211-15b10.6,dram1,f3b,inhbab,dennd4a,csrnp1b,fosl1a	3.8093e-05
msigdb	GSE44649_WT_VS_MIR155_KO_NAIVE_CD8_TCELL_DN	GSE44649_WT_VS_MIR155_KO_NAIVE_CD8_TCELL_DN	2.54511e-07	-15.1839	77	12	0.0952381	126	5159	564511,406596,450028,30767,100331840,368771,570622,796407,387526,322795,30647,450083	vdrb,socs3b,dram1,stat3,sphk1,abcb3l1,gbp2,nrip1a,ca2,csrnp1b,psme2,gla	4.56261e-05
msigdb	DAUER_STAT3_TARGETS_UP	DAUER_STAT3_TARGETS_UP	2.61213e-07	-15.1579	20	7	0.0555556	126	5159	406596,561901,393569,378965,554477,564241,30767	socs3b,thbs1b,efna1a,fem1c,pfkfb3,fosl1a,stat3	4.63641e-05
msigdb	DER_IFN_GAMMA_RESPONSE_UP	DER_IFN_GAMMA_RESPONSE_UP	2.82836e-07	-15.0784	29	8	0.0634921	126	5159	30665,559610,100333043,791742,403013,792676,30666,564241	psmb9a,ifi35,tap1,b2ml,irf9,nmi,psmb8a,fosl1a	4.97098e-05
msigdb	GSE40443_INDUCED_VS_TOTAL_TREG_DN	GSE40443_INDUCED_VS_TOTAL_TREG_DN	2.94619e-07	-15.0376	78	12	0.0952381	126	5159	406596,30767,30665,100135755,101884931,791742,403013,30396,324413,569404,30647,100330810	socs3b,stat3,psmb9a,il6r,epsti1,b2ml,irf9,ef1,bhlhe40,pdlim4,psme2,nod1	4.99374e-05
msigdb	GSE2706_UNSTIM_VS_8H_R848_DC_DN	GSE2706_UNSTIM_VS_8H_R848_DC_DN	2.95273e-07	-15.0354	64	11	0.0873016	126	5159	548604,561901,792676,751757,101884931,559610,553816,100535184,799852,431763,406596	nr4a3,thbs1b,nmi,zgc:153317,epsti1,ifi35,inhbab,si:ch211-122c9.5,si:ch211-219a4.6,gadd45ab,socs3b	4.99374e-05
msigdb	BERTUCCI_MEDULLARY_VS_DUCTAL_BREAST_CANCER_UP	BERTUCCI_MEDULLARY_VS_DUCTAL_BREAST_CANCER_UP	2.95273e-07	-15.0354	64	11	0.0873016	126	5159	100333043,30666,790944,100001490,406596,541520,30665,393551,562854,403125,450028	tap1,psmb8a,nfkbie,atxn7,socs3b,cdcp1a,psmb9a,cyba,lap3,tlr2,dram1	4.99374e-05
msigdb	GSE42021_CD24HI_VS_CD24LOW_TCONV_THYMUS_DN	GSE42021_CD24HI_VS_CD24LOW_TCONV_THYMUS_DN	2.95273e-07	-15.0354	64	11	0.0873016	126	5159	564994,559610,100333043,368771,792676,30666,450028,393202,562854,30665,30767	rbms1a,ifi35,tap1,abcb3l1,nmi,psmb8a,dram1,hif1ab,lap3,psmb9a,stat3	4.99374e-05
msigdb	GO_CYTOKINE_MEDIATED_SIGNALING_PATHWAY	GO_CYTOKINE_MEDIATED_SIGNALING_PATHWAY	3.2843e-07	-14.9289	110	14	0.111111	126	5159	30767,30665,550423,100135755,561370,404605,406596,561268,30666,30647,403013,791742,559610,570456	stat3,psmb9a,f3b,il6r,jak3,relt,socs3b,tnfsf13b,psmb8a,psme2,irf9,b2ml,ifi35,rsad2	5.50259e-05
msigdb	GSE5589_LPS_AND_IL10_VS_LPS_AND_IL6_STIM_IL6_KO_MACROPHAGE_45MIN_UP	GSE5589_LPS_AND_IL10_VS_LPS_AND_IL6_STIM_IL6_KO_MACROPHAGE_45MIN_UP	3.48136e-07	-14.8707	65	11	0.0873016	126	5159	101884931,570456,559610,403013,100333043,570622,792676,799852,100536767,30665,100535184	epsti1,rsad2,ifi35,irf9,tap1,gbp2,nmi,si:ch211-219a4.6,znfx1,psmb9a,si:ch211-122c9.5	5.77874e-05
msigdb	GSE5679_CTRL_VS_PPARG_LIGAND_ROSIGLITAZONE_AND_RARA_AGONIST_AM580_TREATED_DC_UP	GSE5679_CTRL_VS_PPARG_LIGAND_ROSIGLITAZONE_AND_RARA_AGONIST_AM580_TREATED_DC_UP	4.092e-07	-14.7091	66	11	0.0873016	126	5159	790944,30666,450083,100333043,336073,570456,553816,100536767,30767,550423,393202	nfkbie,psmb8a,gla,tap1,lcp2a,rsad2,inhbab,znfx1,stat3,f3b,hif1ab	6.66884e-05
msigdb	GSE26030_TH1_VS_TH17_DAY5_POST_POLARIZATION_UP	GSE26030_TH1_VS_TH17_DAY5_POST_POLARIZATION_UP	4.092e-07	-14.7091	66	11	0.0873016	126	5159	559610,403013,570622,101884931,387526,570456,792676,554477,100535184,799852,562854	ifi35,irf9,gbp2,epsti1,ca2,rsad2,nmi,pfkfb3,si:ch211-122c9.5,si:ch211-219a4.6,lap3	6.66884e-05
msigdb	GSE10325_BCELL_VS_LUPUS_BCELL_DN	GSE10325_BCELL_VS_LUPUS_BCELL_DN	5.6036e-07	-14.3947	68	11	0.0873016	126	5159	30665,563506,562854,792229,792676,30647,556206,322997,559610,100333043,570456	psmb9a,tiparp,lap3,sh3glb1a,nmi,psme2,slc43a3b,ell2,ifi35,tap1,rsad2	8.88988e-05
msigdb	GSE45365_WT_VS_IFNAR_KO_CD8A_DC_DN	GSE45365_WT_VS_IFNAR_KO_CD8A_DC_DN	5.6036e-07	-14.3947	68	11	0.0873016	126	5159	556206,30647,792676,100333043,322997,403125,100331840,550423,554477,30632,30767	slc43a3b,psme2,nmi,tap1,ell2,tlr2,sphk1,f3b,pfkfb3,bmp2b,stat3	8.88988e-05
msigdb	GSE43863_TFH_VS_LY6C_LOW_CXCR5NEG_EFFECTOR_CD4_TCELL_UP	GSE43863_TFH_VS_LY6C_LOW_CXCR5NEG_EFFECTOR_CD4_TCELL_UP	5.6036e-07	-14.3947	68	11	0.0873016	126	5159	100536767,30665,799852,406596,556206,100333043,403013,570622,559610,387526,570456	znfx1,psmb9a,si:ch211-219a4.6,socs3b,slc43a3b,tap1,irf9,gbp2,ifi35,ca2,rsad2	8.88988e-05
msigdb	REACTOME_CYTOKINE_SIGNALING_IN_IMMUNE_SYSTEM	REACTOME_CYTOKINE_SIGNALING_IN_IMMUNE_SYSTEM	5.92352e-07	-14.3392	83	12	0.0952381	126	5159	406596,100135755,323818,561370,30767,403145,570622,559610,791742,403013,100330810,30666	socs3b,il6r,shc1,jak3,stat3,myd88,gbp2,ifi35,b2ml,irf9,nod1,psmb8a	9.315e-05
msigdb	GSE6269_HEALTHY_VS_FLU_INF_PBMC_DN	GSE6269_HEALTHY_VS_FLU_INF_PBMC_DN	6.08736e-07	-14.3119	55	10	0.0793651	126	5159	796607,406578,403125,30117,559610,100002292,570456,678613,792676,556206	si:dkey-264d12.4,stxbp2,tlr2,spi1b,ifi35,si:ch73-63e15.2,rsad2,h2afy,nmi,slc43a3b	9.4894e-05
msigdb	GSE1432_1H_VS_6H_IFNG_MICROGLIA_DN	GSE1432_1H_VS_6H_IFNG_MICROGLIA_DN	6.5297e-07	-14.2417	69	11	0.0873016	126	5159	373081,564994,100333043,570456,792676,30647,790944,30666,562854,30767,30665	mvp,rbms1a,tap1,rsad2,nmi,psme2,nfkbie,psmb8a,lap3,stat3,psmb9a	9.92016e-05
msigdb	HALLMARK_INFLAMMATORY_RESPONSE	HALLMARK_INFLAMMATORY_RESPONSE	6.5297e-07	-14.2417	69	11	0.0873016	126	5159	393202,403125,550423,100331840,30079,796607,100001836,792676,100006888,553816,336073	hif1ab,tlr2,f3b,sphk1,btg2,si:dkey-264d12.4,itgb3b,nmi,gnai3,inhbab,lcp2a	9.92016e-05
msigdb	GSE43955_TH0_VS_TGFB_IL6_TH17_ACT_CD4_TCELL_1H_UP	GSE43955_TH0_VS_TGFB_IL6_TH17_ACT_CD4_TCELL_1H_UP	6.5297e-07	-14.2417	69	11	0.0873016	126	5159	792229,406596,431763,406523,403145,100331840,100537857,324413,323713,327096,445509	sh3glb1a,socs3b,gadd45ab,dusp16,myd88,sphk1,pstpip2,bhlhe40,midn,hlx1,nfil3	9.92016e-05
msigdb	GSE18791_CTRL_VS_NEWCASTLE_VIRUS_DC_4H_DN	GSE18791_CTRL_VS_NEWCASTLE_VIRUS_DC_4H_DN	7.259e-07	-14.1359	56	10	0.0793651	126	5159	100535184,100536767,799852,565241,548604,322795,100333043,559610,570456,101884931	si:ch211-122c9.5,znfx1,si:ch211-219a4.6,ppp3ccb,nr4a3,csrnp1b,tap1,ifi35,rsad2,epsti1	0.000109355
msigdb	GSE34392_ST2_KO_VS_WT_DAY8_LCMV_EFFECTOR_CD8_TCELL_DN	GSE34392_ST2_KO_VS_WT_DAY8_LCMV_EFFECTOR_CD8_TCELL_DN	7.58829e-07	-14.0915	70	11	0.0873016	126	5159	100536767,100535184,550423,100537857,553185,403125,570456,790944,405902,548604,560397	znfx1,si:ch211-122c9.5,f3b,pstpip2,vasna,tlr2,rsad2,nfkbie,nrp2b,nr4a3,fam20cb	0.000112426
msigdb	GSE39864_WT_VS_GATA3_KO_TREG_UP	GSE39864_WT_VS_GATA3_KO_TREG_UP	7.58829e-07	-14.0915	70	11	0.0873016	126	5159	570456,559610,100333043,324413,559020,30767,403145,30665,541520,116713,561370	rsad2,ifi35,tap1,bhlhe40,ptgs2b,stat3,myd88,psmb9a,cdcp1a,aldh1a2,jak3	0.000112426
msigdb	REACTOME_ANTIGEN_PROCESSING_CROSS_PRESENTATION	REACTOME_ANTIGEN_PROCESSING_CROSS_PRESENTATION	7.77116e-07	-14.0677	23	7	0.0555556	126	5159	30647,393551,30665,30666,368771,791742,100333043	psme2,cyba,psmb9a,psmb8a,abcb3l1,b2ml,tap1	0.000114191
msigdb	GSE18791_CTRL_VS_NEWCASTLE_VIRUS_DC_12H_DN	GSE18791_CTRL_VS_NEWCASTLE_VIRUS_DC_12H_DN	8.62326e-07	-13.9636	57	10	0.0793651	126	5159	100535184,100536767,30767,797342,406523,378965,322795,100333043,100034498,101884931	si:ch211-122c9.5,znfx1,stat3,helb,dusp16,fem1c,csrnp1b,tap1,pag1,epsti1	0.000124669
msigdb	GSE2706_UNSTIM_VS_2H_LPS_AND_R848_DC_DN	GSE2706_UNSTIM_VS_2H_LPS_AND_R848_DC_DN	8.62326e-07	-13.9636	57	10	0.0793651	126	5159	751757,322795,548604,570456,450028,30079,100536767,406596,431763,559020	zgc:153317,csrnp1b,nr4a3,rsad2,dram1,btg2,znfx1,socs3b,gadd45ab,ptgs2b	0.000124669
msigdb	GSE9988_ANTI_TREM1_AND_LPS_VS_VEHICLE_TREATED_MONOCYTES_UP	GSE9988_ANTI_TREM1_AND_LPS_VS_VEHICLE_TREATED_MONOCYTES_UP	8.79542e-07	-13.9439	71	11	0.0873016	126	5159	793942,558211,553816,450083,557037,564241,322795,406794,431763,559020,550423	rit1,dennd4a,inhbab,gla,pparg,fosl1a,csrnp1b,ube2j1,gadd45ab,ptgs2b,f3b	0.000125139
msigdb	GSE21670_UNTREATED_VS_IL6_TREATED_STAT3_KO_CD4_TCELL_DN	GSE21670_UNTREATED_VS_IL6_TREATED_STAT3_KO_CD4_TCELL_DN	8.79542e-07	-13.9439	71	11	0.0873016	126	5159	393206,799650,100002292,560339,30767,554477,406715,561370,393202,406587,406596	nol10,ddx21,si:ch73-63e15.2,tfpi2,stat3,pfkfb3,cdk2,jak3,hif1ab,rpf2,socs3b	0.000125139
msigdb	GSE33424_CD161_INT_VS_NEG_CD8_TCELL_UP	GSE33424_CD161_INT_VS_NEG_CD8_TCELL_UP	1.01687e-06	-13.7988	72	11	0.0873016	126	5159	30396,559610,570622,403013,570456,101884931,792676,799852,562854,554477,100535184	ef1,ifi35,gbp2,irf9,rsad2,epsti1,nmi,si:ch211-219a4.6,lap3,pfkfb3,si:ch211-122c9.5	0.000141838
msigdb	GSE7509_UNSTIM_VS_IFNA_STIM_IMMATURE_DC_DN	GSE7509_UNSTIM_VS_IFNA_STIM_IMMATURE_DC_DN	1.02065e-06	-13.7951	58	10	0.0793651	126	5159	570622,322997,101884931,100330810,30666,571487,403125,30767,30665,100535184	gbp2,ell2,epsti1,nod1,psmb8a,si:dkeyp-92c9.3,tlr2,stat3,psmb9a,si:ch211-122c9.5	0.000141838
msigdb	GSE9960_HEALTHY_VS_GRAM_POS_SEPSIS_PBMC_DN	GSE9960_HEALTHY_VS_GRAM_POS_SEPSIS_PBMC_DN	1.02065e-06	-13.7951	58	10	0.0793651	126	5159	561370,100535184,100537857,561268,445509,751757,405902,324413,553816,570456	jak3,si:ch211-122c9.5,pstpip2,tnfsf13b,nfil3,zgc:153317,nrp2b,bhlhe40,inhbab,rsad2	0.000141838
msigdb	GO_ACTIVATION_OF_IMMUNE_RESPONSE	GO_ACTIVATION_OF_IMMUNE_RESPONSE	1.07792e-06	-13.7405	121	14	0.111111	126	5159	449803,571487,564588,403125,403145,30665,437024,336073,100034498,403137,100330810,30647,548604,30666	c1qc,si:dkeyp-92c9.3,scara3,tlr2,myd88,psmb9a,ikbke,lcp2a,pag1,tlr8a,nod1,psme2,nr4a3,psmb8a	0.000148645
msigdb	GO_POSITIVE_REGULATION_OF_DEFENSE_RESPONSE	GO_POSITIVE_REGULATION_OF_DEFENSE_RESPONSE	1.09852e-06	-13.7215	104	13	0.103175	126	5159	437024,403137,100330810,30647,30666,559020,564588,114550,403125,393551,403145,30665,100535184	ikbke,tlr8a,nod1,psme2,psmb8a,ptgs2b,scara3,ednraa,tlr2,cyba,myd88,psmb9a,si:ch211-122c9.5	0.00015033
msigdb	GSE18893_TCONV_VS_TREG_2H_CULTURE_DN	GSE18893_TCONV_VS_TREG_2H_CULTURE_DN	1.17274e-06	-13.6562	73	11	0.0873016	126	5159	393551,403125,406596,324481,792229,406794,30647,492760,30666,569404,100333043	cyba,tlr2,socs3b,clic1,sh3glb1a,ube2j1,psme2,b4galt4,psmb8a,pdlim4,tap1	0.000156893
msigdb	KRAS.DF.V1_UP	KRAS.DF.V1_UP	1.17274e-06	-13.6562	73	11	0.0873016	126	5159	415151,30632,403125,791144,796607,559610,403013,560339,553816,373081,436926	rac2,bmp2b,tlr2,loxl2b,si:dkey-264d12.4,ifi35,irf9,tfpi2,inhbab,mvp,serpinb1	0.000156893
msigdb	GSE38681_WT_VS_LYL1_KO_LYMPHOID_PRIMED_MULTIPOTENT_PROGENITOR_DN	GSE38681_WT_VS_LYL1_KO_LYMPHOID_PRIMED_MULTIPOTENT_PROGENITOR_DN	1.17274e-06	-13.6562	73	11	0.0873016	126	5159	406596,30665,100536767,403145,30767,799852,570456,570622,100333043,403013,559610	socs3b,psmb9a,znfx1,myd88,stat3,si:ch211-219a4.6,rsad2,gbp2,tap1,irf9,ifi35	0.000156893
msigdb	GSE7768_OVA_ALONE_VS_OVA_WITH_LPS_IMMUNIZED_MOUSE_WHOLE_SPLEEN_6H_DN	GSE7768_OVA_ALONE_VS_OVA_WITH_LPS_IMMUNIZED_MOUSE_WHOLE_SPLEEN_6H_DN	1.20379e-06	-13.63	59	10	0.0793651	126	5159	406523,559020,30079,403145,373081,570456,100330810,558213,560397,790944	dusp16,ptgs2b,btg2,myd88,mvp,rsad2,nod1,rc3h1b,fam20cb,nfkbie	0.000159854
msigdb	REACTOME_ER_PHAGOSOME_PATHWAY	REACTOME_ER_PHAGOSOME_PATHWAY	1.23505e-06	-13.6044	16	6	0.047619	126	5159	100333043,368771,791742,30665,30666,30647	tap1,abcb3l1,b2ml,psmb9a,psmb8a,psme2	0.0001628
msigdb	GO_POSITIVE_REGULATION_OF_CELL_COMMUNICATION	GO_POSITIVE_REGULATION_OF_CELL_COMMUNICATION	1.34663e-06	-13.5179	517	31	0.246032	126	5159	553816,100330810,30647,404605,559020,431763,394045,30767,114550,100135755,323818,100034498,570456,437024,393569,30666,100001836,561901,558213,792229,565241,406596,100535184,403145,30632,30665,100331840,550423,403125,393202,393551	inhbab,nod1,psme2,relt,ptgs2b,gadd45ab,lmcd1,stat3,ednraa,il6r,shc1,pag1,rsad2,ikbke,efna1a,psmb8a,itgb3b,thbs1b,rc3h1b,sh3glb1a,ppp3ccb,socs3b,si:ch211-122c9.5,myd88,bmp2b,psmb9a,sphk1,f3b,tlr2,hif1ab,cyba	0.000175277
msigdb	GSE32986_CURDLAN_LOWDOSE_VS_CURDLAN_HIGHDOSE_STIM_DC_DN	GSE32986_CURDLAN_LOWDOSE_VS_CURDLAN_HIGHDOSE_STIM_DC_DN	1.34926e-06	-13.516	74	11	0.0873016	126	5159	560397,30647,336073,570456,437024,368888,553185,100537857,550423,100535184,30117	fam20cb,psme2,lcp2a,rsad2,ikbke,sertad2b,vasna,pstpip2,f3b,si:ch211-122c9.5,spi1b	0.000175277
msigdb	GSE7218_UNSTIM_VS_ANTIGEN_STIM_THROUGH_IGG_BCELL_DN	GSE7218_UNSTIM_VS_ANTIGEN_STIM_THROUGH_IGG_BCELL_DN	1.44558e-06	-13.447	47	9	0.0714286	126	5159	100535184,415151,450028,571487,792229,431763,790944,556206,101884931	si:ch211-122c9.5,rac2,dram1,si:dkeyp-92c9.3,sh3glb1a,gadd45ab,nfkbie,slc43a3b,epsti1	0.000186438
msigdb	BUYTAERT_PHOTODYNAMIC_THERAPY_STRESS_UP	BUYTAERT_PHOTODYNAMIC_THERAPY_STRESS_UP	1.50451e-06	-13.407	291	22	0.174603	126	5159	445509,100006888,553816,30396,793942,403013,563506,100135755,140633,431763,559020,100037341,557037,378965,560339,324413,570456,403125,30632,554477,556421,692284	nfil3,gnai3,inhbab,ef1,rit1,irf9,tiparp,il6r,per2,gadd45ab,ptgs2b,zgc:162895,pparg,fem1c,tfpi2,bhlhe40,rsad2,tlr2,bmp2b,pfkfb3,aff4,cgrrf1	0.000192652
msigdb	GSE36888_UNTREATED_VS_IL2_TREATED_STAT5_AB_KNOCKIN_TCELL_17H_UP	GSE36888_UNTREATED_VS_IL2_TREATED_STAT5_AB_KNOCKIN_TCELL_17H_UP	1.65779e-06	-13.31	61	10	0.0793651	126	5159	327096,322795,553242,100034498,554477,406578,571487,394045,559020,564511	hlx1,csrnp1b,sh3pxd2b,pag1,pfkfb3,stxbp2,si:dkeyp-92c9.3,lmcd1,ptgs2b,vdrb	0.00020929
msigdb	GSE360_LOW_DOSE_B_MALAYI_VS_M_TUBERCULOSIS_DC_DN	GSE360_LOW_DOSE_B_MALAYI_VS_M_TUBERCULOSIS_DC_DN	1.65779e-06	-13.31	61	10	0.0793651	126	5159	100001836,405902,553816,793942,336073,322997,116713,403145,554477,30767	itgb3b,nrp2b,inhbab,rit1,lcp2a,ell2,aldh1a2,myd88,pfkfb3,stat3	0.00020929
msigdb	GSE18791_UNSTIM_VS_NEWCATSLE_VIRUS_DC_10H_DN	GSE18791_UNSTIM_VS_NEWCATSLE_VIRUS_DC_10H_DN	1.74287e-06	-13.26	48	9	0.0714286	126	5159	403145,100536767,799852,797342,559020,100333043,101884931,570456,796407	myd88,znfx1,si:ch211-219a4.6,helb,ptgs2b,tap1,epsti1,rsad2,nrip1a	0.000218492
msigdb	GSE15930_STIM_VS_STIM_AND_TRICHOSTATINA_48H_CD8_T_CELL_DN	GSE15930_STIM_VS_STIM_AND_TRICHOSTATINA_48H_CD8_T_CELL_DN	1.77373e-06	-13.2424	76	11	0.0873016	126	5159	559610,368771,791742,100333043,403013,570456,792676,30647,140633,100135755,100536767	ifi35,abcb3l1,b2ml,tap1,irf9,rsad2,nmi,psme2,per2,il6r,znfx1	0.00022077
msigdb	MODULE_45	MODULE_45	1.78917e-06	-13.2338	184	17	0.134921	126	5159	565241,796607,30665,554477,561370,403125,336073,373081,30666,792676,415151,30117,559610,100333043,100002292,436926,445509	ppp3ccb,si:dkey-264d12.4,psmb9a,pfkfb3,jak3,tlr2,lcp2a,mvp,psmb8a,nmi,rac2,spi1b,ifi35,tap1,si:ch73-63e15.2,serpinb1,nfil3	0.00022077
msigdb	RODWELL_AGING_KIDNEY_UP	RODWELL_AGING_KIDNEY_UP	1.79798e-06	-13.2288	164	16	0.126984	126	5159	324481,796607,406596,100535184,30665,336073,373081,30666,751757,449803,415151,450028,403013,100333043,553816,30647	clic1,si:dkey-264d12.4,socs3b,si:ch211-122c9.5,psmb9a,lcp2a,mvp,psmb8a,zgc:153317,c1qc,rac2,dram1,irf9,tap1,inhbab,psme2	0.00022077
msigdb	FEVR_CTNNB1_TARGETS_UP	FEVR_CTNNB1_TARGETS_UP	1.89078e-06	-13.1785	227	19	0.150794	126	5159	100331840,30079,393202,406596,561268,393569,403338,322795,368771,373081,324413,100537857,30767,431763,323713,405902,387526,100333043,436926	sphk1,btg2,hif1ab,socs3b,tnfsf13b,efna1a,gnmt,csrnp1b,abcb3l1,mvp,bhlhe40,pstpip2,stat3,gadd45ab,midn,nrp2b,ca2,tap1,serpinb1	0.000230585
msigdb	GSE21670_STAT3_KO_VS_WT_CD4_TCELL_DN	GSE21670_STAT3_KO_VS_WT_CD4_TCELL_DN	1.93614e-06	-13.1548	62	10	0.0793651	126	5159	406596,406587,561370,393202,406715,324413,560339,100002292,336073,799650	socs3b,rpf2,jak3,hif1ab,cdk2,bhlhe40,tfpi2,si:ch73-63e15.2,lcp2a,ddx21	0.000234437
msigdb	GO_REGULATION_OF_CELL_PROLIFERATION	GO_REGULATION_OF_CELL_PROLIFERATION	1.95711e-06	-13.144	526	31	0.246032	126	5159	333933,327096,558213,561901,100001836,557037,561268,796607,692284,561370,393551,393202,116713,30079,30632,100331840,550423,553816,564241,548604,405902,564511,559020,140633,404605,114550,100135755,323818,415151,30767,406715	shcbp1,hlx1,rc3h1b,thbs1b,itgb3b,pparg,tnfsf13b,si:dkey-264d12.4,cgrrf1,jak3,cyba,hif1ab,aldh1a2,btg2,bmp2b,sphk1,f3b,inhbab,fosl1a,nr4a3,nrp2b,vdrb,ptgs2b,per2,relt,ednraa,il6r,shc1,rac2,stat3,cdk2	0.000234437
msigdb	BROWNE_INTERFERON_RESPONSIVE_GENES	BROWNE_INTERFERON_RESPONSIVE_GENES	1.9616e-06	-13.1418	26	7	0.0555556	126	5159	570456,100333043,559610,792676,30666,403145,30665	rsad2,tap1,ifi35,nmi,psmb8a,myd88,psmb9a	0.000234437
msigdb	GSE21360_NAIVE_VS_QUATERNARY_MEMORY_CD8_TCELL_DN	GSE21360_NAIVE_VS_QUATERNARY_MEMORY_CD8_TCELL_DN	2.25434e-06	-13.0027	63	10	0.0793651	126	5159	100333043,559610,403013,570456,30396,790944,792676,415251,562854,393202	tap1,ifi35,irf9,rsad2,ef1,nfkbie,nmi,ints12,lap3,hif1ab	0.00026764
msigdb	GSE44649_WT_VS_MIR155_KO_ACTIVATED_CD8_TCELL_UP	GSE44649_WT_VS_MIR155_KO_ACTIVATED_CD8_TCELL_UP	2.31135e-06	-12.9777	78	11	0.0873016	126	5159	100333043,368771,559610,100002292,570456,445509,322795,100535184,100536767,799852,561370	tap1,abcb3l1,ifi35,si:ch73-63e15.2,rsad2,nfil3,csrnp1b,si:ch211-122c9.5,znfx1,si:ch211-219a4.6,jak3	0.000272602
msigdb	MODULE_15	MODULE_15	2.35389e-06	-12.9594	129	14	0.111111	126	5159	30666,792676,445509,799650,796407,336073,436926,415151,30665,368888,406715,406794,431763,796607	psmb8a,nmi,nfil3,ddx21,nrip1a,lcp2a,serpinb1,rac2,psmb9a,sertad2b,cdk2,ube2j1,gadd45ab,si:dkey-264d12.4	0.000275805
msigdb	GSE1740_UNSTIM_VS_IFNA_STIMULATED_MCSF_DERIVED_MACROPHAGE_DN	GSE1740_UNSTIM_VS_IFNA_STIMULATED_MCSF_DERIVED_MACROPHAGE_DN	2.4985e-06	-12.8998	50	9	0.0714286	126	5159	30666,30647,100333043,101884931,570456,553816,30665,100535184,559020	psmb8a,psme2,tap1,epsti1,rsad2,inhbab,psmb9a,si:ch211-122c9.5,ptgs2b	0.000288972
msigdb	GSE9988_ANTI_TREM1_VS_ANTI_TREM1_AND_LPS_MONOCYTE_DN	GSE9988_ANTI_TREM1_VS_ANTI_TREM1_AND_LPS_MONOCYTE_DN	2.4985e-06	-12.8998	50	9	0.0714286	126	5159	406596,431763,559020,450028,560548,554477,550423,558211,322795	socs3b,gadd45ab,ptgs2b,dram1,si:ch211-15b10.6,pfkfb3,f3b,dennd4a,csrnp1b	0.000288972
msigdb	DER_IFN_ALPHA_RESPONSE_UP	DER_IFN_ALPHA_RESPONSE_UP	2.59481e-06	-12.862	27	7	0.0555556	126	5159	792676,30666,30665,559610,403013,791742,100333043	nmi,psmb8a,psmb9a,ifi35,irf9,b2ml,tap1	0.000298187
msigdb	GSE24026_PD1_LIGATION_VS_CTRL_IN_ACT_TCELL_LINE_UP	GSE24026_PD1_LIGATION_VS_CTRL_IN_ACT_TCELL_LINE_UP	2.6302e-06	-12.8485	79	11	0.0873016	126	5159	324481,796607,30665,791742,403013,100333043,559610,336073,30666,792676,30647	clic1,si:dkey-264d12.4,psmb9a,b2ml,irf9,tap1,ifi35,lcp2a,psmb8a,nmi,psme2	0.000300329
msigdb	GSE2706_UNSTIM_VS_8H_LPS_DC_DN	GSE2706_UNSTIM_VS_8H_LPS_DC_DN	3.02968e-06	-12.7071	65	10	0.0793651	126	5159	406596,30767,561370,450028,368771,436926,30647,322795,751757,792676	socs3b,stat3,jak3,dram1,abcb3l1,serpinb1,psme2,csrnp1b,zgc:153317,nmi	0.000343754
msigdb	GROSS_ELK3_TARGETS_DN	GROSS_ELK3_TARGETS_DN	3.29755e-06	-12.6223	11	5	0.0396825	126	5159	322795,570456,406596,559020,324413	csrnp1b,rsad2,socs3b,ptgs2b,bhlhe40	0.000371794
msigdb	GSE3039_ALPHAALPHA_VS_ALPHABETA_CD8_TCELL_UP	GSE3039_ALPHAALPHA_VS_ALPHABETA_CD8_TCELL_UP	3.38554e-06	-12.596	81	11	0.0873016	126	5159	322795,560397,445404,324413,437024,368771,322997,553242,403125,564511,406596	csrnp1b,fam20cb,snrpf,bhlhe40,ikbke,abcb3l1,ell2,sh3pxd2b,tlr2,vdrb,socs3b	0.000376972
msigdb	GSE12392_WT_VS_IFNB_KO_CD8A_NEG_SPLEEN_DC_DN	GSE12392_WT_VS_IFNB_KO_CD8A_NEG_SPLEEN_DC_DN	3.38554e-06	-12.596	81	11	0.0873016	126	5159	570456,336073,100034498,100001836,327096,548604,790944,561370,415151,30632,541520	rsad2,lcp2a,pag1,itgb3b,hlx1,nr4a3,nfkbie,jak3,rac2,bmp2b,cdcp1a	0.000376972
msigdb	GSE1740_MCSF_VS_MCSF_AND_IFNG_DAY2_DERIVED_MACROPHAGE_UP	GSE1740_MCSF_VS_MCSF_AND_IFNG_DAY2_DERIVED_MACROPHAGE_UP	3.52071e-06	-12.5568	52	9	0.0714286	126	5159	30665,100535184,100536767,570456,791742,100333043,368771,30666,30647	psmb9a,si:ch211-122c9.5,znfx1,rsad2,b2ml,tap1,abcb3l1,psmb8a,psme2	0.000389603
msigdb	WALLACE_PROSTATE_CANCER_RACE_UP	WALLACE_PROSTATE_CANCER_RACE_UP	3.82991e-06	-12.4727	82	11	0.0873016	126	5159	570456,336073,368771,100333043,403013,445509,548604,30666,114550,30665,415151	rsad2,lcp2a,abcb3l1,tap1,irf9,nfil3,nr4a3,psmb8a,ednraa,psmb9a,rac2	0.000421219
msigdb	UZONYI_RESPONSE_TO_LEUKOTRIENE_AND_THROMBIN	UZONYI_RESPONSE_TO_LEUKOTRIENE_AND_THROMBIN	3.93959e-06	-12.4444	19	6	0.047619	126	5159	322997,559020,550423,548604,30632,327096	ell2,ptgs2b,f3b,nr4a3,bmp2b,hlx1	0.00043064
msigdb	NAGASHIMA_NRG1_SIGNALING_UP	NAGASHIMA_NRG1_SIGNALING_UP	4.02711e-06	-12.4225	67	10	0.0793651	126	5159	100331840,554477,563506,100135755,140633,431763,548604,564241,445509,324413	sphk1,pfkfb3,tiparp,il6r,per2,gadd45ab,nr4a3,fosl1a,nfil3,bhlhe40	0.000435638
msigdb	GSE43863_NAIVE_VS_MEMORY_TH1_CD4_TCELL_D150_LCMV_UP	GSE43863_NAIVE_VS_MEMORY_TH1_CD4_TCELL_D150_LCMV_UP	4.04378e-06	-12.4183	40	8	0.0634921	126	5159	30647,336073,101884931,100333043,30665,100535184,561268,100001490	psme2,lcp2a,epsti1,tap1,psmb9a,si:ch211-122c9.5,tnfsf13b,atxn7	0.000435638
msigdb	GO_NEGATIVE_REGULATION_OF_IMMUNE_SYSTEM_PROCESS	GO_NEGATIVE_REGULATION_OF_IMMUNE_SYSTEM_PROCESS	4.05821e-06	-12.4148	99	12	0.0952381	126	5159	449803,561370,100535184,553816,30396,100034498,100333043,558213,561901,792676,327096,557037	c1qc,jak3,si:ch211-122c9.5,inhbab,ef1,pag1,tap1,rc3h1b,thbs1b,nmi,hlx1,pparg	0.000435638
msigdb	GSE25085_FETAL_LIVER_VS_FETAL_BM_SP4_THYMIC_IMPLANT_DN	GSE25085_FETAL_LIVER_VS_FETAL_BM_SP4_THYMIC_IMPLANT_DN	4.15434e-06	-12.3914	53	9	0.0714286	126	5159	100535184,30665,335655,431763,405865,445509,100034498,570622,553816	si:ch211-122c9.5,psmb9a,gngt2a,gadd45ab,ethe1,nfil3,pag1,gbp2,inhbab	0.000443303
msigdb	GO_RESPONSE_TO_ORGANIC_CYCLIC_COMPOUND	GO_RESPONSE_TO_ORGANIC_CYCLIC_COMPOUND	4.45276e-06	-12.322	335	23	0.18254	126	5159	406596,393202,116713,393551,550423,100331840,30079,30632,30665,796407,561901,557037,559020,564511,563506,323818,114550,406715,30767,553816,799650,548604,564241	socs3b,hif1ab,aldh1a2,cyba,f3b,sphk1,btg2,bmp2b,psmb9a,nrip1a,thbs1b,pparg,ptgs2b,vdrb,tiparp,shc1,ednraa,cdk2,stat3,inhbab,ddx21,nr4a3,fosl1a	0.000472335
msigdb	GSE9988_ANTI_TREM1_AND_LPS_VS_CTRL_TREATED_MONOCYTES_UP	GSE9988_ANTI_TREM1_AND_LPS_VS_CTRL_TREATED_MONOCYTES_UP	4.62483e-06	-12.2841	68	10	0.0793651	126	5159	322795,450083,564241,553816,324413,793942,558211,431763,406596,559020	csrnp1b,gla,fosl1a,inhbab,bhlhe40,rit1,dennd4a,gadd45ab,socs3b,ptgs2b	0.000487702
msigdb	GSE2405_S_AUREUS_VS_A_PHAGOCYTOPHILUM_NEUTROPHIL_UP	GSE2405_S_AUREUS_VS_A_PHAGOCYTOPHILUM_NEUTROPHIL_UP	4.87418e-06	-12.2316	84	11	0.0873016	126	5159	571487,541520,100535184,799852,553242,570456,100333407,436926,569404,555628,30647	si:dkeyp-92c9.3,cdcp1a,si:ch211-122c9.5,si:ch211-219a4.6,sh3pxd2b,rsad2,adamts9,serpinb1,pdlim4,itpripl2,psme2	0.000503142
msigdb	GSE2706_R848_VS_R848_AND_LPS_2H_STIM_DC_DN	GSE2706_R848_VS_R848_AND_LPS_2H_STIM_DC_DN	4.88351e-06	-12.2296	54	9	0.0714286	126	5159	559020,406596,100536767,570456,100333043,553816,548604,322795,406374	ptgs2b,socs3b,znfx1,rsad2,tap1,inhbab,nr4a3,csrnp1b,hapln3	0.000503142
msigdb	GSE24634_IL4_VS_CTRL_TREATED_NAIVE_CD4_TCELL_DAY5_DN	GSE24634_IL4_VS_CTRL_TREATED_NAIVE_CD4_TCELL_DAY5_DN	4.88351e-06	-12.2296	54	9	0.0714286	126	5159	492760,570456,100333043,553816,100331840,550423,30665,30767,393202	b4galt4,rsad2,tap1,inhbab,sphk1,f3b,psmb9a,stat3,hif1ab	0.000503142
msigdb	GSE1112_HY_CD8AB_VS_HY_CD8AA_THYMOCYTE_RTOC_CULTURE_UP	GSE1112_HY_CD8AB_VS_HY_CD8AA_THYMOCYTE_RTOC_CULTURE_UP	4.88351e-06	-12.2296	54	9	0.0714286	126	5159	570456,368771,791742,30647,30666,559020,563506,30665,100535184	rsad2,abcb3l1,b2ml,psme2,psmb8a,ptgs2b,tiparp,psmb9a,si:ch211-122c9.5	0.000503142
msigdb	GO_REGULATION_OF_ENDOTHELIAL_CELL_PROLIFERATION	GO_REGULATION_OF_ENDOTHELIAL_CELL_PROLIFERATION	4.92212e-06	-12.2218	41	8	0.0634921	126	5159	393551,393202,116713,550423,30632,561901,100001836,405902	cyba,hif1ab,aldh1a2,f3b,bmp2b,thbs1b,itgb3b,nrp2b	0.000504222
msigdb	GSE22140_GERMFREE_VS_SPF_MOUSE_CD4_TCELL_UP	GSE22140_GERMFREE_VS_SPF_MOUSE_CD4_TCELL_UP	5.29802e-06	-12.1482	69	10	0.0793651	126	5159	336073,570456,100333043,559610,368771,403013,100002292,373081,324481,406596	lcp2a,rsad2,tap1,ifi35,abcb3l1,irf9,si:ch73-63e15.2,mvp,clic1,socs3b	0.000533582
msigdb	GSE29617_CTRL_VS_DAY7_TIV_FLU_VACCINE_PBMC_2008_UP	GSE29617_CTRL_VS_DAY7_TIV_FLU_VACCINE_PBMC_2008_UP	5.29802e-06	-12.1482	69	10	0.0793651	126	5159	548604,322795,445509,30079,554477,563506,393202,445186,406596,559020	nr4a3,csrnp1b,nfil3,btg2,pfkfb3,tiparp,hif1ab,klhl15,socs3b,ptgs2b	0.000533582
msigdb	GSE9316_IL6_KO_VS_IFNG_KO_INVIVO_EXPANDED_CD4_TCELL_DN	GSE9316_IL6_KO_VS_IFNG_KO_INVIVO_EXPANDED_CD4_TCELL_DN	5.29802e-06	-12.1482	69	10	0.0793651	126	5159	445509,30647,100333043,387526,373081,100537857,116713,562854,564511,406596	nfil3,psme2,tap1,ca2,mvp,pstpip2,aldh1a2,lap3,vdrb,socs3b	0.000533582
msigdb	RICKMAN_METASTASIS_DN	RICKMAN_METASTASIS_DN	5.48396e-06	-12.1137	85	11	0.0873016	126	5159	571487,559020,541520,403145,30665,100535184,406578,30117,336073,368771,100333043	si:dkeyp-92c9.3,ptgs2b,cdcp1a,myd88,psmb9a,si:ch211-122c9.5,stxbp2,spi1b,lcp2a,abcb3l1,tap1	0.000549223
msigdb	WANG_METHYLATED_IN_BREAST_CANCER	WANG_METHYLATED_IN_BREAST_CANCER	5.51604e-06	-12.1079	20	6	0.047619	126	5159	553816,431763,100331840,550423,564241,561901	inhbab,gadd45ab,sphk1,f3b,fosl1a,thbs1b	0.000549367
msigdb	GO_CELLULAR_RESPONSE_TO_EXTERNAL_STIMULUS	GO_CELLULAR_RESPONSE_TO_EXTERNAL_STIMULUS	5.57364e-06	-12.0975	102	12	0.0952381	126	5159	431763,559020,564511,792229,393551,393202,114550,100331840,403145,403137,557037,564241	gadd45ab,ptgs2b,vdrb,sh3glb1a,cyba,hif1ab,ednraa,sphk1,myd88,tlr8a,pparg,fosl1a	0.000551243
msigdb	GO_ANTIGEN_PROCESSING_AND_PRESENTATION_OF_PEPTIDE_ANTIGEN_VIA_MHC_CLASS_I	GO_ANTIGEN_PROCESSING_AND_PRESENTATION_OF_PEPTIDE_ANTIGEN_VIA_MHC_CLASS_I	5.59637e-06	-12.0934	30	7	0.0555556	126	5159	30666,30665,30647,393551,791742,368771,100333043	psmb8a,psmb9a,psme2,cyba,b2ml,abcb3l1,tap1	0.000551243
msigdb	GSE25088_IL4_VS_IL4_AND_ROSIGLITAZONE_STIM_STAT6_KO_MACROPHAGE_DAY10_DN	GSE25088_IL4_VS_IL4_AND_ROSIGLITAZONE_STIM_STAT6_KO_MACROPHAGE_DAY10_DN	6.05455e-06	-12.0147	70	10	0.0793651	126	5159	100331840,550423,406523,548604,799650,368771,796407,30396,324413,553816	sphk1,f3b,dusp16,nr4a3,ddx21,abcb3l1,nrip1a,ef1,bhlhe40,inhbab	0.000586703
msigdb	PLASARI_TGFB1_TARGETS_10HR_UP	PLASARI_TGFB1_TARGETS_10HR_UP	6.05455e-06	-12.0147	70	10	0.0793651	126	5159	559020,100331840,116713,560339,553816,324413,564241,100001836,445509,322795	ptgs2b,sphk1,aldh1a2,tfpi2,inhbab,bhlhe40,fosl1a,itgb3b,nfil3,csrnp1b	0.000586703
msigdb	GSE9601_NFKB_INHIBITOR_VS_PI3K_INHIBITOR_TREATED_HCMV_INF_MONOCYTE_DN	GSE9601_NFKB_INHIBITOR_VS_PI3K_INHIBITOR_TREATED_HCMV_INF_MONOCYTE_DN	6.05455e-06	-12.0147	70	10	0.0793651	126	5159	559610,560339,445509,799650,564511,559020,406523,100536767,116713,393202	ifi35,tfpi2,nfil3,ddx21,vdrb,ptgs2b,dusp16,znfx1,aldh1a2,hif1ab	0.000586703
msigdb	GSE21360_SECONDARY_VS_QUATERNARY_MEMORY_CD8_TCELL_UP	GSE21360_SECONDARY_VS_QUATERNARY_MEMORY_CD8_TCELL_UP	6.67618e-06	-11.917	56	9	0.0714286	126	5159	322997,100002292,570456,437024,406596,559020,406523,554477,393202	ell2,si:ch73-63e15.2,rsad2,ikbke,socs3b,ptgs2b,dusp16,pfkfb3,hif1ab	0.00064002
msigdb	GSE18791_UNSTIM_VS_NEWCATSLE_VIRUS_DC_18H_DN	GSE18791_UNSTIM_VS_NEWCATSLE_VIRUS_DC_18H_DN	6.67618e-06	-11.917	56	9	0.0714286	126	5159	403145,559020,564241,415251,406374,322795,570456,101884931,368771	myd88,ptgs2b,fosl1a,ints12,hapln3,csrnp1b,rsad2,epsti1,abcb3l1	0.00064002
msigdb	GALINDO_IMMUNE_RESPONSE_TO_ENTEROTOXIN	GALINDO_IMMUNE_RESPONSE_TO_ENTEROTOXIN	7.08313e-06	-11.8578	31	7	0.0555556	126	5159	415151,564241,437024,324413,559020,406596,431763	rac2,fosl1a,ikbke,bhlhe40,ptgs2b,socs3b,gadd45ab	0.000675422
msigdb	WUNDER_INFLAMMATORY_RESPONSE_AND_CHOLESTEROL_UP	WUNDER_INFLAMMATORY_RESPONSE_AND_CHOLESTEROL_UP	7.56889e-06	-11.7915	21	6	0.047619	126	5159	30666,30665,403125,570622,368771,791742	psmb8a,psmb9a,tlr2,gbp2,abcb3l1,b2ml	0.000714144
msigdb	GO_POSITIVE_REGULATION_OF_SMOOTH_MUSCLE_CELL_PROLIFERATION	GO_POSITIVE_REGULATION_OF_SMOOTH_MUSCLE_CELL_PROLIFERATION	7.56889e-06	-11.7915	21	6	0.047619	126	5159	559020,393551,393202,323818,100135755,548604	ptgs2b,cyba,hif1ab,shc1,il6r,nr4a3	0.000714144
msigdb	GSE7219_UNSTIM_VS_LPS_AND_ANTI_CD40_STIM_NIK_NFKB2_KO_DC_DN	GSE7219_UNSTIM_VS_LPS_AND_ANTI_CD40_STIM_NIK_NFKB2_KO_DC_DN	7.85228e-06	-11.7547	72	10	0.0793651	126	5159	790944,548604,445509,324413,678613,30767,30079,393202,565241,561268	nfkbie,nr4a3,nfil3,bhlhe40,h2afy,stat3,btg2,hif1ab,ppp3ccb,tnfsf13b	0.000733589
msigdb	GO_POSITIVE_REGULATION_OF_MULTICELLULAR_ORGANISMAL_PROCESS	GO_POSITIVE_REGULATION_OF_MULTICELLULAR_ORGANISMAL_PROCESS	7.85681e-06	-11.7541	478	28	0.222222	126	5159	564511,559020,449819,114550,100135755,323818,791742,553816,560397,548604,405902,403137,100330810,324481,30632,403145,550423,100331840,791144,393202,403125,393551,570456,678613,557037,327096,100001836,561901	vdrb,ptgs2b,tmbim1,ednraa,il6r,shc1,b2ml,inhbab,fam20cb,nr4a3,nrp2b,tlr8a,nod1,clic1,bmp2b,myd88,f3b,sphk1,loxl2b,hif1ab,tlr2,cyba,rsad2,h2afy,pparg,hlx1,itgb3b,thbs1b	0.000733589
msigdb	GO_POSITIVE_REGULATION_OF_RESPONSE_TO_EXTERNAL_STIMULUS	GO_POSITIVE_REGULATION_OF_RESPONSE_TO_EXTERNAL_STIMULUS	8.64067e-06	-11.659	89	11	0.0873016	126	5159	561901,100330810,792229,559020,550423,415151,393202,393551,403125,114550,100135755	thbs1b,nod1,sh3glb1a,ptgs2b,f3b,rac2,hif1ab,cyba,tlr2,ednraa,il6r	0.000802597
msigdb	GSE7509_UNSTIM_VS_FCGRIIB_STIM_DC_DN	GSE7509_UNSTIM_VS_FCGRIIB_STIM_DC_DN	9.00527e-06	-11.6177	58	9	0.0714286	126	5159	30665,393551,562854,571487,30666,30647,100330810,100002292,101884931	psmb9a,cyba,lap3,si:dkeyp-92c9.3,psmb8a,psme2,nod1,si:ch73-63e15.2,epsti1	0.000827884
msigdb	GSE21360_SECONDARY_VS_QUATERNARY_MEMORY_CD8_TCELL_DN	GSE21360_SECONDARY_VS_QUATERNARY_MEMORY_CD8_TCELL_DN	9.00527e-06	-11.6177	58	9	0.0714286	126	5159	30767,393202,404605,406596,405902,445509,561901,796407,336073	stat3,hif1ab,relt,socs3b,nrp2b,nfil3,thbs1b,nrip1a,lcp2a	0.000827884
msigdb	GO_RESPONSE_TO_BACTERIUM	GO_RESPONSE_TO_BACTERIUM	9.71903e-06	-11.5414	126	13	0.103175	126	5159	404605,559020,406596,403145,550423,114550,100135755,393202,403125,100002292,570622,791742,100330810	relt,ptgs2b,socs3b,myd88,f3b,ednraa,il6r,hif1ab,tlr2,si:ch73-63e15.2,gbp2,b2ml,nod1	0.000888944
msigdb	GSE32986_CURDLAN_HIGHDOSE_VS_GMCSF_AND_CURDLAN_HIGHDOSE_STIM_DC_DN	GSE32986_CURDLAN_HIGHDOSE_VS_GMCSF_AND_CURDLAN_HIGHDOSE_STIM_DC_DN	1.00943e-05	-11.5035	74	10	0.0793651	126	5159	100537857,403125,559020,406596,548604,790944,322795,336073,558211,437024	pstpip2,tlr2,ptgs2b,socs3b,nr4a3,nfkbie,csrnp1b,lcp2a,dennd4a,ikbke	0.000909348
msigdb	GSE6092_IFNG_VS_IFNG_AND_B_BURGDORFERI_INF_ENDOTHELIAL_CELL_DN	GSE6092_IFNG_VS_IFNG_AND_B_BURGDORFERI_INF_ENDOTHELIAL_CELL_DN	1.00943e-05	-11.5035	74	10	0.0793651	126	5159	30647,393206,799650,322795,336073,101884931,570456,373081,100536767,406596	psme2,nol10,ddx21,csrnp1b,lcp2a,epsti1,rsad2,mvp,znfx1,socs3b	0.000909348
msigdb	GSE26343_WT_VS_NFAT5_KO_MACROPHAGE_DN	GSE26343_WT_VS_NFAT5_KO_MACROPHAGE_DN	1.00943e-05	-11.5035	74	10	0.0793651	126	5159	405902,548604,437024,403013,558211,387526,100536767,406596,406523,571487	nrp2b,nr4a3,ikbke,irf9,dennd4a,ca2,znfx1,socs3b,dusp16,si:dkeyp-92c9.3	0.000909348
msigdb	HECKER_IFNB1_TARGETS	HECKER_IFNB1_TARGETS	1.02003e-05	-11.4931	22	6	0.047619	126	5159	449803,559610,570456,101884931,799852,562854	c1qc,ifi35,rsad2,epsti1,si:ch211-219a4.6,lap3	0.000914306
msigdb	GSE29617_CTRL_VS_TIV_FLU_VACCINE_PBMC_2008_UP	GSE29617_CTRL_VS_TIV_FLU_VACCINE_PBMC_2008_UP	1.04095e-05	-11.4728	59	9	0.0714286	126	5159	378965,548604,322795,324413,30079,393202,563506,445186,404605	fem1c,nr4a3,csrnp1b,bhlhe40,btg2,hif1ab,tiparp,klhl15,relt	0.000928416
msigdb	GO_REGULATION_OF_SMOOTH_MUSCLE_CELL_PROLIFERATION	GO_REGULATION_OF_SMOOTH_MUSCLE_CELL_PROLIFERATION	1.10488e-05	-11.4132	33	7	0.0555556	126	5159	559020,557037,548604,100135755,393551,323818,393202	ptgs2b,pparg,nr4a3,il6r,cyba,shc1,hif1ab	0.000980558
msigdb	GO_REGULATION_OF_RESPONSE_TO_INTERFERON_GAMMA	GO_REGULATION_OF_RESPONSE_TO_INTERFERON_GAMMA	1.1221e-05	-11.3977	7	4	0.031746	126	5159	100535184,557037,799852,406596	si:ch211-122c9.5,pparg,si:ch211-219a4.6,socs3b	0.000990928
msigdb	GO_CELLULAR_RESPONSE_TO_OXYGEN_CONTAINING_COMPOUND	GO_CELLULAR_RESPONSE_TO_OXYGEN_CONTAINING_COMPOUND	1.13916e-05	-11.3826	280	20	0.15873	126	5159	323818,30117,30767,406715,559020,564511,100330810,548604,553816,791742,100002292,393551,403125,561370,116713,393202,550423,100331840,557037,796407	shc1,spi1b,stat3,cdk2,ptgs2b,vdrb,nod1,nr4a3,inhbab,b2ml,si:ch73-63e15.2,cyba,tlr2,jak3,aldh1a2,hif1ab,f3b,sphk1,pparg,nrip1a	0.00100107
msigdb	GSE2706_2H_VS_8H_R848_AND_LPS_STIM_DC_DN	GSE2706_2H_VS_8H_R848_AND_LPS_STIM_DC_DN	1.19968e-05	-11.3309	60	9	0.0714286	126	5159	368771,403013,793942,560339,406374,751757,30647,796607,799852	abcb3l1,irf9,rit1,tfpi2,hapln3,zgc:153317,psme2,si:dkey-264d12.4,si:ch211-219a4.6	0.00104911
msigdb	GSE41867_NAIVE_VS_DAY6_LCMV_EFFECTOR_CD8_TCELL_UP	GSE41867_NAIVE_VS_DAY6_LCMV_EFFECTOR_CD8_TCELL_UP	1.28689e-05	-11.2607	76	10	0.0793651	126	5159	100535184,403145,30665,791795,403125,792229,561901,327096,368771,570622	si:ch211-122c9.5,myd88,psmb9a,ptrh2,tlr2,sh3glb1a,thbs1b,hlx1,abcb3l1,gbp2	0.0011199
msigdb	GNF2_CD53	GNF2_CD53	1.35262e-05	-11.2109	23	6	0.047619	126	5159	30666,403145,30665,415151,100333043,791742	psmb8a,myd88,psmb9a,rac2,tap1,b2ml	0.00116941
msigdb	GNF2_STAT6	GNF2_STAT6	1.36334e-05	-11.203	34	7	0.0555556	126	5159	796607,791742,324481,393551,403145,415151,30666	si:dkey-264d12.4,b2ml,clic1,cyba,myd88,rac2,psmb8a	0.00116941
msigdb	LIU_VAV3_PROSTATE_CARCINOGENESIS_UP	LIU_VAV3_PROSTATE_CARCINOGENESIS_UP	1.36334e-05	-11.203	34	7	0.0555556	126	5159	436926,561268,100333043,403125,30665,557037,30666	serpinb1,tnfsf13b,tap1,tlr2,psmb9a,pparg,psmb8a	0.00116941
msigdb	GSE45365_NK_CELL_VS_CD11B_DC_DN	GSE45365_NK_CELL_VS_CD11B_DC_DN	1.37863e-05	-11.1918	61	9	0.0714286	126	5159	100333407,564241,445509,751757,322795,571487,30079,30117,563506	adamts9,fosl1a,nfil3,zgc:153317,csrnp1b,si:dkeyp-92c9.3,btg2,spi1b,tiparp	0.00117689
msigdb	GO_REGULATION_OF_REACTIVE_OXYGEN_SPECIES_METABOLIC_PROCESS	GO_REGULATION_OF_REACTIVE_OXYGEN_SPECIES_METABOLIC_PROCESS	1.43246e-05	-11.1535	47	8	0.0634921	126	5159	561901,450083,393551,393202,30767,415151,431763,559020	thbs1b,gla,cyba,hif1ab,stat3,rac2,gadd45ab,ptgs2b	0.00121705
msigdb	GO_POSITIVE_REGULATION_OF_INNATE_IMMUNE_RESPONSE	GO_POSITIVE_REGULATION_OF_INNATE_IMMUNE_RESPONSE	1.44871e-05	-11.1423	77	10	0.0793651	126	5159	30666,100330810,30647,403137,437024,100535184,30665,403145,403125,564588	psmb8a,nod1,psme2,tlr8a,ikbke,si:ch211-122c9.5,psmb9a,myd88,tlr2,scara3	0.00121929
msigdb	GSE35825_UNTREATED_VS_IFNG_STIM_MACROPHAGE_UP	GSE35825_UNTREATED_VS_IFNG_STIM_MACROPHAGE_UP	1.44871e-05	-11.1423	77	10	0.0793651	126	5159	570622,403013,790944,548604,558213,30647,559020,100536767,100535184,799852	gbp2,irf9,nfkbie,nr4a3,rc3h1b,psme2,ptgs2b,znfx1,si:ch211-122c9.5,si:ch211-219a4.6	0.00121929
msigdb	GO_RESPONSE_TO_MECHANICAL_STIMULUS	GO_RESPONSE_TO_MECHANICAL_STIMULUS	1.47288e-05	-11.1257	94	11	0.0873016	126	5159	557037,564241,403137,431763,559020,550423,30079,403145,393551,393202,114550	pparg,fosl1a,tlr8a,gadd45ab,ptgs2b,f3b,btg2,myd88,cyba,hif1ab,ednraa	0.00123385
msigdb	GSE360_CTRL_VS_L_MAJOR_DC_DN	GSE360_CTRL_VS_L_MAJOR_DC_DN	1.57985e-05	-11.0556	62	9	0.0714286	126	5159	30665,116713,431763,557037,100001836,30647,322997,100333043,559610	psmb9a,aldh1a2,gadd45ab,pparg,itgb3b,psme2,ell2,tap1,ifi35	0.00129918
msigdb	GSE19888_CTRL_VS_TCELL_MEMBRANES_ACT_MAST_CELL_PRETREAT_A3R_INH_DN	GSE19888_CTRL_VS_TCELL_MEMBRANES_ACT_MAST_CELL_PRETREAT_A3R_INH_DN	1.57985e-05	-11.0556	62	9	0.0714286	126	5159	403013,570456,450083,792676,751757,30079,100535184,799852,403125	irf9,rsad2,gla,nmi,zgc:153317,btg2,si:ch211-122c9.5,si:ch211-219a4.6,tlr2	0.00129918
msigdb	GO_CYTOKINE_RECEPTOR_BINDING	GO_CYTOKINE_RECEPTOR_BINDING	1.57985e-05	-11.0556	62	9	0.0714286	126	5159	553816,100001836,561268,449819,100135755,323818,30632,30767,403145	inhbab,itgb3b,tnfsf13b,tmbim1,il6r,shc1,bmp2b,stat3,myd88	0.00129918
msigdb	GO_CORE_PROMOTER_BINDING	GO_CORE_PROMOTER_BINDING	1.57985e-05	-11.0556	62	9	0.0714286	126	5159	431763,30117,100535184,678613,403013,796407,445509,557037,548604	gadd45ab,spi1b,si:ch211-122c9.5,h2afy,irf9,nrip1a,nfil3,pparg,nr4a3	0.00129918
msigdb	GO_RESPONSE_TO_LIPID	GO_RESPONSE_TO_LIPID	1.59748e-05	-11.0445	311	21	0.166667	126	5159	796407,557037,561901,406596,550423,100331840,403125,393202,116713,791742,100002292,553816,564241,548604,404605,559020,564511,30767,406715,114550,323818	nrip1a,pparg,thbs1b,socs3b,f3b,sphk1,tlr2,hif1ab,aldh1a2,b2ml,si:ch73-63e15.2,inhbab,fosl1a,nr4a3,relt,ptgs2b,vdrb,stat3,cdk2,ednraa,shc1	0.00130767
msigdb	GO_POSITIVE_REGULATION_OF_CYTOKINE_PRODUCTION	GO_POSITIVE_REGULATION_OF_CYTOKINE_PRODUCTION	1.62309e-05	-11.0286	113	12	0.0952381	126	5159	570456,791742,100330810,561901,403137,548604,559020,403125,393551,393202,100135755,403145	rsad2,b2ml,nod1,thbs1b,tlr8a,nr4a3,ptgs2b,tlr2,cyba,hif1ab,il6r,myd88	0.0013226
msigdb	GSE40666_STAT1_KO_VS_STAT4_KO_CD8_TCELL_WITH_IFNA_STIM_90MIN_DN	GSE40666_STAT1_KO_VS_STAT4_KO_CD8_TCELL_WITH_IFNA_STIM_90MIN_DN	1.6841e-05	-10.9917	48	8	0.0634921	126	5159	548604,322795,324413,30079,550423,393202,563506,406596	nr4a3,csrnp1b,bhlhe40,btg2,f3b,hif1ab,tiparp,socs3b	0.00135995
msigdb	GSE13484_3H_UNSTIM_VS_YF17D_VACCINE_STIM_PBMC_DN	GSE13484_3H_UNSTIM_VS_YF17D_VACCINE_STIM_PBMC_DN	1.6841e-05	-10.9917	48	8	0.0634921	126	5159	403145,559020,30666,792676,368771,403013,559610,553816	myd88,ptgs2b,psmb8a,nmi,abcb3l1,irf9,ifi35,inhbab	0.00135995
msigdb	GO_POSITIVE_REGULATION_OF_CELL_PROLIFERATION	GO_POSITIVE_REGULATION_OF_CELL_PROLIFERATION	1.73214e-05	-10.9636	288	20	0.15873	126	5159	548604,405902,564241,559020,323818,100135755,114550,406715,30767,415151,100001836,327096,561268,561370,116713,393551,393202,100331840,550423,30632	nr4a3,nrp2b,fosl1a,ptgs2b,shc1,il6r,ednraa,cdk2,stat3,rac2,itgb3b,hlx1,tnfsf13b,jak3,aldh1a2,cyba,hif1ab,sphk1,f3b,bmp2b	0.00139247
msigdb	GSE37534_UNTREATED_VS_ROSIGLITAZONE_TREATED_CD4_TCELL_PPARG1_AND_FOXP3_TRASDUCED_DN	GSE37534_UNTREATED_VS_ROSIGLITAZONE_TREATED_CD4_TCELL_PPARG1_AND_FOXP3_TRASDUCED_DN	1.80559e-05	-10.922	63	9	0.0714286	126	5159	556421,100001490,30665,30396,368771,559610,100333043,792676,30666	aff4,atxn7,psmb9a,ef1,abcb3l1,ifi35,tap1,nmi,psmb8a	0.00143861
msigdb	GSE46606_IRF4MID_VS_WT_CD40L_IL2_IL5_DAY3_STIMULATED_BCELL_UP	GSE46606_IRF4MID_VS_WT_CD40L_IL2_IL5_DAY3_STIMULATED_BCELL_UP	1.80559e-05	-10.922	63	9	0.0714286	126	5159	449819,406523,554477,100331840,387526,322795,445509,415251,393206	tmbim1,dusp16,pfkfb3,sphk1,ca2,csrnp1b,nfil3,ints12,nol10	0.00143861
msigdb	GSE9988_ANTI_TREM1_VS_CTRL_TREATED_MONOCYTES_UP	GSE9988_ANTI_TREM1_VS_CTRL_TREATED_MONOCYTES_UP	1.82555e-05	-10.911	79	10	0.0793651	126	5159	557037,450083,564241,322795,793942,322997,553816,550423,556421,559020	pparg,gla,fosl1a,csrnp1b,rit1,ell2,inhbab,f3b,aff4,ptgs2b	0.0014417
msigdb	GSE2405_0H_VS_12H_A_PHAGOCYTOPHILUM_STIM_NEUTROPHIL_UP	GSE2405_0H_VS_12H_A_PHAGOCYTOPHILUM_STIM_NEUTROPHIL_UP	1.82555e-05	-10.911	79	10	0.0793651	126	5159	100333043,403013,559610,570456,100330810,100001836,30647,100135755,561370,403145	tap1,irf9,ifi35,rsad2,nod1,itgb3b,psme2,il6r,jak3,myd88	0.0014417
msigdb	GO_NEGATIVE_REGULATION_OF_IMMUNE_RESPONSE	GO_NEGATIVE_REGULATION_OF_IMMUNE_RESPONSE	2.03129e-05	-10.8043	36	7	0.0555556	126	5159	100535184,557037,327096,792676,558213,561370,100333043	si:ch211-122c9.5,pparg,hlx1,nmi,rc3h1b,jak3,tap1	0.0015836
msigdb	GSE7852_THYMUS_VS_FAT_TREG_DN	GSE7852_THYMUS_VS_FAT_TREG_DN	2.04367e-05	-10.7982	80	10	0.0793651	126	5159	790944,555628,378965,30396,324413,558211,322997,286784,450028,563506	nfkbie,itpripl2,fem1c,ef1,bhlhe40,dennd4a,ell2,arl13b,dram1,tiparp	0.0015836
msigdb	GO_ACTIVATION_OF_INNATE_IMMUNE_RESPONSE	GO_ACTIVATION_OF_INNATE_IMMUNE_RESPONSE	2.05822e-05	-10.7911	64	9	0.0714286	126	5159	403125,564588,403145,30665,30647,100330810,403137,30666,437024	tlr2,scara3,myd88,psmb9a,psme2,nod1,tlr8a,psmb8a,ikbke	0.0015836
msigdb	GSE21927_SPLEEN_C57BL6_VS_4T1_TUMOR_BALBC_MONOCYTES_DN	GSE21927_SPLEEN_C57BL6_VS_4T1_TUMOR_BALBC_MONOCYTES_DN	2.05822e-05	-10.7911	64	9	0.0714286	126	5159	30396,570456,559610,403013,30647,792676,30666,562854,403145	ef1,rsad2,ifi35,irf9,psme2,nmi,psmb8a,lap3,myd88	0.0015836
msigdb	GSE9988_LOW_LPS_VS_ANTI_TREM1_AND_LPS_MONOCYTE_UP	GSE9988_LOW_LPS_VS_ANTI_TREM1_AND_LPS_MONOCYTE_UP	2.05822e-05	-10.7911	64	9	0.0714286	126	5159	403137,561901,393569,436926,437024,560548,554477,403145,100537857	tlr8a,thbs1b,efna1a,serpinb1,ikbke,si:ch211-15b10.6,pfkfb3,myd88,pstpip2	0.0015836
msigdb	GSE22886_DAY1_VS_DAY7_MONOCYTE_IN_CULTURE_UP	GSE22886_DAY1_VS_DAY7_MONOCYTE_IN_CULTURE_UP	2.05822e-05	-10.7911	64	9	0.0714286	126	5159	327096,553816,560339,336073,570456,100135755,554477,559020,796607	hlx1,inhbab,tfpi2,lcp2a,rsad2,il6r,pfkfb3,ptgs2b,si:dkey-264d12.4	0.0015836
msigdb	FOSTER_TOLERANT_MACROPHAGE_DN	FOSTER_TOLERANT_MACROPHAGE_DN	2.19302e-05	-10.7276	156	14	0.111111	126	5159	100330810,445509,322795,101884931,336073,100331840,30767,554477,100535184,563506,450028,406523,406596,559020	nod1,nfil3,csrnp1b,epsti1,lcp2a,sphk1,stat3,pfkfb3,si:ch211-122c9.5,tiparp,dram1,dusp16,socs3b,ptgs2b	0.00167964
msigdb	GO_REGULATION_OF_ANTIGEN_PROCESSING_AND_PRESENTATION	GO_REGULATION_OF_ANTIGEN_PROCESSING_AND_PRESENTATION	2.20179e-05	-10.7237	8	4	0.031746	126	5159	100333043,368771,100330810,561901	tap1,abcb3l1,nod1,thbs1b	0.00167964
msigdb	GSE13485_DAY3_VS_DAY7_YF17D_VACCINE_PBMC_DN	GSE13485_DAY3_VS_DAY7_YF17D_VACCINE_PBMC_DN	2.29991e-05	-10.6801	50	8	0.0634921	126	5159	792676,100333043,101884931,570456,796407,100536767,799852,562854	nmi,tap1,epsti1,rsad2,nrip1a,znfx1,si:ch211-219a4.6,lap3	0.00174705
msigdb	GSE23502_WT_VS_HDC_KO_MYELOID_DERIVED_SUPPRESSOR_CELL_BM_DN	GSE23502_WT_VS_HDC_KO_MYELOID_DERIVED_SUPPRESSOR_CELL_BM_DN	2.34032e-05	-10.6626	65	9	0.0714286	126	5159	559020,563506,554477,100537857,100002292,403013,387526,445509,405902	ptgs2b,tiparp,pfkfb3,pstpip2,si:ch73-63e15.2,irf9,ca2,nfil3,nrp2b	0.00174812
msigdb	GSE46606_UNSTIM_VS_CD40L_IL2_IL5_3DAY_STIMULATED_IRF4MID_SORTED_BCELL_DN	GSE46606_UNSTIM_VS_CD40L_IL2_IL5_3DAY_STIMULATED_IRF4MID_SORTED_BCELL_DN	2.34032e-05	-10.6626	65	9	0.0714286	126	5159	559020,406596,571487,563506,560548,100536767,324413,570622,548604	ptgs2b,socs3b,si:dkeyp-92c9.3,tiparp,si:ch211-15b10.6,znfx1,bhlhe40,gbp2,nr4a3	0.00174812
msigdb	GSE41176_UNSTIM_VS_ANTI_IGM_STIM_BCELL_3H_UP	GSE41176_UNSTIM_VS_ANTI_IGM_STIM_BCELL_3H_UP	2.34032e-05	-10.6626	65	9	0.0714286	126	5159	554477,550423,565241,406596,559020,556206,436926,553816,560339	pfkfb3,f3b,ppp3ccb,socs3b,ptgs2b,slc43a3b,serpinb1,inhbab,tfpi2	0.00174812
msigdb	GSE7509_DC_VS_MONOCYTE_WITH_FCGRIIB_STIM_DN	GSE7509_DC_VS_MONOCYTE_WITH_FCGRIIB_STIM_DN	2.34032e-05	-10.6626	65	9	0.0714286	126	5159	100002292,403013,559610,796407,570456,336073,436926,564994,565241	si:ch73-63e15.2,irf9,ifi35,nrip1a,rsad2,lcp2a,serpinb1,rbms1a,ppp3ccb	0.00174812
msigdb	GO_NEGATIVE_REGULATION_OF_PROTEIN_METABOLIC_PROCESS	GO_NEGATIVE_REGULATION_OF_PROTEIN_METABOLIC_PROCESS	2.41273e-05	-10.6322	345	22	0.174603	126	5159	560339,678613,373081,792676,561901,100001836,558213,30666,406596,561370,30665,30079,436926,553816,30647,431763,140633,406523,406794,30117,30767,406715	tfpi2,h2afy,mvp,nmi,thbs1b,itgb3b,rc3h1b,psmb8a,socs3b,jak3,psmb9a,btg2,serpinb1,inhbab,psme2,gadd45ab,per2,dusp16,ube2j1,spi1b,stat3,cdk2	0.00179473
msigdb	GO_CELLULAR_RESPONSE_TO_MECHANICAL_STIMULUS	GO_CELLULAR_RESPONSE_TO_MECHANICAL_STIMULUS	2.45488e-05	-10.6148	37	7	0.0555556	126	5159	393202,393551,403137,114550,403145,559020,431763	hif1ab,cyba,tlr8a,ednraa,myd88,ptgs2b,gadd45ab	0.00181854
msigdb	GSE43955_TH0_VS_TGFB_IL6_TH17_ACT_CD4_TCELL_30H_UP	GSE43955_TH0_VS_TGFB_IL6_TH17_ACT_CD4_TCELL_30H_UP	2.65462e-05	-10.5366	66	9	0.0714286	126	5159	431763,559020,406596,563506,403145,564994,336073,445509,323713	gadd45ab,ptgs2b,socs3b,tiparp,myd88,rbms1a,lcp2a,nfil3,midn	0.00194756
msigdb	GSE45365_HEALTHY_VS_MCMV_INFECTION_CD8A_DC_IFNAR_KO_DN	GSE45365_HEALTHY_VS_MCMV_INFECTION_CD8A_DC_IFNAR_KO_DN	2.65462e-05	-10.5366	66	9	0.0714286	126	5159	564511,393202,100331840,100537857,333933,322997,403013,100333043,450083	vdrb,hif1ab,sphk1,pstpip2,shcbp1,ell2,irf9,tap1,gla	0.00194756
msigdb	GO_DEFENSE_RESPONSE_TO_OTHER_ORGANISM	GO_DEFENSE_RESPONSE_TO_OTHER_ORGANISM	2.66838e-05	-10.5315	100	11	0.0873016	126	5159	100330810,403137,570456,791742,403013,570622,403145,100535184,403125,100135755,394045	nod1,tlr8a,rsad2,b2ml,irf9,gbp2,myd88,si:ch211-122c9.5,tlr2,il6r,lmcd1	0.00194756
msigdb	GSE40666_UNTREATED_VS_IFNA_STIM_STAT1_KO_CD8_TCELL_90MIN_UP	GSE40666_UNTREATED_VS_IFNA_STIM_STAT1_KO_CD8_TCELL_90MIN_UP	2.6725e-05	-10.5299	51	8	0.0634921	126	5159	30647,405902,436926,791742,403013,101884931,799852,571487	psme2,nrp2b,serpinb1,b2ml,irf9,epsti1,si:ch211-219a4.6,si:dkeyp-92c9.3	0.00194756
msigdb	GO_DEFENSE_RESPONSE_TO_GRAM_POSITIVE_BACTERIUM	GO_DEFENSE_RESPONSE_TO_GRAM_POSITIVE_BACTERIUM	2.82535e-05	-10.4743	16	5	0.0396825	126	5159	791742,403125,100330810,100135755,403145	b2ml,tlr2,nod1,il6r,myd88	0.00204234
msigdb	BECKER_TAMOXIFEN_RESISTANCE_UP	BECKER_TAMOXIFEN_RESISTANCE_UP	2.82535e-05	-10.4743	16	5	0.0396825	126	5159	792676,560339,403013,791742,796407	nmi,tfpi2,irf9,b2ml,nrip1a	0.00204234
msigdb	GSE29618_PDC_VS_MDC_DN	GSE29618_PDC_VS_MDC_DN	2.83761e-05	-10.47	83	10	0.0793651	126	5159	559020,564511,449819,796607,100537857,100135755,563506,393202,30117,436926	ptgs2b,vdrb,tmbim1,si:dkey-264d12.4,pstpip2,il6r,tiparp,hif1ab,spi1b,serpinb1	0.00204297
msigdb	HALLMARK_IL6_JAK_STAT3_SIGNALING	HALLMARK_IL6_JAK_STAT3_SIGNALING	2.90471e-05	-10.4466	26	6	0.047619	126	5159	406596,403013,100001836,403125,403145,30767	socs3b,irf9,itgb3b,tlr2,myd88,stat3	0.00208291
msigdb	GSE42724_NAIVE_VS_MEMORY_BCELL_DN	GSE42724_NAIVE_VS_MEMORY_BCELL_DN	3.00405e-05	-10.413	67	9	0.0714286	126	5159	327096,378965,564994,678613,450028,799852,30767,550423,406523	hlx1,fem1c,rbms1a,h2afy,dram1,si:ch211-219a4.6,stat3,f3b,dusp16	0.00212022
msigdb	GSE17721_PAM3CSK4_VS_CPG_4H_BMDC_DN	GSE17721_PAM3CSK4_VS_CPG_4H_BMDC_DN	3.00405e-05	-10.413	67	9	0.0714286	126	5159	368771,403013,101884931,403338,403137,30647,559020,403145,30665	abcb3l1,irf9,epsti1,gnmt,tlr8a,psme2,ptgs2b,myd88,psmb9a	0.00212022
msigdb	GSE37532_TREG_VS_TCONV_PPARG_KO_CD4_TCELL_FROM_LN_DN	GSE37532_TREG_VS_TCONV_PPARG_KO_CD4_TCELL_FROM_LN_DN	3.00405e-05	-10.413	67	9	0.0714286	126	5159	406587,393551,561370,30767,30079,403145,100333043,799650,30647	rpf2,cyba,jak3,stat3,btg2,myd88,tap1,ddx21,psme2	0.00212022
msigdb	GSE36009_UNSTIM_VS_LPS_STIM_DC_UP	GSE36009_UNSTIM_VS_LPS_STIM_DC_UP	3.00405e-05	-10.413	67	9	0.0714286	126	5159	30767,100535184,30665,550423,100331840,792676,100330810,403013,100333043	stat3,si:ch211-122c9.5,psmb9a,f3b,sphk1,nmi,nod1,irf9,tap1	0.00212022
msigdb	GSE7219_WT_VS_NIK_NFKB2_KO_DC_UP	GSE7219_WT_VS_NIK_NFKB2_KO_DC_UP	3.39175e-05	-10.2916	68	9	0.0714286	126	5159	406523,406596,393202,368888,30767,570456,796407,445509,450083	dusp16,socs3b,hif1ab,sertad2b,stat3,rsad2,nrip1a,nfil3,gla	0.00237515
msigdb	GSE10325_MYELOID_VS_LUPUS_MYELOID_DN	GSE10325_MYELOID_VS_LUPUS_MYELOID_DN	3.39175e-05	-10.2916	68	9	0.0714286	126	5159	562854,323818,30767,570456,559610,100333043,30647,327096,792676	lap3,shc1,stat3,rsad2,ifi35,tap1,psme2,hlx1,nmi	0.00237515
msigdb	GO_REGULATION_OF_CELL_CYCLE	GO_REGULATION_OF_CELL_CYCLE	3.63602e-05	-10.222	303	20	0.15873	126	5159	324481,692284,792229,30079,30632,30665,100331840,678613,30666,100037341,561901,559020,431763,140633,30767,406715,553816,564241,548604,30647	clic1,cgrrf1,sh3glb1a,btg2,bmp2b,psmb9a,sphk1,h2afy,psmb8a,zgc:162895,thbs1b,ptgs2b,gadd45ab,per2,stat3,cdk2,inhbab,fosl1a,nr4a3,psme2	0.0025363
msigdb	SEKI_INFLAMMATORY_RESPONSE_LPS_UP	SEKI_INFLAMMATORY_RESPONSE_LPS_UP	3.66049e-05	-10.2153	27	6	0.047619	126	5159	570456,553242,403125,790944,30632,564241	rsad2,sh3pxd2b,tlr2,nfkbie,bmp2b,fosl1a	0.00254348
msigdb	GSE43700_UNTREATED_VS_IL10_TREATED_PBMC_DN	GSE43700_UNTREATED_VS_IL10_TREATED_PBMC_DN	3.82104e-05	-10.1724	69	9	0.0714286	126	5159	393569,323713,445509,793942,100331840,403145,406523,431763,406596	efna1a,midn,nfil3,rit1,sphk1,myd88,dusp16,gadd45ab,socs3b	0.0026145
msigdb	GSE24634_IL4_VS_CTRL_TREATED_NAIVE_CD4_TCELL_DAY10_DN	GSE24634_IL4_VS_CTRL_TREATED_NAIVE_CD4_TCELL_DAY10_DN	3.82104e-05	-10.1724	69	9	0.0714286	126	5159	792229,562854,550423,541520,403145,553816,368771,30647,403137	sh3glb1a,lap3,f3b,cdcp1a,myd88,inhbab,abcb3l1,psme2,tlr8a	0.0026145
msigdb	GSE46606_DAY1_VS_DAY3_CD40L_IL2_IL5_STIMULATED_BCELL_DN	GSE46606_DAY1_VS_DAY3_CD40L_IL2_IL5_STIMULATED_BCELL_DN	3.82104e-05	-10.1724	69	9	0.0714286	126	5159	373081,799650,564511,560548,100535184,30632,554477,791795,30767	mvp,ddx21,vdrb,si:ch211-15b10.6,si:ch211-122c9.5,bmp2b,pfkfb3,ptrh2,stat3	0.0026145
msigdb	GSE43957_UNTREATED_VS_NACL_TREATED_ANTI_CD3_CD28_STIM_CD4_TCELL_DN	GSE43957_UNTREATED_VS_NACL_TREATED_ANTI_CD3_CD28_STIM_CD4_TCELL_DN	3.82104e-05	-10.1724	69	9	0.0714286	126	5159	431763,406523,403145,100331840,324413,327096,445509,450083,323713	gadd45ab,dusp16,myd88,sphk1,bhlhe40,hlx1,nfil3,gla,midn	0.0026145
msigdb	FERRARI_RESPONSE_TO_FENRETINIDE_UP	FERRARI_RESPONSE_TO_FENRETINIDE_UP	3.88838e-05	-10.1549	9	4	0.031746	126	5159	30632,559020,324413,796407	bmp2b,ptgs2b,bhlhe40,nrip1a	0.00265045
msigdb	TAKEDA_TARGETS_OF_NUP98_HOXA9_FUSION_3D_UP	TAKEDA_TARGETS_OF_NUP98_HOXA9_FUSION_3D_UP	4.10671e-05	-10.1003	54	8	0.0634921	126	5159	559020,799852,559610,403013,570456,101884931,373081,327096	ptgs2b,si:ch211-219a4.6,ifi35,irf9,rsad2,epsti1,mvp,hlx1	0.00278868
msigdb	GSE34205_HEALTHY_VS_FLU_INF_INFANT_PBMC_DN	GSE34205_HEALTHY_VS_FLU_INF_INFANT_PBMC_DN	4.29547e-05	-10.0554	70	9	0.0714286	126	5159	570456,101884931,791742,559610,403125,100331840,403145,449803,792229	rsad2,epsti1,b2ml,ifi35,tlr2,sphk1,myd88,c1qc,sh3glb1a	0.00290585
msigdb	GO_POSITIVE_REGULATION_OF_ENDOTHELIAL_CELL_PROLIFERATION	GO_POSITIVE_REGULATION_OF_ENDOTHELIAL_CELL_PROLIFERATION	4.56635e-05	-9.99421	28	6	0.047619	126	5159	100001836,393202,393551,550423,405902,30632	itgb3b,hif1ab,cyba,f3b,nrp2b,bmp2b	0.00307748
msigdb	GSE36888_UNTREATED_VS_IL2_TREATED_TCELL_17H_DN	GSE36888_UNTREATED_VS_IL2_TREATED_TCELL_17H_DN	4.70837e-05	-9.96358	55	8	0.0634921	126	5159	559020,564511,324481,403125,554477,553242,327096,751757	ptgs2b,vdrb,clic1,tlr2,pfkfb3,sh3pxd2b,hlx1,zgc:153317	0.00316131
msigdb	GSE10325_CD4_TCELL_VS_LUPUS_CD4_TCELL_DN	GSE10325_CD4_TCELL_VS_LUPUS_CD4_TCELL_DN	4.8188e-05	-9.9404	71	9	0.0714286	126	5159	30647,792676,570456,100333043,559610,562854,403145,30665,431763	psme2,nmi,rsad2,tap1,ifi35,lap3,myd88,psmb9a,gadd45ab	0.00322338
msigdb	GO_RESPONSE_TO_TYPE_I_INTERFERON	GO_RESPONSE_TO_TYPE_I_INTERFERON	5.32833e-05	-9.83989	18	5	0.0396825	126	5159	559610,403013,570456,437024,30666	ifi35,irf9,rsad2,ikbke,psmb8a	0.00353781
msigdb	GO_ANTIGEN_PROCESSING_AND_PRESENTATION_OF_EXOGENOUS_PEPTIDE_ANTIGEN_VIA_MHC_CLASS_I	GO_ANTIGEN_PROCESSING_AND_PRESENTATION_OF_EXOGENOUS_PEPTIDE_ANTIGEN_VIA_MHC_CLASS_I	5.32833e-05	-9.83989	18	5	0.0396825	126	5159	30647,393551,30665,30666,791742	psme2,cyba,psmb9a,psmb8a,b2ml	0.00353781
msigdb	GSE18791_CTRL_VS_NEWCASTLE_VIRUS_DC_16H_DN	GSE18791_CTRL_VS_NEWCASTLE_VIRUS_DC_16H_DN	5.38183e-05	-9.8299	56	8	0.0634921	126	5159	101884931,100034498,322795,378965,406523,559020,554477,100535184	epsti1,pag1,csrnp1b,fem1c,dusp16,ptgs2b,pfkfb3,si:ch211-122c9.5	0.00354274
msigdb	GSE1432_1H_VS_24H_IFNG_MICROGLIA_DN	GSE1432_1H_VS_24H_IFNG_MICROGLIA_DN	5.38183e-05	-9.8299	56	8	0.0634921	126	5159	30665,562854,30666,792676,30647,100333043,368771,373081	psmb9a,lap3,psmb8a,nmi,psme2,tap1,abcb3l1,mvp	0.00354274
msigdb	GSE17974_IL4_AND_ANTI_IL12_VS_UNTREATED_72H_ACT_CD4_TCELL_DN	GSE17974_IL4_AND_ANTI_IL12_VS_UNTREATED_72H_ACT_CD4_TCELL_DN	5.39503e-05	-9.82745	72	9	0.0714286	126	5159	406523,561268,560548,799852,30665,101884931,100034498,100333043,559610	dusp16,tnfsf13b,si:ch211-15b10.6,si:ch211-219a4.6,psmb9a,epsti1,pag1,tap1,ifi35	0.00354274
msigdb	GO_ANTIGEN_PROCESSING_AND_PRESENTATION_VIA_MHC_CLASS_IB	GO_ANTIGEN_PROCESSING_AND_PRESENTATION_VIA_MHC_CLASS_IB	5.59085e-05	-9.79179	4	3	0.0238095	126	5159	100333043,791742,368771	tap1,b2ml,abcb3l1	0.00365792
msigdb	GO_VASCULATURE_DEVELOPMENT	GO_VASCULATURE_DEVELOPMENT	5.69186e-05	-9.77389	192	15	0.119048	126	5159	100331840,114550,791144,116713,393202,30117,563506,323818,406596,559020,564241,393569,405902,561901,100001836	sphk1,ednraa,loxl2b,aldh1a2,hif1ab,spi1b,tiparp,shc1,socs3b,ptgs2b,fosl1a,efna1a,nrp2b,thbs1b,itgb3b	0.00371047
msigdb	GO_TRANSCRIPTION_FROM_RNA_POLYMERASE_II_PROMOTER	GO_TRANSCRIPTION_FROM_RNA_POLYMERASE_II_PROMOTER	5.86929e-05	-9.74319	239	17	0.134921	126	5159	557037,792676,322795,415251,393202,556421,564241,548604,445404,445509,799650,403013,322997,30396,30767,30117,564511	pparg,nmi,csrnp1b,ints12,hif1ab,aff4,fosl1a,nr4a3,snrpf,nfil3,ddx21,irf9,ell2,ef1,stat3,spi1b,vdrb	0.00380144
msigdb	GO_POSITIVE_REGULATION_OF_INTRACELLULAR_SIGNAL_TRANSDUCTION	GO_POSITIVE_REGULATION_OF_INTRACELLULAR_SIGNAL_TRANSDUCTION	5.87382e-05	-9.74242	288	19	0.150794	126	5159	393569,561901,558213,437024,100331840,550423,403145,30632,403125,406596,100330810,30767,323818,100135755,114550,404605,394045,559020,431763	efna1a,thbs1b,rc3h1b,ikbke,sphk1,f3b,myd88,bmp2b,tlr2,socs3b,nod1,stat3,shc1,il6r,ednraa,relt,lmcd1,ptgs2b,gadd45ab	0.00380144
msigdb	FULCHER_INFLAMMATORY_RESPONSE_LECTIN_VS_LPS_DN	FULCHER_INFLAMMATORY_RESPONSE_LECTIN_VS_LPS_DN	5.90649e-05	-9.73687	149	13	0.103175	126	5159	678613,564994,101884931,570456,796407,336073,792676,403137,406596,571487,563506,554477,403145	h2afy,rbms1a,epsti1,rsad2,nrip1a,lcp2a,nmi,tlr8a,socs3b,si:dkeyp-92c9.3,tiparp,pfkfb3,myd88	0.00380884
msigdb	GO_RESPONSE_TO_STEROID_HORMONE	GO_RESPONSE_TO_STEROID_HORMONE	6.0449e-05	-9.71371	193	15	0.119048	126	5159	30767,100331840,550423,406715,393202,323818,116713,564511,406596,559020,564241,548604,557037,561901,796407	stat3,sphk1,f3b,cdk2,hif1ab,shc1,aldh1a2,vdrb,socs3b,ptgs2b,fosl1a,nr4a3,pparg,thbs1b,nrip1a	0.00388412
msigdb	LINDGREN_BLADDER_CANCER_CLUSTER_2B	LINDGREN_BLADDER_CANCER_CLUSTER_2B	6.33422e-05	-9.66696	150	13	0.103175	126	5159	415151,114550,561370,406794,406596,394045,796607,790944,405902,445509,556206,336073,100333407	rac2,ednraa,jak3,ube2j1,socs3b,lmcd1,si:dkey-264d12.4,nfkbie,nrp2b,nfil3,slc43a3b,lcp2a,adamts9	0.00404205
msigdb	PID_S1P_S1P1_PATHWAY	PID_S1P_S1P1_PATHWAY	6.35833e-05	-9.66316	10	4	0.031746	126	5159	559020,100001836,100006888,100331840	ptgs2b,itgb3b,gnai3,sphk1	0.00404205
msigdb	AMIT_DELAYED_EARLY_GENES	AMIT_DELAYED_EARLY_GENES	6.35833e-05	-9.66316	10	4	0.031746	126	5159	324413,564994,30079,564241	bhlhe40,rbms1a,btg2,fosl1a	0.00404205
msigdb	ZWANG_CLASS_1_TRANSIENTLY_INDUCED_BY_EGF	ZWANG_CLASS_1_TRANSIENTLY_INDUCED_BY_EGF	6.53987e-05	-9.63501	172	14	0.111111	126	5159	403145,541520,100135755,393202,403125,556421,431763,564241,323713,492760,561901,286784,796407,564994	myd88,cdcp1a,il6r,hif1ab,tlr2,aff4,gadd45ab,fosl1a,midn,b4galt4,thbs1b,arl13b,nrip1a,rbms1a	0.00414276
msigdb	GO_REGULATION_OF_TRANSFERASE_ACTIVITY	GO_REGULATION_OF_TRANSFERASE_ACTIVITY	6.63288e-05	-9.62089	342	21	0.166667	126	5159	323713,30647,100330810,406523,431763,406715,415151,323818,100135755,336073,678613,373081,557037,393569,30666,561901,100001836,406596,30632,30665,100535184	midn,psme2,nod1,dusp16,gadd45ab,cdk2,rac2,shc1,il6r,lcp2a,h2afy,mvp,pparg,efna1a,psmb8a,thbs1b,itgb3b,socs3b,bmp2b,psmb9a,si:ch211-122c9.5	0.00418689
msigdb	GSE8835_CD4_VS_CD8_TCELL_CLL_PATIENT_UP	GSE8835_CD4_VS_CD8_TCELL_CLL_PATIENT_UP	6.971e-05	-9.57117	58	8	0.0634921	126	5159	405902,792676,570622,570456,100535184,116713,571487,796607	nrp2b,nmi,gbp2,rsad2,si:ch211-122c9.5,aldh1a2,si:dkeyp-92c9.3,si:dkey-264d12.4	0.00433921
msigdb	GSE42724_NAIVE_VS_B1_BCELL_UP	GSE42724_NAIVE_VS_B1_BCELL_UP	6.971e-05	-9.57117	58	8	0.0634921	126	5159	368771,790944,405902,322795,792229,30767,799852,450028	abcb3l1,nfkbie,nrp2b,csrnp1b,sh3glb1a,stat3,si:ch211-219a4.6,dram1	0.00433921
msigdb	HALLMARK_ALLOGRAFT_REJECTION	HALLMARK_ALLOGRAFT_REJECTION	6.971e-05	-9.57117	58	8	0.0634921	126	5159	30117,403125,393202,336073,368771,791742,100333043,553816	spi1b,tlr2,hif1ab,lcp2a,abcb3l1,b2ml,tap1,inhbab	0.00433921
msigdb	GSE30971_WBP7_HET_VS_KO_MACROPHAGE_2H_LPS_STIM_DN	GSE30971_WBP7_HET_VS_KO_MACROPHAGE_2H_LPS_STIM_DN	6.971e-05	-9.57117	58	8	0.0634921	126	5159	431763,406596,559020,30767,436926,322997,403137,327096	gadd45ab,socs3b,ptgs2b,stat3,serpinb1,ell2,tlr8a,hlx1	0.00433921
msigdb	REACTOME_CLASS_I_MHC_MEDIATED_ANTIGEN_PROCESSING_PRESENTATION	REACTOME_CLASS_I_MHC_MEDIATED_ANTIGEN_PROCESSING_PRESENTATION	7.48454e-05	-9.50009	75	9	0.0714286	126	5159	30665,393551,406794,406596,30666,30647,791742,100333043,368771	psmb9a,cyba,ube2j1,socs3b,psmb8a,psme2,b2ml,tap1,abcb3l1	0.00462674
msigdb	LTE2_UP.V1_DN	LTE2_UP.V1_DN	7.48454e-05	-9.50009	75	9	0.0714286	126	5159	560339,796407,100333043,559610,403013,792676,445509,431763,30665	tfpi2,nrip1a,tap1,ifi35,irf9,nmi,nfil3,gadd45ab,psmb9a	0.00462674
msigdb	GSE2706_2H_VS_8H_R848_STIM_DC_DN	GSE2706_2H_VS_8H_R848_STIM_DC_DN	7.90121e-05	-9.44591	59	8	0.0634921	126	5159	561901,406374,792676,101884931,559610,562854,116713,799852	thbs1b,hapln3,nmi,epsti1,ifi35,lap3,aldh1a2,si:ch211-219a4.6	0.0048343
msigdb	BROCKE_APOPTOSIS_REVERSED_BY_IL6	BROCKE_APOPTOSIS_REVERSED_BY_IL6	7.90121e-05	-9.44591	59	8	0.0634921	126	5159	431763,406596,30767,324413,100002292,403013,322997,792676	gadd45ab,socs3b,stat3,bhlhe40,si:ch73-63e15.2,irf9,ell2,nmi	0.0048343
msigdb	GO_RESPONSE_TO_ESTRADIOL	GO_RESPONSE_TO_ESTRADIOL	7.90121e-05	-9.44591	59	8	0.0634921	126	5159	559020,406596,116713,393202,30767,550423,406715,796407	ptgs2b,socs3b,aldh1a2,hif1ab,stat3,f3b,cdk2,nrip1a	0.0048343
msigdb	GRAESSMANN_APOPTOSIS_BY_DOXORUBICIN_UP	GRAESSMANN_APOPTOSIS_BY_DOXORUBICIN_UP	8.26188e-05	-9.40127	401	23	0.18254	126	5159	437024,570456,561901,792676,393569,790944,796607,403125,561370,553185,30079,30665,403145,100333043,559610,323713,564241,449819,431763,563506,100135755,450028,100537857	ikbke,rsad2,thbs1b,nmi,efna1a,nfkbie,si:dkey-264d12.4,tlr2,jak3,vasna,btg2,psmb9a,myd88,tap1,ifi35,midn,fosl1a,tmbim1,gadd45ab,tiparp,il6r,dram1,pstpip2	0.00500335
msigdb	GSE369_PRE_VS_POST_IL6_INJECTION_SOCS3_KO_LIVER_UP	GSE369_PRE_VS_POST_IL6_INJECTION_SOCS3_KO_LIVER_UP	8.31706e-05	-9.39462	76	9	0.0714286	126	5159	378965,450083,557037,30647,791742,30396,324413,368888,406794	fem1c,gla,pparg,psme2,b2ml,ef1,bhlhe40,sertad2b,ube2j1	0.00500335
msigdb	GSE22589_SIV_VS_HIV_AND_SIV_INFECTED_DC_UP	GSE22589_SIV_VS_HIV_AND_SIV_INFECTED_DC_UP	8.31706e-05	-9.39462	76	9	0.0714286	126	5159	403338,322795,100330810,403013,336073,403145,30665,799852,561268	gnmt,csrnp1b,nod1,irf9,lcp2a,myd88,psmb9a,si:ch211-219a4.6,tnfsf13b	0.00500335
msigdb	GSE28737_WT_VS_BCL6_HET_FOLLICULAR_BCELL_DN	GSE28737_WT_VS_BCL6_HET_FOLLICULAR_BCELL_DN	8.31706e-05	-9.39462	76	9	0.0714286	126	5159	324413,100034498,570622,100330810,792676,564511,559020,100537857,415151	bhlhe40,pag1,gbp2,nod1,nmi,vdrb,ptgs2b,pstpip2,rac2	0.00500335
msigdb	GSE39152_CD103_NEG_VS_POS_MEMORY_CD8_TCELL_DN	GSE39152_CD103_NEG_VS_POS_MEMORY_CD8_TCELL_DN	8.31706e-05	-9.39462	76	9	0.0714286	126	5159	445509,799650,323713,563506,561370,791795,403145,30767,406596	nfil3,ddx21,midn,tiparp,jak3,ptrh2,myd88,stat3,socs3b	0.00500335
msigdb	GO_REGULATION_OF_EPITHELIAL_CELL_PROLIFERATION	GO_REGULATION_OF_EPITHELIAL_CELL_PROLIFERATION	8.36881e-05	-9.38841	113	11	0.0873016	126	5159	405902,548604,100001836,561901,564511,550423,30632,393551,393202,116713,114550	nrp2b,nr4a3,itgb3b,thbs1b,vdrb,f3b,bmp2b,cyba,hif1ab,aldh1a2,ednraa	0.00500509
msigdb	WIELAND_UP_BY_HBV_INFECTION	WIELAND_UP_BY_HBV_INFECTION	8.40371e-05	-9.38425	31	6	0.047619	126	5159	450028,562854,30647,30665,415151,791742	dram1,lap3,psme2,psmb9a,rac2,b2ml	0.00500509
msigdb	GO_MYELOID_LEUKOCYTE_ACTIVATION	GO_MYELOID_LEUKOCYTE_ACTIVATION	8.40371e-05	-9.38425	31	6	0.047619	126	5159	406578,548604,403137,30117,100002292,336073	stxbp2,nr4a3,tlr8a,spi1b,si:ch73-63e15.2,lcp2a	0.00500509
msigdb	GSE13485_CTRL_VS_DAY3_YF17D_VACCINE_PBMC_DN	GSE13485_CTRL_VS_DAY3_YF17D_VACCINE_PBMC_DN	8.93221e-05	-9.32326	60	8	0.0634921	126	5159	30647,101884931,336073,570456,100333043,562854,799852,561268	psme2,epsti1,lcp2a,rsad2,tap1,lap3,si:ch211-219a4.6,tnfsf13b	0.00526736
msigdb	GSE30971_WBP7_HET_VS_KO_MACROPHAGE_DN	GSE30971_WBP7_HET_VS_KO_MACROPHAGE_DN	8.93221e-05	-9.32326	60	8	0.0634921	126	5159	403137,327096,436926,30767,554477,406596,559020,431763	tlr8a,hlx1,serpinb1,stat3,pfkfb3,socs3b,ptgs2b,gadd45ab	0.00526736
msigdb	GSE6269_FLU_VS_STAPH_AUREUS_INF_PBMC_DN	GSE6269_FLU_VS_STAPH_AUREUS_INF_PBMC_DN	8.93221e-05	-9.32326	60	8	0.0634921	126	5159	393202,30117,403125,406596,445509,100002292,678613,436926	hif1ab,spi1b,tlr2,socs3b,nfil3,si:ch73-63e15.2,h2afy,serpinb1	0.00526736
msigdb	GSE2770_IL12_AND_TGFB_VS_IL4_TREATED_ACT_CD4_TCELL_48H_DN	GSE2770_IL12_AND_TGFB_VS_IL4_TREATED_ACT_CD4_TCELL_48H_DN	9.19893e-05	-9.29384	45	7	0.0555556	126	5159	100535184,30665,30666,30647,791742,368771,553816	si:ch211-122c9.5,psmb9a,psmb8a,psme2,b2ml,abcb3l1,inhbab	0.00540686
msigdb	GO_RESPONSE_TO_ABIOTIC_STIMULUS	GO_RESPONSE_TO_ABIOTIC_STIMULUS	9.26788e-05	-9.28637	404	23	0.18254	126	5159	791144,393551,393202,403145,30632,30079,30665,550423,553185,406596,561901,557037,100037341,324413,114550,564588,323818,406715,559020,431763,335655,403137,564241	loxl2b,cyba,hif1ab,myd88,bmp2b,btg2,psmb9a,f3b,vasna,socs3b,thbs1b,pparg,zgc:162895,bhlhe40,ednraa,scara3,shc1,cdk2,ptgs2b,gadd45ab,gngt2a,tlr8a,fosl1a	0.00542958
msigdb	GARGALOVIC_RESPONSE_TO_OXIDIZED_PHOSPHOLIPIDS_MAGENTA_UP	GARGALOVIC_RESPONSE_TO_OXIDIZED_PHOSPHOLIPIDS_MAGENTA_UP	9.80323e-05	-9.23021	11	4	0.031746	126	5159	793942,406523,559020,322795	rit1,dusp16,ptgs2b,csrnp1b	0.00570593
msigdb	MODULE_265	MODULE_265	9.80323e-05	-9.23021	11	4	0.031746	126	5159	403125,100135755,550423,403145	tlr2,il6r,f3b,myd88	0.00570593
msigdb	GSE36888_UNTREATED_VS_IL2_TREATED_TCELL_6H_UP	GSE36888_UNTREATED_VS_IL2_TREATED_TCELL_6H_UP	0.000100724	-9.20313	61	8	0.0634921	126	5159	553242,436926,406578,554477,571487,564511,559020,406596	sh3pxd2b,serpinb1,stxbp2,pfkfb3,si:dkeyp-92c9.3,vdrb,ptgs2b,socs3b	0.00580603
msigdb	GSE9960_GRAM_NEG_VS_GRAM_POS_SEPSIS_PBMC_UP	GSE9960_GRAM_NEG_VS_GRAM_POS_SEPSIS_PBMC_UP	0.000100724	-9.20313	61	8	0.0634921	126	5159	30767,550423,561370,564241,792676,556206,101884931,553816	stat3,f3b,jak3,fosl1a,nmi,slc43a3b,epsti1,inhbab	0.00580603
msigdb	GSE19198_CTRL_VS_IL21_TREATED_TCELL_24H_UP	GSE19198_CTRL_VS_IL21_TREATED_TCELL_24H_UP	0.000100724	-9.20313	61	8	0.0634921	126	5159	564511,406523,393202,116713,100331840,560339,387526,445509	vdrb,dusp16,hif1ab,aldh1a2,sphk1,tfpi2,ca2,nfil3	0.00580603
msigdb	GO_DEFENSE_RESPONSE_TO_BACTERIUM	GO_DEFENSE_RESPONSE_TO_BACTERIUM	0.00010138	-9.19663	32	6	0.047619	126	5159	403145,100135755,403125,100330810,791742,570622	myd88,il6r,tlr2,nod1,b2ml,gbp2	0.00581781
msigdb	REACTOME_ADAPTIVE_IMMUNE_SYSTEM	REACTOME_ADAPTIVE_IMMUNE_SYSTEM	0.000101577	-9.19469	157	13	0.103175	126	5159	791742,368771,100333043,100034498,336073,790944,30666,30647,406794,406596,30665,393551,323818	b2ml,abcb3l1,tap1,pag1,lcp2a,nfkbie,psmb8a,psme2,ube2j1,socs3b,psmb9a,cyba,shc1	0.00581781
msigdb	GSE9006_HEALTHY_VS_TYPE_1_DIABETES_PBMC_4MONTH_POST_DX_UP	GSE9006_HEALTHY_VS_TYPE_1_DIABETES_PBMC_4MONTH_POST_DX_UP	0.000102172	-9.18885	78	9	0.0714286	126	5159	562854,393202,790944,100006888,799650,368771,796407,324413,373081	lap3,hif1ab,nfkbie,gnai3,ddx21,abcb3l1,nrip1a,bhlhe40,mvp	0.00583324
msigdb	GO_RESPONSE_TO_OXYGEN_CONTAINING_COMPOUND	GO_RESPONSE_TO_OXYGEN_CONTAINING_COMPOUND	0.000105426	-9.15751	492	26	0.206349	126	5159	796407,557037,561901,406596,100331840,550423,30079,403125,561370,393202,116713,393551,791742,100002292,553816,548604,564241,100330810,404605,559020,564511,406715,30767,30117,323818,114550	nrip1a,pparg,thbs1b,socs3b,sphk1,f3b,btg2,tlr2,jak3,hif1ab,aldh1a2,cyba,b2ml,si:ch73-63e15.2,inhbab,nr4a3,fosl1a,nod1,relt,ptgs2b,vdrb,cdk2,stat3,spi1b,shc1,ednraa	0.00599989
msigdb	GSE30971_2H_VS_4H_LPS_STIM_MACROPHAGE_WBP7_HET_DN	GSE30971_2H_VS_4H_LPS_STIM_MACROPHAGE_WBP7_HET_DN	0.000106323	-9.14903	46	7	0.0555556	126	5159	559020,431763,406596,792229,692284,322997,30767	ptgs2b,gadd45ab,socs3b,sh3glb1a,cgrrf1,ell2,stat3	0.00601374
msigdb	DEBIASI_APOPTOSIS_BY_REOVIRUS_INFECTION_UP	DEBIASI_APOPTOSIS_BY_REOVIRUS_INFECTION_UP	0.00010634	-9.14887	116	11	0.0873016	126	5159	30665,563506,431763,792676,796407,570456,559610,403013,100333043,564994,324413	psmb9a,tiparp,gadd45ab,nmi,nrip1a,rsad2,ifi35,irf9,tap1,rbms1a,bhlhe40	0.00601374
msigdb	GO_RESPONSE_TO_ALCOHOL	GO_RESPONSE_TO_ALCOHOL	0.000119094	-9.0356	138	12	0.0952381	126	5159	564241,796407,553816,406715,550423,30767,116713,30117,393202,406596,564511,559020	fosl1a,nrip1a,inhbab,cdk2,f3b,stat3,aldh1a2,spi1b,hif1ab,socs3b,vdrb,ptgs2b	0.00670475
msigdb	PELLICCIOTTA_HDAC_IN_ANTIGEN_PRESENTATION_DN	PELLICCIOTTA_HDAC_IN_ANTIGEN_PRESENTATION_DN	0.000119307	-9.03381	21	5	0.0396825	126	5159	100333043,368771,30647,30666,30665	tap1,abcb3l1,psme2,psmb8a,psmb9a	0.00670475
msigdb	GSE36888_UNTREATED_VS_IL2_TREATED_STAT5_AB_KNOCKIN_TCELL_2H_UP	GSE36888_UNTREATED_VS_IL2_TREATED_STAT5_AB_KNOCKIN_TCELL_2H_UP	0.00012716	-8.97007	63	8	0.0634921	126	5159	324481,406596,564511,100537857,403125,553242,322997,751757	clic1,socs3b,vdrb,pstpip2,tlr2,sh3pxd2b,ell2,zgc:153317	0.00703578
msigdb	GSE14769_UNSTIM_VS_80MIN_LPS_BMDM_DN	GSE14769_UNSTIM_VS_80MIN_LPS_BMDM_DN	0.00012716	-8.97007	63	8	0.0634921	126	5159	30632,30079,403125,563506,790944,378965,445509,322795	bmp2b,btg2,tlr2,tiparp,nfkbie,fem1c,nfil3,csrnp1b	0.00703578
msigdb	GSE25123_IL4_VS_IL4_AND_ROSIGLITAZONE_STIM_PPARG_KO_MACROPHAGE_DAY10_DN	GSE25123_IL4_VS_IL4_AND_ROSIGLITAZONE_STIM_PPARG_KO_MACROPHAGE_DAY10_DN	0.00012716	-8.97007	63	8	0.0634921	126	5159	751757,556206,336073,554477,415151,403125,559020,796607	zgc:153317,slc43a3b,lcp2a,pfkfb3,rac2,tlr2,ptgs2b,si:dkey-264d12.4	0.00703578
msigdb	GSE21670_STAT3_KO_VS_WT_CD4_TCELL_UP	GSE21670_STAT3_KO_VS_WT_CD4_TCELL_UP	0.00012716	-8.97007	63	8	0.0634921	126	5159	100333043,559610,373081,324413,790944,561268,406587,403145	tap1,ifi35,mvp,bhlhe40,nfkbie,tnfsf13b,rpf2,myd88	0.00703578
msigdb	GSE2706_UNSTIM_VS_8H_LPS_AND_R848_DC_DN	GSE2706_UNSTIM_VS_8H_LPS_AND_R848_DC_DN	0.00012716	-8.97007	63	8	0.0634921	126	5159	431763,406596,100536767,560339,436926,570456,322795,751757	gadd45ab,socs3b,znfx1,tfpi2,serpinb1,rsad2,csrnp1b,zgc:153317	0.00703578
msigdb	QI_PLASMACYTOMA_UP	QI_PLASMACYTOMA_UP	0.000130608	-8.94331	99	10	0.0793651	126	5159	324413,559610,570456,556206,100001836,790944,30666,561268,30665,415151	bhlhe40,ifi35,rsad2,slc43a3b,itgb3b,nfkbie,psmb8a,tnfsf13b,psmb9a,rac2	0.00720434
msigdb	COLINA_TARGETS_OF_4EBP1_AND_4EBP2	COLINA_TARGETS_OF_4EBP1_AND_4EBP2	0.000134039	-8.91738	119	11	0.0873016	126	5159	564588,550423,30665,324413,387526,791742,403013,559610,561901,450083,30666	scara3,f3b,psmb9a,bhlhe40,ca2,b2ml,irf9,ifi35,thbs1b,gla,psmb8a	0.00737093
msigdb	BOWIE_RESPONSE_TO_EXTRACELLULAR_MATRIX	BOWIE_RESPONSE_TO_EXTRACELLULAR_MATRIX	0.000137273	-8.89354	5	3	0.0238095	126	5159	559610,30666,30665	ifi35,psmb8a,psmb9a	0.00739804
msigdb	GO_RETINOID_X_RECEPTOR_BINDING	GO_RETINOID_X_RECEPTOR_BINDING	0.000137273	-8.89354	5	3	0.0238095	126	5159	796407,564511,557037	nrip1a,vdrb,pparg	0.00739804
msigdb	GO_POSITIVE_REGULATION_OF_PRI_MIRNA_TRANSCRIPTION_FROM_RNA_POLYMERASE_II_PROMOTER	GO_POSITIVE_REGULATION_OF_PRI_MIRNA_TRANSCRIPTION_FROM_RNA_POLYMERASE_II_PROMOTER	0.000137273	-8.89354	5	3	0.0238095	126	5159	30767,30117,393202	stat3,spi1b,hif1ab	0.00739804
msigdb	GO_NEGATIVE_REGULATION_OF_CD4_POSITIVE_ALPHA_BETA_T_CELL_DIFFERENTIATION	GO_NEGATIVE_REGULATION_OF_CD4_POSITIVE_ALPHA_BETA_T_CELL_DIFFERENTIATION	0.000137273	-8.89354	5	3	0.0238095	126	5159	558213,561370,327096	rc3h1b,jak3,hlx1	0.00739804
msigdb	GSE37533_PPARG1_FOXP3_VS_FOXP3_TRANSDUCED_CD4_TCELL_PIOGLITAZONE_TREATED_UP	GSE37533_PPARG1_FOXP3_VS_FOXP3_TRANSDUCED_CD4_TCELL_PIOGLITAZONE_TREATED_UP	0.000137421	-8.89246	81	9	0.0714286	126	5159	403145,30665,30396,570456,559610,791742,792676,492760,30666	myd88,psmb9a,ef1,rsad2,ifi35,b2ml,nmi,b4galt4,psmb8a	0.00739804
msigdb	GSE7852_LN_VS_FAT_TREG_DN	GSE7852_LN_VS_FAT_TREG_DN	0.000137421	-8.89246	81	9	0.0714286	126	5159	378965,555628,548604,30396,558211,322997,286784,450028,449819	fem1c,itpripl2,nr4a3,ef1,dennd4a,ell2,arl13b,dram1,tmbim1	0.00739804
msigdb	GSE1448_CTRL_VS_ANTI_VBETA5_DP_THYMOCYTE_DN	GSE1448_CTRL_VS_ANTI_VBETA5_DP_THYMOCYTE_DN	0.000137421	-8.89246	81	9	0.0714286	126	5159	30665,393202,561370,30666,100006888,792676,559610,403013,553816	psmb9a,hif1ab,jak3,psmb8a,gnai3,nmi,ifi35,irf9,inhbab	0.00739804
msigdb	REACTOME_SIGNALING_BY_ILS	REACTOME_SIGNALING_BY_ILS	0.000140448	-8.87067	48	7	0.0555556	126	5159	406596,403145,30767,323818,100330810,561370,100135755	socs3b,myd88,stat3,shc1,nod1,jak3,il6r	0.00751587
msigdb	GO_CORE_PROMOTER_SEQUENCE_SPECIFIC_DNA_BINDING	GO_CORE_PROMOTER_SEQUENCE_SPECIFIC_DNA_BINDING	0.000140448	-8.87067	48	7	0.0555556	126	5159	445509,30117,100535184,548604,557037,678613,796407	nfil3,spi1b,si:ch211-122c9.5,nr4a3,pparg,h2afy,nrip1a	0.00751587
msigdb	GSE42088_UNINF_VS_LEISHMANIA_INF_DC_24H_DN	GSE42088_UNINF_VS_LEISHMANIA_INF_DC_24H_DN	0.000142385	-8.85698	64	8	0.0634921	126	5159	450028,565241,327096,450083,405902,553816,560339,793942	dram1,ppp3ccb,hlx1,gla,nrp2b,inhbab,tfpi2,rit1	0.00752961
msigdb	GSE27434_WT_VS_DNMT1_KO_TREG_DN	GSE27434_WT_VS_DNMT1_KO_TREG_DN	0.000142385	-8.85698	64	8	0.0634921	126	5159	100034498,336073,553816,324413,323713,559020,406596,30079	pag1,lcp2a,inhbab,bhlhe40,midn,ptgs2b,socs3b,btg2	0.00752961
msigdb	GSE32034_LY6C_HIGH_VS_LOW_MONOCYTE_DN	GSE32034_LY6C_HIGH_VS_LOW_MONOCYTE_DN	0.000142385	-8.85698	64	8	0.0634921	126	5159	30665,799852,30666,101884931,403013,570622,559610,437024	psmb9a,si:ch211-219a4.6,psmb8a,epsti1,irf9,gbp2,ifi35,ikbke	0.00752961
msigdb	CHIANG_LIVER_CANCER_SUBCLASS_CTNNB1_DN	CHIANG_LIVER_CANCER_SUBCLASS_CTNNB1_DN	0.000142385	-8.85698	64	8	0.0634921	126	5159	393551,550423,100331840,30632,406596,561268,751757,100034498	cyba,f3b,sphk1,bmp2b,socs3b,tnfsf13b,zgc:153317,pag1	0.00752961
msigdb	BRUINS_UVC_RESPONSE_VIA_TP53_GROUP_B	BRUINS_UVC_RESPONSE_VIA_TP53_GROUP_B	0.000144033	-8.84547	185	14	0.111111	126	5159	792676,368771,553816,373081,324413,553185,550423,30079,403145,450028,100001490,692284,449819,559020	nmi,abcb3l1,inhbab,mvp,bhlhe40,vasna,f3b,btg2,myd88,dram1,atxn7,cgrrf1,tmbim1,ptgs2b	0.00755538
msigdb	REACTOME_CDK_MEDIATED_PHOSPHORYLATION_AND_REMOVAL_OF_CDC6	REACTOME_CDK_MEDIATED_PHOSPHORYLATION_AND_REMOVAL_OF_CDC6	0.000144277	-8.84377	12	4	0.031746	126	5159	30647,30665,406715,30666	psme2,psmb9a,cdk2,psmb8a	0.00755538
msigdb	BIOCARTA_IL6_PATHWAY	BIOCARTA_IL6_PATHWAY	0.000144277	-8.84377	12	4	0.031746	126	5159	100135755,561370,323818,30767	il6r,jak3,shc1,stat3	0.00755538
msigdb	REACTOME_INTERFERON_SIGNALING	REACTOME_INTERFERON_SIGNALING	0.000144558	-8.84183	34	6	0.047619	126	5159	30666,406596,559610,570622,791742,403013	psmb8a,socs3b,ifi35,gbp2,b2ml,irf9	0.00755538
msigdb	V$BACH2_01	V$BACH2_01	0.000151222	-8.79676	82	9	0.0714286	126	5159	793942,393569,322795,393206,324481,431763,564511,335655,30632	rit1,efna1a,csrnp1b,nol10,clic1,gadd45ab,vdrb,gngt2a,bmp2b	0.00784421
msigdb	GSE3982_DC_VS_NKCELL_UP	GSE3982_DC_VS_NKCELL_UP	0.000151222	-8.79676	82	9	0.0714286	126	5159	557037,548604,790944,569404,564241,327096,564511,791795,450028	pparg,nr4a3,nfkbie,pdlim4,fosl1a,hlx1,vdrb,ptrh2,dram1	0.00784421
msigdb	BOSCO_INTERFERON_INDUCED_ANTIVIRAL_MODULE	BOSCO_INTERFERON_INDUCED_ANTIVIRAL_MODULE	0.000151397	-8.7956	22	5	0.0396825	126	5159	100330810,571487,559610,570456,101884931	nod1,si:dkeyp-92c9.3,ifi35,rsad2,epsti1	0.00784421
msigdb	GSE41176_UNSTIM_VS_ANTI_IGM_STIM_BCELL_1H_UP	GSE41176_UNSTIM_VS_ANTI_IGM_STIM_BCELL_1H_UP	0.000159084	-8.74608	65	8	0.0634921	126	5159	406596,559020,403125,553816,560339,436926,556206,790944	socs3b,ptgs2b,tlr2,inhbab,tfpi2,serpinb1,slc43a3b,nfkbie	0.00812508
msigdb	GSE39820_IL1B_IL6_VS_IL1B_IL6_IL23A_TREATED_CD4_TCELL_UP	GSE39820_IL1B_IL6_VS_IL1B_IL6_IL23A_TREATED_CD4_TCELL_UP	0.000159084	-8.74608	65	8	0.0634921	126	5159	100001836,100037341,570456,403013,570622,791742,565241,404605	itgb3b,zgc:162895,rsad2,irf9,gbp2,b2ml,ppp3ccb,relt	0.00812508
msigdb	GSE42021_TCONV_PLN_VS_TREG_PRECURSORS_THYMUS_DN	GSE42021_TCONV_PLN_VS_TREG_PRECURSORS_THYMUS_DN	0.000159084	-8.74608	65	8	0.0634921	126	5159	324413,336073,393202,403145,30767,559020,406596,406523	bhlhe40,lcp2a,hif1ab,myd88,stat3,ptgs2b,socs3b,dusp16	0.00812508
msigdb	GSE13485_DAY1_VS_DAY7_YF17D_VACCINE_PBMC_DN	GSE13485_DAY1_VS_DAY7_YF17D_VACCINE_PBMC_DN	0.000159084	-8.74608	65	8	0.0634921	126	5159	562854,799852,30665,570456,101884931,100333043,30647,792676	lap3,si:ch211-219a4.6,psmb9a,rsad2,epsti1,tap1,psme2,nmi	0.00812508
msigdb	GSE36888_UNTREATED_VS_IL2_TREATED_STAT5_AB_KNOCKIN_TCELL_6H_UP	GSE36888_UNTREATED_VS_IL2_TREATED_STAT5_AB_KNOCKIN_TCELL_6H_UP	0.000159084	-8.74608	65	8	0.0634921	126	5159	561901,387526,553242,554477,564511,406596,571487,324481	thbs1b,ca2,sh3pxd2b,pfkfb3,vdrb,socs3b,si:dkeyp-92c9.3,clic1	0.00812508
msigdb	GSE17974_IL4_AND_ANTI_IL12_VS_UNTREATED_48H_ACT_CD4_TCELL_DN	GSE17974_IL4_AND_ANTI_IL12_VS_UNTREATED_48H_ACT_CD4_TCELL_DN	0.00016057	-8.73678	49	7	0.0555556	126	5159	797342,799852,562854,100001836,101884931,561268,406523	helb,si:ch211-219a4.6,lap3,itgb3b,epsti1,tnfsf13b,dusp16	0.00817766
msigdb	KRIEG_HYPOXIA_NOT_VIA_KDM3A	KRIEG_HYPOXIA_NOT_VIA_KDM3A	0.00017488	-8.65141	261	17	0.134921	126	5159	406794,431763,541520,368888,564588,450028,563506,322997,793942,445509,556206,565241,796607,554477,100331840,791144,324413	ube2j1,gadd45ab,cdcp1a,sertad2b,scara3,dram1,tiparp,ell2,rit1,nfil3,slc43a3b,ppp3ccb,si:dkey-264d12.4,pfkfb3,sphk1,loxl2b,bhlhe40	0.00888123
msigdb	GSE17721_CTRL_VS_POLYIC_4H_BMDC_DN	GSE17721_CTRL_VS_POLYIC_4H_BMDC_DN	0.000177365	-8.6373	66	8	0.0634921	126	5159	559020,30665,100536767,100034498,570456,101884931,100333043,322997	ptgs2b,psmb9a,znfx1,pag1,rsad2,epsti1,tap1,ell2	0.0089567
msigdb	GSE34156_NOD2_LIGAND_VS_TLR1_TLR2_LIGAND_6H_TREATED_MONOCYTE_DN	GSE34156_NOD2_LIGAND_VS_TLR1_TLR2_LIGAND_6H_TREATED_MONOCYTE_DN	0.000177365	-8.6373	66	8	0.0634921	126	5159	751757,560397,405902,557037,564511,324481,403125,100537857	zgc:153317,fam20cb,nrp2b,pparg,vdrb,clic1,tlr2,pstpip2	0.0089567
msigdb	PASINI_SUZ12_TARGETS_DN	PASINI_SUZ12_TARGETS_DN	0.000178992	-8.62817	144	12	0.0952381	126	5159	449819,406794,324481,792229,791144,30632,30079,550423,324413,564994,791742,561901	tmbim1,ube2j1,clic1,sh3glb1a,loxl2b,bmp2b,btg2,f3b,bhlhe40,rbms1a,b2ml,thbs1b	0.00901346
msigdb	ZHOU_INFLAMMATORY_RESPONSE_LIVE_UP	ZHOU_INFLAMMATORY_RESPONSE_LIVE_UP	0.000180366	-8.62052	123	11	0.0873016	126	5159	387526,564241,548604,559020,565241,556421,114550,450028,403125,30079,550423	ca2,fosl1a,nr4a3,ptgs2b,ppp3ccb,aff4,ednraa,dram1,tlr2,btg2,f3b	0.00905718
msigdb	GSE34156_UNTREATED_VS_6H_NOD2_LIGAND_TREATED_MONOCYTE_DN	GSE34156_UNTREATED_VS_6H_NOD2_LIGAND_TREATED_MONOCYTE_DN	0.000182965	-8.60622	50	7	0.0555556	126	5159	559610,548604,403145,100536767,30767,322795,792676	ifi35,nr4a3,myd88,znfx1,stat3,csrnp1b,nmi	0.00913653
msigdb	GSE37605_TREG_VS_TCONV_NOD_FOXP3_FUSION_GFP_UP	GSE37605_TREG_VS_TCONV_NOD_FOXP3_FUSION_GFP_UP	0.000182965	-8.60622	50	7	0.0555556	126	5159	394045,559020,431763,100333407,548604,30632,30079	lmcd1,ptgs2b,gadd45ab,adamts9,nr4a3,bmp2b,btg2	0.00913653
msigdb	GO_NEGATIVE_REGULATION_OF_NITROGEN_COMPOUND_METABOLIC_PROCESS	GO_NEGATIVE_REGULATION_OF_NITROGEN_COMPOUND_METABOLIC_PROCESS	0.000183768	-8.60183	451	24	0.190476	126	5159	100535184,30079,30632,791144,797342,393202,796407,324413,678613,393569,557037,100037341,450083,558213,564511,394045,140633,30767,114550,30117,100002292,100006888,548604,445509	si:ch211-122c9.5,btg2,bmp2b,loxl2b,helb,hif1ab,nrip1a,bhlhe40,h2afy,efna1a,pparg,zgc:162895,gla,rc3h1b,vdrb,lmcd1,per2,stat3,ednraa,spi1b,si:ch73-63e15.2,gnai3,nr4a3,nfil3	0.00915116
msigdb	GO_REGULATION_OF_PROTEIN_MODIFICATION_PROCESS	GO_REGULATION_OF_PROTEIN_MODIFICATION_PROCESS	0.000188418	-8.57685	569	28	0.222222	126	5159	406523,140633,431763,404605,30117,323818,100135755,114550,406715,415151,30767,553816,100330810,30647,403137,406596,100331840,30665,30632,373081,678613,336073,561901,100001836,792676,393569,30666,100037341	dusp16,per2,gadd45ab,relt,spi1b,shc1,il6r,ednraa,cdk2,rac2,stat3,inhbab,nod1,psme2,tlr8a,socs3b,sphk1,psmb9a,bmp2b,mvp,h2afy,lcp2a,thbs1b,itgb3b,nmi,efna1a,psmb8a,zgc:162895	0.00935672
msigdb	HINATA_NFKB_TARGETS_KERATINOCYTE_UP	HINATA_NFKB_TARGETS_KERATINOCYTE_UP	0.000189695	-8.57009	23	5	0.0396825	126	5159	393569,415151,30632,431763,100333043	efna1a,rac2,bmp2b,gadd45ab,tap1	0.0093682
msigdb	PRAMOONJAGO_SOX4_TARGETS_UP	PRAMOONJAGO_SOX4_TARGETS_UP	0.000189695	-8.57009	23	5	0.0396825	126	5159	793942,324413,403145,563506,445509	rit1,bhlhe40,myd88,tiparp,nfil3	0.0093682
msigdb	GSE46606_IRF4HIGH_VS_WT_CD40L_IL2_IL5_DAY3_STIMULATED_BCELL_DN	GSE46606_IRF4HIGH_VS_WT_CD40L_IL2_IL5_DAY3_STIMULATED_BCELL_DN	0.000197342	-8.53057	67	8	0.0634921	126	5159	791742,100333043,559610,368771,30666,30647,403145,415151	b2ml,tap1,ifi35,abcb3l1,psmb8a,psme2,myd88,rac2	0.00958833
msigdb	GSE41867_DAY6_EFFECTOR_VS_DAY30_EXHAUSTED_CD8_TCELL_LCMV_CLONE13_UP	GSE41867_DAY6_EFFECTOR_VS_DAY30_EXHAUSTED_CD8_TCELL_LCMV_CLONE13_UP	0.000197342	-8.53057	67	8	0.0634921	126	5159	100536767,30665,100330810,569404,323713,30666,570456,101884931	znfx1,psmb9a,nod1,pdlim4,midn,psmb8a,rsad2,epsti1	0.00958833
msigdb	GSE41867_DAY15_EFFECTOR_VS_DAY30_MEMORY_CD8_TCELL_LCMV_ARMSTRONG_UP	GSE41867_DAY15_EFFECTOR_VS_DAY30_MEMORY_CD8_TCELL_LCMV_ARMSTRONG_UP	0.000197342	-8.53057	67	8	0.0634921	126	5159	450083,378965,322795,492760,100331840,406715,563506,791144	gla,fem1c,csrnp1b,b4galt4,sphk1,cdk2,tiparp,loxl2b	0.00958833
msigdb	GSE43863_DAY6_EFF_VS_DAY150_MEM_TH1_CD4_TCELL_DN	GSE43863_DAY6_EFF_VS_DAY150_MEM_TH1_CD4_TCELL_DN	0.000197342	-8.53057	67	8	0.0634921	126	5159	562854,406596,406523,445509,403013,570622,387526,564994	lap3,socs3b,dusp16,nfil3,irf9,gbp2,ca2,rbms1a	0.00958833
msigdb	GSE30971_CTRL_VS_LPS_STIM_MACROPHAGE_WBP7_KO_2H_UP	GSE30971_CTRL_VS_LPS_STIM_MACROPHAGE_WBP7_KO_2H_UP	0.000197342	-8.53057	67	8	0.0634921	126	5159	571487,406596,559020,550423,30767,554477,322997,436926	si:dkeyp-92c9.3,socs3b,ptgs2b,f3b,stat3,pfkfb3,ell2,serpinb1	0.00958833
msigdb	MODULE_75	MODULE_75	0.000197361	-8.53048	104	10	0.0793651	126	5159	403125,114550,100135755,550423,30079,30767,30665,796607,336073,791742	tlr2,ednraa,il6r,f3b,btg2,stat3,psmb9a,si:dkey-264d12.4,lcp2a,b2ml	0.00958833
msigdb	NGUYEN_NOTCH1_TARGETS_DN	NGUYEN_NOTCH1_TARGETS_DN	0.000201152	-8.51145	36	6	0.047619	126	5159	550423,30665,563506,322997,564994,559020	f3b,psmb9a,tiparp,ell2,rbms1a,ptgs2b	0.00971979
msigdb	GO_RESPONSE_TO_INTERLEUKIN_1	GO_RESPONSE_TO_INTERLEUKIN_1	0.000201152	-8.51145	36	6	0.047619	126	5159	393551,558213,393202,100331840,403145,30665	cyba,rc3h1b,hif1ab,sphk1,myd88,psmb9a	0.00971979
msigdb	GO_ANTIGEN_PROCESSING_AND_PRESENTATION_OF_PEPTIDE_ANTIGEN	GO_ANTIGEN_PROCESSING_AND_PRESENTATION_OF_PEPTIDE_ANTIGEN	0.000207821	-8.47883	51	7	0.0555556	126	5159	791742,100333043,368771,393551,30647,30665,30666	b2ml,tap1,abcb3l1,cyba,psme2,psmb9a,psmb8a	0.0100151
msigdb	DELYS_THYROID_CANCER_UP	DELYS_THYROID_CANCER_UP	0.000214125	-8.44895	169	13	0.103175	126	5159	405902,569404,561901,796407,373081,553816,324413,563506,403125,393551,791144,796607,405865	nrp2b,pdlim4,thbs1b,nrip1a,mvp,inhbab,bhlhe40,tiparp,tlr2,cyba,loxl2b,si:dkey-264d12.4,ethe1	0.0102912
msigdb	GSE27786_CD8_TCELL_VS_NKTCELL_DN	GSE27786_CD8_TCELL_VS_NKTCELL_DN	0.000219131	-8.42584	68	8	0.0634921	126	5159	406794,565241,324413,553816,678613,560339,445509,555628	ube2j1,ppp3ccb,bhlhe40,inhbab,h2afy,tfpi2,nfil3,itpripl2	0.0103378
msigdb	GSE14769_UNSTIM_VS_40MIN_LPS_BMDM_DN	GSE14769_UNSTIM_VS_40MIN_LPS_BMDM_DN	0.000219131	-8.42584	68	8	0.0634921	126	5159	559020,406596,30079,403125,563506,378965,790944,322795	ptgs2b,socs3b,btg2,tlr2,tiparp,fem1c,nfkbie,csrnp1b	0.0103378
msigdb	HALLMARK_COMPLEMENT	HALLMARK_COMPLEMENT	0.000219131	-8.42584	68	8	0.0634921	126	5159	560339,336073,100006888,335655,449803,562854,30665,550423	tfpi2,lcp2a,gnai3,gngt2a,c1qc,lap3,psmb9a,f3b	0.0103378
msigdb	GSE360_T_GONDII_VS_B_MALAYI_LOW_DOSE_DC_UP	GSE360_T_GONDII_VS_B_MALAYI_LOW_DOSE_DC_UP	0.000219131	-8.42584	68	8	0.0634921	126	5159	548604,405902,30647,327096,570456,368771,100333043,559610	nr4a3,nrp2b,psme2,hlx1,rsad2,abcb3l1,tap1,ifi35	0.0103378
msigdb	GSE17721_POLYIC_VS_PAM3CSK4_8H_BMDC_UP	GSE17721_POLYIC_VS_PAM3CSK4_8H_BMDC_UP	0.000219131	-8.42584	68	8	0.0634921	126	5159	405865,678613,564994,436926,403013,556206,450083,790944	ethe1,h2afy,rbms1a,serpinb1,irf9,slc43a3b,gla,nfkbie	0.0103378
msigdb	GO_RESPONSE_TO_VIRUS	GO_RESPONSE_TO_VIRUS	0.000219131	-8.42584	68	8	0.0634921	126	5159	437024,403013,570456,403137,799650,564241,30665,100535184	ikbke,irf9,rsad2,tlr8a,ddx21,fosl1a,psmb9a,si:ch211-122c9.5	0.0103378
msigdb	GSE41176_WT_VS_TAK1_KO_ANTI_IGM_STIM_BCELL_6H_UP	GSE41176_WT_VS_TAK1_KO_ANTI_IGM_STIM_BCELL_6H_UP	0.000219131	-8.42584	68	8	0.0634921	126	5159	100002292,322795,445509,415251,556421,559020,406596,30079	si:ch73-63e15.2,csrnp1b,nfil3,ints12,aff4,ptgs2b,socs3b,btg2	0.0103378
msigdb	GO_CARDIOVASCULAR_SYSTEM_DEVELOPMENT	GO_CARDIOVASCULAR_SYSTEM_DEVELOPMENT	0.000229446	-8.37984	319	19	0.150794	126	5159	405902,564241,563506,30117,323818,114550,559020,561901,100001836,393569,557037,286784,553242,393202,116713,791144,100331840,30632,406596	nrp2b,fosl1a,tiparp,spi1b,shc1,ednraa,ptgs2b,thbs1b,itgb3b,efna1a,pparg,arl13b,sh3pxd2b,hif1ab,aldh1a2,loxl2b,sphk1,bmp2b,socs3b	0.0107677
msigdb	GO_CIRCULATORY_SYSTEM_DEVELOPMENT	GO_CIRCULATORY_SYSTEM_DEVELOPMENT	0.000229446	-8.37984	319	19	0.150794	126	5159	114550,30117,323818,563506,559020,564241,405902,791144,116713,393202,30632,100331840,406596,100001836,561901,557037,393569,553242,286784	ednraa,spi1b,shc1,tiparp,ptgs2b,fosl1a,nrp2b,loxl2b,aldh1a2,hif1ab,bmp2b,sphk1,socs3b,itgb3b,thbs1b,pparg,efna1a,sh3pxd2b,arl13b	0.0107677
msigdb	GO_NEGATIVE_REGULATION_OF_LEUKOCYTE_DIFFERENTIATION	GO_NEGATIVE_REGULATION_OF_LEUKOCYTE_DIFFERENTIATION	0.000234963	-8.35608	24	5	0.0396825	126	5159	558213,561370,327096,553816,449803	rc3h1b,jak3,hlx1,inhbab,c1qc	0.0109015
msigdb	GO_POSITIVE_REGULATION_OF_INTERLEUKIN_6_PRODUCTION	GO_POSITIVE_REGULATION_OF_INTERLEUKIN_6_PRODUCTION	0.000234963	-8.35608	24	5	0.0396825	126	5159	403145,393551,403125,100330810,100135755	myd88,cyba,tlr2,nod1,il6r	0.0109015
msigdb	GO_TUMOR_NECROSIS_FACTOR_MEDIATED_SIGNALING_PATHWAY	GO_TUMOR_NECROSIS_FACTOR_MEDIATED_SIGNALING_PATHWAY	0.000234963	-8.35608	24	5	0.0396825	126	5159	30647,30665,30666,561268,404605	psme2,psmb9a,psmb8a,tnfsf13b,relt	0.0109015
msigdb	MENSE_HYPOXIA_UP	MENSE_HYPOXIA_UP	0.000235333	-8.35451	37	6	0.047619	126	5159	554477,563506,445509,322997,324413,431763	pfkfb3,tiparp,nfil3,ell2,bhlhe40,gadd45ab	0.0109015
msigdb	GO_RESPONSE_TO_TUMOR_NECROSIS_FACTOR	GO_RESPONSE_TO_TUMOR_NECROSIS_FACTOR	0.000235336	-8.3545	52	7	0.0555556	126	5159	30665,30666,393551,30647,404605,559020,561268	psmb9a,psmb8a,cyba,psme2,relt,ptgs2b,tnfsf13b	0.0109015
msigdb	PHONG_TNF_RESPONSE_VIA_P38_PARTIAL	PHONG_TNF_RESPONSE_VIA_P38_PARTIAL	0.000242859	-8.32303	69	8	0.0634921	126	5159	564511,563506,30767,30632,100331840,553816,561901,790944	vdrb,tiparp,stat3,bmp2b,sphk1,inhbab,thbs1b,nfkbie	0.0111349
msigdb	GSE43955_TH0_VS_TGFB_IL6_TH17_ACT_CD4_TCELL_4H_UP	GSE43955_TH0_VS_TGFB_IL6_TH17_ACT_CD4_TCELL_4H_UP	0.000242859	-8.32303	69	8	0.0634921	126	5159	559020,406596,100331840,403145,100034498,791742,445509,327096	ptgs2b,socs3b,sphk1,myd88,pag1,b2ml,nfil3,hlx1	0.0111349
msigdb	GSE16266_CTRL_VS_LPS_STIM_MEF_UP	GSE16266_CTRL_VS_LPS_STIM_MEF_UP	0.000242859	-8.32303	69	8	0.0634921	126	5159	404605,564511,790944,555628,561901,796407,336073,322997	relt,vdrb,nfkbie,itpripl2,thbs1b,nrip1a,lcp2a,ell2	0.0111349
msigdb	GSE9988_LPS_VS_LPS_AND_ANTI_TREM1_MONOCYTE_UP	GSE9988_LPS_VS_LPS_AND_ANTI_TREM1_MONOCYTE_UP	0.000242859	-8.32303	69	8	0.0634921	126	5159	406596,561268,554477,560548,437024,393569,561901,403137	socs3b,tnfsf13b,pfkfb3,si:ch211-15b10.6,ikbke,efna1a,thbs1b,tlr8a	0.0111349
msigdb	GO_NEGATIVE_REGULATION_OF_MOLECULAR_FUNCTION	GO_NEGATIVE_REGULATION_OF_MOLECULAR_FUNCTION	0.000249722	-8.29516	348	20	0.15873	126	5159	406596,100535184,30665,324413,678613,560339,373081,450083,30666,557037,561901,431763,406523,140633,406715,791742,436926,323713,100006888,30647	socs3b,si:ch211-122c9.5,psmb9a,bhlhe40,h2afy,tfpi2,mvp,gla,psmb8a,pparg,thbs1b,gadd45ab,dusp16,per2,cdk2,b2ml,serpinb1,midn,gnai3,psme2	0.0114203
msigdb	SWEET_LUNG_CANCER_KRAS_UP	SWEET_LUNG_CANCER_KRAS_UP	0.000251144	-8.28948	195	14	0.111111	126	5159	431763,406596,449803,393551,323818,393202,562854,406578,550423,324413,322997,445509,561901,557037	gadd45ab,socs3b,c1qc,cyba,shc1,hif1ab,lap3,stxbp2,f3b,bhlhe40,ell2,nfil3,thbs1b,pparg	0.0114275
msigdb	DUTERTRE_ESTRADIOL_RESPONSE_24HR_DN	DUTERTRE_ESTRADIOL_RESPONSE_24HR_DN	0.000251153	-8.28945	219	15	0.119048	126	5159	564994,436926,793942,492760,322795,393569,557037,394045,431763,565241,406794,791144,799852,450028,30079	rbms1a,serpinb1,rit1,b4galt4,csrnp1b,efna1a,pparg,lmcd1,gadd45ab,ppp3ccb,ube2j1,loxl2b,si:ch211-219a4.6,dram1,btg2	0.0114275
msigdb	GO_RESPONSE_TO_ESTROGEN	GO_RESPONSE_TO_ESTROGEN	0.000260628	-8.25242	88	9	0.0714286	126	5159	796407,557037,406596,559020,550423,406715,30767,116713,393202	nrip1a,pparg,socs3b,ptgs2b,f3b,cdk2,stat3,aldh1a2,hif1ab	0.0118286
msigdb	GSE17721_CTRL_VS_PAM3CSK4_8H_BMDC_UP	GSE17721_CTRL_VS_PAM3CSK4_8H_BMDC_UP	0.000268653	-8.22209	70	8	0.0634921	126	5159	323713,791742,100034498,101884931,562854,406578,406715,324481	midn,b2ml,pag1,epsti1,lap3,stxbp2,cdk2,clic1	0.0119948
msigdb	GSE17301_CTRL_VS_48H_ACD3_ACD28_STIM_CD8_TCELL_DN	GSE17301_CTRL_VS_48H_ACD3_ACD28_STIM_CD8_TCELL_DN	0.000268653	-8.22209	70	8	0.0634921	126	5159	387526,336073,437024,790944,403145,554477,403125,30117	ca2,lcp2a,ikbke,nfkbie,myd88,pfkfb3,tlr2,spi1b	0.0119948
msigdb	GSE17721_PAM3CSK4_VS_CPG_16H_BMDC_DN	GSE17721_PAM3CSK4_VS_CPG_16H_BMDC_DN	0.000268653	-8.22209	70	8	0.0634921	126	5159	570622,570456,101884931,387526,569404,560397,30665,100536767	gbp2,rsad2,epsti1,ca2,pdlim4,fam20cb,psmb9a,znfx1	0.0119948
msigdb	ST_STAT3_PATHWAY	ST_STAT3_PATHWAY	0.000269644	-8.21841	6	3	0.0238095	126	5159	30767,100135755,561370	stat3,il6r,jak3	0.0119948
msigdb	GO_NEGATIVE_REGULATION_OF_CD4_POSITIVE_ALPHA_BETA_T_CELL_ACTIVATION	GO_NEGATIVE_REGULATION_OF_CD4_POSITIVE_ALPHA_BETA_T_CELL_ACTIVATION	0.000269644	-8.21841	6	3	0.0238095	126	5159	558213,561370,327096	rc3h1b,jak3,hlx1	0.0119948
msigdb	GO_POSITIVE_REGULATION_OF_ANTIGEN_PROCESSING_AND_PRESENTATION	GO_POSITIVE_REGULATION_OF_ANTIGEN_PROCESSING_AND_PRESENTATION	0.000269644	-8.21841	6	3	0.0238095	126	5159	100330810,100333043,368771	nod1,tap1,abcb3l1	0.0119948
msigdb	GO_NEGATIVE_REGULATION_OF_ALPHA_BETA_T_CELL_DIFFERENTIATION	GO_NEGATIVE_REGULATION_OF_ALPHA_BETA_T_CELL_DIFFERENTIATION	0.000269644	-8.21841	6	3	0.0238095	126	5159	558213,561370,327096	rc3h1b,jak3,hlx1	0.0119948
msigdb	REACTOME_IL_6_SIGNALING	REACTOME_IL_6_SIGNALING	0.000269644	-8.21841	6	3	0.0238095	126	5159	406596,30767,100135755	socs3b,stat3,il6r	0.0119948
msigdb	GO_NEGATIVE_REGULATION_OF_TRANSFERASE_ACTIVITY	GO_NEGATIVE_REGULATION_OF_TRANSFERASE_ACTIVITY	0.000275003	-8.19873	129	11	0.0873016	126	5159	373081,678613,323713,557037,30666,30647,406523,431763,406596,406715,30665	mvp,h2afy,midn,pparg,psmb8a,psme2,dusp16,gadd45ab,socs3b,cdk2,psmb9a	0.0122029
msigdb	GO_NEGATIVE_REGULATION_OF_LYMPHOCYTE_DIFFERENTIATION	GO_NEGATIVE_REGULATION_OF_LYMPHOCYTE_DIFFERENTIATION	0.000280878	-8.17759	14	4	0.031746	126	5159	558213,561370,327096,553816	rc3h1b,jak3,hlx1,inhbab	0.0124022
msigdb	REACTOME_P53_DEPENDENT_G1_DNA_DAMAGE_RESPONSE	REACTOME_P53_DEPENDENT_G1_DNA_DAMAGE_RESPONSE	0.000280878	-8.17759	14	4	0.031746	126	5159	30647,30665,406715,30666	psme2,psmb9a,cdk2,psmb8a	0.0124022
msigdb	MODULE_436	MODULE_436	0.000288004	-8.15254	25	5	0.0396825	126	5159	559610,100333043,570456,561901,100535184	ifi35,tap1,rsad2,thbs1b,si:ch211-122c9.5	0.0126545
msigdb	PID_IL2_1PATHWAY	PID_IL2_1PATHWAY	0.000288004	-8.15254	25	5	0.0396825	126	5159	323818,561370,30767,406715,406596	shc1,jak3,stat3,cdk2,socs3b	0.0126545
msigdb	GSE3982_NEUTROPHIL_VS_NKCELL_UP	GSE3982_NEUTROPHIL_VS_NKCELL_UP	0.000296648	-8.12296	71	8	0.0634921	126	5159	403013,327096,564241,564511,792229,406794,30117,554477	irf9,hlx1,fosl1a,vdrb,sh3glb1a,ube2j1,spi1b,pfkfb3	0.0129392
msigdb	GSE17812_WT_VS_THPOK_KO_MEMORY_CD8_TCELL_DN	GSE17812_WT_VS_THPOK_KO_MEMORY_CD8_TCELL_DN	0.000296648	-8.12296	71	8	0.0634921	126	5159	100002292,322997,790944,492760,100330810,406523,541520,393551	si:ch73-63e15.2,ell2,nfkbie,b4galt4,nod1,dusp16,cdcp1a,cyba	0.0129392
msigdb	GSE3982_BCELL_VS_BASOPHIL_DN	GSE3982_BCELL_VS_BASOPHIL_DN	0.000296648	-8.12296	71	8	0.0634921	126	5159	415251,403137,393569,324413,30396,791742,450028,100537857	ints12,tlr8a,efna1a,bhlhe40,ef1,b2ml,dram1,pstpip2	0.0129392
msigdb	GO_ANTIGEN_PROCESSING_AND_PRESENTATION	GO_ANTIGEN_PROCESSING_AND_PRESENTATION	0.000299172	-8.11449	54	7	0.0555556	126	5159	30666,30665,393551,30647,791742,100333043,368771	psmb8a,psmb9a,cyba,psme2,b2ml,tap1,abcb3l1	0.0130176
msigdb	GO_FC_EPSILON_RECEPTOR_SIGNALING_PATHWAY	GO_FC_EPSILON_RECEPTOR_SIGNALING_PATHWAY	0.000317331	-8.05556	39	6	0.047619	126	5159	336073,30665,30666,548604,30647,323818	lcp2a,psmb9a,psmb8a,nr4a3,psme2,shc1	0.0137743
msigdb	GO_REGULATION_OF_PHOSPHORUS_METABOLIC_PROCESS	GO_REGULATION_OF_PHOSPHORUS_METABOLIC_PROCESS	0.000322593	-8.03912	557	27	0.214286	126	5159	100037341,393569,561901,100001836,336073,373081,678613,100535184,30632,100331840,393202,406596,560397,100006888,323713,403137,100330810,553816,30767,415151,100135755,114550,323818,100001490,404605,431763,406523	zgc:162895,efna1a,thbs1b,itgb3b,lcp2a,mvp,h2afy,si:ch211-122c9.5,bmp2b,sphk1,hif1ab,socs3b,fam20cb,gnai3,midn,tlr8a,nod1,inhbab,stat3,rac2,il6r,ednraa,shc1,atxn7,relt,gadd45ab,dusp16	0.0139689
msigdb	GSE17721_0.5H_VS_4H_CPG_BMDC_DN	GSE17721_0.5H_VS_4H_CPG_BMDC_DN	0.000326986	-8.02559	72	8	0.0634921	126	5159	562854,406523,492760,405902,437024,559610,322997,100333043	lap3,dusp16,b4galt4,nrp2b,ikbke,ifi35,ell2,tap1	0.014091
msigdb	GSE7509_DC_VS_MONOCYTE_DN	GSE7509_DC_VS_MONOCYTE_DN	0.000326986	-8.02559	72	8	0.0634921	126	5159	30117,100536767,30665,30647,100037341,553816,100333043,559610	spi1b,znfx1,psmb9a,psme2,zgc:162895,inhbab,tap1,ifi35	0.014091
msigdb	GSE19401_NAIVE_VS_IMMUNIZED_MOUSE_PLN_FOLLICULAR_DC_UP	GSE19401_NAIVE_VS_IMMUNIZED_MOUSE_PLN_FOLLICULAR_DC_UP	0.000335935	-7.99859	55	7	0.0555556	126	5159	564994,796607,324481,336073,563506,561901,30079	rbms1a,si:dkey-264d12.4,clic1,lcp2a,tiparp,thbs1b,btg2	0.0144107
msigdb	ONDER_CDH1_TARGETS_2_DN	ONDER_CDH1_TARGETS_2_DN	0.000336011	-7.99837	154	12	0.0952381	126	5159	559020,564511,100537857,550423,541520,30632,403125,553816,560339,436926,393569,492760	ptgs2b,vdrb,pstpip2,f3b,cdcp1a,bmp2b,tlr2,inhbab,tfpi2,serpinb1,efna1a,b4galt4	0.0144107
msigdb	GO_NEGATIVE_REGULATION_OF_MULTICELLULAR_ORGANISMAL_PROCESS	GO_NEGATIVE_REGULATION_OF_MULTICELLULAR_ORGANISMAL_PROCESS	0.000341133	-7.98324	329	19	0.150794	126	5159	553185,30632,100535184,561370,393202,393551,437024,557037,393569,561901,558213,327096,792676,449803,559020,30767,100135755,791742,553816	vasna,bmp2b,si:ch211-122c9.5,jak3,hif1ab,cyba,ikbke,pparg,efna1a,thbs1b,rc3h1b,hlx1,nmi,c1qc,ptgs2b,stat3,il6r,b2ml,inhbab	0.0145954
msigdb	DUAN_PRDM5_TARGETS	DUAN_PRDM5_TARGETS	0.000349661	-7.95855	26	5	0.0396825	126	5159	114550,100135755,100535184,403145,406596	ednraa,il6r,si:ch211-122c9.5,myd88,socs3b	0.0149247
msigdb	GSE25085_FETAL_BM_VS_ADULT_BM_SP4_THYMIC_IMPLANT_UP	GSE25085_FETAL_BM_VS_ADULT_BM_SP4_THYMIC_IMPLANT_UP	0.000359811	-7.92993	73	8	0.0634921	126	5159	403145,406596,30666,373081,336073,570456,322997,559610	myd88,socs3b,psmb8a,mvp,lcp2a,rsad2,ell2,ifi35	0.015249
msigdb	GSE9988_ANTI_TREM1_VS_VEHICLE_TREATED_MONOCYTES_UP	GSE9988_ANTI_TREM1_VS_VEHICLE_TREATED_MONOCYTES_UP	0.000359811	-7.92993	73	8	0.0634921	126	5159	322795,450083,557037,564241,553816,793942,550423,559020	csrnp1b,gla,pparg,fosl1a,inhbab,rit1,f3b,ptgs2b	0.015249
msigdb	SMIRNOV_CIRCULATING_ENDOTHELIOCYTES_IN_CANCER_UP	SMIRNOV_CIRCULATING_ENDOTHELIOCYTES_IN_CANCER_UP	0.000359811	-7.92993	73	8	0.0634921	126	5159	449819,100331840,554477,323818,403125,324413,561901,403137	tmbim1,sphk1,pfkfb3,shc1,tlr2,bhlhe40,thbs1b,tlr8a	0.015249
msigdb	ZHOU_INFLAMMATORY_RESPONSE_LPS_UP	ZHOU_INFLAMMATORY_RESPONSE_LPS_UP	0.000362826	-7.92159	112	10	0.0793651	126	5159	322795,564241,387526,450028,403125,30079,100536767,559020,449803,556421	csrnp1b,fosl1a,ca2,dram1,tlr2,btg2,znfx1,ptgs2b,c1qc,aff4	0.0153405
msigdb	GO_REGULATION_OF_TYPE_I_INTERFERON_PRODUCTION	GO_REGULATION_OF_TYPE_I_INTERFERON_PRODUCTION	0.00036595	-7.91301	40	6	0.047619	126	5159	437024,403145,100535184,792676,403137,403125	ikbke,myd88,si:ch211-122c9.5,nmi,tlr8a,tlr2	0.0153639
msigdb	ICHIBA_GRAFT_VERSUS_HOST_DISEASE_35D_UP	ICHIBA_GRAFT_VERSUS_HOST_DISEASE_35D_UP	0.00036595	-7.91301	40	6	0.047619	126	5159	30079,30665,393551,336073,449803,100333043	btg2,psmb9a,cyba,lcp2a,c1qc,tap1	0.0153639
msigdb	GO_PATTERN_RECOGNITION_RECEPTOR_SIGNALING_PATHWAY	GO_PATTERN_RECOGNITION_RECEPTOR_SIGNALING_PATHWAY	0.00036595	-7.91301	40	6	0.047619	126	5159	437024,403125,100330810,403137,564588,403145	ikbke,tlr2,nod1,tlr8a,scara3,myd88	0.0153639
msigdb	GO_POSITIVE_REGULATION_OF_CELL_DEATH	GO_POSITIVE_REGULATION_OF_CELL_DEATH	0.000370874	-7.89965	227	15	0.119048	126	5159	553816,100330810,561901,548604,557037,564241,431763,559020,564511,565241,393202,116713,550423,791795,30632	inhbab,nod1,thbs1b,nr4a3,pparg,fosl1a,gadd45ab,ptgs2b,vdrb,ppp3ccb,hif1ab,aldh1a2,f3b,ptrh2,bmp2b	0.0155342
msigdb	REACTOME_ACTIVATION_OF_NF_KAPPAB_IN_B_CELLS	REACTOME_ACTIVATION_OF_NF_KAPPAB_IN_B_CELLS	0.000375811	-7.88642	15	4	0.031746	126	5159	30647,30666,790944,30665	psme2,psmb8a,nfkbie,psmb9a	0.015613
msigdb	REACTOME_SCFSKP2_MEDIATED_DEGRADATION_OF_P27_P21	REACTOME_SCFSKP2_MEDIATED_DEGRADATION_OF_P27_P21	0.000375811	-7.88642	15	4	0.031746	126	5159	30665,30666,406715,30647	psmb9a,psmb8a,cdk2,psme2	0.015613
msigdb	GSE25123_WT_VS_PPARG_KO_MACROPHAGE_UP	GSE25123_WT_VS_PPARG_KO_MACROPHAGE_UP	0.000376237	-7.88529	56	7	0.0555556	126	5159	406596,406523,570456,751757,556206,561901,554477	socs3b,dusp16,rsad2,zgc:153317,slc43a3b,thbs1b,pfkfb3	0.015613
msigdb	GO_NEGATIVE_REGULATION_OF_CYTOKINE_PRODUCTION	GO_NEGATIVE_REGULATION_OF_CYTOKINE_PRODUCTION	0.000376237	-7.88529	56	7	0.0555556	126	5159	437024,553816,100535184,792676,100135755,561370,561901	ikbke,inhbab,si:ch211-122c9.5,nmi,il6r,jak3,thbs1b	0.015613
msigdb	GO_REGULATION_OF_RESPONSE_TO_EXTERNAL_STIMULUS	GO_REGULATION_OF_RESPONSE_TO_EXTERNAL_STIMULUS	0.000387546	-7.85568	279	17	0.134921	126	5159	100330810,791742,100002292,114550,100135755,415151,559020,394045,561901,557037,393551,393202,403125,403145,550423,406596,792229	nod1,b2ml,si:ch73-63e15.2,ednraa,il6r,rac2,ptgs2b,lmcd1,thbs1b,pparg,cyba,hif1ab,tlr2,myd88,f3b,socs3b,sh3glb1a	0.0160451
msigdb	GSE22140_GERMFREE_VS_SPF_ARTHRITIC_MOUSE_CD4_TCELL_DN	GSE22140_GERMFREE_VS_SPF_ARTHRITIC_MOUSE_CD4_TCELL_DN	0.000395275	-7.83593	74	8	0.0634921	126	5159	100333043,559610,368771,30666,30647,100001490,405865,30665	tap1,ifi35,abcb3l1,psmb8a,psme2,atxn7,ethe1,psmb9a	0.0163274
msigdb	GO_RESPONSE_TO_DRUG	GO_RESPONSE_TO_DRUG	0.00040146	-7.8204	157	12	0.0952381	126	5159	406596,559020,406715,30767,30665,393551,393202,791742,553816,557037,564241,561901	socs3b,ptgs2b,cdk2,stat3,psmb9a,cyba,hif1ab,b2ml,inhbab,pparg,fosl1a,thbs1b	0.0165447
msigdb	GO_RECEPTOR_BINDING	GO_RECEPTOR_BINDING	0.000418055	-7.7799	447	23	0.18254	126	5159	30767,100135755,323818,564511,449819,548604,100006888,100333043,553816,403145,30632,403125,393202,561370,561268,557037,450083,393569,100001836,561901,368771,100034498,796407	stat3,il6r,shc1,vdrb,tmbim1,nr4a3,gnai3,tap1,inhbab,myd88,bmp2b,tlr2,hif1ab,jak3,tnfsf13b,pparg,gla,efna1a,itgb3b,thbs1b,abcb3l1,pag1,nrip1a	0.0168015
msigdb	GO_REGULATION_OF_PEPTIDASE_ACTIVITY	GO_REGULATION_OF_PEPTIDASE_ACTIVITY	0.000418696	-7.77836	114	10	0.0793651	126	5159	550423,30767,30665,560339,436926,30666,557037,561901,100330810,30647	f3b,stat3,psmb9a,tfpi2,serpinb1,psmb8a,pparg,thbs1b,nod1,psme2	0.0168015
msigdb	GO_REGULATION_OF_RESPONSE_TO_CYTOKINE_STIMULUS	GO_REGULATION_OF_RESPONSE_TO_CYTOKINE_STIMULUS	0.000420211	-7.77475	41	6	0.047619	126	5159	100535184,100331840,557037,799852,393202,406596	si:ch211-122c9.5,sphk1,pparg,si:ch211-219a4.6,hif1ab,socs3b	0.0168015
msigdb	GARGALOVIC_RESPONSE_TO_OXIDIZED_PHOSPHOLIPIDS_BLUE_UP	GARGALOVIC_RESPONSE_TO_OXIDIZED_PHOSPHOLIPIDS_BLUE_UP	0.000420211	-7.77475	41	6	0.047619	126	5159	565241,553816,564241,550423,450083,445509	ppp3ccb,inhbab,fosl1a,f3b,gla,nfil3	0.0168015
msigdb	GO_REGULATORY_REGION_NUCLEIC_ACID_BINDING	GO_REGULATORY_REGION_NUCLEIC_ACID_BINDING	0.000420302	-7.77454	255	16	0.126984	126	5159	445509,564241,548604,30396,403013,30117,563506,30767,431763,564511,140633,557037,324413,678613,796407,100535184	nfil3,fosl1a,nr4a3,ef1,irf9,spi1b,tiparp,stat3,gadd45ab,vdrb,per2,pparg,bhlhe40,h2afy,nrip1a,si:ch211-122c9.5	0.0168015
msigdb	GO_REGULATION_OF_CELLULAR_KETONE_METABOLIC_PROCESS	GO_REGULATION_OF_CELLULAR_KETONE_METABOLIC_PROCESS	0.000420323	-7.77449	57	7	0.0555556	126	5159	557037,30666,548604,30632,30665,30647,559020	pparg,psmb8a,nr4a3,bmp2b,psmb9a,psme2,ptgs2b	0.0168015
msigdb	GSE14000_UNSTIM_VS_16H_LPS_DC_DN	GSE14000_UNSTIM_VS_16H_LPS_DC_DN	0.000420323	-7.77449	57	7	0.0555556	126	5159	322997,559610,403013,561370,799852,450028,406715	ell2,ifi35,irf9,jak3,si:ch211-219a4.6,dram1,cdk2	0.0168015
msigdb	GSE24081_CONTROLLER_VS_PROGRESSOR_HIV_SPECIFIC_CD8_TCELL_DN	GSE24081_CONTROLLER_VS_PROGRESSOR_HIV_SPECIFIC_CD8_TCELL_DN	0.000420323	-7.77449	57	7	0.0555556	126	5159	30647,564241,406715,559020,403013,559610,570456	psme2,fosl1a,cdk2,ptgs2b,irf9,ifi35,rsad2	0.0168015
msigdb	GSE360_DC_VS_MAC_M_TUBERCULOSIS_UP	GSE360_DC_VS_MAC_M_TUBERCULOSIS_UP	0.000420323	-7.77449	57	7	0.0555556	126	5159	403013,559610,431763,405902,450083,30647,116713	irf9,ifi35,gadd45ab,nrp2b,gla,psme2,aldh1a2	0.0168015
msigdb	GSE9988_ANTI_TREM1_VS_LOW_LPS_MONOCYTE_DN	GSE9988_ANTI_TREM1_VS_LOW_LPS_MONOCYTE_DN	0.000420323	-7.77449	57	7	0.0555556	126	5159	560548,450028,554477,431763,406596,559020,558211	si:ch211-15b10.6,dram1,pfkfb3,gadd45ab,socs3b,ptgs2b,dennd4a	0.0168015
msigdb	GSE35825_UNTREATED_VS_IFNA_STIM_MACROPHAGE_DN	GSE35825_UNTREATED_VS_IFNA_STIM_MACROPHAGE_DN	0.000420323	-7.77449	57	7	0.0555556	126	5159	792676,393202,554477,790944,100536767,100333043,559610	nmi,hif1ab,pfkfb3,nfkbie,znfx1,tap1,ifi35	0.0168015
msigdb	GSE11864_CSF1_PAM3CYS_VS_CSF1_IFNG_PAM3CYS_IN_MAC_DN	GSE11864_CSF1_PAM3CYS_VS_CSF1_IFNG_PAM3CYS_IN_MAC_DN	0.000420323	-7.77449	57	7	0.0555556	126	5159	562854,799852,792676,790944,394045,561268,368771	lap3,si:ch211-219a4.6,nmi,nfkbie,lmcd1,tnfsf13b,abcb3l1	0.0168015
msigdb	GSE24634_IL4_VS_CTRL_TREATED_NAIVE_CD4_TCELL_DAY3_DN	GSE24634_IL4_VS_CTRL_TREATED_NAIVE_CD4_TCELL_DAY3_DN	0.000420323	-7.77449	57	7	0.0555556	126	5159	561901,403137,403145,30665,373081,553816,100333043	thbs1b,tlr8a,myd88,psmb9a,mvp,inhbab,tap1	0.0168015
msigdb	PID_IL4_2PATHWAY	PID_IL4_2PATHWAY	0.00042081	-7.77333	27	5	0.0396825	126	5159	406596,30117,323818,561370,100001836	socs3b,spi1b,shc1,jak3,itgb3b	0.0168015
msigdb	GSE37301_MULTIPOTENT_PROGENITOR_VS_GRAN_MONO_PROGENITOR_UP	GSE37301_MULTIPOTENT_PROGENITOR_VS_GRAN_MONO_PROGENITOR_UP	0.000433535	-7.74354	75	8	0.0634921	126	5159	30666,393569,570456,373081,541520,100536767,403145,797342	psmb8a,efna1a,rsad2,mvp,cdcp1a,znfx1,myd88,helb	0.0171567
msigdb	EGFR_UP.V1_UP	EGFR_UP.V1_UP	0.000433535	-7.74354	75	8	0.0634921	126	5159	450028,791144,30665,405865,445509,553816,322997,100333043	dram1,loxl2b,psmb9a,ethe1,nfil3,inhbab,ell2,tap1	0.0171567
msigdb	GSE17721_POLYIC_VS_CPG_1H_BMDC_DN	GSE17721_POLYIC_VS_CPG_1H_BMDC_DN	0.000433535	-7.74354	75	8	0.0634921	126	5159	563506,403125,406715,436926,322997,336073,415251,790944	tiparp,tlr2,cdk2,serpinb1,ell2,lcp2a,ints12,nfkbie	0.0171567
msigdb	GSE25085_FETAL_BM_VS_ADULT_BM_SP4_THYMIC_IMPLANT_DN	GSE25085_FETAL_BM_VS_ADULT_BM_SP4_THYMIC_IMPLANT_DN	0.000433535	-7.74354	75	8	0.0634921	126	5159	560397,790944,449803,100537857,554477,403125,393202,450028	fam20cb,nfkbie,c1qc,pstpip2,pfkfb3,tlr2,hif1ab,dram1	0.0171567
msigdb	GO_IMMUNE_EFFECTOR_PROCESS	GO_IMMUNE_EFFECTOR_PROCESS	0.000435473	-7.73908	136	11	0.0873016	126	5159	100535184,406578,100135755,449803,571487,548604,403137,558213,403013,100002292,570456	si:ch211-122c9.5,stxbp2,il6r,c1qc,si:dkeyp-92c9.3,nr4a3,tlr8a,rc3h1b,irf9,si:ch73-63e15.2,rsad2	0.0171954
msigdb	GO_REGULATION_OF_IMMUNE_EFFECTOR_PROCESS	GO_REGULATION_OF_IMMUNE_EFFECTOR_PROCESS	0.000449213	-7.70801	115	10	0.0793651	126	5159	558213,327096,548604,570456,791742,100333043,561370,406578,415151,394045	rc3h1b,hlx1,nr4a3,rsad2,b2ml,tap1,jak3,stxbp2,rac2,lmcd1	0.017699
msigdb	GO_REGULATION_OF_CELL_DIFFERENTIATION	GO_REGULATION_OF_CELL_DIFFERENTIATION	0.000460043	-7.68419	539	26	0.206349	126	5159	324481,406596,30632,553185,100331840,791144,561370,393202,553242,678613,393569,557037,327096,100001836,558213,449803,564511,559020,140633,30767,100135755,30117,791742,100333407,553816,560397	clic1,socs3b,bmp2b,vasna,sphk1,loxl2b,jak3,hif1ab,sh3pxd2b,h2afy,efna1a,pparg,hlx1,itgb3b,rc3h1b,c1qc,vdrb,ptgs2b,per2,stat3,il6r,spi1b,b2ml,adamts9,inhbab,fam20cb	0.0177921
msigdb	BIOCARTA_IL22BP_PATHWAY	BIOCARTA_IL22BP_PATHWAY	0.000463462	-7.67679	7	3	0.0238095	126	5159	561370,30767,406596	jak3,stat3,socs3b	0.0177921
msigdb	GESERICK_TERT_TARGETS_DN	GESERICK_TERT_TARGETS_DN	0.000463462	-7.67679	7	3	0.0238095	126	5159	324413,30079,445509	bhlhe40,btg2,nfil3	0.0177921
msigdb	GO_POSITIVE_REGULATION_OF_TOLL_LIKE_RECEPTOR_SIGNALING_PATHWAY	GO_POSITIVE_REGULATION_OF_TOLL_LIKE_RECEPTOR_SIGNALING_PATHWAY	0.000463462	-7.67679	7	3	0.0238095	126	5159	403125,393551,570456	tlr2,cyba,rsad2	0.0177921
msigdb	GO_REGULATION_OF_TRANSFORMING_GROWTH_FACTOR_BETA_PRODUCTION	GO_REGULATION_OF_TRANSFORMING_GROWTH_FACTOR_BETA_PRODUCTION	0.000463462	-7.67679	7	3	0.0238095	126	5159	559020,393202,561901	ptgs2b,hif1ab,thbs1b	0.0177921
msigdb	MODULE_73	MODULE_73	0.000463462	-7.67679	7	3	0.0238095	126	5159	403145,403125,100135755	myd88,tlr2,il6r	0.0177921
msigdb	KIM_LRRC3B_TARGETS	KIM_LRRC3B_TARGETS	0.000463462	-7.67679	7	3	0.0238095	126	5159	100333043,791742,30647	tap1,b2ml,psme2	0.0177921
msigdb	GO_POSITIVE_REGULATION_OF_NF_KAPPAB_IMPORT_INTO_NUCLEUS	GO_POSITIVE_REGULATION_OF_NF_KAPPAB_IMPORT_INTO_NUCLEUS	0.000463462	-7.67679	7	3	0.0238095	126	5159	559020,403125,100331840	ptgs2b,tlr2,sphk1	0.0177921
msigdb	V$IRF1_01	V$IRF1_01	0.000464217	-7.67516	95	9	0.0714286	126	5159	561268,30665,550423,403013,791742,100333043,793942,327096,30666	tnfsf13b,psmb9a,f3b,irf9,b2ml,tap1,rit1,hlx1,psmb8a	0.0177921
msigdb	GSE46606_IRF4HIGH_VS_WT_CD40L_IL2_IL5_DAY1_STIMULATED_BCELL_DN	GSE46606_IRF4HIGH_VS_WT_CD40L_IL2_IL5_DAY1_STIMULATED_BCELL_DN	0.000468447	-7.66609	58	7	0.0555556	126	5159	565241,799852,30647,415251,100536767,550423,100331840	ppp3ccb,si:ch211-219a4.6,psme2,ints12,znfx1,f3b,sphk1	0.0177921
msigdb	GSE42021_TREG_PLN_VS_CD24INT_TREG_THYMUS_UP	GSE42021_TREG_PLN_VS_CD24INT_TREG_THYMUS_UP	0.000468447	-7.66609	58	7	0.0555556	126	5159	336073,559020,324413,406596,406523,554477,393202	lcp2a,ptgs2b,bhlhe40,socs3b,dusp16,pfkfb3,hif1ab	0.0177921
msigdb	GSE22432_CONVENTIONAL_CDC_VS_PLASMACYTOID_PDC_DN	GSE22432_CONVENTIONAL_CDC_VS_PLASMACYTOID_PDC_DN	0.000468447	-7.66609	58	7	0.0555556	126	5159	450083,30666,406578,792676,791742,100333043,368771	gla,psmb8a,stxbp2,nmi,b2ml,tap1,abcb3l1	0.0177921
msigdb	GROSS_HYPOXIA_VIA_ELK3_DN	GROSS_HYPOXIA_VIA_ELK3_DN	0.000468447	-7.66609	58	7	0.0555556	126	5159	554477,569404,445509,322795,431763,324413,559020	pfkfb3,pdlim4,nfil3,csrnp1b,gadd45ab,bhlhe40,ptgs2b	0.0177921
msigdb	HUANG_GATA2_TARGETS_UP	HUANG_GATA2_TARGETS_UP	0.000468447	-7.66609	58	7	0.0555556	126	5159	796607,678613,368771,791742,30117,30665,30666	si:dkey-264d12.4,h2afy,abcb3l1,b2ml,spi1b,psmb9a,psmb8a	0.0177921
msigdb	GO_FC_RECEPTOR_SIGNALING_PATHWAY	GO_FC_RECEPTOR_SIGNALING_PATHWAY	0.000468447	-7.66609	58	7	0.0555556	126	5159	571487,336073,30665,548604,30666,323818,30647	si:dkeyp-92c9.3,lcp2a,psmb9a,nr4a3,psmb8a,shc1,psme2	0.0177921
msigdb	GSE6259_DEC205_POS_DC_VS_BCELL_DN	GSE6259_DEC205_POS_DC_VS_BCELL_DN	0.000468447	-7.66609	58	7	0.0555556	126	5159	30666,30665,100536767,100330810,30647,393551,792676	psmb8a,psmb9a,znfx1,nod1,psme2,cyba,nmi	0.0177921
msigdb	GSE3920_IFNA_VS_IFNG_TREATED_ENDOTHELIAL_CELL_UP	GSE3920_IFNA_VS_IFNG_TREATED_ENDOTHELIAL_CELL_UP	0.000468447	-7.66609	58	7	0.0555556	126	5159	322795,548604,30079,406523,286784,100001490,322997	csrnp1b,nr4a3,btg2,dusp16,arl13b,atxn7,ell2	0.0177921
msigdb	GSE33162_HDAC3_KO_VS_HDAC3_KO_MACROPHAGE_UP	GSE33162_HDAC3_KO_VS_HDAC3_KO_MACROPHAGE_UP	0.000474754	-7.65271	76	8	0.0634921	126	5159	564588,799852,541520,570622,559610,791742,403013,100333043	scara3,si:ch211-219a4.6,cdcp1a,gbp2,ifi35,b2ml,irf9,tap1	0.0179555
msigdb	GSE37301_MULTIPOTENT_PROGENITOR_VS_GRAN_MONO_PROGENITOR_DN	GSE37301_MULTIPOTENT_PROGENITOR_VS_GRAN_MONO_PROGENITOR_DN	0.000474754	-7.65271	76	8	0.0634921	126	5159	30666,100001836,792676,570456,100333043,30665,100536767,403145	psmb8a,itgb3b,nmi,rsad2,tap1,psmb9a,znfx1,myd88	0.0179555
msigdb	AMIT_EGF_RESPONSE_60_MCF10A	AMIT_EGF_RESPONSE_60_MCF10A	0.000491664	-7.61771	16	4	0.031746	126	5159	553816,324413,559020,431763	inhbab,bhlhe40,ptgs2b,gadd45ab	0.0184395
msigdb	GRAHAM_NORMAL_QUIESCENT_VS_NORMAL_DIVIDING_UP	GRAHAM_NORMAL_QUIESCENT_VS_NORMAL_DIVIDING_UP	0.000491664	-7.61771	16	4	0.031746	126	5159	553816,559020,796407,327096	inhbab,ptgs2b,nrip1a,hlx1	0.0184395
msigdb	GO_NEGATIVE_REGULATION_OF_INNATE_IMMUNE_RESPONSE	GO_NEGATIVE_REGULATION_OF_INNATE_IMMUNE_RESPONSE	0.000491664	-7.61771	16	4	0.031746	126	5159	792676,100535184,557037,100333043	nmi,si:ch211-122c9.5,pparg,tap1	0.0184395
msigdb	GO_REGULATION_OF_REACTIVE_OXYGEN_SPECIES_BIOSYNTHETIC_PROCESS	GO_REGULATION_OF_REACTIVE_OXYGEN_SPECIES_BIOSYNTHETIC_PROCESS	0.000491664	-7.61771	16	4	0.031746	126	5159	559020,393551,450083,30767	ptgs2b,cyba,gla,stat3	0.0184395
msigdb	PID_SHP2_PATHWAY	PID_SHP2_PATHWAY	0.000502363	-7.59619	28	5	0.0396825	126	5159	100034498,100135755,323818,561370,100006888	pag1,il6r,shc1,jak3,gnai3	0.0188014
msigdb	GSE14699_NAIVE_VS_DELETIONAL_TOLERANCE_CD8_TCELL_DN	GSE14699_NAIVE_VS_DELETIONAL_TOLERANCE_CD8_TCELL_DN	0.000519101	-7.56341	77	8	0.0634921	126	5159	564511,799852,570456,678613,405902,548604,569404,100001836	vdrb,si:ch211-219a4.6,rsad2,h2afy,nrp2b,nr4a3,pdlim4,itgb3b	0.0192133
msigdb	GO_RESPONSE_TO_REACTIVE_OXYGEN_SPECIES	GO_RESPONSE_TO_REACTIVE_OXYGEN_SPECIES	0.000519101	-7.56341	77	8	0.0634921	126	5159	548604,564241,550423,100331840,406715,393551,323818,393202	nr4a3,fosl1a,f3b,sphk1,cdk2,cyba,shc1,hif1ab	0.0192133
msigdb	GSE26343_UNSTIM_VS_LPS_STIM_NFAT5_KO_MACROPHAGE_DN	GSE26343_UNSTIM_VS_LPS_STIM_NFAT5_KO_MACROPHAGE_DN	0.000519101	-7.56341	77	8	0.0634921	126	5159	406596,30079,100537857,403125,560548,790944,548604,322795	socs3b,btg2,pstpip2,tlr2,si:ch211-15b10.6,nfkbie,nr4a3,csrnp1b	0.0192133
msigdb	GSE2770_TGFB_AND_IL4_VS_IL12_TREATED_ACT_CD4_TCELL_6H_UP	GSE2770_TGFB_AND_IL4_VS_IL12_TREATED_ACT_CD4_TCELL_6H_UP	0.000519101	-7.56341	77	8	0.0634921	126	5159	336073,100034498,101884931,559610,100002292,322795,30079,799852	lcp2a,pag1,epsti1,ifi35,si:ch73-63e15.2,csrnp1b,btg2,si:ch211-219a4.6	0.0192133
msigdb	GSE7548_NAIVE_VS_DAY7_PCC_IMMUNIZATION_CD4_TCELL_DN	GSE7548_NAIVE_VS_DAY7_PCC_IMMUNIZATION_CD4_TCELL_DN	0.000520871	-7.56001	59	7	0.0555556	126	5159	559610,100333043,570456,436926,373081,564994,792676	ifi35,tap1,rsad2,serpinb1,mvp,rbms1a,nmi	0.0192133
msigdb	GSE7768_OVA_ALONE_VS_OVA_WITH_MPL_IMMUNIZED_MOUSE_WHOLE_SPLEEN_6H_DN	GSE7768_OVA_ALONE_VS_OVA_WITH_MPL_IMMUNIZED_MOUSE_WHOLE_SPLEEN_6H_DN	0.000520871	-7.56001	59	7	0.0555556	126	5159	100330810,403137,403145,100535184,30665,30767,30396	nod1,tlr8a,myd88,si:ch211-122c9.5,psmb9a,stat3,ef1	0.0192133
msigdb	GSE9006_HEALTHY_VS_TYPE_1_DIABETES_PBMC_AT_DX_DN	GSE9006_HEALTHY_VS_TYPE_1_DIABETES_PBMC_AT_DX_DN	0.000520871	-7.56001	59	7	0.0555556	126	5159	564241,30079,327096,322997,406596,559020,30396	fosl1a,btg2,hlx1,ell2,socs3b,ptgs2b,ef1	0.0192133
msigdb	GSE17186_MEMORY_VS_CD21HIGH_TRANSITIONAL_BCELL_DN	GSE17186_MEMORY_VS_CD21HIGH_TRANSITIONAL_BCELL_DN	0.000541918	-7.5204	97	9	0.0714286	126	5159	406794,30647,30666,30396,437024,570622,100333043,101884931,796407	ube2j1,psme2,psmb8a,ef1,ikbke,gbp2,tap1,epsti1,nrip1a	0.0199486
msigdb	GO_CELL_ACTIVATION	GO_CELL_ACTIVATION	0.000546846	-7.51134	186	13	0.103175	126	5159	558213,100001836,403137,548604,336073,570456,791742,100002292,30117,561370,406578,415151,324481	rc3h1b,itgb3b,tlr8a,nr4a3,lcp2a,rsad2,b2ml,si:ch73-63e15.2,spi1b,jak3,stxbp2,rac2,clic1	0.0200887
msigdb	CUI_TCF21_TARGETS_2_DN	CUI_TCF21_TARGETS_2_DN	0.000563339	-7.48163	315	18	0.142857	126	5159	559610,322997,30396,445509,100001490,140633,449819,431763,563506,100034498,286784,564994,561901,327096,792229,553185,554477,791144	ifi35,ell2,ef1,nfil3,atxn7,per2,tmbim1,gadd45ab,tiparp,pag1,arl13b,rbms1a,thbs1b,hlx1,sh3glb1a,vasna,pfkfb3,loxl2b	0.0206523
msigdb	KIM_WT1_TARGETS_UP	KIM_WT1_TARGETS_UP	0.00056675	-7.47559	78	8	0.0634921	126	5159	790944,564241,569404,561901,553816,324413,100331840,550423	nfkbie,fosl1a,pdlim4,thbs1b,inhbab,bhlhe40,sphk1,f3b	0.020735
msigdb	GSE37533_UNTREATED_VS_PIOGLIZATONE_TREATED_CD4_TCELL_PPARG1_AND_FOXP3_TRASDUCED_UP	GSE37533_UNTREATED_VS_PIOGLIZATONE_TREATED_CD4_TCELL_PPARG1_AND_FOXP3_TRASDUCED_UP	0.000577868	-7.45617	60	7	0.0555556	126	5159	550423,556206,406794,793942,324413,553816,560339	f3b,slc43a3b,ube2j1,rit1,bhlhe40,inhbab,tfpi2	0.0210558
msigdb	GSE27786_NEUTROPHIL_VS_MONO_MAC_UP	GSE27786_NEUTROPHIL_VS_MONO_MAC_UP	0.000577868	-7.45617	60	7	0.0555556	126	5159	368888,30117,793942,570456,100034498,368771,792229	sertad2b,spi1b,rit1,rsad2,pag1,abcb3l1,sh3glb1a	0.0210558
msigdb	STK33_UP	STK33_UP	0.000584598	-7.44459	98	9	0.0714286	126	5159	403013,793942,560339,560397,323713,751757,322795,556421,30079	irf9,rit1,tfpi2,fam20cb,midn,zgc:153317,csrnp1b,aff4,btg2	0.0212578
msigdb	LINDSTEDT_DENDRITIC_CELL_MATURATION_B	LINDSTEDT_DENDRITIC_CELL_MATURATION_B	0.00063087	-7.36841	17	4	0.031746	126	5159	431763,100333043,30647,548604	gadd45ab,tap1,psme2,nr4a3	0.0228016
msigdb	REACTOME_INTERFERON_GAMMA_SIGNALING	REACTOME_INTERFERON_GAMMA_SIGNALING	0.00063087	-7.36841	17	4	0.031746	126	5159	406596,403013,570622,791742	socs3b,irf9,gbp2,b2ml	0.0228016
msigdb	SANA_RESPONSE_TO_IFNG_UP	SANA_RESPONSE_TO_IFNG_UP	0.00063087	-7.36841	17	4	0.031746	126	5159	100535184,562854,799852,559610	si:ch211-122c9.5,lap3,si:ch211-219a4.6,ifi35	0.0228016
msigdb	CSR_EARLY_UP.V1_UP	CSR_EARLY_UP.V1_UP	0.00063972	-7.35448	61	7	0.0555556	126	5159	796407,553816,559020,550423,555628,799650,327096	nrip1a,inhbab,ptgs2b,f3b,itpripl2,ddx21,hlx1	0.0228907
msigdb	GSE1432_CTRL_VS_IFNG_1H_MICROGLIA_DN	GSE1432_CTRL_VS_IFNG_1H_MICROGLIA_DN	0.00063972	-7.35448	61	7	0.0555556	126	5159	406715,378965,562854,492760,327096,336073,406596	cdk2,fem1c,lap3,b4galt4,hlx1,lcp2a,socs3b	0.0228907
msigdb	GSE18804_SPLEEN_MACROPHAGE_VS_BRAIN_TUMORAL_MACROPHAGE_UP	GSE18804_SPLEEN_MACROPHAGE_VS_BRAIN_TUMORAL_MACROPHAGE_UP	0.00063972	-7.35448	61	7	0.0555556	126	5159	406523,560339,559020,30632,393202,560548,322795	dusp16,tfpi2,ptgs2b,bmp2b,hif1ab,si:ch211-15b10.6,csrnp1b	0.0228907
msigdb	CHEN_HOXA5_TARGETS_9HR_UP	CHEN_HOXA5_TARGETS_9HR_UP	0.00063972	-7.35448	61	7	0.0555556	126	5159	550423,790944,378965,563506,327096,445509,559020	f3b,nfkbie,fem1c,tiparp,hlx1,nfil3,ptgs2b	0.0228907
msigdb	GSE360_HIGH_DOSE_B_MALAYI_VS_M_TUBERCULOSIS_DC_DN	GSE360_HIGH_DOSE_B_MALAYI_VS_M_TUBERCULOSIS_DC_DN	0.00063972	-7.35448	61	7	0.0555556	126	5159	548604,550423,30647,100001836,692284,322997,100002292	nr4a3,f3b,psme2,itgb3b,cgrrf1,ell2,si:ch73-63e15.2	0.0228907
msigdb	GO_POSITIVE_REGULATION_OF_GENE_EXPRESSION	GO_POSITIVE_REGULATION_OF_GENE_EXPRESSION	0.000651677	-7.33596	582	27	0.214286	126	5159	368888,406715,30767,30117,100135755,100001490,564511,548604,564241,799650,100330810,445509,100002292,553816,30396,100331840,30632,100535184,30079,393202,403125,116713,557037,561901,322795,796407,678613	sertad2b,cdk2,stat3,spi1b,il6r,atxn7,vdrb,nr4a3,fosl1a,ddx21,nod1,nfil3,si:ch73-63e15.2,inhbab,ef1,sphk1,bmp2b,si:ch211-122c9.5,btg2,hif1ab,tlr2,aldh1a2,pparg,thbs1b,csrnp1b,nrip1a,h2afy	0.0232721
msigdb	GSE30083_SP1_VS_SP4_THYMOCYTE_DN	GSE30083_SP1_VS_SP4_THYMOCYTE_DN	0.00067268	-7.30424	80	8	0.0634921	126	5159	100535184,30767,403145,100135755,565241,100330810,100333043,437024	si:ch211-122c9.5,stat3,myd88,il6r,ppp3ccb,nod1,tap1,ikbke	0.0239744
msigdb	GO_PROTEIN_PHOSPHATASE_BINDING	GO_PROTEIN_PHOSPHATASE_BINDING	0.000702826	-7.2604	45	6	0.047619	126	5159	30767,100331840,557037,561370,323818,373081	stat3,sphk1,pparg,jak3,shc1,mvp	0.0248906
msigdb	GSE40184_HEALTHY_VS_HCV_INFECTED_DONOR_PBMC_DN	GSE40184_HEALTHY_VS_HCV_INFECTED_DONOR_PBMC_DN	0.000706718	-7.25488	62	7	0.0555556	126	5159	751757,100001836,571487,368771,565241,436926,324413	zgc:153317,itgb3b,si:dkeyp-92c9.3,abcb3l1,ppp3ccb,serpinb1,bhlhe40	0.0248906
msigdb	GSE13484_12H_UNSTIM_VS_YF17D_VACCINE_STIM_PBMC_DN	GSE13484_12H_UNSTIM_VS_YF17D_VACCINE_STIM_PBMC_DN	0.000706718	-7.25488	62	7	0.0555556	126	5159	450083,790944,100001836,565241,368771,559610,324413	gla,nfkbie,itgb3b,ppp3ccb,abcb3l1,ifi35,bhlhe40	0.0248906
msigdb	GO_ADAPTIVE_IMMUNE_RESPONSE	GO_ADAPTIVE_IMMUNE_RESPONSE	0.000706718	-7.25488	62	7	0.0555556	126	5159	403137,561370,368771,449803,100333043,571487,100034498	tlr8a,jak3,abcb3l1,c1qc,tap1,si:dkeyp-92c9.3,pag1	0.0248906
msigdb	GSE9006_HEALTHY_VS_TYPE_2_DIABETES_PBMC_AT_DX_DN	GSE9006_HEALTHY_VS_TYPE_2_DIABETES_PBMC_AT_DX_DN	0.000706718	-7.25488	62	7	0.0555556	126	5159	30396,559020,564994,791795,30079,403137,403125	ef1,ptgs2b,rbms1a,ptrh2,btg2,tlr8a,tlr2	0.0248906
msigdb	GSE5589_IL6_KO_VS_IL10_KO_LPS_AND_IL6_STIM_MACROPHAGE_45MIN_DN	GSE5589_IL6_KO_VS_IL10_KO_LPS_AND_IL6_STIM_MACROPHAGE_45MIN_DN	0.000706718	-7.25488	62	7	0.0555556	126	5159	406587,100331840,550423,560397,450083,563506,323818	rpf2,sphk1,f3b,fam20cb,gla,tiparp,shc1	0.0248906
msigdb	WONG_ADULT_TISSUE_STEM_MODULE	WONG_ADULT_TISSUE_STEM_MODULE	0.000728104	-7.22507	268	16	0.126984	126	5159	550423,30079,406596,556421,792229,561901,327096,324413,796407,335655,449819,564511,559020,436926,791742,322997	f3b,btg2,socs3b,aff4,sh3glb1a,thbs1b,hlx1,bhlhe40,nrip1a,gngt2a,tmbim1,vdrb,ptgs2b,serpinb1,b2ml,ell2	0.0253103
msigdb	KEGG_PRIMARY_IMMUNODEFICIENCY	KEGG_PRIMARY_IMMUNODEFICIENCY	0.000728329	-7.22476	8	3	0.0238095	126	5159	100333043,368771,561370	tap1,abcb3l1,jak3	0.0253103
msigdb	MODULE_131	MODULE_131	0.000728329	-7.22476	8	3	0.0238095	126	5159	560339,550423,100001836	tfpi2,f3b,itgb3b	0.0253103
msigdb	GO_REGULATION_OF_T_HELPER_CELL_DIFFERENTIATION	GO_REGULATION_OF_T_HELPER_CELL_DIFFERENTIATION	0.000728329	-7.22476	8	3	0.0238095	126	5159	561370,558213,327096	jak3,rc3h1b,hlx1	0.0253103
msigdb	GO_NEGATIVE_REGULATION_OF_ALPHA_BETA_T_CELL_ACTIVATION	GO_NEGATIVE_REGULATION_OF_ALPHA_BETA_T_CELL_ACTIVATION	0.000728329	-7.22476	8	3	0.0238095	126	5159	558213,561370,327096	rc3h1b,jak3,hlx1	0.0253103
msigdb	GO_REGULATION_OF_PRI_MIRNA_TRANSCRIPTION_FROM_RNA_POLYMERASE_II_PROMOTER	GO_REGULATION_OF_PRI_MIRNA_TRANSCRIPTION_FROM_RNA_POLYMERASE_II_PROMOTER	0.000728329	-7.22476	8	3	0.0238095	126	5159	30767,30117,393202	stat3,spi1b,hif1ab	0.0253103
msigdb	MODULE_46	MODULE_46	0.000729475	-7.22318	101	9	0.0714286	126	5159	796607,30665,30767,550423,114550,100135755,403125,791742,336073	si:dkey-264d12.4,psmb9a,stat3,f3b,ednraa,il6r,tlr2,b2ml,lcp2a	0.0253103
msigdb	GSE36826_WT_VS_IL1R_KO_SKIN_STAPH_AUREUS_INF_DN	GSE36826_WT_VS_IL1R_KO_SKIN_STAPH_AUREUS_INF_DN	0.000731339	-7.22063	81	8	0.0634921	126	5159	406596,450028,562854,324413,564994,100333043,570456,30647	socs3b,dram1,lap3,bhlhe40,rbms1a,tap1,rsad2,psme2	0.0253103
msigdb	GSE15330_WT_VS_IKAROS_KO_HSC_UP	GSE15330_WT_VS_IKAROS_KO_HSC_UP	0.000731339	-7.22063	81	8	0.0634921	126	5159	403013,791742,559610,548604,503534,393202,415151,100537857	irf9,b2ml,ifi35,nr4a3,rnf7,hif1ab,rac2,pstpip2	0.0253103
msigdb	GO_REGULATION_OF_MULTICELLULAR_ORGANISMAL_DEVELOPMENT	GO_REGULATION_OF_MULTICELLULAR_ORGANISMAL_DEVELOPMENT	0.000765191	-7.17538	588	27	0.214286	126	5159	791742,553816,100333407,560397,30647,449803,140633,564511,559020,30767,30117,114550,678613,30666,393569,557037,558213,561901,327096,550423,100331840,553185,30665,30632,393202,561370,791144	b2ml,inhbab,adamts9,fam20cb,psme2,c1qc,per2,vdrb,ptgs2b,stat3,spi1b,ednraa,h2afy,psmb8a,efna1a,pparg,rc3h1b,thbs1b,hlx1,f3b,sphk1,vasna,psmb9a,bmp2b,hif1ab,jak3,loxl2b	0.0263812
msigdb	GO_ANGIOGENESIS	GO_ANGIOGENESIS	0.000766637	-7.1735	123	10	0.0793651	126	5159	393569,405902,100001836,561901,559020,114550,791144,30117,393202,323818	efna1a,nrp2b,itgb3b,thbs1b,ptgs2b,ednraa,loxl2b,spi1b,hif1ab,shc1	0.0263812
msigdb	GO_TRANSMEMBRANE_RECEPTOR_PROTEIN_TYROSINE_KINASE_SIGNALING_PATHWAY	GO_TRANSMEMBRANE_RECEPTOR_PROTEIN_TYROSINE_KINASE_SIGNALING_PATHWAY	0.000776751	-7.16039	193	13	0.103175	126	5159	30767,393551,323818,563506,561370,393569,405902,100001836,322795,333933,336073,100034498,373081	stat3,cyba,shc1,tiparp,jak3,efna1a,nrp2b,itgb3b,csrnp1b,shcbp1,lcp2a,pag1,mvp	0.0263812
msigdb	GSE17721_PAM3CSK4_VS_GADIQUIMOD_12H_BMDC_DN	GSE17721_PAM3CSK4_VS_GADIQUIMOD_12H_BMDC_DN	0.000779163	-7.15729	63	7	0.0555556	126	5159	403145,563506,30647,799852,101884931,570622,559610	myd88,tiparp,psme2,si:ch211-219a4.6,epsti1,gbp2,ifi35	0.0263812
msigdb	GO_POSITIVE_REGULATION_OF_EPITHELIAL_CELL_PROLIFERATION	GO_POSITIVE_REGULATION_OF_EPITHELIAL_CELL_PROLIFERATION	0.000779163	-7.15729	63	7	0.0555556	126	5159	100001836,393551,393202,30632,548604,405902,550423	itgb3b,cyba,hif1ab,bmp2b,nr4a3,nrp2b,f3b	0.0263812
msigdb	GSE21360_NAIVE_VS_SECONDARY_MEMORY_CD8_TCELL_UP	GSE21360_NAIVE_VS_SECONDARY_MEMORY_CD8_TCELL_UP	0.000779163	-7.15729	63	7	0.0555556	126	5159	450028,445509,403145,790944,406523,404605,322997	dram1,nfil3,myd88,nfkbie,dusp16,relt,ell2	0.0263812
msigdb	GSE21360_NAIVE_VS_PRIMARY_MEMORY_CD8_TCELL_UP	GSE21360_NAIVE_VS_PRIMARY_MEMORY_CD8_TCELL_UP	0.000779163	-7.15729	63	7	0.0555556	126	5159	100002292,406596,30767,403145,445509,114550,561901	si:ch73-63e15.2,socs3b,stat3,myd88,nfil3,ednraa,thbs1b	0.0263812
msigdb	GSE3039_B2_VS_B1_BCELL_UP	GSE3039_B2_VS_B1_BCELL_UP	0.000779163	-7.15729	63	7	0.0555556	126	5159	492760,403137,100001836,560548,30632,558211,796407	b4galt4,tlr8a,itgb3b,si:ch211-15b10.6,bmp2b,dennd4a,nrip1a	0.0263812
msigdb	GSE37416_0H_VS_3H_F_TULARENSIS_LVS_NEUTROPHIL_DN	GSE37416_0H_VS_3H_F_TULARENSIS_LVS_NEUTROPHIL_DN	0.000779163	-7.15729	63	7	0.0555556	126	5159	100331840,790944,556206,563506,322997,406523,796607	sphk1,nfkbie,slc43a3b,tiparp,ell2,dusp16,si:dkey-264d12.4	0.0263812
msigdb	GSE36527_CD62L_HIGH_VS_CD62L_LOW_TREG_CD69_NEG_KLRG1_NEG_UP	GSE36527_CD62L_HIGH_VS_CD62L_LOW_TREG_CD69_NEG_KLRG1_NEG_UP	0.000779163	-7.15729	63	7	0.0555556	126	5159	393202,799852,450083,100536767,406596,403013,100333043	hif1ab,si:ch211-219a4.6,gla,znfx1,socs3b,irf9,tap1	0.0263812
msigdb	GO_RESPONSE_TO_MOLECULE_OF_BACTERIAL_ORIGIN	GO_RESPONSE_TO_MOLECULE_OF_BACTERIAL_ORIGIN	0.000783826	-7.15132	102	9	0.0714286	126	5159	791742,100002292,559020,406596,404605,393202,403125,114550,550423	b2ml,si:ch73-63e15.2,ptgs2b,socs3b,relt,hif1ab,tlr2,ednraa,f3b	0.0263812
msigdb	GSE1791_CTRL_VS_NEUROMEDINU_IN_T_CELL_LINE_3H_UP	GSE1791_CTRL_VS_NEUROMEDINU_IN_T_CELL_LINE_3H_UP	0.000792301	-7.14057	46	6	0.047619	126	5159	553816,100333043,570456,30647,100535184,30665	inhbab,tap1,rsad2,psme2,si:ch211-122c9.5,psmb9a	0.0263812
msigdb	GSE2706_R848_VS_LPS_2H_STIM_DC_DN	GSE2706_R848_VS_LPS_2H_STIM_DC_DN	0.000792301	-7.14057	46	6	0.047619	126	5159	559020,553816,336073,322795,562854,100536767	ptgs2b,inhbab,lcp2a,csrnp1b,lap3,znfx1	0.0263812
msigdb	GSE22601_DOUBLE_NEGATIVE_VS_CD4_SINGLE_POSITIVE_THYMOCYTE_DN	GSE22601_DOUBLE_NEGATIVE_VS_CD4_SINGLE_POSITIVE_THYMOCYTE_DN	0.000794054	-7.13836	82	8	0.0634921	126	5159	323713,393206,327096,403145,30767,393202,563506,335655	midn,nol10,hlx1,myd88,stat3,hif1ab,tiparp,gngt2a	0.0263812
msigdb	STK33_SKM_UP	STK33_SKM_UP	0.000794054	-7.13836	82	8	0.0634921	126	5159	560397,323713,560339,793942,403013,30079,796607,556421	fam20cb,midn,tfpi2,rit1,irf9,btg2,si:dkey-264d12.4,aff4	0.0263812
msigdb	GNF2_HLA-C	GNF2_HLA-C	0.000795894	-7.13604	18	4	0.031746	126	5159	415151,393551,791742,100333043	rac2,cyba,b2ml,tap1	0.0263812
msigdb	GO_ACUTE_INFLAMMATORY_RESPONSE	GO_ACUTE_INFLAMMATORY_RESPONSE	0.000795894	-7.13604	18	4	0.031746	126	5159	100135755,393202,30767,550423	il6r,hif1ab,stat3,f3b	0.0263812
msigdb	GO_RESPONSE_TO_ELECTRICAL_STIMULUS	GO_RESPONSE_TO_ELECTRICAL_STIMULUS	0.000795894	-7.13604	18	4	0.031746	126	5159	393202,30079,30665,406715	hif1ab,btg2,psmb9a,cdk2	0.0263812
msigdb	ZHENG_IL22_SIGNALING_UP	ZHENG_IL22_SIGNALING_UP	0.000795894	-7.13604	18	4	0.031746	126	5159	100002292,553816,554477,560548	si:ch73-63e15.2,inhbab,pfkfb3,si:ch211-15b10.6	0.0263812
msigdb	BROWNE_HCMV_INFECTION_4HR_UP	BROWNE_HCMV_INFECTION_4HR_UP	0.000795894	-7.13604	18	4	0.031746	126	5159	559020,570456,561901,548604	ptgs2b,rsad2,thbs1b,nr4a3	0.0263812
msigdb	SARTIPY_NORMAL_AT_INSULIN_RESISTANCE_UP	SARTIPY_NORMAL_AT_INSULIN_RESISTANCE_UP	0.000795894	-7.13604	18	4	0.031746	126	5159	561901,564241,324413,406596	thbs1b,fosl1a,bhlhe40,socs3b	0.0263812
msigdb	REACTOME_INTERFERON_ALPHA_BETA_SIGNALING	REACTOME_INTERFERON_ALPHA_BETA_SIGNALING	0.000795894	-7.13604	18	4	0.031746	126	5159	30666,559610,403013,406596	psmb8a,ifi35,irf9,socs3b	0.0263812
msigdb	GO_NEGATIVE_REGULATION_OF_TRANSCRIPTION_FROM_RNA_POLYMERASE_II_PROMOTER	GO_NEGATIVE_REGULATION_OF_TRANSCRIPTION_FROM_RNA_POLYMERASE_II_PROMOTER	0.00079613	-7.13575	244	15	0.119048	126	5159	445509,557037,393569,548604,324413,678613,796407,393202,30117,30079,30767,30632,564511,394045,140633	nfil3,pparg,efna1a,nr4a3,bhlhe40,h2afy,nrip1a,hif1ab,spi1b,btg2,stat3,bmp2b,vdrb,lmcd1,per2	0.0263812
msigdb	WINTER_HYPOXIA_METAGENE	WINTER_HYPOXIA_METAGENE	0.000841438	-7.0804	103	9	0.0714286	126	5159	561901,445509,393569,324413,322997,393202,550423,554477,559020	thbs1b,nfil3,efna1a,bhlhe40,ell2,hif1ab,f3b,pfkfb3,ptgs2b	0.0278311
msigdb	GSE25088_ROSIGLITAZONE_VS_IL4_AND_ROSIGLITAZONE_STIM_STAT6_KO_MACROPHAGE_DAY10_DN	GSE25088_ROSIGLITAZONE_VS_IL4_AND_ROSIGLITAZONE_STIM_STAT6_KO_MACROPHAGE_DAY10_DN	0.000857364	-7.06165	64	7	0.0555556	126	5159	100331840,548604,30665,393206,116713,100333043,368771	sphk1,nr4a3,psmb9a,nol10,aldh1a2,tap1,abcb3l1	0.0282536
msigdb	GSE22601_DOUBLE_POSITIVE_VS_CD8_SINGLE_POSITIVE_THYMOCYTE_UP	GSE22601_DOUBLE_POSITIVE_VS_CD8_SINGLE_POSITIVE_THYMOCYTE_UP	0.000857364	-7.06165	64	7	0.0555556	126	5159	30079,790944,30396,403013,556421,796407,101884931	btg2,nfkbie,ef1,irf9,aff4,nrip1a,epsti1	0.0282536
msigdb	GO_NEGATIVE_REGULATION_OF_CATALYTIC_ACTIVITY	GO_NEGATIVE_REGULATION_OF_CATALYTIC_ACTIVITY	0.000889706	-7.02462	273	16	0.126984	126	5159	406596,30665,678613,560339,373081,561901,450083,30666,557037,406523,431763,406715,436926,30647,323713,100006888	socs3b,psmb9a,h2afy,tfpi2,mvp,thbs1b,gla,psmb8a,pparg,dusp16,gadd45ab,cdk2,serpinb1,psme2,midn,gnai3	0.0291791
msigdb	GO_REGULATION_OF_LEUKOCYTE_MEDIATED_IMMUNITY	GO_REGULATION_OF_LEUKOCYTE_MEDIATED_IMMUNITY	0.000890332	-7.02392	47	6	0.047619	126	5159	561370,406578,415151,791742,100333043,570456	jak3,stxbp2,rac2,b2ml,tap1,rsad2	0.0291791
msigdb	GSE34205_RSV_VS_FLU_INF_INFANT_PBMC_DN	GSE34205_RSV_VS_FLU_INF_INFANT_PBMC_DN	0.000890332	-7.02392	47	6	0.047619	126	5159	100331840,101884931,559610,449803,791742,30396	sphk1,epsti1,ifi35,c1qc,b2ml,ef1	0.0291791
msigdb	BOQUEST_STEM_CELL_CULTURED_VS_FRESH_UP	BOQUEST_STEM_CELL_CULTURED_VS_FRESH_UP	0.000913943	-6.99774	172	12	0.0952381	126	5159	140633,791144,100135755,30632,554477,30079,553816,324413,796407,556206,561901,557037	per2,loxl2b,il6r,bmp2b,pfkfb3,btg2,inhbab,bhlhe40,nrip1a,slc43a3b,thbs1b,pparg	0.0298983
msigdb	GSE3982_DC_VS_CENT_MEMORY_CD4_TCELL_UP	GSE3982_DC_VS_CENT_MEMORY_CD4_TCELL_UP	0.000932473	-6.97767	84	8	0.0634921	126	5159	548604,557037,790944,564241,445509,791795,541520,564511	nr4a3,pparg,nfkbie,fosl1a,nfil3,ptrh2,cdcp1a,vdrb	0.0304026
msigdb	GO_INTRACELLULAR_RECEPTOR_SIGNALING_PATHWAY	GO_INTRACELLULAR_RECEPTOR_SIGNALING_PATHWAY	0.000941639	-6.96789	65	7	0.0555556	126	5159	796407,564511,30767,548604,557037,100330810,116713	nrip1a,vdrb,stat3,nr4a3,pparg,nod1,aldh1a2	0.0304026
msigdb	GSE3337_4H_VS_16H_IFNG_IN_CD8POS_DC_UP	GSE3337_4H_VS_16H_IFNG_IN_CD8POS_DC_UP	0.000941639	-6.96789	65	7	0.0555556	126	5159	799650,100006888,100331840,554477,30767,431763,436926	ddx21,gnai3,sphk1,pfkfb3,stat3,gadd45ab,serpinb1	0.0304026
msigdb	GSE19825_CD24LOW_VS_IL2RA_HIGH_DAY3_EFF_CD8_TCELL_UP	GSE19825_CD24LOW_VS_IL2RA_HIGH_DAY3_EFF_CD8_TCELL_UP	0.000941639	-6.96789	65	7	0.0555556	126	5159	100135755,100330810,100073339,790944,437024,559610,796407	il6r,nod1,txndc15,nfkbie,ikbke,ifi35,nrip1a	0.0304026
msigdb	GSE23502_BM_VS_COLON_TUMOR_MYELOID_DERIVED_SUPPRESSOR_CELL_UP	GSE23502_BM_VS_COLON_TUMOR_MYELOID_DERIVED_SUPPRESSOR_CELL_UP	0.000941639	-6.96789	65	7	0.0555556	126	5159	563506,445509,100537857,368888,554477,322997,100002292	tiparp,nfil3,pstpip2,sertad2b,pfkfb3,ell2,si:ch73-63e15.2	0.0304026
msigdb	GSE6092_B_BURGDOFERI_VS_B_BURGDORFERI_AND_IFNG_STIM_ENDOTHELIAL_CELL_DN	GSE6092_B_BURGDOFERI_VS_B_BURGDORFERI_AND_IFNG_STIM_ENDOTHELIAL_CELL_DN	0.000941639	-6.96789	65	7	0.0555556	126	5159	100330810,393202,450028,550423,790944,373081,431763	nod1,hif1ab,dram1,f3b,nfkbie,mvp,gadd45ab	0.0304026
msigdb	VART_KSHV_INFECTION_ANGIOGENIC_MARKERS_UP	VART_KSHV_INFECTION_ANGIOGENIC_MARKERS_UP	0.000941639	-6.96789	65	7	0.0555556	126	5159	100331840,393569,550423,405902,393202,100001836,559020	sphk1,efna1a,f3b,nrp2b,hif1ab,itgb3b,ptgs2b	0.0304026
msigdb	GO_POSITIVE_REGULATION_OF_LOCOMOTION	GO_POSITIVE_REGULATION_OF_LOCOMOTION	0.000942926	-6.96652	149	11	0.0873016	126	5159	100001836,561901,405902,114550,100135755,393202,30632,415151,100331840,550423,559020	itgb3b,thbs1b,nrp2b,ednraa,il6r,hif1ab,bmp2b,rac2,sphk1,f3b,ptgs2b	0.0304026
msigdb	HUANG_DASATINIB_RESISTANCE_UP	HUANG_DASATINIB_RESISTANCE_UP	0.000951938	-6.95701	32	5	0.0396825	126	5159	322997,415151,30665,30666,550423	ell2,rac2,psmb9a,psmb8a,f3b	0.0305831
msigdb	GO_REGULATION_OF_CYTOKINE_BIOSYNTHETIC_PROCESS	GO_REGULATION_OF_CYTOKINE_BIOSYNTHETIC_PROCESS	0.000951938	-6.95701	32	5	0.0396825	126	5159	406794,553816,403137,792676,561901	ube2j1,inhbab,tlr8a,nmi,thbs1b	0.0305831
msigdb	GO_NEGATIVE_REGULATION_OF_GENE_EXPRESSION	GO_NEGATIVE_REGULATION_OF_GENE_EXPRESSION	0.000976518	-6.93152	445	22	0.174603	126	5159	30117,563506,30767,564511,394045,140633,445509,548604,100002292,791144,393202,30632,30079,100535184,791795,558213,561901,557037,393569,324413,678613,796407	spi1b,tiparp,stat3,vdrb,lmcd1,per2,nfil3,nr4a3,si:ch73-63e15.2,loxl2b,hif1ab,bmp2b,btg2,si:ch211-122c9.5,ptrh2,rc3h1b,thbs1b,pparg,efna1a,bhlhe40,h2afy,nrip1a	0.0313167
msigdb	BIOCARTA_IL2RB_PATHWAY	BIOCARTA_IL2RB_PATHWAY	0.000989224	-6.91859	19	4	0.031746	126	5159	406596,561370,323818,792676	socs3b,jak3,shc1,nmi	0.0313318
msigdb	GO_JAK_STAT_CASCADE	GO_JAK_STAT_CASCADE	0.000989224	-6.91859	19	4	0.031746	126	5159	561370,792676,30767,406596	jak3,nmi,stat3,socs3b	0.0313318
msigdb	GO_REGULATION_OF_MONOOXYGENASE_ACTIVITY	GO_REGULATION_OF_MONOOXYGENASE_ACTIVITY	0.000989224	-6.91859	19	4	0.031746	126	5159	450083,393202,100330810,564511	gla,hif1ab,nod1,vdrb	0.0313318
msigdb	FURUKAWA_DUSP6_TARGETS_PCI35_UP	FURUKAWA_DUSP6_TARGETS_PCI35_UP	0.000989224	-6.91859	19	4	0.031746	126	5159	799852,751757,30665,561268	si:ch211-219a4.6,zgc:153317,psmb9a,tnfsf13b	0.0313318
msigdb	GO_NIK_NF_KAPPAB_SIGNALING	GO_NIK_NF_KAPPAB_SIGNALING	0.000989224	-6.91859	19	4	0.031746	126	5159	437024,30666,30665,30647	ikbke,psmb8a,psmb9a,psme2	0.0313318
msigdb	ABBUD_LIF_SIGNALING_1_UP	ABBUD_LIF_SIGNALING_1_UP	0.000989224	-6.91859	19	4	0.031746	126	5159	30666,30767,792676,406596	psmb8a,stat3,nmi,socs3b	0.0313318
msigdb	GO_STAT_CASCADE	GO_STAT_CASCADE	0.000989224	-6.91859	19	4	0.031746	126	5159	406596,30767,792676,561370	socs3b,stat3,nmi,jak3	0.0313318
msigdb	MEL18_DN.V1_UP	MEL18_DN.V1_UP	0.000997459	-6.9103	48	6	0.047619	126	5159	553816,100333043,564241,541520,405902,550423	inhbab,tap1,fosl1a,cdcp1a,nrp2b,f3b	0.0314814
msigdb	GO_RESPONSE_TO_HYDROGEN_PEROXIDE	GO_RESPONSE_TO_HYDROGEN_PEROXIDE	0.000997459	-6.9103	48	6	0.047619	126	5159	323818,393202,548604,550423,100331840,564241	shc1,hif1ab,nr4a3,f3b,sphk1,fosl1a	0.0314814
msigdb	VANTVEER_BREAST_CANCER_ESR1_DN	VANTVEER_BREAST_CANCER_ESR1_DN	0.0010086	-6.89919	85	8	0.0634921	126	5159	393551,393202,406794,790944,406374,792676,556206,564994	cyba,hif1ab,ube2j1,nfkbie,hapln3,nmi,slc43a3b,rbms1a	0.0317771
msigdb	NUYTTEN_NIPP1_TARGETS_UP	NUYTTEN_NIPP1_TARGETS_UP	0.00102278	-6.88523	250	15	0.119048	126	5159	565241,431763,559020,100536767,450028,799852,503534,100333043,322997,570456,387526,101884931,553816,548604,792676	ppp3ccb,gadd45ab,ptgs2b,znfx1,dram1,si:ch211-219a4.6,rnf7,tap1,ell2,rsad2,ca2,epsti1,inhbab,nr4a3,nmi	0.032129
msigdb	GSE360_T_GONDII_VS_M_TUBERCULOSIS_DC_DN	GSE360_T_GONDII_VS_M_TUBERCULOSIS_DC_DN	0.00103232	-6.87595	66	7	0.0555556	126	5159	30647,550423,30666,30665,403145,100333043,559610	psme2,f3b,psmb8a,psmb9a,myd88,tap1,ifi35	0.032129
msigdb	GSE11057_CD4_CENT_MEM_VS_PBMC_DN	GSE11057_CD4_CENT_MEM_VS_PBMC_DN	0.00103232	-6.87595	66	7	0.0555556	126	5159	30117,450028,450083,555628,403145,406578,678613	spi1b,dram1,gla,itpripl2,myd88,stxbp2,h2afy	0.032129
msigdb	GSE24634_IL4_VS_CTRL_TREATED_NAIVE_CD4_TCELL_DAY7_DN	GSE24634_IL4_VS_CTRL_TREATED_NAIVE_CD4_TCELL_DAY7_DN	0.00103232	-6.87595	66	7	0.0555556	126	5159	556206,562854,100135755,100537857,550423,30665,792229	slc43a3b,lap3,il6r,pstpip2,f3b,psmb9a,sh3glb1a	0.032129
msigdb	GSE21360_NAIVE_VS_QUATERNARY_MEMORY_CD8_TCELL_UP	GSE21360_NAIVE_VS_QUATERNARY_MEMORY_CD8_TCELL_UP	0.00103232	-6.87595	66	7	0.0555556	126	5159	30396,559610,403013,570456,792676,415251,562854	ef1,ifi35,irf9,rsad2,nmi,ints12,lap3	0.032129
msigdb	GSE30971_CTRL_VS_LPS_STIM_MACROPHAGE_WBP7_KO_4H_UP	GSE30971_CTRL_VS_LPS_STIM_MACROPHAGE_WBP7_KO_4H_UP	0.00103232	-6.87595	66	7	0.0555556	126	5159	322997,406596,436926,559020,550423,30767,554477	ell2,socs3b,serpinb1,ptgs2b,f3b,stat3,pfkfb3	0.032129
msigdb	GSE43863_DAY6_EFF_VS_DAY150_MEM_TFH_CD4_TCELL_UP	GSE43863_DAY6_EFF_VS_DAY150_MEM_TFH_CD4_TCELL_UP	0.00103232	-6.87595	66	7	0.0555556	126	5159	570456,387526,559610,393202,100135755,406715,100536767	rsad2,ca2,ifi35,hif1ab,il6r,cdk2,znfx1	0.032129
msigdb	GO_ANTIGEN_PROCESSING_AND_PRESENTATION_OF_ENDOGENOUS_PEPTIDE_ANTIGEN	GO_ANTIGEN_PROCESSING_AND_PRESENTATION_OF_ENDOGENOUS_PEPTIDE_ANTIGEN	0.00107305	-6.83725	9	3	0.0238095	126	5159	791742,100333043,368771	b2ml,tap1,abcb3l1	0.0329959
msigdb	GO_RETINOIC_ACID_RECEPTOR_BINDING	GO_RETINOIC_ACID_RECEPTOR_BINDING	0.00107305	-6.83725	9	3	0.0238095	126	5159	564511,796407,557037	vdrb,nrip1a,pparg	0.0329959
msigdb	GO_GLUCOCORTICOID_RECEPTOR_BINDING	GO_GLUCOCORTICOID_RECEPTOR_BINDING	0.00107305	-6.83725	9	3	0.0238095	126	5159	796407,30767,548604	nrip1a,stat3,nr4a3	0.0329959
msigdb	KEGG_PROTEASOME	KEGG_PROTEASOME	0.00107305	-6.83725	9	3	0.0238095	126	5159	30647,30665,30666	psme2,psmb9a,psmb8a	0.0329959
msigdb	GO_ANTIGEN_PROCESSING_AND_PRESENTATION_OF_ENDOGENOUS_ANTIGEN	GO_ANTIGEN_PROCESSING_AND_PRESENTATION_OF_ENDOGENOUS_ANTIGEN	0.00107305	-6.83725	9	3	0.0238095	126	5159	791742,368771,100333043	b2ml,abcb3l1,tap1	0.0329959
msigdb	GO_ACUTE_PHASE_RESPONSE	GO_ACUTE_PHASE_RESPONSE	0.00107305	-6.83725	9	3	0.0238095	126	5159	30767,100135755,393202	stat3,il6r,hif1ab	0.0329959
msigdb	GO_CELLULAR_RESPONSE_TO_INTERLEUKIN_6	GO_CELLULAR_RESPONSE_TO_INTERLEUKIN_6	0.00107305	-6.83725	9	3	0.0238095	126	5159	100135755,30767,100002292	il6r,stat3,si:ch73-63e15.2	0.0329959
msigdb	GO_IMMUNE_RESPONSE_REGULATING_CELL_SURFACE_RECEPTOR_SIGNALING_PATHWAY	GO_IMMUNE_RESPONSE_REGULATING_CELL_SURFACE_RECEPTOR_SIGNALING_PATHWAY	0.00108963	-6.82192	86	8	0.0634921	126	5159	30666,548604,30647,336073,100034498,30665,323818,571487	psmb8a,nr4a3,psme2,lcp2a,pag1,psmb9a,shc1,si:dkeyp-92c9.3	0.0333341
msigdb	GSE35685_CD34POS_CD10NEG_CD62LPOS_VS_CD34POS_CD10POS_BONE_MARROW_DN	GSE35685_CD34POS_CD10NEG_CD62LPOS_VS_CD34POS_CD10POS_BONE_MARROW_DN	0.00108963	-6.82192	86	8	0.0634921	126	5159	406523,561370,30767,30665,403145,100333043,336073,323713	dusp16,jak3,stat3,psmb9a,myd88,tap1,lcp2a,midn	0.0333341
msigdb	MIYAGAWA_TARGETS_OF_EWSR1_ETS_FUSIONS_DN	MIYAGAWA_TARGETS_OF_EWSR1_ETS_FUSIONS_DN	0.00108963	-6.82192	86	8	0.0634921	126	5159	394045,553185,550423,368888,791144,322997,796407,569404	lmcd1,vasna,f3b,sertad2b,loxl2b,ell2,nrip1a,pdlim4	0.0333341
msigdb	CHEN_METABOLIC_SYNDROM_NETWORK	CHEN_METABOLIC_SYNDROM_NETWORK	0.00109992	-6.81252	449	22	0.174603	126	5159	100331840,553185,406578,393551,403125,791144,324481,796607,561268,557037,403338,100073339,336073,437024,415151,30117,450028,449803,405902,569404,101884931,387526	sphk1,vasna,stxbp2,cyba,tlr2,loxl2b,clic1,si:dkey-264d12.4,tnfsf13b,pparg,gnmt,txndc15,lcp2a,ikbke,rac2,spi1b,dram1,c1qc,nrp2b,pdlim4,epsti1,ca2	0.0334305
msigdb	GO_CYTOKINE_BINDING	GO_CYTOKINE_BINDING	0.00110024	-6.81223	33	5	0.0396825	126	5159	405902,553185,100135755,561901,100001836	nrp2b,vasna,il6r,thbs1b,itgb3b	0.0334305
msigdb	KIM_GLIS2_TARGETS_UP	KIM_GLIS2_TARGETS_UP	0.00110024	-6.81223	33	5	0.0396825	126	5159	30666,30665,403125,406596,561268	psmb8a,psmb9a,tlr2,socs3b,tnfsf13b	0.0334305
msigdb	ZHU_CMV_ALL_UP	ZHU_CMV_ALL_UP	0.00110024	-6.81223	33	5	0.0396825	126	5159	100333043,560339,559020,30666,548604	tap1,tfpi2,ptgs2b,psmb8a,nr4a3	0.0334305
msigdb	GSE21546_UNSTIM_VS_ANTI_CD3_STIM_SAP1A_KO_AND_ELK1_KO_DP_THYMOCYTES_UP	GSE21546_UNSTIM_VS_ANTI_CD3_STIM_SAP1A_KO_AND_ELK1_KO_DP_THYMOCYTES_UP	0.00111423	-6.79959	49	6	0.047619	126	5159	559610,403013,791795,30647,564588,799852	ifi35,irf9,ptrh2,psme2,scara3,si:ch211-219a4.6	0.0336844
msigdb	GSE6269_FLU_VS_STREP_PNEUMO_INF_PBMC_UP	GSE6269_FLU_VS_STREP_PNEUMO_INF_PBMC_UP	0.00111423	-6.79959	49	6	0.047619	126	5159	403013,559610,570456,792676,30647,30665	irf9,ifi35,rsad2,nmi,psme2,psmb9a	0.0336844
msigdb	GO_POSITIVE_REGULATION_OF_IMMUNE_EFFECTOR_PROCESS	GO_POSITIVE_REGULATION_OF_IMMUNE_EFFECTOR_PROCESS	0.00111423	-6.79959	49	6	0.047619	126	5159	415151,406578,548604,327096,791742,570456	rac2,stxbp2,nr4a3,hlx1,b2ml,rsad2	0.0336844
msigdb	GO_RESPONSE_TO_HORMONE	GO_RESPONSE_TO_HORMONE	0.00112174	-6.79287	334	18	0.142857	126	5159	564241,548604,553816,30767,406715,323818,559020,564511,557037,561901,796407,30079,100331840,550423,116713,393202,561370,406596	fosl1a,nr4a3,inhbab,stat3,cdk2,shc1,ptgs2b,vdrb,pparg,thbs1b,nrip1a,btg2,sphk1,f3b,aldh1a2,hif1ab,jak3,socs3b	0.0337544
msigdb	GSE41867_MEMORY_VS_EXHAUSTED_CD8_TCELL_DAY30_LCMV_UP	GSE41867_MEMORY_VS_EXHAUSTED_CD8_TCELL_DAY30_LCMV_UP	0.00112973	-6.78578	67	7	0.0555556	126	5159	558211,436926,100535184,30632,30647,30117,322795	dennd4a,serpinb1,si:ch211-122c9.5,bmp2b,psme2,spi1b,csrnp1b	0.0337544
msigdb	GSE22886_DAY0_VS_DAY1_MONOCYTE_IN_CULTURE_DN	GSE22886_DAY0_VS_DAY1_MONOCYTE_IN_CULTURE_DN	0.00112973	-6.78578	67	7	0.0555556	126	5159	100331840,790944,554477,556206,553816,559020,564511	sphk1,nfkbie,pfkfb3,slc43a3b,inhbab,ptgs2b,vdrb	0.0337544
msigdb	GSE29618_BCELL_VS_MDC_DAY7_FLU_VACCINE_DN	GSE29618_BCELL_VS_MDC_DAY7_FLU_VACCINE_DN	0.00112973	-6.78578	67	7	0.0555556	126	5159	678613,405865,324413,100537857,403145,563506,100135755	h2afy,ethe1,bhlhe40,pstpip2,myd88,tiparp,il6r	0.0337544
msigdb	GSE3982_BCELL_VS_TH1_DN	GSE3982_BCELL_VS_TH1_DN	0.00112973	-6.78578	67	7	0.0555556	126	5159	556206,564241,431763,324413,100333043,368771,556421	slc43a3b,fosl1a,gadd45ab,bhlhe40,tap1,abcb3l1,aff4	0.0337544
msigdb	GSE9037_CTRL_VS_LPS_4H_STIM_BMDM_DN	GSE9037_CTRL_VS_LPS_4H_STIM_BMDM_DN	0.00112973	-6.78578	67	7	0.0555556	126	5159	30117,100001490,565241,368771,553816,406523,431763	spi1b,atxn7,ppp3ccb,abcb3l1,inhbab,dusp16,gadd45ab	0.0337544
msigdb	GSE19941_UNSTIM_VS_LPS_STIM_IL10_KO_MACROPHAGE_UP	GSE19941_UNSTIM_VS_LPS_STIM_IL10_KO_MACROPHAGE_UP	0.00112973	-6.78578	67	7	0.0555556	126	5159	431763,436926,678613,560339,449803,387526,793942	gadd45ab,serpinb1,h2afy,tfpi2,c1qc,ca2,rit1	0.0337544
msigdb	GO_REGULATION_OF_CELL_DEATH	GO_REGULATION_OF_CELL_DEATH	0.00115667	-6.76221	511	24	0.190476	126	5159	557037,561901,565241,406596,550423,100331840,403145,30632,30079,791795,393202,116713,561370,553816,548604,564241,100330810,404605,449819,559020,564511,431763,30767,114550	pparg,thbs1b,ppp3ccb,socs3b,f3b,sphk1,myd88,bmp2b,btg2,ptrh2,hif1ab,aldh1a2,jak3,inhbab,nr4a3,fosl1a,nod1,relt,tmbim1,ptgs2b,vdrb,gadd45ab,stat3,ednraa	0.034502
msigdb	GO_REGULATION_OF_CYTOKINE_PRODUCTION_INVOLVED_IN_IMMUNE_RESPONSE	GO_REGULATION_OF_CYTOKINE_PRODUCTION_INVOLVED_IN_IMMUNE_RESPONSE	0.00121335	-6.71437	20	4	0.031746	126	5159	548604,561370,570456,791742	nr4a3,jak3,rsad2,b2ml	0.035776
msigdb	KEGG_ANTIGEN_PROCESSING_AND_PRESENTATION	KEGG_ANTIGEN_PROCESSING_AND_PRESENTATION	0.00121335	-6.71437	20	4	0.031746	126	5159	100333043,368771,791742,30647	tap1,abcb3l1,b2ml,psme2	0.035776
msigdb	GO_POSITIVE_REGULATION_OF_REACTIVE_OXYGEN_SPECIES_METABOLIC_PROCESS	GO_POSITIVE_REGULATION_OF_REACTIVE_OXYGEN_SPECIES_METABOLIC_PROCESS	0.00121335	-6.71437	20	4	0.031746	126	5159	559020,431763,393551,561901	ptgs2b,gadd45ab,cyba,thbs1b	0.035776
msigdb	PID_CD8_TCR_PATHWAY	PID_CD8_TCR_PATHWAY	0.00121335	-6.71437	20	4	0.031746	126	5159	323818,791742,100034498,336073	shc1,b2ml,pag1,lcp2a	0.035776
msigdb	GO_POSITIVE_REGULATION_OF_LEUKOCYTE_CHEMOTAXIS	GO_POSITIVE_REGULATION_OF_LEUKOCYTE_CHEMOTAXIS	0.00121335	-6.71437	20	4	0.031746	126	5159	415151,100135755,114550,561901	rac2,il6r,ednraa,thbs1b	0.035776
msigdb	CHIANG_LIVER_CANCER_SUBCLASS_UNANNOTATED_UP	CHIANG_LIVER_CANCER_SUBCLASS_UNANNOTATED_UP	0.00121335	-6.71437	20	4	0.031746	126	5159	561901,791742,322997,406523	thbs1b,b2ml,ell2,dusp16	0.035776
msigdb	REACTOME_CYCLIN_E_ASSOCIATED_EVENTS_DURING_G1_S_TRANSITION_	REACTOME_CYCLIN_E_ASSOCIATED_EVENTS_DURING_G1_S_TRANSITION_	0.00121335	-6.71437	20	4	0.031746	126	5159	30665,406715,30666,30647	psmb9a,cdk2,psmb8a,psme2	0.035776
msigdb	GSE45365_NK_CELL_VS_BCELL_MCMV_INFECTION_DN	GSE45365_NK_CELL_VS_BCELL_MCMV_INFECTION_DN	0.00123422	-6.69731	68	7	0.0555556	126	5159	30647,405902,373081,431763,100333043,558211,100002292	psme2,nrp2b,mvp,gadd45ab,tap1,dennd4a,si:ch73-63e15.2	0.0361535
msigdb	GSE360_CTRL_VS_T_GONDII_DC_DN	GSE360_CTRL_VS_T_GONDII_DC_DN	0.00123422	-6.69731	68	7	0.0555556	126	5159	30647,548604,405902,406596,559610,100333043,570456	psme2,nr4a3,nrp2b,socs3b,ifi35,tap1,rsad2	0.0361535
msigdb	GSE37416_12H_VS_48H_F_TULARENSIS_LVS_NEUTROPHIL_UP	GSE37416_12H_VS_48H_F_TULARENSIS_LVS_NEUTROPHIL_UP	0.00123422	-6.69731	68	7	0.0555556	126	5159	561268,436926,403013,404605,30117,403338,790944	tnfsf13b,serpinb1,irf9,relt,spi1b,gnmt,nfkbie	0.0361535
msigdb	GSE8384_CTRL_VS_B_ABORTUS_4H_MAC_CELL_LINE_DN	GSE8384_CTRL_VS_B_ABORTUS_4H_MAC_CELL_LINE_DN	0.00123422	-6.69731	68	7	0.0555556	126	5159	550423,100536767,140633,406587,431763,406596,559020	f3b,znfx1,per2,rpf2,gadd45ab,socs3b,ptgs2b	0.0361535
msigdb	MODULE_223	MODULE_223	0.00124123	-6.69166	50	6	0.047619	126	5159	323818,114550,100135755,564241,796607,791742	shc1,ednraa,il6r,fosl1a,si:dkey-264d12.4,b2ml	0.0362401
msigdb	GSE17974_0H_VS_0.5H_IN_VITRO_ACT_CD4_TCELL_DN	GSE17974_0H_VS_0.5H_IN_VITRO_ACT_CD4_TCELL_DN	0.00124123	-6.69166	50	6	0.047619	126	5159	100073339,30117,791795,554477,30079,548604	txndc15,spi1b,ptrh2,pfkfb3,btg2,nr4a3	0.0362401
msigdb	GO_LEUKOCYTE_ACTIVATION	GO_LEUKOCYTE_ACTIVATION	0.00124998	-6.68463	131	10	0.0793651	126	5159	791742,100002292,336073,570456,548604,403137,558213,406578,561370,30117	b2ml,si:ch73-63e15.2,lcp2a,rsad2,nr4a3,tlr8a,rc3h1b,stxbp2,jak3,spi1b	0.0364364
msigdb	GO_TOLL_LIKE_RECEPTOR_SIGNALING_PATHWAY	GO_TOLL_LIKE_RECEPTOR_SIGNALING_PATHWAY	0.00126501	-6.67267	34	5	0.0396825	126	5159	437024,403125,403137,564588,403145	ikbke,tlr2,tlr8a,scara3,myd88	0.0368147
msigdb	GO_POSITIVE_REGULATION_OF_PROTEIN_MODIFICATION_PROCESS	GO_POSITIVE_REGULATION_OF_PROTEIN_MODIFICATION_PROCESS	0.00130971	-6.63795	367	19	0.150794	126	5159	404605,431763,30767,323818,114550,100135755,553816,100330810,30647,406596,100331840,30665,30632,336073,30666,393569,561901,100001836,792676	relt,gadd45ab,stat3,shc1,ednraa,il6r,inhbab,nod1,psme2,socs3b,sphk1,psmb9a,bmp2b,lcp2a,psmb8a,efna1a,thbs1b,itgb3b,nmi	0.0380539
msigdb	TGANTCA_V$AP1_C	TGANTCA_V$AP1_C	0.00133049	-6.62221	339	18	0.142857	126	5159	560339,322795,561901,393569,796607,324481,554477,100536767,30632,553185,550423,793942,564241,405902,431763,564511,335655,404605	tfpi2,csrnp1b,thbs1b,efna1a,si:dkey-264d12.4,clic1,pfkfb3,znfx1,bmp2b,vasna,f3b,rit1,fosl1a,nrp2b,gadd45ab,vdrb,gngt2a,relt	0.0385453
msigdb	GO_RESPONSE_TO_NITROGEN_COMPOUND	GO_RESPONSE_TO_NITROGEN_COMPOUND	0.00133093	-6.62188	311	17	0.134921	126	5159	100330810,799650,548604,564241,323818,114550,406715,30767,559020,557037,393551,561370,393202,100331840,30665,30079,406596	nod1,ddx21,nr4a3,fosl1a,shc1,ednraa,cdk2,stat3,ptgs2b,pparg,cyba,jak3,hif1ab,sphk1,psmb9a,btg2,socs3b	0.0385453
msigdb	GO_POSITIVE_REGULATION_OF_BIOSYNTHETIC_PROCESS	GO_POSITIVE_REGULATION_OF_BIOSYNTHETIC_PROCESS	0.001344	-6.6121	610	27	0.214286	126	5159	100001490,559020,564511,30767,368888,406715,114550,100135755,30117,323818,100002292,30396,553816,564241,548604,403137,100330810,30632,100535184,100331840,403125,393551,393202,796407,557037,322795,561901	atxn7,ptgs2b,vdrb,stat3,sertad2b,cdk2,ednraa,il6r,spi1b,shc1,si:ch73-63e15.2,ef1,inhbab,fosl1a,nr4a3,tlr8a,nod1,bmp2b,si:ch211-122c9.5,sphk1,tlr2,cyba,hif1ab,nrip1a,pparg,csrnp1b,thbs1b	0.0386738
msigdb	GSE17721_LPS_VS_POLYIC_1H_BMDC_UP	GSE17721_LPS_VS_POLYIC_1H_BMDC_UP	0.00134615	-6.61051	69	7	0.0555556	126	5159	336073,557037,368888,562854,403125,563506,503534	lcp2a,pparg,sertad2b,lap3,tlr2,tiparp,rnf7	0.0386738
msigdb	GSE37416_CTRL_VS_24H_F_TULARENSIS_LVS_NEUTROPHIL_DN	GSE37416_CTRL_VS_24H_F_TULARENSIS_LVS_NEUTROPHIL_DN	0.00134615	-6.61051	69	7	0.0555556	126	5159	322997,404605,790944,548604,406715,450083,556206	ell2,relt,nfkbie,nr4a3,cdk2,gla,slc43a3b	0.0386738
msigdb	GSE17974_IL4_AND_ANTI_IL12_VS_UNTREATED_6H_ACT_CD4_TCELL_DN	GSE17974_IL4_AND_ANTI_IL12_VS_UNTREATED_6H_ACT_CD4_TCELL_DN	0.00134615	-6.61051	69	7	0.0555556	126	5159	561268,559020,406523,445186,100135755,560548,554477	tnfsf13b,ptgs2b,dusp16,klhl15,il6r,si:ch211-15b10.6,pfkfb3	0.0386738
msigdb	GSE22589_HEALTHY_VS_HIV_INFECTED_DC_DN	GSE22589_HEALTHY_VS_HIV_INFECTED_DC_DN	0.00134615	-6.61051	69	7	0.0555556	126	5159	101884931,336073,403013,570622,100333043,30647,30665	epsti1,lcp2a,irf9,gbp2,tap1,psme2,psmb9a	0.0386738
msigdb	GSE2770_TGFB_AND_IL4_VS_IL12_TREATED_ACT_CD4_TCELL_2H_DN	GSE2770_TGFB_AND_IL4_VS_IL12_TREATED_ACT_CD4_TCELL_2H_DN	0.00137901	-6.58639	51	6	0.047619	126	5159	450028,751757,322795,30767,30079,570456	dram1,zgc:153317,csrnp1b,stat3,btg2,rsad2	0.0394283
msigdb	GSE3982_NEUTROPHIL_VS_BCELL_UP	GSE3982_NEUTROPHIL_VS_BCELL_UP	0.00137901	-6.58639	51	6	0.047619	126	5159	564241,554477,100537857,799650,368771,324413	fosl1a,pfkfb3,pstpip2,ddx21,abcb3l1,bhlhe40	0.0394283
msigdb	GO_LEUKOCYTE_MEDIATED_IMMUNITY	GO_LEUKOCYTE_MEDIATED_IMMUNITY	0.00137901	-6.58639	51	6	0.047619	126	5159	449803,571487,548604,406578,100135755,403137	c1qc,si:dkeyp-92c9.3,nr4a3,stxbp2,il6r,tlr8a	0.0394283
msigdb	GO_RESPONSE_TO_OXYGEN_LEVELS	GO_RESPONSE_TO_OXYGEN_LEVELS	0.0014034	-6.56886	133	10	0.0793651	126	5159	559020,406596,553185,30632,323818,393202,114550,791144,557037,561901	ptgs2b,socs3b,vasna,bmp2b,shc1,hif1ab,ednraa,loxl2b,pparg,thbs1b	0.0399979
msigdb	GO_REGULATION_OF_CELL_ACTIVATION	GO_REGULATION_OF_CELL_ACTIVATION	0.0014034	-6.56886	133	10	0.0793651	126	5159	561370,415151,406578,561268,561901,558213,327096,548604,553816,100034498	jak3,rac2,stxbp2,tnfsf13b,thbs1b,rc3h1b,hlx1,nr4a3,inhbab,pag1	0.0399979
msigdb	GO_NEGATIVE_REGULATION_OF_CELL_PROLIFERATION	GO_NEGATIVE_REGULATION_OF_CELL_PROLIFERATION	0.00143361	-6.54756	232	14	0.111111	126	5159	553816,558213,561901,557037,564241,796607,140633,564511,559020,692284,116713,30632,30079,30767	inhbab,rc3h1b,thbs1b,pparg,fosl1a,si:dkey-264d12.4,per2,vdrb,ptgs2b,cgrrf1,aldh1a2,bmp2b,btg2,stat3	0.0407941
msigdb	GO_REGULATION_OF_INTRACELLULAR_SIGNAL_TRANSDUCTION	GO_REGULATION_OF_INTRACELLULAR_SIGNAL_TRANSDUCTION	0.00143946	-6.54349	550	25	0.198413	126	5159	323818,114550,100135755,406715,30767,415151,406523,394045,559020,431763,404605,100330810,553816,393202,403125,550423,100331840,30632,403145,406596,561901,558213,393569,100037341,437024	shc1,ednraa,il6r,cdk2,stat3,rac2,dusp16,lmcd1,ptgs2b,gadd45ab,relt,nod1,inhbab,hif1ab,tlr2,f3b,sphk1,bmp2b,myd88,socs3b,thbs1b,rc3h1b,efna1a,zgc:162895,ikbke	0.0408958
msigdb	BASSO_CD40_SIGNALING_UP	BASSO_CD40_SIGNALING_UP	0.00144734	-6.53803	35	5	0.0396825	126	5159	100333043,403013,322997,790944,415151	tap1,irf9,ell2,nfkbie,rac2	0.040942
msigdb	GO_REGULATION_OF_INTERLEUKIN_6_PRODUCTION	GO_REGULATION_OF_INTERLEUKIN_6_PRODUCTION	0.00144734	-6.53803	35	5	0.0396825	126	5159	403145,100135755,100330810,393551,403125	myd88,il6r,nod1,cyba,tlr2	0.040942
msigdb	GO_BLOOD_VESSEL_MORPHOGENESIS	GO_BLOOD_VESSEL_MORPHOGENESIS	0.0014491	-6.53681	157	11	0.0873016	126	5159	563506,323818,393202,30117,791144,114550,559020,393569,405902,100001836,561901	tiparp,shc1,hif1ab,spi1b,loxl2b,ednraa,ptgs2b,efna1a,nrp2b,itgb3b,thbs1b	0.040942
msigdb	GSE17721_LPS_VS_POLYIC_24H_BMDC_DN	GSE17721_LPS_VS_POLYIC_24H_BMDC_DN	0.00146587	-6.5253	70	7	0.0555556	126	5159	100034498,101884931,792229,564994,796607,554477,30647	pag1,epsti1,sh3glb1a,rbms1a,si:dkey-264d12.4,pfkfb3,psme2	0.040942
msigdb	GSE360_T_GONDII_VS_B_MALAYI_HIGH_DOSE_DC_UP	GSE360_T_GONDII_VS_B_MALAYI_HIGH_DOSE_DC_UP	0.00146587	-6.5253	70	7	0.0555556	126	5159	570456,559610,100333043,406596,548604,405902,30647	rsad2,ifi35,tap1,socs3b,nr4a3,nrp2b,psme2	0.040942
msigdb	GSE15330_WT_VS_IKAROS_KO_GRANULOCYTE_MONOCYTE_PROGENITOR_DN	GSE15330_WT_VS_IKAROS_KO_GRANULOCYTE_MONOCYTE_PROGENITOR_DN	0.00146587	-6.5253	70	7	0.0555556	126	5159	324481,565241,406596,796607,564994,445509,556206	clic1,ppp3ccb,socs3b,si:dkey-264d12.4,rbms1a,nfil3,slc43a3b	0.040942
msigdb	MCLACHLAN_DENTAL_CARIES_UP	MCLACHLAN_DENTAL_CARIES_UP	0.00146587	-6.5253	70	7	0.0555556	126	5159	553816,406596,559020,336073,393551,445509,415151	inhbab,socs3b,ptgs2b,lcp2a,cyba,nfil3,rac2	0.040942
msigdb	TGFB_UP.V1_UP	TGFB_UP.V1_UP	0.00146587	-6.5253	70	7	0.0555556	126	5159	394045,324413,322997,327096,100331840,554477,569404	lmcd1,bhlhe40,ell2,hlx1,sphk1,pfkfb3,pdlim4	0.040942
msigdb	GSE36009_WT_VS_NLRP10_KO_DC_UP	GSE36009_WT_VS_NLRP10_KO_DC_UP	0.00146587	-6.5253	70	7	0.0555556	126	5159	563506,445509,403137,792676,100535184,378965,100034498	tiparp,nfil3,tlr8a,nmi,si:ch211-122c9.5,fem1c,pag1	0.040942
msigdb	REACTOME_ORC1_REMOVAL_FROM_CHROMATIN	REACTOME_ORC1_REMOVAL_FROM_CHROMATIN	0.00147078	-6.52196	21	4	0.031746	126	5159	30647,406715,30666,30665	psme2,cdk2,psmb8a,psmb9a	0.040942
msigdb	PID_PTP1B_PATHWAY	PID_PTP1B_PATHWAY	0.00147078	-6.52196	21	4	0.031746	126	5159	406596,30767,100001836,323818	socs3b,stat3,itgb3b,shc1	0.040942
msigdb	KERLEY_RESPONSE_TO_CISPLATIN_UP	KERLEY_RESPONSE_TO_CISPLATIN_UP	0.00147078	-6.52196	21	4	0.031746	126	5159	431763,30079,564241,450028	gadd45ab,btg2,fosl1a,dram1	0.040942
msigdb	LEONARD_HYPOXIA	LEONARD_HYPOXIA	0.00147078	-6.52196	21	4	0.031746	126	5159	445509,393569,550423,324413	nfil3,efna1a,f3b,bhlhe40	0.040942
msigdb	SARTIPY_BLUNTED_BY_INSULIN_RESISTANCE_UP	SARTIPY_BLUNTED_BY_INSULIN_RESISTANCE_UP	0.00150568	-6.49851	10	3	0.0238095	126	5159	570456,406596,445509	rsad2,socs3b,nfil3	0.0414629
msigdb	CHIANG_LIVER_CANCER_SUBCLASS_POLYSOMY7_DN	CHIANG_LIVER_CANCER_SUBCLASS_POLYSOMY7_DN	0.00150568	-6.49851	10	3	0.0238095	126	5159	100034498,436926,450028	pag1,serpinb1,dram1	0.0414629
msigdb	GO_POSITIVE_REGULATION_OF_CYTOKINE_PRODUCTION_INVOLVED_IN_IMMUNE_RESPONSE	GO_POSITIVE_REGULATION_OF_CYTOKINE_PRODUCTION_INVOLVED_IN_IMMUNE_RESPONSE	0.00150568	-6.49851	10	3	0.0238095	126	5159	548604,570456,791742	nr4a3,rsad2,b2ml	0.0414629
msigdb	BAUS_TFF2_TARGETS_UP	BAUS_TFF2_TARGETS_UP	0.00150568	-6.49851	10	3	0.0238095	126	5159	30665,30666,100333043	psmb9a,psmb8a,tap1	0.0414629
msigdb	GO_REGULATION_OF_RECEPTOR_BIOSYNTHETIC_PROCESS	GO_REGULATION_OF_RECEPTOR_BIOSYNTHETIC_PROCESS	0.00150568	-6.49851	10	3	0.0238095	126	5159	557037,393202,100001836	pparg,hif1ab,itgb3b	0.0414629
msigdb	REACTOME_REGULATION_OF_ORNITHINE_DECARBOXYLASE_ODC	REACTOME_REGULATION_OF_ORNITHINE_DECARBOXYLASE_ODC	0.00150568	-6.49851	10	3	0.0238095	126	5159	30665,30666,30647	psmb9a,psmb8a,psme2	0.0414629
msigdb	GO_REGULATION_OF_GRANULOCYTE_CHEMOTAXIS	GO_REGULATION_OF_GRANULOCYTE_CHEMOTAXIS	0.00150568	-6.49851	10	3	0.0238095	126	5159	114550,561901,415151	ednraa,thbs1b,rac2	0.0414629
msigdb	GO_CELLULAR_RESPONSE_TO_ABIOTIC_STIMULUS	GO_CELLULAR_RESPONSE_TO_ABIOTIC_STIMULUS	0.00153187	-6.48127	112	9	0.0714286	126	5159	403137,100037341,559020,431763,393551,393202,114550,403145,30665	tlr8a,zgc:162895,ptgs2b,gadd45ab,cyba,hif1ab,ednraa,myd88,psmb9a	0.0421193
msigdb	GO_NEGATIVE_REGULATION_OF_RESPONSE_TO_STIMULUS	GO_NEGATIVE_REGULATION_OF_RESPONSE_TO_STIMULUS	0.00155456	-6.46656	461	22	0.174603	126	5159	30647,548604,30396,100333043,406523,449819,100001490,406794,558213,561901,792676,327096,30666,557037,393202,561370,797342,553185,30665,100535184,30632,406596	psme2,nr4a3,ef1,tap1,dusp16,tmbim1,atxn7,ube2j1,rc3h1b,thbs1b,nmi,hlx1,psmb8a,pparg,hif1ab,jak3,helb,vasna,psmb9a,si:ch211-122c9.5,bmp2b,socs3b	0.0426779
msigdb	GSE6259_FLT3L_INDUCED_VS_WT_SPLENIC_DC_33D1_POS_UP	GSE6259_FLT3L_INDUCED_VS_WT_SPLENIC_DC_33D1_POS_UP	0.00159376	-6.44166	71	7	0.0555556	126	5159	403013,101884931,450028,415151,30079,405902,368888	irf9,epsti1,dram1,rac2,btg2,nrp2b,sertad2b	0.0435538
msigdb	GO_REGULATION_OF_PEPTIDYL_TYROSINE_PHOSPHORYLATION	GO_REGULATION_OF_PEPTIDYL_TYROSINE_PHOSPHORYLATION	0.00159376	-6.44166	71	7	0.0555556	126	5159	30767,393569,100135755,100001836,323818,406596,373081	stat3,efna1a,il6r,itgb3b,shc1,socs3b,mvp	0.0435538
msigdb	WU_CELL_MIGRATION	WU_CELL_MIGRATION	0.00159376	-6.44166	71	7	0.0555556	126	5159	791144,561901,415151,564241,559020,796607,560339	loxl2b,thbs1b,rac2,fosl1a,ptgs2b,si:dkey-264d12.4,tfpi2	0.0435538
msigdb	MODULE_84	MODULE_84	0.00160558	-6.43427	159	11	0.0873016	126	5159	415151,554477,562854,403125,393551,449803,796607,336073,100333043,559610,791742	rac2,pfkfb3,lap3,tlr2,cyba,c1qc,si:dkey-264d12.4,lcp2a,tap1,ifi35,b2ml	0.0438101
msigdb	GO_POSITIVE_REGULATION_OF_PROTEIN_METABOLIC_PROCESS	GO_POSITIVE_REGULATION_OF_PROTEIN_METABOLIC_PROCESS	0.00162731	-6.42083	493	23	0.18254	126	5159	550423,100331840,30665,30632,406596,561901,100001836,792676,557037,30666,393569,336073,563506,323818,100135755,114550,30767,431763,404605,30647,100330810,403137,553816	f3b,sphk1,psmb9a,bmp2b,socs3b,thbs1b,itgb3b,nmi,pparg,psmb8a,efna1a,lcp2a,tiparp,shc1,il6r,ednraa,stat3,gadd45ab,relt,psme2,nod1,tlr8a,inhbab	0.0442836
msigdb	GO_REGULATION_OF_KINASE_ACTIVITY	GO_REGULATION_OF_KINASE_ACTIVITY	0.00162787	-6.42048	289	16	0.126984	126	5159	323713,100330810,406523,431763,415151,323818,100135755,336073,373081,678613,393569,561901,100001836,406596,100535184,30632	midn,nod1,dusp16,gadd45ab,rac2,shc1,il6r,lcp2a,mvp,h2afy,efna1a,thbs1b,itgb3b,socs3b,si:ch211-122c9.5,bmp2b	0.0442836
msigdb	KEGG_JAK_STAT_SIGNALING_PATHWAY	KEGG_JAK_STAT_SIGNALING_PATHWAY	0.00164834	-6.40798	36	5	0.0396825	126	5159	406596,403013,100135755,561370,30767	socs3b,irf9,il6r,jak3,stat3	0.0446372
msigdb	GO_POSITIVE_REGULATION_OF_CHEMOTAXIS	GO_POSITIVE_REGULATION_OF_CHEMOTAXIS	0.00164834	-6.40798	36	5	0.0396825	126	5159	561901,114550,100135755,550423,415151	thbs1b,ednraa,il6r,f3b,rac2	0.0446372
msigdb	GO_ORGAN_REGENERATION	GO_ORGAN_REGENERATION	0.00164834	-6.40798	36	5	0.0396825	126	5159	406596,323818,406715,548604,557037	socs3b,shc1,cdk2,nr4a3,pparg	0.0446372
msigdb	MILI_PSEUDOPODIA_CHEMOTAXIS_DN	MILI_PSEUDOPODIA_CHEMOTAXIS_DN	0.00168887	-6.3837	160	11	0.0873016	126	5159	561901,450083,405902,100002292,368771,403125,553185,550423,406596,406587,324481	thbs1b,gla,nrp2b,si:ch73-63e15.2,abcb3l1,tlr2,vasna,f3b,socs3b,rpf2,clic1	0.0456062
msigdb	GO_HORMONE_RECEPTOR_BINDING	GO_HORMONE_RECEPTOR_BINDING	0.00168935	-6.38341	53	6	0.047619	126	5159	30767,557037,548604,393202,796407,564511	stat3,pparg,nr4a3,hif1ab,nrip1a,vdrb	0.0456062
msigdb	HALLMARK_P53_PATHWAY	HALLMARK_P53_PATHWAY	0.00169176	-6.38199	92	8	0.0634921	126	5159	30632,30079,100331840,450028,692284,564511,431763,100333043	bmp2b,btg2,sphk1,dram1,cgrrf1,vdrb,gadd45ab,tap1	0.0456062
msigdb	GSE26890_CXCR1_NEG_VS_POS_EFFECTOR_CD8_TCELL_UP	GSE26890_CXCR1_NEG_VS_POS_EFFECTOR_CD8_TCELL_UP	0.00173018	-6.35953	72	7	0.0555556	126	5159	100535184,799852,403013,570622,570456,101884931,30396	si:ch211-122c9.5,si:ch211-219a4.6,irf9,gbp2,rsad2,epsti1,ef1	0.0464325
msigdb	GSE39110_UNTREATED_VS_IL2_TREATED_CD8_TCELL_DAY6_POST_IMMUNIZATION_UP	GSE39110_UNTREATED_VS_IL2_TREATED_CD8_TCELL_DAY6_POST_IMMUNIZATION_UP	0.00173018	-6.35953	72	7	0.0555556	126	5159	571487,101884931,324413,436926,751757,100330810,100001836	si:dkeyp-92c9.3,epsti1,bhlhe40,serpinb1,zgc:153317,nod1,itgb3b	0.0464325
msigdb	GSE46606_UNSTIM_VS_CD40L_IL2_IL5_1DAY_STIMULATED_IRF4_KO_BCELL_UP	GSE46606_UNSTIM_VS_CD40L_IL2_IL5_1DAY_STIMULATED_IRF4_KO_BCELL_UP	0.00173018	-6.35953	72	7	0.0555556	126	5159	799852,560548,116713,556206,415151,569404,30666	si:ch211-219a4.6,si:ch211-15b10.6,aldh1a2,slc43a3b,rac2,pdlim4,psmb8a	0.0464325
msigdb	BOWIE_RESPONSE_TO_TAMOXIFEN	BOWIE_RESPONSE_TO_TAMOXIFEN	0.00174718	-6.34975	3	2	0.015873	126	5159	403013,559610	irf9,ifi35	0.0466096
msigdb	CHANG_POU5F1_TARGETS_DN	CHANG_POU5F1_TARGETS_DN	0.00174718	-6.34975	3	2	0.015873	126	5159	406596,560339	socs3b,tfpi2	0.0466096
msigdb	GO_PEPTIDOGLYCAN_BINDING	GO_PEPTIDOGLYCAN_BINDING	0.00174718	-6.34975	3	2	0.015873	126	5159	100330810,403125	nod1,tlr2	0.0466096
msigdb	ROETH_TERT_TARGETS_UP	ROETH_TERT_TARGETS_UP	0.00174718	-6.34975	3	2	0.015873	126	5159	570456,796407	rsad2,nrip1a	0.0466096
msigdb	MODULE_345	MODULE_345	0.00176397	-6.34019	22	4	0.031746	126	5159	570456,100333043,559610,561901	rsad2,tap1,ifi35,thbs1b	0.0467792
msigdb	NAGASHIMA_EGF_SIGNALING_UP	NAGASHIMA_EGF_SIGNALING_UP	0.00176397	-6.34019	22	4	0.031746	126	5159	324413,563506,564241,548604	bhlhe40,tiparp,fosl1a,nr4a3	0.0467792
msigdb	CASTELLANO_NRAS_TARGETS_UP	CASTELLANO_NRAS_TARGETS_UP	0.00176397	-6.34019	22	4	0.031746	126	5159	30666,791742,559610,100333043	psmb8a,b2ml,ifi35,tap1	0.0467792
msigdb	PHONG_TNF_TARGETS_UP	PHONG_TNF_TARGETS_UP	0.00176397	-6.34019	22	4	0.031746	126	5159	30632,553816,100333407,324413	bmp2b,inhbab,adamts9,bhlhe40	0.0467792
msigdb	GO_RESPONSE_TO_ENDOGENOUS_STIMULUS	GO_RESPONSE_TO_ENDOGENOUS_STIMULUS	0.00177255	-6.33534	527	24	0.190476	126	5159	553816,548604,564241,100330810,564511,559020,406715,30767,323818,114550,796407,333933,557037,561901,406596,550423,100331840,30632,30079,30665,561370,393551,393202,116713	inhbab,nr4a3,fosl1a,nod1,vdrb,ptgs2b,cdk2,stat3,shc1,ednraa,nrip1a,shcbp1,pparg,thbs1b,socs3b,f3b,sphk1,bmp2b,btg2,psmb9a,jak3,cyba,hif1ab,aldh1a2	0.0469372
msigdb	IZADPANAH_STEM_CELL_ADIPOSE_VS_BONE_UP	IZADPANAH_STEM_CELL_ADIPOSE_VS_BONE_UP	0.00186313	-6.2855	54	6	0.047619	126	5159	30666,30665,564241,562854,751757,436926	psmb8a,psmb9a,fosl1a,lap3,zgc:153317,serpinb1	0.0484474
msigdb	GSE4984_UNTREATED_VS_GALECTIN1_TREATED_DC_UP	GSE4984_UNTREATED_VS_GALECTIN1_TREATED_DC_UP	0.00186313	-6.2855	54	6	0.047619	126	5159	30117,406578,555628,436926,100002292,404605	spi1b,stxbp2,itpripl2,serpinb1,si:ch73-63e15.2,relt	0.0484474
msigdb	GSE21360_TERTIARY_VS_QUATERNARY_MEMORY_CD8_TCELL_DN	GSE21360_TERTIARY_VS_QUATERNARY_MEMORY_CD8_TCELL_DN	0.00186313	-6.2855	54	6	0.047619	126	5159	554477,403125,393202,336073,406523,553816	pfkfb3,tlr2,hif1ab,lcp2a,dusp16,inhbab	0.0484474
msigdb	GO_PLACENTA_DEVELOPMENT	GO_PLACENTA_DEVELOPMENT	0.00186313	-6.2855	54	6	0.047619	126	5159	564511,406596,559020,564241,557037,393202	vdrb,socs3b,ptgs2b,fosl1a,pparg,hif1ab	0.0484474
msigdb	GO_NEGATIVE_REGULATION_OF_HEMOPOIESIS	GO_NEGATIVE_REGULATION_OF_HEMOPOIESIS	0.00186913	-6.28228	37	5	0.0396825	126	5159	449803,553816,561370,558213,327096	c1qc,inhbab,jak3,rc3h1b,hlx1	0.0484474
msigdb	GO_REGULATION_OF_ADAPTIVE_IMMUNE_RESPONSE	GO_REGULATION_OF_ADAPTIVE_IMMUNE_RESPONSE	0.00186913	-6.28228	37	5	0.0396825	126	5159	327096,561370,558213,791742,570456	hlx1,jak3,rc3h1b,b2ml,rsad2	0.0484474
msigdb	GO_REGULATION_OF_TUMOR_NECROSIS_FACTOR_SUPERFAMILY_CYTOKINE_PRODUCTION	GO_REGULATION_OF_TUMOR_NECROSIS_FACTOR_SUPERFAMILY_CYTOKINE_PRODUCTION	0.00186913	-6.28228	37	5	0.0396825	126	5159	561901,100330810,393551,403125,406794	thbs1b,nod1,cyba,tlr2,ube2j1	0.0484474
msigdb	GSE15330_HSC_VS_MEGAKARYOCYTE_ERYTHROID_PROGENITOR_IKAROS_KO_UP	GSE15330_HSC_VS_MEGAKARYOCYTE_ERYTHROID_PROGENITOR_IKAROS_KO_UP	0.00187552	-6.27887	73	7	0.0555556	126	5159	415151,403145,323713,100331840,393202,373081,553816	rac2,myd88,midn,sphk1,hif1ab,mvp,inhbab	0.0484474
msigdb	GSE19888_ADENOSINE_A3R_ACT_VS_TCELL_MEMBRANES_ACT_IN_MAST_CELL_UP	GSE19888_ADENOSINE_A3R_ACT_VS_TCELL_MEMBRANES_ACT_IN_MAST_CELL_UP	0.00187552	-6.27887	73	7	0.0555556	126	5159	30665,405902,450028,560548,791742,571487,449803	psmb9a,nrp2b,dram1,si:ch211-15b10.6,b2ml,si:dkeyp-92c9.3,c1qc	0.0484474
msigdb	UEDA_PERIFERAL_CLOCK	UEDA_PERIFERAL_CLOCK	0.00187552	-6.27887	73	7	0.0555556	126	5159	405865,324413,140633,560339,564994,403013,445509	ethe1,bhlhe40,per2,tfpi2,rbms1a,irf9,nfil3	0.0484474
msigdb	GSE5589_LPS_VS_LPS_AND_IL6_STIM_IL6_KO_MACROPHAGE_45MIN_DN	GSE5589_LPS_VS_LPS_AND_IL6_STIM_IL6_KO_MACROPHAGE_45MIN_DN	0.00187552	-6.27887	73	7	0.0555556	126	5159	336073,335655,403145,100537857,403137,100073339,100330810	lcp2a,gngt2a,myd88,pstpip2,tlr8a,txndc15,nod1	0.0484474
msigdb	GSE11961_GERMINAL_CENTER_BCELL_DAY7_VS_PLASMA_CELL_DAY7_UP	GSE11961_GERMINAL_CENTER_BCELL_DAY7_VS_PLASMA_CELL_DAY7_UP	0.00187552	-6.27887	73	7	0.0555556	126	5159	559610,100002292,436926,751757,799852,450028,792676	ifi35,si:ch73-63e15.2,serpinb1,zgc:153317,si:ch211-219a4.6,dram1,nmi	0.0484474
msigdb	GSE37416_12H_VS_24H_F_TULARENSIS_LVS_NEUTROPHIL_UP	GSE37416_12H_VS_24H_F_TULARENSIS_LVS_NEUTROPHIL_UP	0.00187552	-6.27887	73	7	0.0555556	126	5159	403338,403145,100006888,30117,324481,561268,436926	gnmt,myd88,gnai3,spi1b,clic1,tnfsf13b,serpinb1	0.0484474
msigdb	GSE3982_CTRL_VS_LPS_4H_MAC_DN	GSE3982_CTRL_VS_LPS_4H_MAC_DN	0.00187552	-6.27887	73	7	0.0555556	126	5159	393202,563506,100006888,100331840,403145,30665,559610	hif1ab,tiparp,gnai3,sphk1,myd88,psmb9a,ifi35	0.0484474
msigdb	GSE46606_UNSTIM_VS_CD40L_IL2_IL5_1DAY_STIMULATED_IRF4MID_SORTED_BCELL_UP	GSE46606_UNSTIM_VS_CD40L_IL2_IL5_1DAY_STIMULATED_IRF4MID_SORTED_BCELL_UP	0.00187552	-6.27887	73	7	0.0555556	126	5159	559020,431763,406596,322795,560548,548604,406715	ptgs2b,gadd45ab,socs3b,csrnp1b,si:ch211-15b10.6,nr4a3,cdk2	0.0484474
msigdb	GSE13485_DAY7_VS_DAY21_YF17D_VACCINE_PBMC_UP	GSE13485_DAY7_VS_DAY21_YF17D_VACCINE_PBMC_UP	0.00187552	-6.27887	73	7	0.0555556	126	5159	570456,101884931,564511,100536767,323713,799852,562854	rsad2,epsti1,vdrb,znfx1,midn,si:ch211-219a4.6,lap3	0.0484474
msigdb	GSE8921_UNSTIM_VS_TLR1_2_STIM_MONOCYTE_12H_DN	GSE8921_UNSTIM_VS_TLR1_2_STIM_MONOCYTE_12H_DN	0.00187552	-6.27887	73	7	0.0555556	126	5159	560397,554477,100535184,323818,100330810,100333043,571487	fam20cb,pfkfb3,si:ch211-122c9.5,shc1,nod1,tap1,si:dkeyp-92c9.3	0.0484474
reactome	R-DRE-168256	Immune System	1.00585e-05	-11.5071	493	29	0.371795	78	2926	100034498,100333043,323818,403137,403013,100037357,450083,437024,30647,100330810,100334463,790944,30666,368771,336503,30767,561370,30665,406596,393551,791742,403145,336073,436926,373081,449819,403125,561268,393438	pag1,tap1,shc1,tlr8a,irf9,tnfrsf1b,gla,ikbke,psme2,nod1,plekho2,nfkbie,psmb8a,abcb3l1,ifi30,stat3,jak3,psmb9a,socs3b,cyba,b2ml,myd88,lcp2a,serpinb1,mvp,tmbim1,tlr2,tnfsf13b,ptpn2a	0.0138203
reactome	R-DRE-1280215	Cytokine Signaling in Immune system	5.94578e-05	-9.73024	140	13	0.166667	78	2926	30665,406596,403145,323818,403013,100037357,30666,30647,100330810,561370,561268,393438,30767	psmb9a,socs3b,myd88,shc1,irf9,tnfrsf1b,psmb8a,psme2,nod1,jak3,tnfsf13b,ptpn2a,stat3	0.0408475
reactome	R-DRE-5668541	TNFR2 non-canonical NF-kB pathway	0.000102713	-9.18358	19	5	0.0641026	78	2926	30666,30665,30647,561268,100037357	psmb8a,psmb9a,psme2,tnfsf13b,tnfrsf1b	0.0470424
kegg	dre05168	Herpes simplex infection	4.60582e-06	-12.2882	65	10	0.178571	56	2101	437024,406596,403013,406715,368771,403125,100333043,403145,30762,140633	ikbke,socs3b,irf9,cdk2,abcb3l1,tlr2,tap1,myd88,mhc2dab,per2	0.00148538
kegg	ko05168	Herpes simplex infection	4.60582e-06	-12.2882	65	10	0.178571	56	2101	406715,403013,437024,406596,140633,30762,403125,368771,100333043,403145	cdk2,irf9,ikbke,socs3b,per2,mhc2dab,tlr2,abcb3l1,tap1,myd88	0.00148538
kegg	dre04145	Phagosome	0.000155886	-8.76638	46	7	0.125	56	2101	393551,403125,368771,100001836,100333043,30762,561901	cyba,tlr2,abcb3l1,itgb3b,tap1,mhc2dab,thbs1b	0.0185818
kegg	ko04145	Phagosome	0.000155886	-8.76638	46	7	0.125	56	2101	393551,403125,368771,100001836,100333043,30762,561901	cyba,tlr2,abcb3l1,itgb3b,tap1,mhc2dab,thbs1b	0.0185818
kegg	dre_M00337	Immunoproteasome	0.000172854	-8.66306	5	3	0.0535714	56	2101	30647,30666,30665	psme2,psmb8a,psmb9a	0.0185818
kegg	M00337	Immunoproteasome	0.000172854	-8.66306	5	3	0.0535714	56	2101	30647,30665,30666	psme2,psmb9a,psmb8a	0.0185818

## Sheet: G_Blue
Source	TermID	Term	Enrichment	logP	Genes in Term	Target Genes in Term	Fraction of Targets in Term	Total Target Genes	Total Genes	Entrez Gene IDs	Gene Symbols	FDRAdjustedP
msigdb	GOBERT_OLIGODENDROCYTE_DIFFERENTIATION_DN	GOBERT_OLIGODENDROCYTE_DIFFERENTIATION_DN	3.20627e-17	-37.9788	411	112	0.17284	648	5159	393621,100005000,568309,100073345,560747,767674,797914,565225,569563,406409,386932,393130,327507,334500,556058,793560,555362,563993,566546,100329702,335521,792097,566060,558703,794129,100462714,556763,569667,562289,558337,793735,768177,794716,406293,565649,100331841,561851,767805,557232,550253,393429,570222,322455,557652,100537916,794892,100003037,553508,792763,393586,559069,560874,751108,792085,…	ndor1,nav1b,bcar1,lhpp,ankrd28b,fam102ab,smpd2b,cpne2,coro7,cyb5a,poc1b,reep3b,tgds,scamp2l,si:ch211-194c3.5,LOC793560,tns1b,pigo,plxnb3,ulk2,efhd1,amd1,tjap1,socs6,mau2,qkib,tmcc3,zdhhc14,tfeb,cercam,gal3st1a,deptor,dixdc1b,tcp11l2,fyco1a,gpr17,ypel2b,klf13,aspa,cpm,tmem206,plxnb1b,cd9a,si:dkeyp-27c8.2,gpr37a,notch1b,cnksr3,ugt8,slc48a1b,hsc70,tmco6,tnrc6c1,nkd1,ndrg1a,ndufaf3,zeb2b,ankrd44,pacs…	5.74788e-13
msigdb	ASTON_MAJOR_DEPRESSIVE_DISORDER_DN	ASTON_MAJOR_DEPRESSIVE_DISORDER_DN	4.6319e-13	-28.4006	58	30	0.0462963	648	5159	559332,554386,30255,431731,30644,563012,792097,406586,568885,566605,555285,557924,560140,678607,334483,406713,30221,403064,557232,557893,368461,563028,368266,571520,569217,100006090,30697,100537916,324724,553508	pde6b,cldnd1b,tfa,litaf,mtmr2,slc31a2,amd1,fam53b,si:ch211-234p18.3,srpk3,myo1ea,tmem63a,adipor2,pmp22b,ptp4a2b,lipf,psen1,atm,aspa,lipeb,lpar1,syngr2a,arhgef1a,kif13ba,jam3b,abca2,nkx2.2a,gpr37a,dicer1,ugt8	4.1518e-09
msigdb	LEIN_OLIGODENDROCYTE_MARKERS	LEIN_OLIGODENDROCYTE_MARKERS	3.6953e-11	-24.0214	35	21	0.0324074	648	5159	794778,792085,324556,100462714,557924,791448,321099,368319,560667,406540,259251,100333377,558007,792763,553508,100537916,562517,100006090,100001484,324140,378726	pacs2,ndrg1a,taldo1,qkib,tmem63a,qdprb1,gsna,mbpb,mtrr,ttyh2l,cers2a,slc44a1a,gltpa,slc48a1b,ugt8,gpr37a,anln,abca2,olig1,sgk1,csrp1a	2.20819e-07
msigdb	GCM_MAP4K4	GCM_MAP4K4	1.09699e-07	-16.0255	53	22	0.0339506	648	5159	324710,30644,558173,566060,406265,559340,563878,561483,556427,100333761,100006456,554386,100329702,494091,794778,564934,404604,326745,558007,565111,406540,799085	ubl3a,mtmr2,fryl,tjap1,agpat4,clcn3,pomt2,pogzb,ralgapa1,spag9b,fmnl2a,cldnd1b,ulk2,adoa,pacs2,zeb2b,clasp2,arhgap21b,gltpa,peak1,ttyh2l,abhd6a	0.000491644
msigdb	GO_ENSHEATHMENT_OF_NEURONS	GO_ENSHEATHMENT_OF_NEURONS	5.4585e-07	-14.4209	37	17	0.0262346	648	5159	100535152,792085,100462714,572335,678607,30644,368461,100538267,793735,368319,436897,252845,324724,553508,569217,322455,565782	sh3tc2,ndrg1a,qkib,gnpat,pmp22b,mtmr2,lpar1,kcnj10a,gal3st1a,mbpb,cldn11a,mpp5a,dicer1,ugt8,jam3b,cd9a,nkx6.2	0.00163091
msigdb	GO_AXON_ENSHEATHMENT	GO_AXON_ENSHEATHMENT	5.4585e-07	-14.4209	37	17	0.0262346	648	5159	553508,252845,324724,565782,569217,322455,100538267,368461,436897,368319,793735,678607,100462714,572335,30644,100535152,792085	ugt8,mpp5a,dicer1,nkx6.2,jam3b,cd9a,kcnj10a,lpar1,cldn11a,mbpb,gal3st1a,pmp22b,qkib,gnpat,mtmr2,sh3tc2,ndrg1a	0.00163091
msigdb	GCM_PTK2	GCM_PTK2	4.74025e-06	-12.2594	42	17	0.0262346	648	5159	566060,406265,558173,30644,556427,559340,563878,100006456,554386,564934,404604,100329702,326745,558007,557981,406540,799085	tjap1,agpat4,fryl,mtmr2,ralgapa1,clcn3,pomt2,fmnl2a,cldnd1b,zeb2b,clasp2,ulk2,arhgap21b,gltpa,usp32,ttyh2l,abhd6a	0.0121398
msigdb	GCM_PTPRD	GCM_PTPRD	8.21923e-06	-11.709	14	9	0.0138889	648	5159	406540,555411,799085,100329702,404604,564934,558173,563878,556427	ttyh2l,acer3,abhd6a,ulk2,clasp2,zeb2b,fryl,pomt2,ralgapa1	0.0184183
msigdb	GSE26030_UNSTIM_VS_RESTIM_TH1_DAY5_POST_POLARIZATION_UP	GSE26030_UNSTIM_VS_RESTIM_TH1_DAY5_POST_POLARIZATION_UP	1.28529e-05	-11.2619	82	25	0.0385802	648	5159	555882,792085,560874,336231,394056,556058,386640,566044,30194,571216,567027,562018,561776,570968,563660,100329721,566847,556578,100144559,406293,100003037,567222,406409,100534928,406779	fnta,ndrg1a,tnrc6c1,h3f3c,wasf2,si:ch211-194c3.5,cep97,adam10a,alcama,lrrc8c,mbnl3,sh3pxd2aa,zdhhc20a,rnf144aa,sec62,cnnm3,pot1,ampd3a,ncoa6,tcp11l2,cnksr3,arl8a,cyb5a,slc35d2,tax1bp3	0.0256016
msigdb	TGCCTTA,MIR-124A	TGCCTTA,MIR-124A	2.56478e-05	-10.5711	219	49	0.0756173	648	5159	796987,324724,565914,324961,324944,324109,567182,100005000,30221,259251,560211,436897,561776,114833,570968,556763,100462714,794796,793471,334500,100329702,431731,553512,100101642,100006090,553594,336933,564990,792763,558007,336504,550240,30744,564522,335888,767805,556835,100034507,393131,30194,563012,445025,406586,777709,560140,335278,266798,336060,798361	dpy19l3,dicer1,plekhh1,sgcd,magt1,sp1,snx6,nav1b,psen1,cers2a,map3k3,cldn11a,zdhhc20a,mitfb,rnf144aa,tmcc3,qkib,rai14,mocs1,scamp2l,ulk2,litaf,slc27a1b,ralgps1,abca2,ctns,rhogb,apbb2b,slc48a1b,gltpa,arpc5a,chodl,cbfb,kcnj2a,mylipa,klf13,sp2,cdk6,arglu1b,alcama,slc31a2,slc10a7,fam53b,zdhhc3b,adipor2,si:rp71-61h23.4,ap3m1,sema6a,gga1	0.0459789
kegg	dre00565	Ether lipid metabolism	1.51639e-05	-11.0966	17	10	0.034965	286	2101	556641,791915,569053,563806,100148818,402802,553683,793735,553508,386801	pld1a,enpp6,plpp1a,plpp2a,si:ch73-55i23.1,pla2g12a,lpcat2,gal3st1a,ugt8,agps	0.00489035
kegg	ko00565	Ether lipid metabolism	1.51639e-05	-11.0966	17	10	0.034965	286	2101	386801,553508,793735,553683,402802,100148818,563806,791915,569053,556641	agps,ugt8,gal3st1a,lpcat2,pla2g12a,si:ch73-55i23.1,plpp2a,enpp6,plpp1a,pld1a	0.00489035
kegg	ko00600	Sphingolipid metabolism	0.000118725	-9.0387	24	11	0.0384615	286	2101	569053,566563,449649,557286,563806,555411,259251,797914,100003745,793735,553508	plpp1a,sgms1,galca,sptlc2b,plpp2a,acer3,cers2a,smpd2b,sgpp1,gal3st1a,ugt8	0.0191445
kegg	dre00600	Sphingolipid metabolism	0.000118725	-9.0387	24	11	0.0384615	286	2101	449649,569053,566563,563806,557286,100003745,793735,797914,259251,555411,553508	galca,plpp1a,sgms1,plpp2a,sptlc2b,sgpp1,gal3st1a,smpd2b,cers2a,acer3,ugt8	0.0191445

## Sheet: L_Brown
Source	TermID	Term	Enrichment	logP	Genes in Term	Target Genes in Term	Fraction of Targets in Term	Total Target Genes	Total Genes	Entrez Gene IDs	Gene Symbols	FDRAdjustedP
biological_process	GO:0009653	anatomical structure morphogenesis	1.22138e-08	-18.2207	604	104	0.200772	518	5061	561970,30766,569971,100535437,140747,114407,100535410,553051,558224,30500,572194,432371,795613,567771,100332594,568590,30523,403050,30641,567674,436658,321357,399546,572733,450022,567941,494163,321756,387365,403019,393347,337298,767737,286832,323695,556752,562031,568518,799627,30369,334628,245949,565379,558942,60632,562569,100005261,544656,114425,368419,378723,336346,406420,563421,337158,563920,3…	adgrg6,tal1,lama1,ano6,cxcr4a,angpt1,engl,fermt2,ecm2,otx1b,tmem67,prdm5,trps1,col6a2,tgfbr3,ccdc40,tcf7l1a,pard3,smad5,lats2,ift74,sparc,pxna,pgam2,ctsz,e2f7,tab2,tgif1,gpc3,irx1a,fgfrl1a,sulf1,foxj1a,lamc1,cav1,itgb8,pcdh18b,lrp5,ptpn21,fzd7a,boc,vangl2,phkg1a,colec12,wnt3a,plcd3b,jam2a,angptl1a,zeb1b,ccdc80,sox2,sox4a,wls,amot,col1a1a,dll4,erbb2,col27a1b,smo,adcy8,mmp14b,anos1a,ttc25,abca1a,ww…	4.50734e-05
biological_process	GO:0007275	multicellular organism development	1.55956e-08	-17.9763	1201	176	0.339768	518	5061	373105,406471,560785,558924,393286,100002060,568008,30630,449768,100037318,393543,403045,30602,171474,336266,751109,30537,321449,550236,497649,58122,566796,573024,406207,544651,561935,406247,393707,30037,394080,566878,503589,387290,561050,570808,100332730,30123,571549,406246,407983,567154,560775,84037,140747,100535437,799229,569971,432371,560546,30641,30523,406404,568590,30397,795613,450022,39954…	rab13,tnfrsf1a,wwc1,abca1a,ttc25,masp1,wwtr1,anos1a,pttg1ipb,cerkl,ilk,egf,sox11a,il17rd,loxl3b,epor,emx2,ctgfa,cdca7a,tcf7,mcl1a,lama4,lpp,mtp,kif7,aplnra,gdf11,bcl6a,tnc,six6a,sfrp2,gna12a,smox,ackr3b,pggt1b,srpx2,wnt4a,kank2,sox21b,tp53bp2a,sox6,sall3a,twsg1a,cxcr4a,ano6,armc4,lama1,prdm5,slc2a10,smad5,tcf7l1a,ak3,ccdc40,pou3f2b,trps1,ctsz,pxna,sparc,lats2,lamc1,sulf1,apoeb,foxj1a,tnfrsfa,gpc3…	4.50734e-05
biological_process	GO:0009888	tissue development	2.18732e-08	-17.638	443	82	0.158301	518	5061	60642,324215,571549,30123,58065,30250,561050,562490,619201,503589,30037,30236,386722,405860,406431,561935,100001532,573024,30227,100141352,678603,560942,321449,565429,798441,403041,723994,386787,30602,393543,403045,100002060,30630,568008,553778,560785,406420,337158,386966,30225,560145,563920,566945,334724,100034753,60632,378723,336346,368419,568518,245949,30369,799627,337767,321756,494163,503893,…	sox9b,igf2b,kank2,wnt4a,notch2,sema3d,ackr3b,swap70b,disp1,gna12a,tnc,cx43,dnaaf1,igfbp7,prrx1a,aplnra,plcb3,lpp,ntn1a,kremen1,st14a,crb1,ctgfa,hspg2,mstnb,zic5,crb2a,itga5,sox11a,ilk,egf,masp1,anos1a,wwtr1,rab23,wwc1,wls,col1a1a,erbb2,smo,col27a1b,dll4,mmp14b,anxa1a,rargb,wnt3a,sox2,sox4a,ccdc80,lrp5,vangl2,fzd7a,ptpn21,lamb2,tgif1,tab2,itga6a,fgfrl1a,lamc1,sulf1,foxj1a,cav1,lats2,sparc,ift74,px…	4.50734e-05
biological_process	GO:0048856	anatomical structure development	3.47394e-08	-17.1754	1283	184	0.355212	518	5061	799229,569971,567154,560775,140747,84037,100535437,560546,432371,406404,568590,795613,30397,30641,30523,321357,567674,450022,399546,114461,387365,321756,286832,30314,337298,767737,30554,556752,558942,337767,565379,334628,245949,30369,799627,445242,30119,114425,544656,566945,30225,560145,406172,563920,393286,100002060,568008,30630,560785,406471,373105,558924,393543,403045,30602,449768,100037318,75…	armc4,lama1,sox6,sall3a,cxcr4a,twsg1a,ano6,slc2a10,prdm5,ak3,ccdc40,trps1,pou3f2b,smad5,tcf7l1a,sparc,lats2,ctsz,pxna,tnfrsfa,gpc3,tgif1,lamc1,apoeb,sulf1,foxj1a,pla2g4aa,itgb8,colec12,lamb2,phkg1a,boc,vangl2,fzd7a,ptpn21,hnmt,frzb,zeb1b,angptl1a,mmp14b,smo,col27a1b,fat1a,dll4,ttc25,masp1,wwtr1,anos1a,wwc1,tnfrsf1a,rab13,abca1a,ilk,egf,sox11a,pttg1ipb,cerkl,epor,loxl3b,neb,il17rd,cdca7a,ctgfa,mcl…	5.1615e-05
biological_process	GO:0009790	embryo development	4.17462e-08	-16.9917	347	68	0.131274	518	5061	568518,337767,245949,799627,30369,403019,387365,494163,323695,767737,286832,337298,406420,566945,30225,560145,60632,768248,336346,368419,114425,560546,432371,572194,30766,569971,561970,30500,140747,436658,321357,567674,566555,561082,399546,568590,100332594,30641,403050,30523,503589,619201,562490,386722,30236,561935,100001532,566796,560942,573024,30227,324215,407983,60642,30123,368436,30250,325975…	lrp5,lamb2,vangl2,ptpn21,fzd7a,irx1a,gpc3,tab2,cav1,foxj1a,lamc1,sulf1,wls,mmp14b,smo,col27a1b,wnt3a,fas,sox4a,ccdc80,zeb1b,slc2a10,prdm5,tmem67,tal1,lama1,adgrg6,otx1b,cxcr4a,ift74,sparc,lats2,abcc6a,ptrfb,pxna,ccdc40,tgfbr3,smad5,pard3,tcf7l1a,gna12a,disp1,swap70b,dnaaf1,cx43,aplnra,plcb3,lama4,crb1,lpp,ntn1a,igf2b,tp53bp2a,sox9b,wnt4a,celsr1a,sema3d,slc41a1,sox11a,ttc25,fstl1b,wwc1,ctgfa,mcl1a…	5.1615e-05
biological_process	GO:0032501	multicellular organismal process	7.31431e-08	-16.4308	1339	189	0.364865	518	5061	723994,386787,569575,403041,751738,798441,565429,558477,556770,572549,338237,553778,561606,324309,568288,101882535,394083,30250,325975,58065,449818,323490,100216326,368436,566697,324215,565838,60642,58023,797729,560942,30227,30338,100141352,403016,100001532,406431,114421,405860,553621,386722,100144408,447799,30236,30567,100134973,619201,562490,403050,415209,415184,100332594,567771,140615,567941,5…	crb2a,itga5,pgr,zic5,nxt2,mstnb,hspg2,f2r,gpr183a,ajuba,rreb1a,rab23,atoh8,fstl1b,plce1,spx,slc33a1,sema3d,slc41a1,notch2,zgc:103530,ptbp1a,frem1a,celsr1a,p3h2,igf2b,adrb2a,sox9b,fzd9b,pygo1,crb1,ntn1a,hoxb2a,kremen1,rfx4,plcb3,prrx1a,angptl3,igfbp7,nxn,dnaaf1,prelp,nhsl1b,cx43,pax6a,il7r,disp1,swap70b,pard3,tpm2,msrb3,tgfbr3,col6a2,fads2,e2f7,iqgap2,ptrfb,pcdh1g26,ift74,abcc6a,otx1b,ecm2,fermt2,…	6.04456e-05
biological_process	GO:0044767	single-organism developmental process	7.55092e-08	-16.399	1313	186	0.359073	518	5061	30554,556752,558942,337767,565379,334628,245949,30369,799627,114461,387365,321756,30739,30314,286832,337298,767737,566945,30225,560145,563920,406172,445242,114425,30119,544656,560546,432371,569971,799229,567154,84037,560775,140747,100535437,321357,567674,450022,399546,406404,568590,795613,30397,30641,30523,503589,387290,393707,394080,30037,566878,544651,561935,406247,566796,406207,573024,571549,4…	pla2g4aa,itgb8,colec12,lamb2,phkg1a,boc,vangl2,fzd7a,ptpn21,tnfrsfa,gpc3,tgif1,tgfbr2,apoeb,lamc1,sulf1,foxj1a,mmp14b,smo,col27a1b,dll4,fat1a,hnmt,zeb1b,frzb,angptl1a,slc2a10,prdm5,lama1,armc4,sox6,twsg1a,sall3a,cxcr4a,ano6,sparc,lats2,ctsz,pxna,ak3,ccdc40,trps1,pou3f2b,smad5,tcf7l1a,gna12a,smox,bcl6a,six6a,tnc,sfrp2,kif7,aplnra,gdf11,lama4,mtp,lpp,kank2,sox21b,tp53bp2a,wnt4a,srpx2,pggt1b,fes,ack…	6.04456e-05
biological_process	GO:0044707	single-multicellular organism process	7.82214e-08	-16.3637	1252	179	0.34556	518	5061	572194,556760,30692,415099,431776,553051,30500,558224,114407,100535410,30766,561970,561082,140615,567941,563030,554012,436658,566555,403050,567771,100332594,415184,323465,562031,568518,323695,570250,394198,30742,403019,393347,503893,494163,100148976,386966,337158,563421,406420,566459,368419,768248,336346,378723,30310,100005261,60632,562569,100034753,568288,553778,561606,324309,798441,558477,56542…	tmem67,daw1,ebf2,rela,snx7,fermt2,otx1b,ecm2,angpt1,engl,tal1,adgrg6,ptrfb,fads2,e2f7,iqgap2,pcdh1g26,ift74,abcc6a,pard3,col6a2,tgfbr3,msrb3,vcanb,pcdh18b,lrp5,cav1,cc2d2a,fosab,bmpr1ba,irx1a,fgfrl1a,itga6a,tab2,adcy8,erbb2,col1a1a,amot,wls,myo1cb,ccdc80,fas,sox4a,sox2,tcf3a,jam2a,wnt3a,plcd3b,rargb,plce1,rab23,atoh8,fstl1b,mstnb,f2r,hspg2,ajuba,gpr183a,rreb1a,crb2a,itga5,zic5,nxt2,angptl3,nxn,dn…	6.04456e-05
biological_process	GO:0032502	developmental process	1.31728e-07	-15.8425	1331	187	0.361004	518	5061	403050,100332594,415184,567771,140615,503761,567941,563030,561082,572733,554012,436658,566555,30500,558224,553051,114407,100535410,30766,561970,556760,30692,572194,415099,431776,336346,768248,378723,566459,368419,30310,100005261,562569,100034753,60632,334724,100148976,386966,563421,337158,406420,323695,570250,798354,393347,403019,30742,394198,503893,494163,323465,568518,562031,723994,386787,40304…	pard3,tgfbr3,msrb3,col6a2,fads2,bmp6,e2f7,iqgap2,ptrfb,pgam2,pcdh1g26,ift74,abcc6a,otx1b,ecm2,fermt2,angpt1,engl,tal1,adgrg6,daw1,ebf2,tmem67,rela,snx7,sox4a,fas,sox2,myo1cb,ccdc80,tcf3a,jam2a,plcd3b,rargb,wnt3a,anxa1a,adcy8,erbb2,amot,col1a1a,wls,cav1,cc2d2a,ropn1l,fgfrl1a,irx1a,bmpr1ba,fosab,itga6a,tab2,vcanb,lrp5,pcdh18b,crb2a,itga5,zic5,nxt2,mstnb,hspg2,f2r,gpr183a,ajuba,rreb1a,rab23,atoh8,fs…	9.04826e-05
biological_process	GO:0030903	notochord development	1.90977e-07	-15.4711	25	13	0.0250965	518	5061	324309,60632,569971,286832,566796,323695,768248,560546,321449,324215,245949,560145,561082	fstl1b,wnt3a,lama1,lamc1,lama4,cav1,fas,slc2a10,ctgfa,igf2b,vangl2,col27a1b,ptrfb	0.000118062
biological_process	GO:0048513	animal organ development	2.30487e-07	-15.2831	718	114	0.220077	518	5061	30537,565429,798441,497649,321449,550236,572549,556770,386787,723994,751738,403041,336266,751109,100037318,449768,568288,30602,403045,393543,553778,560785,324309,568008,30630,100002060,393286,30123,60642,406246,571549,324215,325975,30250,561050,58065,30236,30037,394080,386722,114421,393707,100134973,619201,387290,503589,30567,100141352,30227,566796,560942,797729,406431,561935,100001532,403016,399…	emx2,hspg2,mstnb,tcf7,ctgfa,cdca7a,ajuba,gpr183a,itga5,crb2a,nxt2,zic5,loxl3b,epor,cerkl,pttg1ipb,plce1,sox11a,egf,ilk,rab23,wwc1,fstl1b,wwtr1,anos1a,masp1,ttc25,wnt4a,sox9b,sox21b,kank2,igf2b,slc41a1,sema3d,ackr3b,notch2,cx43,tnc,six6a,dnaaf1,angptl3,bcl6a,il7r,disp1,smox,gna12a,pax6a,kremen1,ntn1a,lama4,crb1,pygo1,prrx1a,aplnra,plcb3,rfx4,pxna,ptrfb,fads2,iqgap2,e2f7,sparc,ift74,tcf7l1a,pard3,s…	0.000128145
biological_process	GO:0072359	circulatory system development	2.48745e-07	-15.2068	305	60	0.11583	518	5061	450022,567941,558477,565429,572549,386787,30641,30523,568590,751738,795613,100332594,393543,560546,553051,373105,100535437,553778,114407,140747,84037,100535410,558924,393286,799229,569971,30766,561970,30123,100332730,563920,30225,386966,563421,60642,570808,561050,544656,30250,58065,562569,100034753,553621,405860,565379,386722,558942,30236,799627,503589,556752,566796,323695,100141352,30227,767737,…	ctsz,e2f7,f2r,hspg2,ajuba,itga5,smad5,tcf7l1a,ccdc40,nxt2,trps1,tgfbr3,ilk,slc2a10,fermt2,rab13,ano6,rab23,angpt1,cxcr4a,twsg1a,engl,abca1a,ttc25,armc4,lama1,tal1,adgrg6,wnt4a,srpx2,dll4,smo,erbb2,amot,sox9b,pggt1b,ackr3b,angptl1a,sema3d,notch2,plcd3b,rargb,nxn,igfbp7,phkg1a,dnaaf1,colec12,cx43,ptpn21,gna12a,itgb8,lama4,cav1,kremen1,ntn1a,foxj1a,mtp,sulf1,aplnra,tab2	0.000128145
biological_process	GO:0048598	embryonic morphogenesis	6.39897e-07	-14.262	229	48	0.0926641	518	5061	114425,336346,30250,406420,60642,30123,566945,368436,30225,560145,387365,561935,100001532,403019,494163,560942,30227,767737,573024,286832,503589,568518,562490,619201,386722,30236,30369,245949,568590,403041,336266,403050,723994,386787,30641,30523,436658,321357,567674,393286,30766,561970,560785,30500,140747,30602,432371,572194	zeb1b,sox4a,sema3d,wls,sox9b,wnt4a,mmp14b,celsr1a,smo,col27a1b,gpc3,aplnra,plcb3,irx1a,tab2,crb1,ntn1a,foxj1a,lpp,lamc1,gna12a,lrp5,swap70b,disp1,dnaaf1,cx43,fzd7a,vangl2,ccdc40,zic5,loxl3b,pard3,crb2a,itga5,smad5,tcf7l1a,ift74,sparc,lats2,ttc25,tal1,adgrg6,wwc1,otx1b,cxcr4a,sox11a,prdm5,tmem67	0.000304296
biological_process	GO:0001568	blood vessel development	7.48052e-07	-14.1058	145	35	0.0675676	518	5061	84037,114407,100535410,140747,558924,100535437,373105,553051,569971,30766,393543,30641,386787,100332594,565429,567941,450022,337298,406207,30227,100141352,566796,561935,558942,565379,405860,556752,544656,570808,561050,562569,30225,563920,100332730,563421	twsg1a,angpt1,engl,cxcr4a,abca1a,ano6,rab13,fermt2,lama1,tal1,ilk,smad5,itga5,tgfbr3,hspg2,e2f7,ctsz,sulf1,mtp,ntn1a,kremen1,lama4,aplnra,colec12,phkg1a,igfbp7,itgb8,angptl1a,pggt1b,ackr3b,plcd3b,smo,dll4,srpx2,amot	0.000330318
biological_process	GO:0048514	blood vessel morphogenesis	8.15112e-07	-14.0199	127	32	0.0617761	518	5061	30766,569971,373105,553051,100535410,558924,140747,114407,100535437,100332594,30641,386787,567941,450022,565429,561935,566796,337298,406207,100141352,30227,556752,558942,405860,565379,562569,561050,544656,563421,100332730,30225,563920	tal1,lama1,rab13,fermt2,engl,abca1a,cxcr4a,angpt1,ano6,tgfbr3,smad5,itga5,e2f7,ctsz,hspg2,aplnra,lama4,sulf1,mtp,kremen1,ntn1a,itgb8,colec12,igfbp7,phkg1a,plcd3b,ackr3b,angptl1a,amot,srpx2,smo,dll4	0.000335935
biological_process	GO:0048731	system development	1.07194e-06	-13.746	1025	148	0.285714	518	5061	566945,560145,30225,563920,406172,445242,544656,30554,556752,337767,558942,565379,245949,334628,799627,321756,337298,30314,767737,286832,321357,450022,399546,406404,568590,795613,30397,30641,30523,560546,432371,799229,569971,567154,560775,140747,84037,100535437,571549,406246,30123,100332730,561050,570808,503589,387290,393707,394080,30037,561935,566796,406207,321449,550236,497649,30537,751109,3362…	mmp14b,col27a1b,smo,dll4,fat1a,hnmt,angptl1a,pla2g4aa,itgb8,lamb2,colec12,phkg1a,vangl2,boc,ptpn21,tgif1,sulf1,apoeb,foxj1a,lamc1,sparc,ctsz,pxna,ak3,ccdc40,trps1,pou3f2b,smad5,tcf7l1a,slc2a10,prdm5,armc4,lama1,sox6,sall3a,cxcr4a,twsg1a,ano6,kank2,sox21b,wnt4a,srpx2,ackr3b,pggt1b,gna12a,smox,bcl6a,six6a,tnc,aplnra,lama4,mtp,ctgfa,cdca7a,tcf7,emx2,epor,loxl3b,ilk,egf,sox11a,pttg1ipb,cerkl,ttc25,ma…	0.000414169
biological_process	GO:0048568	embryonic organ development	1.36518e-06	-13.5042	194	42	0.0810811	518	5061	245949,30236,386722,619201,568518,767737,286832,30227,323695,566796,403019,100001532,560145,30225,30123,60642,406420,324215,30250,768248,336346,60632,432371,30602,560546,140747,30500,560785,561970,324309,569971,30766,393286,561082,321449,321357,30523,30641,386787,403050,336266,568590	vangl2,cx43,dnaaf1,disp1,lrp5,foxj1a,lamc1,ntn1a,cav1,lama4,irx1a,plcb3,col27a1b,smo,wnt4a,sox9b,wls,igf2b,sema3d,fas,sox4a,wnt3a,prdm5,sox11a,slc2a10,cxcr4a,otx1b,wwc1,adgrg6,fstl1b,lama1,tal1,ttc25,ptrfb,ctgfa,sparc,tcf7l1a,smad5,itga5,pard3,loxl3b,ccdc40	0.000496442
biological_process	GO:0009887	animal organ morphogenesis	1.59146e-06	-13.3509	229	47	0.0907336	518	5061	100037318,432371,30602,140747,30500,560785,553051,561970,569971,30766,393286,321357,30523,30641,723994,386787,403050,795613,336266,568590,245949,30236,799627,393707,114421,386722,619201,30567,568518,286832,767737,30227,560942,321756,403019,393347,100001532,30225,386966,560145,30123,406420,60642,30250,336346,378723,58065	cerkl,prdm5,sox11a,cxcr4a,otx1b,wwc1,fermt2,adgrg6,lama1,tal1,ttc25,sparc,tcf7l1a,smad5,crb2a,itga5,pard3,trps1,loxl3b,ccdc40,vangl2,cx43,ptpn21,bcl6a,angptl3,dnaaf1,disp1,pax6a,lrp5,lamc1,foxj1a,ntn1a,crb1,tgif1,irx1a,fgfrl1a,plcb3,smo,erbb2,col27a1b,wnt4a,wls,sox9b,sema3d,sox4a,sox2,notch2	0.000546577
biological_process	GO:0072358	cardiovascular system development	2.08345e-06	-13.0815	177	39	0.0752896	518	5061	567941,450022,565429,558477,30641,386787,100332594,393543,560546,373105,553051,84037,558924,100535410,114407,140747,100535437,30766,569971,100332730,30225,563920,563421,570808,561050,544656,58065,562569,558942,565379,553621,405860,556752,566796,337298,406207,100141352,30227,561935	e2f7,ctsz,hspg2,f2r,smad5,itga5,tgfbr3,ilk,slc2a10,rab13,fermt2,twsg1a,abca1a,engl,angpt1,cxcr4a,ano6,tal1,lama1,srpx2,smo,dll4,amot,pggt1b,ackr3b,angptl1a,notch2,plcd3b,colec12,phkg1a,nxn,igfbp7,itgb8,lama4,sulf1,mtp,kremen1,ntn1a,aplnra	0.00067789
biological_process	GO:0006928	movement of cell or subcellular component	2.24424e-06	-13.0071	281	54	0.104247	518	5061	503589,568518,556023,619201,386722,245949,334628,30037,447799,30369,544651,393347,561935,387365,492767,573024,286832,767737,30227,563421,100034551,566945,30123,100332730,100148976,794361,368436,386966,30225,563920,449818,100334351,561050,30250,335269,402910,556760,572194,569971,100002060,30630,373105,553051,140747,100535437,556770,436658,567941,565429,568590,553213,30641,403050,386787	gna12a,lrp5,dnah2,disp1,dnaaf1,vangl2,boc,tnc,nhsl1b,fzd7a,kif7,fgfrl1a,aplnra,gpc3,ccdc114,lpp,lamc1,foxj1a,ntn1a,amot,drc1,mmp14b,wnt4a,srpx2,adcy8,wdr34,celsr1a,erbb2,smo,dll4,zgc:103530,dnah3,ackr3b,sema3d,itgb4,cfap206,daw1,tmem67,lama1,masp1,anos1a,rab13,fermt2,cxcr4a,ano6,gpr183a,ift74,e2f7,hspg2,ccdc40,ift140,smad5,pard3,itga5	0.000688036
biological_process	GO:0048646	anatomical structure formation involved in morphogenesis	2.33723e-06	-12.9665	260	51	0.0984556	518	5061	399546,565429,572733,450022,567941,321357,723994,386787,30641,795613,100332594,403041,100037318,30602,100535437,100535410,114407,558924,140747,553051,560785,373105,561970,30766,563920,386966,30225,100332730,60642,563421,324215,544656,368419,561050,336346,60632,562569,100005261,58065,799627,245949,405860,565379,556752,30227,100141352,406207,337298,560942,323695,561935	pxna,hspg2,pgam2,ctsz,e2f7,sparc,crb2a,itga5,smad5,trps1,tgfbr3,zic5,cerkl,sox11a,ano6,engl,angpt1,abca1a,cxcr4a,fermt2,wwc1,rab13,adgrg6,tal1,dll4,erbb2,smo,srpx2,sox9b,amot,igf2b,angptl1a,ccdc80,ackr3b,sox4a,wnt3a,plcd3b,jam2a,notch2,ptpn21,vangl2,igfbp7,phkg1a,itgb8,ntn1a,kremen1,mtp,sulf1,crb1,cav1,aplnra	0.000688036
biological_process	GO:0051674	localization of cell	6.02449e-06	-12.0197	171	37	0.0714286	518	5061	30250,335269,561050,449818,386966,368436,30225,563920,566945,30123,100332730,563421,100034551,573024,393347,561935,387365,245949,30037,447799,30369,386722,568518,503589,30641,403050,386787,565429,556770,140747,100535437,373105,553051,100002060,30630,569971,556760	sema3d,itgb4,ackr3b,zgc:103530,erbb2,celsr1a,smo,dll4,mmp14b,wnt4a,srpx2,amot,drc1,lpp,fgfrl1a,aplnra,gpc3,vangl2,tnc,nhsl1b,fzd7a,dnaaf1,lrp5,gna12a,smad5,pard3,itga5,hspg2,gpr183a,cxcr4a,ano6,rab13,fermt2,masp1,anos1a,lama1,daw1	0.00161928
biological_process	GO:0048870	cell motility	6.02449e-06	-12.0197	171	37	0.0714286	518	5061	386787,403050,30641,556770,565429,30630,100002060,569971,100535437,140747,373105,553051,556760,449818,30250,335269,561050,100034551,563421,563920,386966,368436,30225,30123,100332730,566945,561935,387365,393347,573024,568518,503589,30369,447799,30037,245949,386722	itga5,pard3,smad5,gpr183a,hspg2,anos1a,masp1,lama1,ano6,cxcr4a,rab13,fermt2,daw1,zgc:103530,sema3d,itgb4,ackr3b,drc1,amot,dll4,erbb2,celsr1a,smo,wnt4a,srpx2,mmp14b,aplnra,gpc3,fgfrl1a,lpp,lrp5,gna12a,fzd7a,nhsl1b,tnc,vangl2,dnaaf1	0.00161928
biological_process	GO:0007154	cell communication	8.71989e-06	-11.6499	1000	141	0.272201	518	5061	619201,100005148,30236,325179,553621,30275,100001532,560840,100141352,797729,58023,100536636,100331581,565838,100150148,368436,100216326,58065,570907,799244,30250,100537370,557714,555849,100538001,568288,553778,555443,338237,572549,556770,558477,798441,403041,100333657,569575,555578,386787,436890,431720,562317,562031,568518,555788,503893,30742,406420,386966,100148976,60632,562569,100034753,100536…	disp1,ar,cx43,inppl1a,nxn,inhbb,plcb3,pkn1a,kremen1,pygo1,fzd9b,stx2b,si:dkey-44g17.6,adrb2a,rassf9,celsr1a,frem1a,notch2,rab27a,rin3,sema3d,rhpn1,pparab,hmha1b,gpr75,plce1,rab23,plcd1a,rreb1a,ajuba,gpr183a,f2r,mstnb,zic5,plxnb2b,pgr,rxraa,itga5,tspan33a,nr4a1,fadd,pcdh18b,lrp5,srgap1b,itga6a,bmpr1ba,wls,erbb2,adcy8,wnt3a,plcd3b,rargb,podn,ipo8,fas,rela,adgrg6,plpp3,angpt1,ddr2a,fermt2,arhgap42a,…	0.0022461
biological_process	GO:0007155	cell adhesion	1.06055e-05	-11.4541	155	34	0.0656371	518	5061	100001751,393543,553051,569971,406640,399546,554012,100330801,497649,321449,556770,723994,386787,336830,30037,325179,323465,100134973,556752,562031,286832,566796,503893,494479,100037387,406172,368436,100216326,100332730,286831,563556,335269,566739,570830	sned1,ilk,fermt2,lama1,tmem47,pxna,pcdh1g26,cd44b,tcf7,ctgfa,gpr183a,crb2a,itga5,mpzl2b,tnc,inppl1a,vcanb,il7r,itgb8,pcdh18b,lamc1,lama4,itga6a,perp,parvg,fat1a,celsr1a,frem1a,srpx2,lamb4,itgb5,itgb4,fes,zgc:153073	0.00252167
biological_process	GO:0022610	biological adhesion	1.06055e-05	-11.4541	155	34	0.0656371	518	5061	368436,406172,100216326,100332730,286831,563556,335269,566739,570830,30037,325179,323465,556752,100134973,562031,286832,566796,494479,503893,100037387,399546,554012,100330801,321449,497649,556770,336830,723994,386787,100001751,393543,553051,406640,569971	celsr1a,fat1a,frem1a,srpx2,lamb4,itgb5,itgb4,fes,zgc:153073,tnc,inppl1a,vcanb,itgb8,il7r,pcdh18b,lamc1,lama4,perp,itga6a,parvg,pxna,pcdh1g26,cd44b,ctgfa,tcf7,gpr183a,mpzl2b,crb2a,itga5,sned1,ilk,fermt2,tmem47,lama1	0.00252167
biological_process	GO:0044700	single organism signaling	1.29305e-05	-11.2559	981	138	0.266409	518	5061	436889,30225,563920,565776,335269,563556,559247,30119,334628,245949,30369,565379,447809,556752,337298,30739,100884132,565828,100149956,114461,100006678,793087,556202,567674,101885196,321357,795752,30523,30641,557123,565579,553322,557288,560775,140747,337838,101885883,436811,30123,393366,393848,407983,431730,567131,503869,566739,561050,574006,101882017,327396,566878,569226,567667,544655,568726,503…	peli2,smo,dll4,slc6a2,itgb4,itgb5,zak,frzb,boc,vangl2,fzd7a,phkg1a,tagapb,itgb8,sulf1,tgfbr2,ppp1r1b,stk33,rgl3a,tnfrsfa,sh3bp1,rgs9b,si:dkey-155h10.3,lats2,gpr156,sparc,arhgap5,tcf7l1a,smad5,prkd1,tspan3a,sytl4,prex2,sall3a,cxcr4a,gng5,arhgap31,ppp1r1c,wnt4a,rasl12,arhgap12b,tp53bp2a,cdc42ep4a,calcrlb,btc,fes,ackr3b,ompa,sytl3,rrad,sfrp2,irak1,slc12a7b,nbn,adcy7,gna12a,grk7a,cd81b,gdf11,aplnra,c…	0.00285671
biological_process	GO:0007165	signal transduction	1.29388e-05	-11.2553	912	130	0.250965	518	5061	60632,562569,100034753,100536479,555520,768248,406420,386966,100148976,503893,30742,436890,431720,562317,568518,555788,415100,406533,65227,404612,567941,503761,563030,100330817,561970,557680,556380,114407,553051,566275,415099,58065,570907,799244,30250,100537370,58023,565838,100150148,100331581,368436,560840,100001532,30275,797729,619201,100005148,325179,553621,403041,100333657,555578,569575,38678…	wnt3a,plcd3b,rargb,podn,ipo8,fas,wls,erbb2,adcy8,itga6a,bmpr1ba,tspan33a,nr4a1,fadd,lrp5,srgap1b,nfkb2,csnk1db,rgl2,ralbp1,e2f7,bmp6,iqgap2,stk32a,adgrg6,plpp3,ddr2a,angpt1,fermt2,arhgap42a,rela,notch2,rab27a,rin3,sema3d,rhpn1,fzd9b,adrb2a,rassf9,si:dkey-44g17.6,celsr1a,pkn1a,plcb3,inhbb,pygo1,disp1,ar,inppl1a,nxn,zic5,plxnb2b,rxraa,pgr,itga5,rreb1a,ajuba,gpr183a,f2r,mstnb,rab23,plcd1a,pparab,hmh…	0.00285671
biological_process	GO:0023052	signaling	1.44571e-05	-11.1443	983	138	0.266409	518	5061	768248,555520,100536479,562569,100034753,60632,100148976,386966,406420,30742,503893,555788,568518,562317,562031,431720,436890,404612,65227,406533,415100,100330817,563030,503761,567941,554012,566275,553051,556380,114407,557680,561970,415099,100537370,30250,799244,570907,58065,368436,100150148,100331581,565838,58023,100536636,797729,30275,100001532,560840,553621,325179,30236,100005148,619201,386787…	fas,ipo8,podn,plcd3b,rargb,wnt3a,adcy8,erbb2,wls,bmpr1ba,itga6a,srgap1b,lrp5,fadd,pcdh18b,nr4a1,tspan33a,ralbp1,rgl2,csnk1db,nfkb2,stk32a,iqgap2,bmp6,e2f7,pcdh1g26,arhgap42a,fermt2,ddr2a,angpt1,plpp3,adgrg6,rela,rhpn1,sema3d,rin3,rab27a,notch2,celsr1a,rassf9,si:dkey-44g17.6,adrb2a,fzd9b,stx2b,pygo1,inhbb,plcb3,pkn1a,nxn,inppl1a,cx43,ar,disp1,itga5,rxraa,pgr,plxnb2b,zic5,mstnb,f2r,gpr183a,ajuba,rr…	0.00308185
biological_process	GO:0060429	epithelium development	1.60741e-05	-11.0383	270	50	0.0965251	518	5061	30602,572194,569971,30766,568008,560785,30500,321357,436658,567674,563030,567941,399546,568590,403041,100332594,386787,30641,30523,503589,562490,386722,405860,337767,30236,30369,799627,245949,561935,494163,321756,323695,100141352,30227,767737,286832,573024,337298,571549,324215,406420,60642,30123,566945,563920,30225,60632,368419,336346,30250	sox11a,tmem67,lama1,tal1,wwtr1,wwc1,otx1b,sparc,ift74,lats2,iqgap2,e2f7,pxna,ccdc40,zic5,tgfbr3,itga5,smad5,tcf7l1a,gna12a,swap70b,dnaaf1,igfbp7,lamb2,cx43,fzd7a,ptpn21,vangl2,aplnra,tab2,tgif1,cav1,kremen1,ntn1a,foxj1a,lamc1,lpp,sulf1,kank2,igf2b,wls,sox9b,wnt4a,mmp14b,dll4,smo,wnt3a,ccdc80,sox4a,sema3d	0.00331234
biological_process	GO:0001944	vasculature development	1.76812e-05	-10.943	172	36	0.0694981	518	5061	563421,100332730,30225,563920,58065,562569,570808,561050,544656,556752,558942,565379,405860,561935,566796,337298,406207,30227,100141352,567941,450022,565429,100332594,30641,386787,393543,30766,569971,373105,553051,84037,114407,558924,140747,100535410,100535437	amot,srpx2,smo,dll4,notch2,plcd3b,pggt1b,ackr3b,angptl1a,itgb8,colec12,phkg1a,igfbp7,aplnra,lama4,sulf1,mtp,ntn1a,kremen1,e2f7,ctsz,hspg2,tgfbr3,smad5,itga5,ilk,tal1,lama1,rab13,fermt2,twsg1a,angpt1,abca1a,cxcr4a,engl,ano6	0.00352598
biological_process	GO:0048562	embryonic organ morphogenesis	2.14537e-05	-10.7496	140	31	0.0598456	518	5061	386787,403050,30641,336346,30523,30250,568590,336266,30123,30225,560145,321357,406420,60642,560785,30500,30227,286832,767737,140747,393286,100001532,403019,561970,386722,432371,30236,245949,568518,619201,30602	itga5,pard3,smad5,sox4a,tcf7l1a,sema3d,ccdc40,loxl3b,wnt4a,smo,col27a1b,sparc,wls,sox9b,wwc1,otx1b,ntn1a,lamc1,foxj1a,cxcr4a,ttc25,plcb3,irx1a,adgrg6,dnaaf1,prdm5,cx43,vangl2,lrp5,disp1,sox11a	0.00414075
biological_process	GO:0001525	angiogenesis	2.22389e-05	-10.7137	102	25	0.0482625	518	5061	563421,563920,565429,100332730,450022,567941,562569,100332594,544656,386787,561050,556752,565379,405860,30766,30227,100141352,100535437,100535410,114407,406207,140747,558924,373105,553051	amot,dll4,hspg2,srpx2,ctsz,e2f7,plcd3b,tgfbr3,angptl1a,itga5,ackr3b,itgb8,phkg1a,igfbp7,tal1,ntn1a,kremen1,ano6,engl,angpt1,mtp,cxcr4a,abca1a,rab13,fermt2	0.00414075
biological_process	GO:0001667	ameboidal-type cell migration	2.27735e-05	-10.6899	96	24	0.046332	518	5061	403050,386787,30641,30250,449818,30123,566945,563920,565429,368436,386966,563421,373105,140747,573024,387365,561935,393347,100002060,30369,30037,245949,503589,568518	pard3,itga5,smad5,sema3d,zgc:103530,wnt4a,mmp14b,dll4,hspg2,celsr1a,erbb2,amot,rab13,cxcr4a,lpp,gpc3,aplnra,fgfrl1a,masp1,fzd7a,tnc,vangl2,gna12a,lrp5	0.00414075
biological_process	GO:0070286	axonemal dynein complex assembly	2.61563e-05	-10.5514	8	6	0.011583	518	5061	393368,568590,100034551,564953,492767,556760	zmynd10,ccdc40,drc1,spag1a,ccdc114,daw1	0.00455035
biological_process	GO:0060070	canonical Wnt signaling pathway	2.64983e-05	-10.5384	31	12	0.023166	518	5061	497649,58023,403045,245949,30225,566878,30369,30123,60632,403041,30523,30119	tcf7,fzd9b,egf,vangl2,smo,sfrp2,fzd7a,wnt4a,wnt3a,zic5,tcf7l1a,frzb	0.00455035
biological_process	GO:0035082	axoneme assembly	3.83115e-05	-10.1698	15	8	0.015444	518	5061	568590,393368,492767,100034551,402910,564953,386722,556760	ccdc40,zmynd10,ccdc114,drc1,cfap206,spag1a,dnaaf1,daw1	0.00640113
biological_process	GO:0040011	locomotion	4.98117e-05	-9.90726	237	44	0.0849421	518	5061	556770,565429,567941,30641,386787,403050,556760,100002060,30630,569971,140747,100535437,373105,553051,563421,100034551,368436,30225,386966,563920,566945,100148976,100332730,30123,449818,335269,30250,566739,561050,619201,503589,568518,245949,334628,30037,30369,447799,386722,393347,387365,561935,286832,573024,30227	gpr183a,hspg2,e2f7,smad5,itga5,pard3,daw1,masp1,anos1a,lama1,cxcr4a,ano6,rab13,fermt2,amot,drc1,celsr1a,smo,erbb2,dll4,mmp14b,adcy8,srpx2,wnt4a,zgc:103530,itgb4,sema3d,fes,ackr3b,disp1,gna12a,lrp5,vangl2,boc,tnc,fzd7a,nhsl1b,dnaaf1,fgfrl1a,gpc3,aplnra,lamc1,lpp,ntn1a	0.00810357
biological_process	GO:0050896	response to stimulus	5.275e-05	-9.84995	1337	175	0.337838	518	5061	497649,570772,58122,321449,560566,403045,393543,406471,373105,393939,30630,100002060,570063,336471,30123,436811,431730,407983,393848,393366,503869,567131,566749,561050,566739,574006,569226,30037,327396,566878,393707,568726,544655,503589,566120,406247,445280,494479,561935,556202,567674,791518,101885196,321357,795752,30523,100000577,30641,565579,557123,324818,557288,337838,100535437,140747,560775,1…	tcf7,bcl2a,mcl1a,ctgfa,gem,egf,ilk,tnfrsf1a,rab13,atf3,anos1a,masp1,wdr76,col1a2,wnt4a,ppp1r1c,cdc42ep4a,tp53bp2a,arhgap12b,rasl12,btc,calcrlb,smc5,ackr3b,fes,ompa,irak1,tnc,rrad,sfrp2,bcl6a,adcy7,nbn,gna12a,grk7a,gdf11,cd81b,perp,aplnra,si:dkey-155h10.3,lats2,hmox1a,gpr156,sparc,arhgap5,tcf7l1a,ppp1r14bb,smad5,tspan3a,prkd1,ctsh,prex2,gng5,ano6,cxcr4a,sall3a,arhgap31,lama1,dll4,peli2,smo,entpd2a…	0.00836155
biological_process	GO:0016477	cell migration	6.18043e-05	-9.69154	161	33	0.0637066	518	5061	569971,30630,100002060,373105,553051,100535437,140747,556770,565429,403050,386787,30641,568518,503589,386722,447799,30369,245949,30037,387365,561935,393347,573024,563421,30123,566945,563920,368436,30225,386966,449818,561050,30250	lama1,anos1a,masp1,rab13,fermt2,ano6,cxcr4a,gpr183a,hspg2,pard3,itga5,smad5,lrp5,gna12a,dnaaf1,nhsl1b,fzd7a,vangl2,tnc,gpc3,aplnra,fgfrl1a,lpp,amot,wnt4a,mmp14b,dll4,celsr1a,smo,erbb2,zgc:103530,ackr3b,sema3d	0.00955185
biological_process	GO:0007166	cell surface receptor signaling pathway	8.79408e-05	-9.33885	333	56	0.108108	518	5061	30641,386787,30523,406533,100333657,403041,565579,503761,798441,58122,570772,497649,553051,114407,556380,561970,100538001,393543,403045,566739,30119,30250,563556,335269,58065,100536479,60632,30123,30225,436889,386966,368436,563920,567131,503869,406420,58023,797729,30739,337298,30742,30275,445280,503893,406247,553621,245949,325179,566878,334628,30369,569226,568518,556752,436890,619201	smad5,itga5,tcf7l1a,csnk1db,plxnb2b,zic5,tspan3a,bmp6,mstnb,mcl1a,bcl2a,tcf7,fermt2,angpt1,ddr2a,adgrg6,gpr75,ilk,egf,fes,frzb,sema3d,itgb5,itgb4,notch2,podn,wnt3a,wnt4a,smo,peli2,erbb2,celsr1a,dll4,calcrlb,btc,wls,fzd9b,pygo1,tgfbr2,sulf1,bmpr1ba,inhbb,cd81b,itga6a,gdf11,nxn,vangl2,inppl1a,sfrp2,boc,fzd7a,irak1,lrp5,itgb8,tspan33a,disp1	0.0130799
biological_process	GO:0007369	gastrulation	8.88636e-05	-9.32841	85	21	0.0405405	518	5061	436658,567674,30123,566945,368436,114425,723994,30641,503589,562490,386722,572194,30369,245949,561935,387365,30766,494163,560942,573024,140747	ift74,lats2,wnt4a,mmp14b,celsr1a,zeb1b,crb2a,smad5,gna12a,swap70b,dnaaf1,tmem67,fzd7a,vangl2,aplnra,gpc3,tal1,tab2,crb1,lpp,cxcr4a	0.0130799
biological_process	GO:0016055	Wnt signaling pathway	0.000133568	-8.9209	69	18	0.034749	518	5061	566878,245949,30369,553621,568518,403045,797729,553051,30225,30123,58023,497649,406420,30523,30119,60632,406533,403041	sfrp2,vangl2,fzd7a,nxn,lrp5,egf,pygo1,fermt2,smo,wnt4a,fzd9b,tcf7,wls,tcf7l1a,frzb,wnt3a,csnk1db,zic5	0.0192027
biological_process	GO:0007389	pattern specification process	0.000156474	-8.76262	197	37	0.0714286	518	5061	30225,566945,406420,324215,368419,100034753,323490,60632,245949,799627,386722,619201,568518,30567,767737,337298,30227,323695,321756,406247,403016,544651,30742,399546,497649,30523,30641,171474,386787,568590,556760,415099,403045,553778,324309,799229,393286	smo,mmp14b,wls,igf2b,ccdc80,rargb,ptbp1a,wnt3a,vangl2,ptpn21,dnaaf1,disp1,lrp5,pax6a,foxj1a,sulf1,ntn1a,cav1,tgif1,gdf11,rfx4,kif7,bmpr1ba,pxna,tcf7,tcf7l1a,smad5,il17rd,itga5,ccdc40,daw1,rela,egf,rab23,fstl1b,armc4,ttc25	0.0219166
biological_process	GO:1905114	cell surface receptor signaling pathway involved in cell-cell signaling	0.00016308	-8.72127	70	18	0.034749	518	5061	58023,406420,497649,30225,30123,60632,406533,403041,30523,30119,568518,403045,566878,245949,30369,553621,797729,553051	fzd9b,wls,tcf7,smo,wnt4a,wnt3a,csnk1db,zic5,tcf7l1a,frzb,lrp5,egf,sfrp2,vangl2,fzd7a,nxn,pygo1,fermt2	0.0219166
biological_process	GO:0198738	cell-cell signaling by wnt	0.00016308	-8.72127	70	18	0.034749	518	5061	406420,58023,497649,30225,30123,60632,403041,406533,30523,30119,403045,568518,30369,566878,245949,553621,553051,797729	wls,fzd9b,tcf7,smo,wnt4a,wnt3a,zic5,csnk1db,tcf7l1a,frzb,egf,lrp5,fzd7a,sfrp2,vangl2,nxn,fermt2,pygo1	0.0219166
biological_process	GO:0050794	regulation of cellular process	0.000168781	-8.68691	1931	236	0.455598	518	5061	436811,30123,570063,567131,563719,503869,565041,393366,415133,393848,406246,407983,431730,566739,561050,101882017,574006,393707,544655,568726,566878,30037,394080,327396,569226,503589,100535163,566796,566120,544651,561935,494479,445280,406247,30537,550236,321449,497649,570772,58122,553599,171474,406711,798565,100037318,393543,403045,30602,560566,393939,373105,406471,561158,571508,751677,550331,566…	ppp1r1c,wnt4a,wdr76,calcrlb,foxo4,btc,pim3,rasl12,mafk,arhgap12b,sox21b,tp53bp2a,cdc42ep4a,fes,ackr3b,sytl3,ompa,bcl6a,nbn,adcy7,sfrp2,tnc,six6a,rrad,irak1,gna12a,nhlrc2,lama4,grk7a,kif7,aplnra,perp,cd81b,gdf11,emx2,cdca7a,ctgfa,tcf7,bcl2a,mcl1a,fign,il17rd,grtp1a,ryr1a,cerkl,ilk,egf,sox11a,gem,atf3,rab13,tnfrsf1a,e4f1,hmbox1a,batf3,elp4,mmp14b,smo,peli2,dll4,samd4a,taf1b,zeb1b,frzb,itgb5,itgb4,z…	0.0222001
biological_process	GO:0031290	retinal ganglion cell axon guidance	0.00020416	-8.4966	14	7	0.0135135	518	5061	569971,619201,100148976,286832,30225,334628,30250	lama1,disp1,adcy8,lamc1,smo,boc,sema3d	0.0262942
biological_process	GO:0090596	sensory organ morphogenesis	0.000217386	-8.43384	103	23	0.0444015	518	5061	245949,100037318,393707,30602,30567,30500,560942,560785,561970,403019,569971,393347,393286,30225,60642,321357,30523,378723,336346,30641,403050,723994,386787	vangl2,cerkl,bcl6a,sox11a,pax6a,otx1b,crb1,wwc1,adgrg6,irx1a,lama1,fgfrl1a,ttc25,smo,sox9b,sparc,tcf7l1a,sox2,sox4a,smad5,pard3,crb2a,itga5	0.0274261
biological_process	GO:0044699	single-organism process	0.00029105	-8.14202	3064	350	0.675676	518	5061	373105,406471,558924,561158,393286,30630,568008,100002060,798565,550580,449768,100037318,100333733,402910,393543,560566,30602,171474,569104,751109,336266,550236,558524,566796,492767,566120,406207,573024,544655,393707,568726,567667,569226,566878,30037,387290,100535163,503589,566749,570808,101882017,574006,100332730,436811,571549,407983,393366,393848,100331575,321224,567154,100535437,140747,799229,…	rab13,tnfrsf1a,abca1a,e4f1,ttc25,anos1a,wwtr1,masp1,ryr1a,sqrdl,pttg1ipb,cerkl,mtrf1l,cfap206,ilk,gem,sox11a,il17rd,acoxl,epor,loxl3b,cdca7a,mgat1b,lama4,ccdc114,grk7a,mtp,lpp,nbn,bcl6a,adcy7,slc12a7b,irak1,sfrp2,tnc,smox,nhlrc2,gna12a,smc5,pggt1b,sytl3,ompa,srpx2,ppp1r1c,kank2,tp53bp2a,rasl12,arhgap12b,alg10,hkdc1,sox6,ano6,cxcr4a,armc4,ahnak,cnga3a,frmd6,prdm5,smad5,ccdc40,ak3,tspan3a,prkd1,cts…	0.0359854
biological_process	GO:0001578	microtubule bundle formation	0.000310142	-8.07848	19	8	0.015444	518	5061	492767,393368,568590,386722,556760,402910,100034551,564953	ccdc114,zmynd10,ccdc40,dnaaf1,daw1,cfap206,drc1,spag1a	0.0375941
biological_process	GO:0009611	response to wounding	0.000355182	-7.94288	68	17	0.0328185	518	5061	378723,30250,58065,30123,334724,386966,558477,324215,337158,323695,767737,100535437,327320,321756,30037,30236,30554	sox2,sema3d,notch2,wnt4a,anxa1a,erbb2,f2r,igf2b,col1a1a,cav1,foxj1a,ano6,f5,tgif1,tnc,cx43,pla2g4aa	0.0418315
biological_process	GO:0051716	cellular response to stimulus	0.000358633	-7.93321	1092	143	0.276062	518	5061	619201,100005148,553621,325179,30275,100001532,560840,541344,323607,797729,83908,100150148,565838,100331581,58023,368436,58065,497395,570907,100537370,799244,30250,555849,557714,568288,100538001,572540,100003679,553778,555443,572549,556770,338237,798441,558477,403041,100333657,386787,555578,569575,562317,568518,436890,431720,555788,30742,503893,406420,100148976,386966,100536479,555520,60632,56256…	disp1,ar,nxn,inppl1a,inhbb,plcb3,pkn1a,prdx1,tmx1,pygo1,ucp1,rassf9,adrb2a,si:dkey-44g17.6,fzd9b,celsr1a,notch2,spata18,rab27a,rhpn1,rin3,sema3d,hmha1b,pparab,plce1,gpr75,blm,keap1b,rab23,plcd1a,ajuba,gpr183a,rreb1a,mstnb,f2r,zic5,plxnb2b,itga5,rxraa,pgr,fadd,lrp5,tspan33a,nr4a1,srgap1b,bmpr1ba,itga6a,wls,adcy8,erbb2,podn,ipo8,wnt3a,plcd3b,rargb,fas,rela,plpp3,adgrg6,fermt2,arhgap42a,angpt1,ddr2a…	0.0418315
biological_process	GO:0009952	anterior/posterior pattern specification	0.000412817	-7.79251	75	18	0.034749	518	5061	324215,406420,566945,399546,30225,60632,386787,368419,30523,30567,415099,619201,799627,245949,406247,321756,323695,337298	igf2b,wls,mmp14b,pxna,smo,wnt3a,itga5,ccdc80,tcf7l1a,pax6a,rela,disp1,ptpn21,vangl2,gdf11,tgif1,cav1,sulf1	0.0470583
biological_process	GO:0031099	regeneration	0.000418668	-7.77843	51	14	0.027027	518	5061	324215,337158,60642,334724,30123,386966,30037,30236,58065,321756,378723,323695,30250,30314	igf2b,col1a1a,sox9b,anxa1a,wnt4a,erbb2,tnc,cx43,notch2,tgif1,sox2,cav1,sema3d,apoeb	0.0470583
molecular_function	GO:0017147	Wnt-protein binding	2.00178e-05	-10.8189	14	8	0.0155039	516	5028	30225,58023,566878,568518,406420,30369,30119,403045	smo,fzd9b,sfrp2,lrp5,wls,fzd7a,frzb,egf	0.0433986
cellular_component	GO:0005576	extracellular region	2.41084e-06	-12.9355	280	52	0.109015	477	4882	100124610,571904,324215,337158,793308,503869,30275,100536858,30119,560145,286831,30250,566945,368419,324818,566878,30314,387365,100144408,323465,450022,794479,405860,30123,100332594,406247,286832,334017,100216326,30037,321449,100334431,566261,100003785,100332562,445125,503761,550570,798441,101882535,562442,100002060,403033,30227,321357,558224,336471,30630,563867,84037,554268,60632	timp4a,gpc6a,igf2b,col1a1a,aebp1,btc,inhbb,mfap5,frzb,col27a1b,lamb4,sema3d,mmp14b,ccdc80,ctsh,sfrp2,apoeb,gpc3,prelp,vcanb,ctsz,col8a2,igfbp7,wnt4a,tgfbr3,gdf11,lamc1,pla1a,frem1a,tnc,ctgfa,col5a1,c4,si:ch211-212c13.10,col7a1,pltp,bmp6,itprip,mstnb,spx,col8a1b,masp1,cyr61,ntn1a,sparc,ecm2,col1a2,anos1a,pcolcea,twsg1a,col4a6,wnt3a	0.00234816
cellular_component	GO:0044421	extracellular region part	6.10322e-06	-12.0067	179	37	0.0775681	477	4882	450022,323465,100144408,387365,30314,324818,368419,566945,560145,30250,286831,30275,100536858,503869,793308,337158,324215,571904,60632,554268,336471,558224,321357,101882535,798441,503761,100332562,445125,100003785,100334431,566261,30037,321449,100216326,286832,406247,30123	ctsz,vcanb,prelp,gpc3,apoeb,ctsh,ccdc80,mmp14b,col27a1b,sema3d,lamb4,inhbb,mfap5,btc,aebp1,col1a1a,igf2b,gpc6a,wnt3a,col4a6,col1a2,ecm2,sparc,spx,mstnb,bmp6,col7a1,pltp,si:ch211-212c13.10,col5a1,c4,tnc,ctgfa,frem1a,lamc1,gdf11,wnt4a	0.00297227
cellular_component	GO:0031012	extracellular matrix	6.43607e-05	-9.65101	87	21	0.0440252	477	4882	560145,286831,368419,321357,566945,387365,558224,100144408,336471,554268,60632,323465,30123,571904,286832,100216326,30037,321449,337158,100334431,100536858	col27a1b,lamb4,ccdc80,sparc,mmp14b,gpc3,ecm2,prelp,col1a2,col4a6,wnt3a,vcanb,wnt4a,gpc6a,lamc1,frem1a,tnc,ctgfa,col1a1a,col5a1,mfap5	0.0208958
msigdb	SENGUPTA_NASOPHARYNGEAL_CARCINOMA_DN	SENGUPTA_NASOPHARYNGEAL_CARCINOMA_DN	2.82805e-17	-38.1044	101	43	0.0797774	539	5159	393286,449818,101886959,553445,550629,556023,767737,553441,553623,100006257,553322,100003444,431757,561115,504040,799229,558421,494086,100148286,568152,393368,100003558,327396,564953,567632,799981,560546,445048,403009,570250,567726,553797,556175,560136,497395,568288,555705,492525,393542,568595,541344,402794,798354	ttc25,zgc:103530,fam81b,iqcd,tekt2,dnah2,foxj1a,tex9,ppil6,cetn2,sytl4,rsph1,spag6,si:dkey-208b23.5,ak7b,armc4,efcab1,pih1d2,rsph4a,agbl2,zmynd10,ablim1a,rrad,spag1a,dnali1,ttc29,slc2a10,dnal1,ezra,cc2d2a,si:ch211-163l21.7,wdr78,lrrc34,armc3,spata18,plce1,dnai1.2,tekt1,selenbp1,ribc2,prdx1,enkur,ropn1l	5.06984e-13
msigdb	DODD_NASOPHARYNGEAL_CARCINOMA_UP	DODD_NASOPHARYNGEAL_CARCINOMA_UP	2.36402e-14	-31.3758	529	111	0.205937	539	5159	494086,557839,553313,567667,431757,503869,799229,100332730,799627,560785,564953,567323,100148286,568152,573382,555583,393368,492754,553445,795588,386966,393286,449818,101886959,791580,393611,553527,334724,100003444,386969,556665,100001628,553623,100334576,556175,445486,568288,557972,559276,30275,799954,541344,393542,30742,101884719,799981,450050,560546,565760,100151323,553808,565740,100535802,406…	pih1d2,axdnd1,dzip1l,slc12a7b,spag6,btc,armc4,srpx2,ptpn21,wwc1,spag1a,efhc2,rsph4a,agbl2,mns1,dlec1,zmynd10,si:dkey-184a18.5,iqcd,slc16a9a,erbb2,ttc25,zgc:103530,fam81b,hspb8,c6,mlf1,anxa1a,rsph1,phex,nfia,glb1l,ppil6,iqub,lrrc34,ak1,plce1,nt5c2b,ahnak,inhbb,ddah2,prdx1,selenbp1,bmpr1ba,caps2,ttc29,dhrs3b,slc2a10,pex11a,lca5,ankrd45,dynlt1,vwa3a,wls,ctgfa,wdr93,ift140,col1a1a,sned1,si:dkey-208b2…	2.11899e-10
msigdb	BLALOCK_ALZHEIMERS_DISEASE_UP	BLALOCK_ALZHEIMERS_DISEASE_UP	1.01809e-13	-29.9157	582	117	0.217069	539	5159	100144408,403050,100332843,794932,562676,568008,449994,406431,565740,403045,378458,324818,325179,569131,436923,100330952,58122,100036767,570138,286832,777750,335269,30236,100330077,393366,140817,558224,568288,445486,541513,566269,393224,553483,436966,394083,321357,558477,334724,403016,406471,563030,791580,796135,571658,558524,494101,553639,569226,30646,564953,503589,558403,195822,431757,751109,56…	prelp,pard3,mthfs,dtna,myo5c,wwtr1,pawr,prrx1a,dynlt1,egf,rbms2a,ctsh,inppl1a,mettl7a,crlf1a,mid1,mcl1a,plod2,kcnn3,lamc1,ece1,itgb4,cx43,rufy1,rasl12,cebpd,ecm2,plce1,ak1,srpx,zbtb10,snapc1b,haus7,zgc:91818,slc33a1,sparc,f2r,anxa1a,rfx4,tnfrsf1a,iqgap2,hspb8,sirt7,atp10d,mgat1b,bmp2k,gmpr,irak1,gfap,spag1a,gna12a,mutyh,eef1g,spag6,epor,itpkb,ddr2a,myo1cb,cdc42ep4a,wdr6,ptbp1a,fam189a2,pax6a,e2f5…	6.08377e-10
msigdb	LU_AGING_BRAIN_UP	LU_AGING_BRAIN_UP	3.0354e-12	-26.5207	113	39	0.0723562	539	5159	100331581,30236,557972,558224,140817,559276,30739,556762,393650,566749,30275,321756,569131,100036767,323695,407983,368752,337132,450050,553051,100001171,572649,266799,568008,393165,559990,563019,100005587,559066,30646,573024,557798,554122,751738,563421,436966,406640,393136,560325	si:dkey-44g17.6,cx43,nt5c2b,ecm2,cebpd,ahnak,tgfbr2,add3a,irf7,smc5,inhbb,tgif1,mettl7a,plod2,cav1,tp53bp2a,vat1,anxa5b,dhrs3b,fermt2,LOC100001171,bbox1,gatm,wwtr1,pdlim5b,mlc1,itpkb,aldh9a1a.1,myofl,gfap,lpp,mfap3l,pon3.1,nxt2,amot,zgc:91818,tmem47,cpne3,lrig1	1.36039e-08
msigdb	GO_ANATOMICAL_STRUCTURE_FORMATION_INVOLVED_IN_MORPHOGENESIS	GO_ANATOMICAL_STRUCTURE_FORMATION_INVOLVED_IN_MORPHOGENESIS	2.29071e-11	-24.4996	393	84	0.155844	539	5159	30739,403033,335269,386787,566878,562442,334633,323695,567131,84037,30123,557714,403045,406420,321449,415209,431720,336346,30369,553313,30567,567667,799229,100332730,564953,100034753,561682,563920,393368,100148286,60632,101101687,245949,100329385,494479,415100,557123,100003444,403016,436966,30602,562569,563556,565969,393543,403019,555705,678603,378723,795613,393707,100332594,436658,100333657,5669…	tgfbr2,cyr61,itgb4,itga5,sfrp2,col8a1b,sec24b,cav1,calcrlb,twsg1a,wnt4a,pparab,egf,wls,ctgfa,tpm2,nr4a1,sox4a,fzd7a,dzip1l,pax6a,slc12a7b,armc4,srpx2,spag1a,rargb,nfatc4,dll4,zmynd10,rsph4a,wnt3a,angpt2a,vangl2,egln1a,perp,nfkb2,prkd1,rsph1,rfx4,zgc:91818,sox11a,plcd3b,itgb5,cdc14ab,ilk,irx1a,dnai1.2,st14a,sox2,trps1,bcl6a,tgfbr3,ift74,plxnb2b,mmp14b,dusp1,hspg2,cc2d2a,smo,col7a1,ift140,col1a1a,l…	7.60042e-08
msigdb	MODULE_1	MODULE_1	2.54379e-11	-24.3948	141	43	0.0797774	539	5159	563556,30739,541513,558224,403033,100331581,567771,565776,30236,393707,368323,100332594,323695,393939,563867,336471,450050,373105,100330777,568008,266799,565579,415209,565429,431720,394043,336346,406344,337158,556380,393165,560566,503893,100003558,327396,445506,387365,553639,337767,394198,100151112,334724,406640	itgb5,tgfbr2,srpx,ecm2,cyr61,si:dkey-44g17.6,col6a2,slc6a2,cx43,bcl6a,si:ch211-204c21.1,tgfbr3,cav1,atf3,pcolcea,col1a2,dhrs3b,rab13,tbc1d2b,wwtr1,gatm,tspan3a,tpm2,hspg2,nr4a1,ephx1,sox4a,tram2,col1a1a,ddr2a,pdlim5b,gem,itga6a,ablim1a,rrad,emp2,gpc3,gmpr,lamb2,fosab,mxra5a,anxa1a,tmem47	7.60042e-08
msigdb	NABA_MATRISOME	NABA_MATRISOME	3.79387e-11	-23.9951	291	68	0.12616	539	5159	60632,100216326,100329385,337767,101101687,324309,100536479,334724,321357,100151112,503869,100332730,387365,503761,324818,30227,403045,100535802,569971,30123,450022,321449,566697,558942,100144408,541513,565342,406276,558224,403033,562442,286832,566878,30275,436923,100036767,100003785,492647,544656,325557,571904,794479,337158,114421,100001751,30119,337298,114407,30250,336471,100002060,556064,56679…	wnt3a,frem1a,egln1a,lamb2,angpt2a,fstl1b,podn,anxa1a,sparc,mxra5a,btc,srpx2,gpc3,bmp6,ctsh,ntn1a,egf,vwa3a,lama1,wnt4a,ctsz,ctgfa,p3h2,colec12,prelp,srpx,adam19a,s100a10b,ecm2,cyr61,col8a1b,lamc1,sfrp2,inhbb,crlf1a,plod2,si:ch211-212c13.10,angptl4,angptl1a,anxa2a,gpc6a,col8a2,col1a1a,angptl3,sned1,frzb,sulf1,angpt1,sema3d,col1a2,masp1,c1ql1,lama4,igf2b,anxa5b,mmp14b,plxnb2b,hspg2,col7a1,col5a1,lo…	9.71609e-08
msigdb	GO_CIRCULATORY_SYSTEM_DEVELOPMENT	GO_CIRCULATORY_SYSTEM_DEVELOPMENT	5.39845e-11	-23.6423	319	72	0.133581	539	5159	492647,325557,791518,568590,567941,767737,794479,553213,561280,568518,337158,393347,393165,114421,556752,30766,114407,336471,436658,100333113,566945,565429,30225,570250,798565,393543,562569,100334431,58065,795613,100332594,563421,60632,245949,386966,101101687,100329385,557123,321357,436966,30602,30567,567667,751109,100332730,799229,561682,387365,553621,563920,450050,403045,557714,406431,415209,32…	angptl4,anxa2a,hmox1a,ccdc40,e2f7,foxj1a,col8a2,ift140,zfp36l1a,lrp5,col1a1a,fgfrl1a,pdlim5b,angptl3,itgb8,tal1,angpt1,col1a2,ift74,lyl1,mmp14b,hspg2,smo,cc2d2a,ryr1a,ilk,plcd3b,col5a1,notch2,trps1,tgfbr3,amot,wnt3a,vangl2,erbb2,angpt2a,egln1a,prkd1,sparc,zgc:91818,sox11a,pax6a,slc12a7b,epor,srpx2,armc4,nfatc4,gpc3,nxn,dll4,dhrs3b,egf,pparab,prrx1a,tpm2,ctgfa,nr4a1,fzd7a,sox4a,sox6,tgfbr2,plce1,c…	1.07531e-07
msigdb	GO_CARDIOVASCULAR_SYSTEM_DEVELOPMENT	GO_CARDIOVASCULAR_SYSTEM_DEVELOPMENT	5.39845e-11	-23.6423	319	72	0.133581	539	5159	567941,568590,791518,794479,767737,492647,325557,114407,30766,556752,568518,337158,561280,553213,393165,114421,393347,565429,798565,570250,30225,100333113,436658,336471,566945,100332594,795613,100334431,58065,562569,393543,321357,557123,436966,30602,60632,563421,100329385,245949,101101687,386966,563920,553621,387365,561682,567667,751109,30567,799229,100332730,321449,415209,336346,30369,431720,557…	e2f7,ccdc40,hmox1a,col8a2,foxj1a,angptl4,anxa2a,angpt1,tal1,itgb8,lrp5,col1a1a,zfp36l1a,ift140,pdlim5b,angptl3,fgfrl1a,hspg2,ryr1a,cc2d2a,smo,lyl1,ift74,col1a2,mmp14b,tgfbr3,trps1,col5a1,notch2,plcd3b,ilk,sparc,prkd1,zgc:91818,sox11a,wnt3a,amot,egln1a,vangl2,angpt2a,erbb2,dll4,nxn,gpc3,nfatc4,slc12a7b,epor,pax6a,armc4,srpx2,ctgfa,tpm2,sox4a,fzd7a,nr4a1,pparab,prrx1a,egf,dhrs3b,sfrp2,col8a1b,sec24…	1.07531e-07
msigdb	PICCALUGA_ANGIOIMMUNOBLASTIC_LYMPHOMA_UP	PICCALUGA_ANGIOIMMUNOBLASTIC_LYMPHOMA_UP	6.47374e-11	-23.4607	93	33	0.0612245	539	5159	368419,394043,445242,373105,568008,406420,415209,565429,566796,406431,552960,336471,553051,100003785,563867,368323,405860,286832,393871,30236,794479,100151112,321357,324309,791580,561082,794256,84702,337298,393165,100332187,556380,337158	ccdc80,ephx1,hnmt,rab13,wwtr1,wls,tpm2,hspg2,lama4,prrx1a,cybrd1,col1a2,fermt2,si:ch211-212c13.10,pcolcea,si:ch211-204c21.1,igfbp7,lamc1,csrp2,cx43,col8a2,mxra5a,sparc,fstl1b,hspb8,ptrfb,si:ch211-236d3.4,cp,sulf1,pdlim5b,s1pr3,ddr2a,col1a1a	1.07965e-07
msigdb	MODULE_19	MODULE_19	6.62473e-11	-23.4376	113	37	0.0686456	539	5159	431720,394043,570613,100330777,565579,568008,373105,415209,565429,324215,140747,336471,563867,393707,368323,100332594,140615,558224,30236,567771,100331581,794841,563556,541513,563719,30739,563030,394198,100151112,324309,554122,337767,553639,387365,100003558,751109,556380	nr4a1,ephx1,sord,tbc1d2b,tspan3a,wwtr1,rab13,tpm2,hspg2,igf2b,cxcr4a,col1a2,pcolcea,bcl6a,si:ch211-204c21.1,tgfbr3,fads2,ecm2,cx43,col6a2,si:dkey-44g17.6,plin2,itgb5,srpx,foxo4,tgfbr2,iqgap2,fosab,mxra5a,fstl1b,pon3.1,lamb2,gmpr,gpc3,ablim1a,epor,ddr2a	1.07965e-07
msigdb	GO_TISSUE_DEVELOPMENT	GO_TISSUE_DEVELOPMENT	9.81243e-11	-23.0448	545	104	0.19295	539	5159	30766,556752,30119,337298,393885,503893,393165,30554,567674,406246,561280,568518,337158,321937,553213,767737,368436,567941,30397,394198,30338,30692,568590,30641,573723,100332594,368323,795613,798441,100536636,406247,378723,678603,100334431,58065,403019,393543,563556,100332562,570250,798565,30225,406340,373105,447930,566945,100333657,403009,30250,436658,140747,387365,503761,563920,561682,100034753…	tal1,itgb8,frzb,sulf1,zgc:56064,itga6a,pdlim5b,pla2g4aa,lats2,sox21b,zfp36l1a,lrp5,col1a1a,frmd6,ift140,foxj1a,celsr1a,e2f7,pou3f2b,fosab,hoxb2a,ebf2,ccdc40,smad5,acadvl,tgfbr3,si:ch211-204c21.1,trps1,mstnb,stx2b,gdf11,sox2,st14a,col5a1,notch2,irx1a,ilk,itgb5,col7a1,cc2d2a,ryr1a,smo,dusp1,rab13,mylpfb,mmp14b,plxnb2b,ezra,sema3d,ift74,cxcr4a,gpc3,bmp6,dll4,nfatc4,rargb,bdh2,ano6,zeb1b,rab27a,ddr2a…	1.46589e-07
msigdb	REN_ALVEOLAR_RHABDOMYOSARCOMA_DN	REN_ALVEOLAR_RHABDOMYOSARCOMA_DN	1.90657e-10	-22.3805	201	52	0.096475	539	5159	561082,324309,325557,571658,334724,406471,557123,794479,394083,337158,445077,406344,393165,100332730,550580,573024,324381,569226,562490,553778,101885019,445280,566796,368752,337132,406361,566945,321449,406420,406340,394043,431776,30369,30739,100334431,563556,406276,567771,30236,57969,100331581,572313,393200,403033,286832,562442,405860,386787,368323,563867,573723,323695	ptrfb,fstl1b,anxa2a,atp10d,anxa1a,tnfrsf1a,prkd1,col8a2,slc33a1,col1a1a,fkbp14,tram2,pdlim5b,srpx2,sqrdl,lpp,fkbp10b,irak1,swap70b,rab23,vopp1,cd81b,lama4,vat1,anxa5b,dok1b,mmp14b,ctgfa,wls,dusp1,ephx1,snx7,fzd7a,tgfbr2,col5a1,itgb5,s100a10b,col6a2,cx43,copz2,si:dkey-44g17.6,fndc3ba,wdr45,cyr61,lamc1,col8a1b,igfbp7,itga5,si:ch211-204c21.1,pcolcea,acadvl,cav1	2.62916e-07
msigdb	MODULE_2	MODULE_2	2.13216e-10	-22.2687	144	42	0.0779221	539	5159	558800,560566,114425,100003558,503893,114407,387365,445506,337767,554122,334724,394198,406640,30739,541513,794841,563556,335269,567771,565776,30236,100331581,403033,140615,558224,100332594,393707,563867,393939,323695,140747,336471,324215,566796,450050,415209,565429,266799,568008,100330777,565579,431720	synm,gem,zeb1b,ablim1a,itga6a,angpt1,gpc3,emp2,lamb2,pon3.1,anxa1a,fosab,tmem47,tgfbr2,srpx,plin2,itgb5,itgb4,col6a2,slc6a2,cx43,si:dkey-44g17.6,cyr61,fads2,ecm2,tgfbr3,bcl6a,pcolcea,atf3,cav1,cxcr4a,col1a2,igf2b,lama4,dhrs3b,tpm2,hspg2,gatm,wwtr1,tbc1d2b,tspan3a,nr4a1	2.73023e-07
msigdb	PASINI_SUZ12_TARGETS_DN	PASINI_SUZ12_TARGETS_DN	7.98598e-10	-20.9482	144	41	0.0760668	539	5159	436923,445074,323695,100036767,559138,100334431,794841,393543,406276,100149858,100331581,559276,403033,415209,406420,568008,406340,336346,558942,30225,336471,449994,337132,368752,30123,449990,566945,573024,337298,550505,337158,566459,393165,564424,334724,494479,406640,30602,394184,561082,325557	crlf1a,cmtm3,cav1,plod2,cmtm7,col5a1,plin2,ilk,s100a10b,samd4a,si:dkey-44g17.6,ahnak,cyr61,tpm2,wls,wwtr1,dusp1,sox4a,colec12,smo,col1a2,pawr,anxa5b,vat1,wnt4a,phlda1,mmp14b,lpp,sulf1,capn2l,col1a1a,myo1cb,pdlim5b,soat1,anxa1a,perp,tmem47,sox11a,sh3bgrl,ptrfb,anxa2a	9.54431e-07
msigdb	MODULE_12	MODULE_12	1.04113e-09	-20.683	134	39	0.0723562	539	5159	431720,565579,266799,568008,565429,415209,450050,324215,336471,553051,323695,563867,368323,393707,403033,140615,558224,335269,30236,567771,100331581,541513,406640,394198,334724,554122,337767,30646,553639,794256,387365,503893,100003558,559990,114425,393165,30567,337158,558800	nr4a1,tspan3a,gatm,wwtr1,hspg2,tpm2,dhrs3b,igf2b,col1a2,fermt2,cav1,pcolcea,si:ch211-204c21.1,bcl6a,cyr61,fads2,ecm2,itgb4,cx43,col6a2,si:dkey-44g17.6,srpx,tmem47,fosab,anxa1a,pon3.1,lamb2,gfap,gmpr,si:ch211-236d3.4,gpc3,itga6a,ablim1a,mlc1,zeb1b,pdlim5b,pax6a,col1a1a,synm	1.16652e-06
msigdb	CREIGHTON_ENDOCRINE_THERAPY_RESISTANCE_2	CREIGHTON_ENDOCRINE_THERAPY_RESISTANCE_2	2.30733e-09	-19.8872	143	40	0.0742115	539	5159	798354,402794,450033,492525,568595,560136,555705,553797,559520,570250,556280,567726,436658,445048,100001171,799981,101884719,567632,567323,568152,100148286,393368,494086,751109,504040,799229,553527,791518,568590,100006257,567941,100003444,767737,553623,572194,100334576,550629,325975,393286,101886959	ropn1l,enkur,lrrc23,tekt1,ribc2,armc3,dnai1.2,wdr78,LOC559520,cc2d2a,cyp2u1,si:ch211-163l21.7,ift74,dnal1,LOC100001171,ttc29,caps2,dnali1,efhc2,agbl2,rsph4a,zmynd10,pih1d2,epor,ak7b,armc4,mlf1,hmox1a,ccdc40,cetn2,e2f7,rsph1,foxj1a,ppil6,tmem67,iqub,tekt2,slc41a1,ttc25,fam81b	2.43314e-06
msigdb	HALLMARK_EPITHELIAL_MESENCHYMAL_TRANSITION	HALLMARK_EPITHELIAL_MESENCHYMAL_TRANSITION	8.86521e-09	-18.5411	94	30	0.0556586	539	5159	566945,569971,324309,406431,336471,553051,100332562,794479,100151112,321449,321357,415209,558224,403033,560566,768248,30236,567771,563556,58065,100334431,337158,431722,100036767,563867,436923,386787,368323,100332594,286832	mmp14b,lama1,fstl1b,prrx1a,col1a2,fermt2,col7a1,col8a2,mxra5a,ctgfa,sparc,tpm2,ecm2,cyr61,gem,fas,cx43,col6a2,itgb5,notch2,col5a1,col1a1a,sntb1,plod2,pcolcea,crlf1a,itga5,si:ch211-204c21.1,tgfbr3,lamc1	8.82926e-06
msigdb	MEISSNER_BRAIN_HCP_WITH_H3K4ME3_AND_H3K27ME3	MEISSNER_BRAIN_HCP_WITH_H3K4ME3_AND_H3K27ME3	1.06302e-08	-18.3596	478	89	0.165121	539	5159	325557,561082,550236,767737,30692,567941,30397,100150512,557239,406246,100001751,393165,100332187,568518,562490,567097,327396,100037318,30119,30500,406361,100002893,566945,556064,568726,403009,30225,494041,171474,751677,751707,100001421,378723,678603,393871,724013,57969,100320658,563556,565969,403019,100334431,560775,368323,405860,100536479,386966,449818,30537,795588,100333254,494479,30567,563019…	anxa2a,ptrfb,cdca7a,foxj1a,ebf2,e2f7,pou3f2b,si:ch211-262n1.4,antxr2a,sox21b,sned1,pdlim5b,s1pr3,lrp5,swap70b,fhl3a,rrad,cerkl,frzb,otx1b,dok1b,slc39a8,mmp14b,c1ql1,adcy7,ezra,smo,slc7a2,il17rd,batf3,acsf2,snx33,sox2,st14a,csrp2,gipc3,copz2,loxl4,itgb5,cdc14ab,irx1a,col5a1,sall3a,si:ch211-204c21.1,igfbp7,podn,erbb2,zgc:103530,emx2,slc16a9a,nfatc2a,perp,pax6a,itpkb,ccdc125,adrb2a,dll4,nxn,pltp,emp…	1.00299e-05
msigdb	GO_EXTRACELLULAR_SPACE	GO_EXTRACELLULAR_SPACE	1.19616e-08	-18.2416	330	68	0.12616	539	5159	503869,100332730,445125,387365,503761,100536479,324309,101101687,394184,60632,436966,321357,334724,406471,406801,558224,436923,445074,393542,541344,30275,100003785,793308,84037,559138,566878,286832,403045,569971,30123,324818,100144408,321449,450022,114421,337158,368326,114407,84702,30119,337298,325557,544656,558924,492647,571904,791518,327320,567771,768248,678603,100536636,406247,798441,100320658…	btc,srpx2,pltp,gpc3,bmp6,podn,fstl1b,angpt2a,sh3bgrl,wnt3a,zgc:91818,sparc,anxa1a,tnfrsf1a,acp5a,ecm2,crlf1a,cmtm3,selenbp1,prdx1,inhbb,si:ch211-212c13.10,aebp1,twsg1a,cmtm7,sfrp2,lamc1,egf,lama1,wnt4a,ctsh,prelp,ctgfa,ctsz,angptl3,col1a1a,il13ra2,angpt1,cp,frzb,sulf1,anxa2a,angptl1a,abca1a,angptl4,gpc6a,hmox1a,f5,col6a2,fas,st14a,stx2b,gdf11,mstnb,loxl4,pcolcea,tgfbr3,igfbp7,igf2b,anxa5b,sema3d,…	1.07218e-05
msigdb	GO_REGULATION_OF_CELL_PROLIFERATION	GO_REGULATION_OF_CELL_PROLIFERATION	3.27788e-08	-17.2335	526	94	0.174397	539	5159	558477,321357,334724,100333254,406471,557123,30602,60632,415099,100536479,386966,563920,555583,556228,570808,445506,503761,387365,565838,100034753,569226,30646,556380,751109,100004270,30567,114425,503869,321449,415209,568008,336346,431720,30227,324818,30742,114432,325179,100330741,449994,406431,445280,403045,566739,286832,566878,556770,406342,436923,393939,567131,323695,563719,541513,30739,30236,…	f2r,sparc,anxa1a,nfatc2a,tnfrsf1a,prkd1,sox11a,wnt3a,rela,podn,erbb2,dll4,dlec1,pex2,pggt1b,emp2,bmp6,gpc3,adrb2a,rargb,irak1,gfap,ddr2a,epor,wdr6,pax6a,zeb1b,btc,ctgfa,tpm2,wwtr1,sox4a,nr4a1,ntn1a,ctsh,bmpr1ba,btg1,inppl1a,ccdc88b,pawr,prrx1a,cd81b,egf,fes,lamc1,sfrp2,gpr183a,tcirg1b,crlf1a,atf3,calcrlb,cav1,foxo4,srpx,tgfbr2,cx43,rxraa,cyr61,cdkn2a/b,e2f7,pkn1a,pou3f2b,hmox1a,cdca7a,foxj1a,anxa…	2.63876e-05
msigdb	GO_ORGAN_MORPHOGENESIS	GO_ORGAN_MORPHOGENESIS	3.32828e-08	-17.2182	345	69	0.128015	539	5159	795613,100332594,393543,58065,100334431,403019,100536636,406247,798565,30225,402908,336471,403009,566945,503893,100003558,30119,30500,553778,553213,568518,337158,393347,30338,568590,368436,767737,794479,334633,566878,562442,84037,323695,394080,30739,403033,406801,555578,335269,30236,568008,321449,415209,450022,30369,336346,30742,325179,324818,30227,450050,30123,557714,406431,100034753,503761,3873…	trps1,tgfbr3,ilk,notch2,col5a1,irx1a,stx2b,gdf11,ryr1a,smo,e2f5,col1a2,ezra,mmp14b,itga6a,ablim1a,frzb,otx1b,rab23,ift140,lrp5,col1a1a,fgfrl1a,hoxb2a,ccdc40,celsr1a,foxj1a,col8a2,sec24b,sfrp2,col8a1b,twsg1a,cav1,six6a,tgfbr2,cyr61,acp5a,rxraa,itgb4,cx43,wwtr1,ctgfa,tpm2,ctsz,fzd7a,sox4a,bmpr1ba,inppl1a,ctsh,ntn1a,dhrs3b,wnt4a,pparab,prrx1a,rargb,bmp6,gpc3,dll4,pax6a,zeb1b,perp,lrig1,sox11a,wnt3a,…	2.63876e-05
msigdb	LEIN_CHOROID_PLEXUS_MARKERS	LEIN_CHOROID_PLEXUS_MARKERS	3.38548e-08	-17.2012	41	18	0.0333952	539	5159	394043,794479,796425,327320,494479,100535802,403009,562784,553547,445125,563867,553621,567632,562442,337298,393871,58065,563556	ephx1,col8a2,card9,f5,perp,vwa3a,ezra,mxra8a,pgpep1,pltp,pcolcea,nxn,dnali1,col8a1b,sulf1,csrp2,notch2,itgb5	2.63876e-05
msigdb	LIU_PROSTATE_CANCER_DN	LIU_PROSTATE_CANCER_DN	3.99595e-08	-17.0354	181	44	0.0816327	539	5159	100144408,431776,100332562,794932,415209,565429,266799,406431,566796,449990,553051,100002060,336471,569131,554268,323695,100332594,560775,557288,393366,30236,415184,393871,565342,497395,337401,100334431,541513,321357,571904,337767,791580,325557,100536479,544656,245949,394184,561082,559066,550507,559076,556380,571549,321937	prelp,snx7,col7a1,dtna,tpm2,hspg2,gatm,prrx1a,lama4,phlda1,fermt2,masp1,col1a2,mettl7a,col4a6,cav1,tgfbr3,sall3a,prex2,rasl12,cx43,msrb3,csrp2,adam19a,spata18,ehd2b,col5a1,srpx,sparc,gpc6a,lamb2,hspb8,anxa2a,podn,angptl1a,vangl2,sh3bgrl,ptrfb,myofl,bdh2,klf11b,ddr2a,kank2,frmd6	2.9028e-05
msigdb	MODULE_55	MODULE_55	4.04809e-08	-17.0224	258	56	0.103896	539	5159	100334351,558924,337767,563030,393611,791518,394198,30338,436966,30567,337158,751109,503893,100003558,560785,796604,555583,553639,114407,387365,794256,84702,336471,447905,450050,449990,324215,100330777,266799,572649,570613,565429,431720,100332562,100332843,791159,394043,563556,794841,30739,541513,563719,140615,403033,100151597,558224,565776,567771,406801,100331581,386787,323695,436923,563867,5685…	dnah3,abca1a,lamb2,iqgap2,c6,hmox1a,fosab,hoxb2a,zgc:91818,pax6a,col1a1a,epor,itga6a,ablim1a,wwc1,il2rga,dlec1,gmpr,angpt1,gpc3,si:ch211-236d3.4,cp,col1a2,entpd2a.1,dhrs3b,phlda1,igf2b,tbc1d2b,gatm,bbox1,sord,hspg2,nr4a1,col7a1,mthfs,galns,ephx1,itgb5,plin2,tgfbr2,srpx,foxo4,fads2,cyr61,slc7a11,ecm2,slc6a2,col6a2,acp5a,si:dkey-44g17.6,itga5,cav1,crlf1a,pcolcea,ribc2,six6a	2.9028e-05
msigdb	SCHUETZ_BREAST_CANCER_DUCTAL_INVASIVE_UP	SCHUETZ_BREAST_CANCER_DUCTAL_INVASIVE_UP	6.07138e-08	-16.6171	141	37	0.0686456	539	5159	324309,571658,561082,562784,794479,406640,100151112,791518,334724,558477,321357,560566,114425,100332730,337158,368620,337298,566796,406431,336471,568726,553051,387531,558942,568008,321449,558224,403033,768248,57969,100149858,567771,30739,100334431,368323,405860,286832	fstl1b,atp10d,ptrfb,mxra8a,col8a2,tmem47,mxra5a,hmox1a,anxa1a,f2r,sparc,gem,zeb1b,srpx2,col1a1a,abcc4,sulf1,lama4,prrx1a,col1a2,adcy7,fermt2,cpvl,colec12,wwtr1,ctgfa,ecm2,cyr61,fas,copz2,samd4a,col6a2,tgfbr2,col5a1,si:ch211-204c21.1,igfbp7,lamc1	4.18622e-05
msigdb	KINSEY_TARGETS_OF_EWSR1_FLII_FUSION_DN	KINSEY_TARGETS_OF_EWSR1_FLII_FUSION_DN	1.29559e-07	-15.8591	133	35	0.0649351	539	5159	114432,619201,566796,449990,100141327,336346,558942,171474,368419,100332562,100334431,30739,406276,572313,403033,286832,405860,100332594,368323,777750,393542,100003785,558924,562784,337767,324309,321357,556665,334628,337158,431730,321937,560566,559990,114407	btg1,disp1,lama4,phlda1,igdcc4,sox4a,colec12,il17rd,ccdc80,col7a1,col5a1,tgfbr2,s100a10b,fndc3ba,cyr61,lamc1,igfbp7,tgfbr3,si:ch211-204c21.1,ece1,selenbp1,si:ch211-212c13.10,abca1a,mxra8a,lamb2,fstl1b,sparc,nfia,boc,col1a1a,cdc42ep4a,frmd6,gem,mlc1,angpt1	8.60223e-05
msigdb	GO_EXTRACELLULAR_STRUCTURE_ORGANIZATION	GO_EXTRACELLULAR_STRUCTURE_ORGANIZATION	1.89101e-07	-15.481	129	34	0.0630798	539	5159	562442,286832,566878,386787,554268,100003785,100334431,393543,563556,567771,335269,558224,403033,565429,321449,368419,100332562,336471,566796,566945,569971,337298,503893,550505,556752,30646,556380,337158,321357,415100,794479,60632,337767,325557	col8a1b,lamc1,sfrp2,itga5,col4a6,si:ch211-212c13.10,col5a1,ilk,itgb5,col6a2,itgb4,ecm2,cyr61,hspg2,ctgfa,ccdc80,col7a1,col1a2,lama4,mmp14b,lama1,sulf1,itga6a,capn2l,itgb8,gfap,ddr2a,col1a1a,sparc,nfkb2,col8a2,wnt3a,lamb2,anxa2a	0.000121072
msigdb	GO_EMBRYO_DEVELOPMENT	GO_EMBRYO_DEVELOPMENT	2.22976e-07	-15.3162	347	67	0.124304	539	5159	393611,321928,30602,560325,60632,563421,100329385,558524,245949,503589,563920,387365,100034753,30567,114425,406420,415209,336346,30369,30227,406431,30123,566878,562442,334633,386787,777750,84037,30739,567154,555578,30236,335269,403033,368436,567941,568590,30338,393853,30641,100003679,30119,30500,337298,114407,30766,550505,337158,568518,561280,553213,567674,406340,798565,570250,30225,100332562,619…	c6,phgdh,sox11a,lrig1,wnt3a,amot,egln1a,mgat1b,vangl2,gna12a,dll4,gpc3,rargb,pax6a,zeb1b,wls,tpm2,sox4a,fzd7a,ntn1a,prrx1a,wnt4a,sfrp2,col8a1b,sec24b,itga5,ece1,twsg1a,tgfbr2,sox6,rxraa,cx43,itgb4,cyr61,celsr1a,e2f7,ccdc40,hoxb2a,slc30a1a,smad5,keap1b,frzb,otx1b,sulf1,angpt1,tal1,capn2l,col1a1a,lrp5,zfp36l1a,ift140,lats2,dusp1,ryr1a,cc2d2a,smo,col7a1,disp1,plxnb2b,mmp14b,irx1a,nbn,itgb5,plcd3b,fa…	0.000137838
msigdb	GO_AXONEME_ASSEMBLY	GO_AXONEME_ASSEMBLY	2.64544e-07	-15.1453	15	10	0.0185529	539	5159	568590,564953,100003444,570250,393368,100148286,555705,550629,561115,799229	ccdc40,spag1a,rsph1,cc2d2a,zmynd10,rsph4a,dnai1.2,tekt2,si:dkey-208b23.5,armc4	0.000158083
msigdb	GO_EPITHELIUM_DEVELOPMENT	GO_EPITHELIUM_DEVELOPMENT	2.83259e-07	-15.0769	342	66	0.122449	539	5159	336346,30369,450022,321449,557714,403045,30123,30227,324818,436923,393848,566878,334633,386787,555578,30236,403033,100151597,30739,30602,334724,321928,337767,415099,245949,60632,563920,387365,503761,100034753,561682,550507,570907,30567,798565,30225,570250,100332562,373105,100333657,566945,403009,140747,436658,573723,368323,678603,100536636,406247,403019,100334431,393543,767737,567941,30397,368436…	sox4a,fzd7a,ctsz,ctgfa,pparab,egf,wnt4a,ntn1a,ctsh,crlf1a,arhgap12b,sfrp2,sec24b,itga5,rxraa,cx43,cyr61,slc7a11,tgfbr2,sox11a,anxa1a,phgdh,lamb2,rela,vangl2,wnt3a,dll4,gpc3,bmp6,rargb,nfatc4,bdh2,rab27a,pax6a,ryr1a,smo,cc2d2a,col7a1,rab13,plxnb2b,mmp14b,ezra,cxcr4a,ift74,acadvl,si:ch211-204c21.1,st14a,stx2b,gdf11,irx1a,col5a1,ilk,foxj1a,e2f7,pou3f2b,celsr1a,ccdc40,hoxb2a,smad5,frzb,lats2,sox21b,l…	0.000163806
msigdb	MODULE_88	MODULE_88	3.36571e-07	-14.9045	260	54	0.100186	539	5159	563030,30338,393611,394198,791518,436966,100334351,558924,337767,503893,100003558,560785,796604,555583,553639,84702,572733,387365,794256,30567,337158,751109,572649,266799,570613,100330777,565429,431720,100332562,791159,394043,336471,447905,450050,449990,324215,386787,323695,563867,568595,436923,394080,794841,563556,541513,563719,140615,403033,100151597,558224,565776,567771,406801,100331581	iqgap2,hoxb2a,c6,fosab,hmox1a,zgc:91818,dnah3,abca1a,lamb2,itga6a,ablim1a,wwc1,il2rga,dlec1,gmpr,cp,pgam2,gpc3,si:ch211-236d3.4,pax6a,col1a1a,epor,bbox1,gatm,sord,tbc1d2b,hspg2,nr4a1,col7a1,galns,ephx1,col1a2,entpd2a.1,dhrs3b,phlda1,igf2b,itga5,cav1,pcolcea,ribc2,crlf1a,six6a,plin2,itgb5,srpx,foxo4,fads2,cyr61,slc7a11,ecm2,slc6a2,col6a2,acp5a,si:dkey-44g17.6	0.000188553
msigdb	CHARAFE_BREAST_CANCER_LUMINAL_VS_BASAL_DN	CHARAFE_BREAST_CANCER_LUMINAL_VS_BASAL_DN	3.67165e-07	-14.8175	188	43	0.0797774	539	5159	795752,494479,541365,100150512,334724,492762,561082,559942,324309,325557,571658,327512,503893,565838,556752,553621,321937,564424,30554,100332730,568008,406420,404612,368419,431776,449990,566945,552960,795398,562442,286832,405860,323695,84037,406276,556762,403019,30739,541513,572313,140817,100331581,768248	arhgap5,perp,zdhhc2,si:ch211-262n1.4,anxa1a,trip10a,ptrfb,ogfrl1,fstl1b,anxa2a,atp10d,psat1,itga6a,adrb2a,itgb8,nxn,frmd6,soat1,pla2g4aa,srpx2,wwtr1,wls,ralbp1,ccdc80,snx7,phlda1,mmp14b,cybrd1,ybx1,col8a1b,lamc1,igfbp7,cav1,twsg1a,s100a10b,add3a,irx1a,tgfbr2,srpx,fndc3ba,cebpd,si:dkey-44g17.6,fas	0.000199342
msigdb	CHIARADONNA_NEOPLASTIC_TRANSFORMATION_KRAS_DN	CHIARADONNA_NEOPLASTIC_TRANSFORMATION_KRAS_DN	3.78069e-07	-14.7882	66	22	0.0408163	539	5159	445506,393939,445125,563867,436923,324381,100003558,57969,563556,30523,100334431,337158,368419,394043,406340,394198,321449,324309,450050,337767,336471,378458	emp2,atf3,pltp,pcolcea,crlf1a,fkbp10b,ablim1a,copz2,itgb5,tcf7l1a,col5a1,col1a1a,ccdc80,ephx1,dusp1,fosab,ctgfa,fstl1b,dhrs3b,lamb2,col1a2,rbms2a	0.000199342
msigdb	GO_RESPONSE_TO_WOUNDING	GO_RESPONSE_TO_WOUNDING	4.68197e-07	-14.5744	196	44	0.0816327	539	5159	415209,321449,337132,324215,445280,449994,557714,406404,447905,336471,100003785,323695,386787,555578,335269,30236,100151597,798441,403033,378723,30739,100334431,58065,337401,393543,334724,321357,368436,558477,791518,327320,415133,337767,245949,386966,60632,559066,30646,565838,100535437,503589,570907,337158,30567	tpm2,ctgfa,anxa5b,igf2b,cd81b,pawr,pparab,ak3,entpd2a.1,col1a2,si:ch211-212c13.10,cav1,itga5,rxraa,itgb4,cx43,slc7a11,mstnb,cyr61,sox2,tgfbr2,col5a1,notch2,ehd2b,ilk,anxa1a,sparc,celsr1a,f2r,hmox1a,f5,mafk,lamb2,vangl2,erbb2,wnt3a,myofl,gfap,adrb2a,ano6,gna12a,rab27a,col1a1a,pax6a	0.00023981
msigdb	GO_VASCULATURE_DEVELOPMENT	GO_VASCULATURE_DEVELOPMENT	6.81506e-07	-14.199	192	43	0.0797774	539	5159	321449,565429,336346,431720,30225,100333113,336471,403045,406431,566945,334633,562442,566878,386787,323695,567131,100334431,30739,562569,30236,403033,567941,557123,791518,436966,794479,492647,563421,101101687,325557,387365,30766,563920,114407,556752,561682,561280,337158,568518,567667,30567,114421,100332730	ctgfa,hspg2,sox4a,nr4a1,smo,lyl1,col1a2,egf,prrx1a,mmp14b,sec24b,col8a1b,sfrp2,itga5,cav1,calcrlb,col5a1,tgfbr2,plcd3b,cx43,cyr61,e2f7,prkd1,hmox1a,zgc:91818,col8a2,angptl4,amot,angpt2a,anxa2a,gpc3,tal1,dll4,angpt1,itgb8,nfatc4,zfp36l1a,col1a1a,lrp5,slc12a7b,pax6a,angptl3,srpx2	0.00033432
msigdb	SMID_BREAST_CANCER_LUMINAL_B_DN	SMID_BREAST_CANCER_LUMINAL_B_DN	7.07166e-07	-14.162	173	40	0.0742115	539	5159	30523,541513,556762,100329528,572313,393871,403033,768248,556770,323695,100330952,436923,553051,566945,795398,568008,572649,321449,406420,100144408,30567,558800,394156,30554,560566,503893,30119,368620,796604,553778,794256,445125,114407,492647,449818,327512,321928,494479,334724,30602	tcf7l1a,srpx,add3a,cdkn2a/b,fndc3ba,csrp2,cyr61,fas,gpr183a,cav1,mid1,crlf1a,fermt2,mmp14b,ybx1,wwtr1,bbox1,ctgfa,wls,prelp,pax6a,synm,acadl,pla2g4aa,gem,itga6a,frzb,abcc4,il2rga,rab23,si:ch211-236d3.4,pltp,angpt1,angptl4,zgc:103530,psat1,phgdh,perp,anxa1a,sox11a	0.00033432
msigdb	SWEET_LUNG_CANCER_KRAS_DN	SWEET_LUNG_CANCER_KRAS_DN	7.08661e-07	-14.1599	148	36	0.0667904	539	5159	336471,140747,100333113,100002010,30227,553051,556186,100148976,406340,568008,565579,378723,559276,403033,768248,567771,84037,567131,323695,492525,561082,558924,30602,557239,321357,567674,563019,337158,565838,503761,445506,387365,445125,84702,114407,100003558	col1a2,cxcr4a,lyl1,abcc1,ntn1a,fermt2,nt5dc2,adcy8,dusp1,wwtr1,tspan3a,sox2,ahnak,cyr61,fas,col6a2,twsg1a,calcrlb,cav1,tekt1,ptrfb,abca1a,sox11a,antxr2a,sparc,lats2,itpkb,col1a1a,adrb2a,bmp6,emp2,gpc3,pltp,cp,angpt1,ablim1a	0.00033432
msigdb	GO_EMBRYONIC_MORPHOGENESIS	GO_EMBRYONIC_MORPHOGENESIS	8.74406e-07	-13.9497	220	47	0.0871985	539	5159	100034753,30766,387365,563920,503589,30500,30119,567674,114425,30567,561280,568518,560325,30602,30338,568590,368436,245949,563421,60632,84037,386787,777750,334633,566878,562442,403033,378723,678603,30236,335269,563556,30739,403019,100332562,570250,798565,30225,30369,336346,406340,406420,566945,30123,100333657,406431,30227	rargb,tal1,gpc3,dll4,gna12a,otx1b,frzb,lats2,zeb1b,pax6a,zfp36l1a,lrp5,lrig1,sox11a,hoxb2a,ccdc40,celsr1a,vangl2,amot,wnt3a,twsg1a,itga5,ece1,sec24b,sfrp2,col8a1b,cyr61,sox2,st14a,cx43,itgb4,itgb5,tgfbr2,irx1a,col7a1,cc2d2a,ryr1a,smo,fzd7a,sox4a,dusp1,wls,mmp14b,wnt4a,plxnb2b,prrx1a,ntn1a	0.000401935
msigdb	WONG_ADULT_TISSUE_STEM_MODULE	WONG_ADULT_TISSUE_STEM_MODULE	9.33185e-07	-13.8847	268	54	0.100186	539	5159	394198,553322,557239,100150512,558477,321357,432371,558924,550629,325975,324309,791580,327396,573024,565838,550505,30766,321937,337158,567674,560566,570907,799627,559520,553797,406340,266799,562676,321449,415209,450022,798565,431720,336346,553051,100002010,100002893,449990,565760,368323,334633,405860,286832,323695,30275,393939,556202,393650,563556,567154,445486,140817,403033,30236	fosab,sytl4,antxr2a,si:ch211-262n1.4,f2r,sparc,prdm5,abca1a,tekt2,slc41a1,fstl1b,hspb8,rrad,lpp,adrb2a,capn2l,tal1,frmd6,col1a1a,lats2,gem,rab27a,ptpn21,LOC559520,wdr78,dusp1,gatm,myo5c,ctgfa,tpm2,ctsz,ryr1a,nr4a1,sox4a,fermt2,abcc1,slc39a8,phlda1,pex11a,si:ch211-204c21.1,sec24b,igfbp7,lamc1,cav1,inhbb,atf3,si:dkey-155h10.3,irf7,itgb5,sox6,ak1,cebpd,cyr61,cx43	0.00041823
msigdb	GO_CELL_PROJECTION_ASSEMBLY	GO_CELL_PROJECTION_ASSEMBLY	1.04699e-06	-13.7696	114	30	0.0556586	539	5159	570250,767737,572194,568590,100003444,403016,245949,325179,436658,30227,550629,403009,553778,368620,406533,393368,100148286,445506,100535437,503893,100003558,564953,561115,100536636,799229,565969,553313,553213,555705,58075	cc2d2a,foxj1a,tmem67,ccdc40,rsph1,rfx4,vangl2,inppl1a,ift74,ntn1a,tekt2,ezra,rab23,abcc4,csnk1db,zmynd10,rsph4a,emp2,ano6,itga6a,ablim1a,spag1a,si:dkey-208b23.5,stx2b,armc4,cdc14ab,dzip1l,ift140,dnai1.2,fgd	0.000456599
msigdb	GO_REGULATION_OF_CELLULAR_COMPONENT_MOVEMENT	GO_REGULATION_OF_CELLULAR_COMPONENT_MOVEMENT	1.06974e-06	-13.7481	290	57	0.105751	539	5159	791518,557123,568590,334724,558477,560840,321357,393136,563421,60632,386966,101101687,100536479,337298,503589,100535437,562317,562490,445506,114407,563920,30567,566459,556380,337158,114421,799229,503869,100332730,338237,415209,798565,140747,324818,30227,30250,566945,566739,100333657,569971,30123,337132,566796,403045,100124652,445280,449994,393707,386787,368323,100332594,566878,323695,393543,30739…	hmox1a,prkd1,ccdc40,anxa1a,f2r,pkn1a,sparc,cpne3,amot,wnt3a,erbb2,angpt2a,podn,sulf1,gna12a,ano6,fadd,swap70b,emp2,angpt1,dll4,pax6a,myo1cb,ddr2a,col1a1a,angptl3,armc4,btc,srpx2,rreb1a,tpm2,ryr1a,cxcr4a,ctsh,ntn1a,sema3d,mmp14b,fes,plxnb2b,lama1,wnt4a,anxa5b,lama4,egf,pard6b,cd81b,pawr,bcl6a,itga5,si:ch211-204c21.1,tgfbr3,sfrp2,cav1,ilk,tgfbr2,cyr61,acp5a	0.000456599
msigdb	MODULE_52	MODULE_52	1.14228e-06	-13.6825	157	37	0.0686456	539	5159	436823,406344,562490,327060,114407,323607,387365,445506,503893,554122,325557,561082,334724,403033,393871,140615,100329528,100151597,30236,100331581,794841,563556,541513,30739,323695,100036767,568595,563867,368323,324215,140747,336346,565579,568008,570613,565429,415209	pir,tram2,swap70b,wee1,angpt1,tmx1,gpc3,emp2,itga6a,pon3.1,anxa2a,ptrfb,anxa1a,cyr61,csrp2,fads2,cdkn2a/b,slc7a11,cx43,si:dkey-44g17.6,plin2,itgb5,srpx,tgfbr2,cav1,plod2,ribc2,pcolcea,si:ch211-204c21.1,igf2b,cxcr4a,sox4a,tspan3a,wwtr1,sord,hspg2,tpm2	0.000476223
msigdb	VERHAAK_GLIOBLASTOMA_MESENCHYMAL	VERHAAK_GLIOBLASTOMA_MESENCHYMAL	1.28091e-06	-13.5679	92	26	0.0482375	539	5159	450022,334724,406471,568008,794479,561082,336471,552960,325557,566739,558524,386787,368323,406342,562490,559066,337158,337401,30739,100334431,570907,57969,100332730,678603,572313,550580	ctsz,anxa1a,tnfrsf1a,wwtr1,col8a2,ptrfb,col1a2,cybrd1,anxa2a,fes,mgat1b,itga5,si:ch211-204c21.1,tcirg1b,swap70b,myofl,col1a1a,ehd2b,tgfbr2,col5a1,rab27a,copz2,srpx2,st14a,fndc3ba,sqrdl	0.000514429
msigdb	MODULE_118	MODULE_118	1.29131e-06	-13.5599	133	33	0.0612245	539	5159	140615,393871,403033,100151597,100329528,30236,100331581,563556,794841,541513,30739,323695,100036767,568595,394080,324215,140747,447905,336346,570613,415209,565429,559990,30567,436823,796604,323607,387365,503893,561082,558924,394198,334724	fads2,csrp2,cyr61,slc7a11,cdkn2a/b,cx43,si:dkey-44g17.6,itgb5,plin2,srpx,tgfbr2,cav1,plod2,ribc2,six6a,igf2b,cxcr4a,entpd2a.1,sox4a,sord,tpm2,hspg2,mlc1,pax6a,pir,il2rga,tmx1,gpc3,itga6a,ptrfb,abca1a,fosab,anxa1a	0.000514429
msigdb	NABA_MATRISOME_ASSOCIATED	NABA_MATRISOME_ASSOCIATED	1.44042e-06	-13.4506	184	41	0.0760668	539	5159	436923,30275,100003785,100036767,566878,678603,406247,798441,565342,100320658,406276,558942,566697,450022,337132,403045,324215,556064,100333657,30123,566945,30250,324818,100002060,114407,387365,503761,30119,337298,503869,114421,334724,571904,100216326,100329385,325557,324309,101101687,544656,60632,492647	crlf1a,inhbb,si:ch211-212c13.10,plod2,sfrp2,st14a,gdf11,mstnb,adam19a,loxl4,s100a10b,colec12,p3h2,ctsz,anxa5b,egf,igf2b,c1ql1,plxnb2b,wnt4a,mmp14b,sema3d,ctsh,masp1,angpt1,gpc3,bmp6,frzb,sulf1,btc,angptl3,anxa1a,gpc6a,frem1a,egln1a,anxa2a,fstl1b,angpt2a,angptl1a,wnt3a,angptl4	0.000561358
msigdb	GO_BASEMENT_MEMBRANE	GO_BASEMENT_MEMBRANE	1.5888e-06	-13.3525	46	17	0.0315399	539	5159	562442,286832,503893,554268,100334431,321357,565429,100332562,368419,794479,30227,447905,100216326,566796,337767,325557,569971	col8a1b,lamc1,itga6a,col4a6,col5a1,sparc,hspg2,col7a1,ccdc80,col8a2,ntn1a,entpd2a.1,frem1a,lama4,lamb2,anxa2a,lama1	0.00060601
msigdb	GO_MICROTUBULE_BUNDLE_FORMATION	GO_MICROTUBULE_BUNDLE_FORMATION	1.9457e-06	-13.1499	21	11	0.0204082	539	5159	570250,393368,100148286,568590,564953,100003444,566739,561115,799229,550629,555705	cc2d2a,zmynd10,rsph4a,ccdc40,spag1a,rsph1,fes,si:dkey-208b23.5,armc4,tekt2,dnai1.2	0.00072668
msigdb	GSE9509_LPS_VS_LPS_AND_IL10_STIM_IL10_KO_MACROPHAGE_10MIN_UP	GSE9509_LPS_VS_LPS_AND_IL10_STIM_IL10_KO_MACROPHAGE_10MIN_UP	2.02911e-06	-13.1079	72	22	0.0408163	539	5159	393838,368323,559066,554268,321937,553213,403033,560566,100149858,394198,393611,557123,572649,569261,562676,336346,101885019,494101,403009,378458,449990,30470	mtmr3,si:ch211-204c21.1,myofl,col4a6,frmd6,ift140,cyr61,gem,samd4a,fosab,c6,prkd1,bbox1,pkhd1l1,myo5c,sox4a,vopp1,bmp2k,ezra,rbms2a,phlda1,epb41l4a	0.000742365
msigdb	GO_HEART_DEVELOPMENT	GO_HEART_DEVELOPMENT	2.24364e-06	-13.0074	187	41	0.0760668	539	5159	568288,100334431,30739,58065,567154,393543,555578,30236,403033,566878,100332594,334633,795613,777750,567131,436658,557714,450050,415209,336346,30369,798565,30225,570250,751109,561280,553213,393165,799229,393347,563920,387365,561682,60632,100329385,386966,245949,321357,568590,30602,767737	plce1,col5a1,tgfbr2,notch2,sox6,ilk,rxraa,cx43,cyr61,sfrp2,tgfbr3,sec24b,trps1,ece1,calcrlb,ift74,pparab,dhrs3b,tpm2,sox4a,fzd7a,ryr1a,smo,cc2d2a,epor,zfp36l1a,ift140,pdlim5b,armc4,fgfrl1a,dll4,gpc3,nfatc4,wnt3a,egln1a,erbb2,vangl2,sparc,ccdc40,sox11a,foxj1a	0.000804436
msigdb	GO_EXTRACELLULAR_MATRIX_COMPONENT	GO_EXTRACELLULAR_MATRIX_COMPONENT	2.38147e-06	-12.9478	57	19	0.0352505	539	5159	100334431,337158,554268,503893,286832,562442,569971,325557,566796,100216326,337767,336471,447905,30227,368419,100332562,794479,565429,321357	col5a1,col1a1a,col4a6,itga6a,lamc1,col8a1b,lama1,anxa2a,lama4,frem1a,lamb2,col1a2,entpd2a.1,ntn1a,ccdc80,col7a1,col8a2,hspg2,sparc	0.000837109
msigdb	BURTON_ADIPOGENESIS_9	BURTON_ADIPOGENESIS_9	2.91277e-06	-12.7464	43	16	0.0296846	539	5159	394043,334724,558477,415209,394198,406361,449990,553051,799954,566878,560566,30554,140817,100329528,567674,403033	ephx1,anxa1a,f2r,tpm2,fosab,dok1b,phlda1,fermt2,ddah2,sfrp2,gem,pla2g4aa,cebpd,cdkn2a/b,lats2,cyr61	0.00100418
msigdb	GO_TISSUE_MORPHOGENESIS	GO_TISSUE_MORPHOGENESIS	3.01153e-06	-12.7131	209	44	0.0816327	539	5159	393543,30739,100334431,403019,678603,403033,30236,335269,555578,386787,100332594,334633,566878,84037,393848,324818,403009,30227,566945,30123,100333657,403045,415209,406420,450022,570250,798565,30225,30369,336346,568518,30119,561682,100034753,387365,30766,563920,60632,245949,100329385,30338,568590,368436,30602	ilk,tgfbr2,col5a1,irx1a,st14a,cyr61,cx43,itgb4,rxraa,itga5,tgfbr3,sec24b,sfrp2,twsg1a,arhgap12b,ctsh,ezra,ntn1a,mmp14b,wnt4a,plxnb2b,egf,tpm2,wls,ctsz,cc2d2a,ryr1a,smo,fzd7a,sox4a,lrp5,frzb,nfatc4,rargb,gpc3,tal1,dll4,wnt3a,vangl2,egln1a,hoxb2a,ccdc40,celsr1a,sox11a	0.00101864
msigdb	GO_BLOOD_VESSEL_MORPHOGENESIS	GO_BLOOD_VESSEL_MORPHOGENESIS	3.18643e-06	-12.6566	157	36	0.0667904	539	5159	403033,30236,562569,30739,567131,323695,386787,562442,566878,334633,566945,406431,403045,30225,431720,336346,321449,565429,100332730,114421,567667,568518,561280,561682,114407,563920,30766,325557,101101687,492647,563421,794479,436966,791518,557123,567941	cyr61,cx43,plcd3b,tgfbr2,calcrlb,cav1,itga5,col8a1b,sfrp2,sec24b,mmp14b,prrx1a,egf,smo,nr4a1,sox4a,ctgfa,hspg2,srpx2,angptl3,slc12a7b,lrp5,zfp36l1a,nfatc4,angpt1,dll4,tal1,anxa2a,angpt2a,angptl4,amot,col8a2,zgc:91818,hmox1a,prkd1,e2f7	0.00104783
msigdb	GO_TUBE_DEVELOPMENT	GO_TUBE_DEVELOPMENT	3.21475e-06	-12.6478	223	46	0.0853432	539	5159	678603,406247,100536636,555578,30236,335269,393543,403019,30739,436923,795613,566878,334633,100333657,30123,566945,403045,30227,324818,30225,570250,798565,336346,30369,450022,321449,114425,30567,553213,568518,561280,100034753,561682,563920,84702,387365,503893,30641,245949,60632,767737,30602,568590,321928,321357,368436	st14a,gdf11,stx2b,rxraa,cx43,itgb4,ilk,irx1a,tgfbr2,crlf1a,trps1,sfrp2,sec24b,plxnb2b,wnt4a,mmp14b,egf,ntn1a,ctsh,smo,cc2d2a,ryr1a,sox4a,fzd7a,ctsz,ctgfa,zeb1b,pax6a,ift140,lrp5,zfp36l1a,rargb,nfatc4,dll4,cp,gpc3,itga6a,smad5,vangl2,wnt3a,foxj1a,sox11a,ccdc40,phgdh,sparc,celsr1a	0.00104783
msigdb	GO_REGULATION_OF_MULTICELLULAR_ORGANISMAL_DEVELOPMENT	GO_REGULATION_OF_MULTICELLULAR_ORGANISMAL_DEVELOPMENT	3.661e-06	-12.5178	588	95	0.176252	539	5159	767737,394198,791518,571904,368436,30397,492647,562317,561158,30766,393885,337298,30119,100003679,30554,393165,114421,100000131,337158,100332187,30225,338237,337838,100333657,566945,566796,140747,30250,795613,393707,368323,378723,798441,406247,325609,768248,393543,393650,100334431,30602,406471,557123,393611,321357,334724,403016,415099,101101687,245949,386966,100329385,563421,494101,60632,10003475…	foxj1a,fosab,hmox1a,gpc6a,celsr1a,pou3f2b,angptl4,fadd,e4f1,tal1,zgc:56064,sulf1,frzb,keap1b,pla2g4aa,pdlim5b,angptl3,amigo3,col1a1a,s1pr3,smo,rreb1a,gng5,plxnb2b,mmp14b,lama4,cxcr4a,sema3d,trps1,bcl6a,si:ch211-204c21.1,sox2,mstnb,gdf11,atf1,fas,ilk,irf7,col5a1,sox11a,tnfrsf1a,prkd1,c6,sparc,anxa1a,rfx4,rela,angpt2a,vangl2,erbb2,egln1a,amot,bmp2k,wnt3a,rargb,adrb2a,nfatc4,gfap,dll4,gpc3,bmp6,emp2…	0.00117198
msigdb	GO_MORPHOGENESIS_OF_AN_EPITHELIUM	GO_MORPHOGENESIS_OF_AN_EPITHELIUM	3.72896e-06	-12.4994	158	36	0.0667904	539	5159	678603,403033,30236,393543,403019,30739,100334431,393848,386787,566878,334633,100333657,30123,566945,403045,30227,324818,403009,798565,30225,570250,336346,30369,450022,568518,100034753,561682,563920,387365,30119,245949,60632,30602,568590,30338,368436	st14a,cyr61,cx43,ilk,irx1a,tgfbr2,col5a1,arhgap12b,itga5,sfrp2,sec24b,plxnb2b,wnt4a,mmp14b,egf,ntn1a,ctsh,ezra,ryr1a,smo,cc2d2a,sox4a,fzd7a,ctsz,lrp5,rargb,nfatc4,dll4,gpc3,frzb,vangl2,wnt3a,sox11a,ccdc40,hoxb2a,celsr1a	0.00117279
msigdb	MODULE_5	MODULE_5	3.95618e-06	-12.4402	152	35	0.0649351	539	5159	100003558,503893,796604,114407,387365,445506,561082,325557,554122,337767,791518,334724,794841,563556,30739,541513,403033,30236,567771,406801,368323,100332594,323695,567131,563867,406342,336471,450050,100002893,100330777,568008,565579,565429,415209,431720	ablim1a,itga6a,il2rga,angpt1,gpc3,emp2,ptrfb,anxa2a,pon3.1,lamb2,hmox1a,anxa1a,plin2,itgb5,tgfbr2,srpx,cyr61,cx43,col6a2,acp5a,si:ch211-204c21.1,tgfbr3,cav1,calcrlb,pcolcea,tcirg1b,col1a2,dhrs3b,slc39a8,tbc1d2b,wwtr1,tspan3a,hspg2,tpm2,nr4a1	0.0012228
msigdb	GO_CARDIAC_CHAMBER_MORPHOGENESIS	GO_CARDIAC_CHAMBER_MORPHOGENESIS	4.14203e-06	-12.3943	44	16	0.0296846	539	5159	566878,100332594,563920,58065,403033,393347,555578,415209,30225,798565,336346,30602,30369,450050,245949,100329385	sfrp2,tgfbr3,dll4,notch2,cyr61,fgfrl1a,rxraa,tpm2,smo,ryr1a,sox4a,sox11a,fzd7a,dhrs3b,vangl2,egln1a	0.00125855
msigdb	GO_POSITIVE_REGULATION_OF_CELL_PROLIFERATION	GO_POSITIVE_REGULATION_OF_CELL_PROLIFERATION	4.2595e-06	-12.3664	288	55	0.102041	539	5159	336346,431720,30225,337838,321449,559520,338237,568008,324215,403045,445280,100330741,406431,324818,30227,393939,406342,436923,323695,567131,556770,567916,566878,286832,393707,403033,30739,393543,30602,334724,558477,30397,791518,557123,100333254,386966,325557,415099,60632,570808,503761,445506,563920,30646,562317,565838,100034753,569226,503869,30554,100332187,751109,568518,556380,30567	sox4a,nr4a1,smo,gng5,ctgfa,LOC559520,rreb1a,wwtr1,igf2b,egf,cd81b,ccdc88b,prrx1a,ctsh,ntn1a,atf3,tcirg1b,crlf1a,cav1,calcrlb,gpr183a,stxbp4,sfrp2,lamc1,bcl6a,cyr61,tgfbr2,ilk,sox11a,anxa1a,f2r,pou3f2b,hmox1a,prkd1,nfatc2a,erbb2,anxa2a,rela,wnt3a,pggt1b,bmp6,emp2,dll4,gfap,fadd,adrb2a,rargb,irak1,btc,pla2g4aa,s1pr3,epor,lrp5,ddr2a,pax6a	0.00127267
msigdb	CHICAS_RB1_TARGETS_CONFLUENT	CHICAS_RB1_TARGETS_CONFLUENT	4.71221e-06	-12.2654	226	46	0.0853432	539	5159	563867,569131,323695,368323,386787,567771,415184,57969,559276,100329528,337401,445486,100334431,30739,58065,100320658,406276,431776,556186,171474,368419,415209,445280,566796,450050,324818,336471,553621,559066,30119,573024,566063,503893,337298,337158,406344,406640,550236,321357,334724,571904,321928,327512,449818,325557,561082	pcolcea,mettl7a,cav1,si:ch211-204c21.1,itga5,col6a2,msrb3,copz2,ahnak,cdkn2a/b,ehd2b,ak1,col5a1,tgfbr2,notch2,loxl4,s100a10b,snx7,nt5dc2,il17rd,ccdc80,tpm2,cd81b,lama4,dhrs3b,ctsh,col1a2,nxn,myofl,frzb,lpp,kdelc2,itga6a,sulf1,col1a1a,tram2,tmem47,cdca7a,sparc,anxa1a,gpc6a,phgdh,psat1,zgc:103530,anxa2a,ptrfb	0.00136954
msigdb	MODULE_38	MODULE_38	4.73651e-06	-12.2602	166	37	0.0686456	539	5159	323695,393939,563867,777750,386787,368323,100332594,403033,567771,565776,335269,794841,563556,563719,541513,100006678,100330777,565429,415209,406361,450050,324215,336471,325179,387365,445506,794256,327396,406344,337158,492762,791518,334724,386966,337767,563421,558924	cav1,atf3,pcolcea,ece1,itga5,si:ch211-204c21.1,tgfbr3,cyr61,col6a2,slc6a2,itgb4,plin2,itgb5,foxo4,srpx,sh3bp1,tbc1d2b,hspg2,tpm2,dok1b,dhrs3b,igf2b,col1a2,inppl1a,gpc3,emp2,si:ch211-236d3.4,rrad,tram2,col1a1a,trip10a,hmox1a,anxa1a,erbb2,lamb2,amot,abca1a	0.00136954
msigdb	MODULE_6	MODULE_6	4.90625e-06	-12.225	147	34	0.0630798	539	5159	393707,563867,393939,323695,30739,563556,567771,335269,403033,558224,415209,565429,568008,565579,266799,394043,431720,140747,336471,450050,406361,503893,327396,100003558,387365,794256,558800,560566,334724,100151112,30338,394198,767737,337767	bcl6a,pcolcea,atf3,cav1,tgfbr2,itgb5,col6a2,itgb4,cyr61,ecm2,tpm2,hspg2,wwtr1,tspan3a,gatm,ephx1,nr4a1,cxcr4a,col1a2,dhrs3b,dok1b,itga6a,rrad,ablim1a,gpc3,si:ch211-236d3.4,synm,gem,anxa1a,mxra5a,hoxb2a,fosab,foxj1a,lamb2	0.0013961
msigdb	GO_WOUND_HEALING	GO_WOUND_HEALING	5.07867e-06	-12.1905	160	36	0.0667904	539	5159	565838,559066,100535437,503589,570907,337158,327320,791518,368436,321357,558477,334724,245949,386966,415133,60632,100003785,323695,386787,378723,403033,100151597,798441,30236,393543,337401,58065,30739,100334431,415209,406404,557714,337132,324215,336471,447905	adrb2a,myofl,ano6,gna12a,rab27a,col1a1a,f5,hmox1a,celsr1a,sparc,f2r,anxa1a,vangl2,erbb2,mafk,wnt3a,si:ch211-212c13.10,cav1,itga5,sox2,cyr61,slc7a11,mstnb,cx43,ilk,ehd2b,notch2,tgfbr2,col5a1,tpm2,ak3,pparab,anxa5b,igf2b,col1a2,entpd2a.1	0.00142258
msigdb	GO_EXTRACELLULAR_MATRIX	GO_EXTRACELLULAR_MATRIX	5.49814e-06	-12.1111	167	37	0.0686456	539	5159	60632,492647,337767,100216326,100536479,325557,321357,571904,794479,337158,503893,387365,30227,447905,336471,566796,30123,569971,566945,565429,321449,100144408,368419,100332562,100334431,393543,567771,403033,558224,286832,566878,562442,100332594,405860,563867,554268,793308	wnt3a,angptl4,lamb2,frem1a,podn,anxa2a,sparc,gpc6a,col8a2,col1a1a,itga6a,gpc3,ntn1a,entpd2a.1,col1a2,lama4,wnt4a,lama1,mmp14b,hspg2,ctgfa,prelp,ccdc80,col7a1,col5a1,ilk,col6a2,cyr61,ecm2,lamc1,sfrp2,col8a1b,tgfbr3,igfbp7,pcolcea,col4a6,aebp1	0.00151639
msigdb	ZHU_CMV_24_HR_DN	ZHU_CMV_24_HR_DN	5.81643e-06	-12.0548	45	16	0.0296846	539	5159	336471,337767,566796,324215,415209,334724,406471,373105,556380,337158,406344,567771,286832,100332594,324381,327060	col1a2,lamb2,lama4,igf2b,tpm2,anxa1a,tnfrsf1a,rab13,ddr2a,col1a1a,tram2,col6a2,lamc1,tgfbr3,fkbp10b,wee1	0.00157365
msigdb	DANG_REGULATED_BY_MYC_DN	DANG_REGULATED_BY_MYC_DN	5.88132e-06	-12.0437	105	27	0.0500928	539	5159	553621,100003785,323695,286832,768248,406801,334017,140615,561280,100334431,566459,30739,337158,393650,393543,100005587,30369,415209,558477,321357,321449,406340,791518,494479,386966,324309,336471	nxn,si:ch211-212c13.10,cav1,lamc1,fas,acp5a,pla1a,fads2,zfp36l1a,col5a1,myo1cb,tgfbr2,col1a1a,irf7,ilk,aldh9a1a.1,fzd7a,tpm2,f2r,sparc,ctgfa,dusp1,hmox1a,perp,erbb2,fstl1b,col1a2	0.00157365
msigdb	LEE_METASTASIS_AND_ALTERNATIVE_SPLICING_UP	LEE_METASTASIS_AND_ALTERNATIVE_SPLICING_UP	5.96955e-06	-12.0288	27	12	0.0222635	539	5159	436890,563556,403033,567771,393611,406471,58120,558477,100332562,30225,554268,30369	tspan33a,itgb5,cyr61,col6a2,c6,tnfrsf1a,nme6,f2r,col7a1,smo,col4a6,fzd7a	0.00157377
msigdb	MODULE_24	MODULE_24	6.37585e-06	-11.963	136	32	0.0593692	539	5159	337767,554122,558924,791518,393611,563030,751109,337158,794256,387365,553639,555583,324215,406361,450050,336471,394043,100332843,565429,570613,100330777,266799,565776,567771,403033,140615,541513,794841,563556,563867,568595,386787	lamb2,pon3.1,abca1a,hmox1a,c6,iqgap2,epor,col1a1a,si:ch211-236d3.4,gpc3,gmpr,dlec1,igf2b,dok1b,dhrs3b,col1a2,ephx1,mthfs,hspg2,sord,tbc1d2b,gatm,slc6a2,col6a2,cyr61,fads2,srpx,plin2,itgb5,pcolcea,ribc2,itga5	0.00165652
msigdb	JOHNSTONE_PARVB_TARGETS_3_UP	JOHNSTONE_PARVB_TARGETS_3_UP	6.79729e-06	-11.899	175	38	0.0705009	539	5159	777750,406342,445074,321756,573723,431722,556762,30757,337401,30739,58065,541513,100320658,794841,335269,559276,393200,140817,406420,445242,114432,100124652,368752,449990,559066,566459,567195,431730,368436,334724,100150512,795752,791518,436872,556023,558924,415099,393853	ece1,tcirg1b,cmtm3,tgif1,acadvl,sntb1,add3a,mhc1uba,ehd2b,tgfbr2,notch2,srpx,loxl4,plin2,itgb4,ahnak,wdr45,cebpd,wls,hnmt,btg1,pard6b,vat1,phlda1,myofl,myo1cb,parp12a,cdc42ep4a,celsr1a,anxa1a,si:ch211-262n1.4,arhgap5,hmox1a,sult1st6,dnah2,abca1a,rela,slc30a1a	0.00174078
msigdb	ZHANG_TLX_TARGETS_60HR_UP	ZHANG_TLX_TARGETS_60HR_UP	7.0286e-06	-11.8655	118	29	0.0538033	539	5159	405860,436923,553639,563198,84702,30275,563556,100004270,406276,445486,30739,559990,393200,556540,568008,394198,559520,321357,794932,565429,431720,394043,436966,114432,553547,562784,100141327,101101687,406431	igfbp7,crlf1a,gmpr,gdpd2,cp,inhbb,itgb5,wdr6,s100a10b,ak1,tgfbr2,mlc1,wdr45,fam129bb,wwtr1,fosab,LOC559520,sparc,dtna,hspg2,nr4a1,ephx1,zgc:91818,btg1,pgpep1,mxra8a,igdcc4,angpt2a,prrx1a	0.00177467
msigdb	CHARAFE_BREAST_CANCER_LUMINAL_VS_MESENCHYMAL_DN	CHARAFE_BREAST_CANCER_LUMINAL_VS_MESENCHYMAL_DN	7.31579e-06	-11.8255	209	43	0.0797774	539	5159	566063,368620,571549,406344,114425,550570,564424,334724,557239,100150512,321357,541365,561082,571658,324309,325557,405860,798079,286832,368323,445074,559138,84037,100330952,323695,30739,100334431,541513,556762,415184,100331581,768248,30236,567771,100536636,393871,415209,406420,568008,431776,404612,337132,449990	kdelc2,abcc4,kank2,tram2,zeb1b,itprip,soat1,anxa1a,antxr2a,si:ch211-262n1.4,sparc,zdhhc2,ptrfb,atp10d,fstl1b,anxa2a,igfbp7,plp2,lamc1,si:ch211-204c21.1,cmtm3,cmtm7,twsg1a,mid1,cav1,tgfbr2,col5a1,srpx,add3a,msrb3,si:dkey-44g17.6,fas,cx43,col6a2,stx2b,csrp2,tpm2,wls,wwtr1,snx7,ralbp1,anxa5b,phlda1	0.00182153
msigdb	LINDGREN_BLADDER_CANCER_CLUSTER_2B	LINDGREN_BLADDER_CANCER_CLUSTER_2B	7.87412e-06	-11.7519	150	34	0.0630798	539	5159	368323,405860,100003785,323695,563867,541513,558224,403033,57969,567771,321449,415209,368419,431720,494041,558942,336471,100037387,140747,100141327,566796,406431,552960,796604,556380,567674,560566,571904,563030,321357,560325,561082,494101,337767	si:ch211-204c21.1,igfbp7,si:ch211-212c13.10,cav1,pcolcea,srpx,ecm2,cyr61,copz2,col6a2,ctgfa,tpm2,ccdc80,nr4a1,slc7a2,colec12,col1a2,parvg,cxcr4a,igdcc4,lama4,prrx1a,cybrd1,il2rga,ddr2a,lats2,gem,gpc6a,iqgap2,sparc,lrig1,ptrfb,bmp2k,lamb2	0.00193369
msigdb	GO_REGULATION_OF_CELL_ADHESION	GO_REGULATION_OF_CELL_ADHESION	8.09569e-06	-11.7242	203	42	0.0779221	539	5159	323695,386787,393707,562442,566878,100329528,558224,378723,403033,406801,406276,393543,30739,368419,338237,415209,566945,569971,566739,100333657,30123,566796,324215,449994,100330741,557714,436658,562317,565838,562490,445506,114407,393885,503893,114425,563019,337158,767737,334724,101101687,386966,60632	cav1,itga5,bcl6a,col8a1b,sfrp2,cdkn2a/b,ecm2,sox2,cyr61,acp5a,s100a10b,ilk,tgfbr2,ccdc80,rreb1a,tpm2,mmp14b,lama1,fes,plxnb2b,wnt4a,lama4,igf2b,pawr,ccdc88b,pparab,ift74,fadd,adrb2a,swap70b,emp2,angpt1,zgc:56064,itga6a,zeb1b,itpkb,col1a1a,foxj1a,anxa1a,angpt2a,erbb2,wnt3a	0.00196124
msigdb	SENESE_HDAC3_TARGETS_DN	SENESE_HDAC3_TARGETS_DN	8.62006e-06	-11.6614	190	40	0.0742115	539	5159	100331581,559276,403033,556762,393224,563867,553599,562442,798079,368323,556064,566739,560546,568726,403050,794932,415209,321449,559520,571403,337158,406344,100004270,556228,573382,445121,566063,100003558,449818,327512,245949,796731,561082,564976,556665,321357,100150512,793087,557123,321928	si:dkey-44g17.6,ahnak,cyr61,add3a,snapc1b,pcolcea,fign,col8a1b,plp2,si:ch211-204c21.1,c1ql1,fes,slc2a10,adcy7,pard3,dtna,tpm2,ctgfa,LOC559520,znf395a,col1a1a,tram2,wdr6,pex2,mns1,hadh,kdelc2,ablim1a,zgc:103530,psat1,vangl2,slc25a43,ptrfb,dyrk4,nfia,sparc,si:ch211-262n1.4,rgs9b,prkd1,phgdh	0.00203374
msigdb	NABA_CORE_MATRISOME	NABA_CORE_MATRISOME	8.62188e-06	-11.6612	107	27	0.0500928	539	5159	100144408,794479,100332562,321449,565429,321357,100151112,337767,100535802,566796,569971,100536479,30227,336471,563867,554268,562442,286832,405860,567771,100332730,403033,100001751,558224,337158,541513,100334431	prelp,col8a2,col7a1,ctgfa,hspg2,sparc,mxra5a,lamb2,vwa3a,lama4,lama1,podn,ntn1a,col1a2,pcolcea,col4a6,col8a1b,lamc1,igfbp7,col6a2,srpx2,cyr61,sned1,ecm2,col1a1a,srpx,col5a1	0.00203374
msigdb	ZHU_CMV_ALL_DN	ZHU_CMV_ALL_DN	9.68908e-06	-11.5445	62	19	0.0352505	539	5159	406471,373105,445242,415209,334724,337767,324215,566796,336471,327060,324381,286832,100332594,140817,567771,337158,556380,561280,406344	tnfrsf1a,rab13,hnmt,tpm2,anxa1a,lamb2,igf2b,lama4,col1a2,wee1,fkbp10b,lamc1,tgfbr3,cebpd,col6a2,col1a1a,ddr2a,zfp36l1a,tram2	0.0022558
msigdb	GO_NEGATIVE_REGULATION_OF_CELL_PROLIFERATION	GO_NEGATIVE_REGULATION_OF_CELL_PROLIFERATION	9.82283e-06	-11.5308	232	46	0.0853432	539	5159	30567,100004270,571549,393347,559076,114425,337298,30119,100034753,556228,387365,563920,555583,386966,100536479,791518,321357,560840,558477,567941,767737,30602,393543,563719,58065,30739,541513,100329528,406247,798441,378723,555578,30236,393707,100332594,405860,566878,323695,436658,30742,325179,114432,449994,559520,415209,336346	pax6a,wdr6,kank2,fgfrl1a,klf11b,zeb1b,sulf1,frzb,rargb,pex2,gpc3,dll4,dlec1,erbb2,podn,hmox1a,sparc,pkn1a,f2r,e2f7,foxj1a,sox11a,ilk,foxo4,notch2,tgfbr2,srpx,cdkn2a/b,gdf11,mstnb,sox2,rxraa,cx43,bcl6a,tgfbr3,igfbp7,sfrp2,cav1,ift74,bmpr1ba,inppl1a,btg1,pawr,LOC559520,tpm2,sox4a	0.00225761
msigdb	ROZANOV_MMP14_TARGETS_UP	ROZANOV_MMP14_TARGETS_UP	9.94944e-06	-11.518	90	24	0.0445269	539	5159	553621,563867,100036767,405860,100332730,567771,100334431,30757,497395,568518,556762,321937,334628,558942,560325,550236,415209,449956,321449,566796,566945,245949,406361,570225	nxn,pcolcea,plod2,igfbp7,srpx2,col6a2,col5a1,mhc1uba,spata18,lrp5,add3a,frmd6,boc,colec12,lrig1,cdca7a,tpm2,tmco4,ctgfa,lama4,mmp14b,vangl2,dok1b,dhx40	0.00225777
msigdb	GO_TUBE_MORPHOGENESIS	GO_TUBE_MORPHOGENESIS	1.09425e-05	-11.4229	133	31	0.0575139	539	5159	678603,100536636,30236,114425,393543,403019,568518,30739,100034753,561682,563920,387365,566878,334633,30123,100333657,566945,245949,403045,30227,324818,60632,30225,570250,798565,336346,30602,30369,568590,450022,368436	st14a,stx2b,cx43,zeb1b,ilk,irx1a,lrp5,tgfbr2,rargb,nfatc4,dll4,gpc3,sfrp2,sec24b,wnt4a,plxnb2b,mmp14b,vangl2,egf,ntn1a,ctsh,wnt3a,smo,cc2d2a,ryr1a,sox4a,sox11a,fzd7a,ccdc40,ctsz,celsr1a	0.00245208
msigdb	DANG_MYC_TARGETS_DN	DANG_MYC_TARGETS_DN	1.18556e-05	-11.3427	10	7	0.012987	539	5159	386966,406801,393543,100005587,791518,561280,286832	erbb2,acp5a,ilk,aldh9a1a.1,hmox1a,zfp36l1a,lamc1	0.0026239
msigdb	GO_CILIUM_ORGANIZATION	GO_CILIUM_ORGANIZATION	1.44626e-05	-11.1439	86	23	0.0426716	539	5159	564953,100003558,393368,573382,100148286,553778,406533,368620,555705,565969,553313,553213,799229,561115,100003444,403016,568590,572194,570250,767737,550629,436658,245949	spag1a,ablim1a,zmynd10,mns1,rsph4a,rab23,csnk1db,abcc4,dnai1.2,cdc14ab,dzip1l,ift140,armc4,si:dkey-208b23.5,rsph1,rfx4,ccdc40,tmem67,cc2d2a,foxj1a,tekt2,ift74,vangl2	0.00316185
msigdb	GO_CILIUM_MORPHOGENESIS	GO_CILIUM_MORPHOGENESIS	1.49413e-05	-11.1114	92	24	0.0445269	539	5159	555705,553313,565969,553213,799229,561115,564953,100003558,393368,100148286,553778,406533,368620,550629,436658,245949,100003444,403016,568590,568008,100334576,572194,570250,767737	dnai1.2,dzip1l,cdc14ab,ift140,armc4,si:dkey-208b23.5,spag1a,ablim1a,zmynd10,rsph4a,rab23,csnk1db,abcc4,tekt2,ift74,vangl2,rsph1,rfx4,ccdc40,wwtr1,iqub,tmem67,cc2d2a,foxj1a	0.00320866
msigdb	MODULE_321	MODULE_321	1.50347e-05	-11.1051	48	16	0.0296846	539	5159	406276,563556,30739,436823,564424,768248,386787,798079,84037,30275,550505,553051,449990,337132,406420,100141364	s100a10b,itgb5,tgfbr2,pir,soat1,fas,itga5,plp2,twsg1a,inhbb,capn2l,fermt2,phlda1,anxa5b,wls,zgc:172180	0.00320866
msigdb	MODULE_3	MODULE_3	1.53946e-05	-11.0815	161	35	0.0649351	539	5159	794841,563556,541513,30739,140615,403033,30236,100331581,368323,386787,567131,323695,100036767,553051,368752,565579,568008,373105,415209,565429,336346,436823,406344,393165,503893,562490,569226,562317,323607,561082,324309,325557,554122,558477,334724	plin2,itgb5,srpx,tgfbr2,fads2,cyr61,cx43,si:dkey-44g17.6,si:ch211-204c21.1,itga5,calcrlb,cav1,plod2,fermt2,vat1,tspan3a,wwtr1,rab13,tpm2,hspg2,sox4a,pir,tram2,pdlim5b,itga6a,swap70b,irak1,fadd,tmx1,ptrfb,fstl1b,anxa2a,pon3.1,f2r,anxa1a	0.00324393
msigdb	GO_CILIUM	GO_CILIUM	1.55619e-05	-11.0707	181	38	0.0705009	539	5159	402794,798354,544651,492525,323695,555705,445486,794361,570613,570250,30225,403009,436658,100151323,450050,567632,568152,573382,100148286,553213,553313,799229,570907,431757,561115,334724,100003444,100006257,793087,568590,572194,100334576,567242,100334351,550629,566120,556023,406827	enkur,ropn1l,kif7,tekt1,cav1,dnai1.2,ak1,wdr34,sord,cc2d2a,smo,ezra,ift74,lca5,dhrs3b,dnali1,agbl2,mns1,rsph4a,ift140,dzip1l,armc4,rab27a,spag6,si:dkey-208b23.5,anxa1a,rsph1,cetn2,rgs9b,ccdc40,tmem67,iqub,cnga3a,dnah3,tekt2,grk7a,dnah2,nedd1	0.00324393
msigdb	EGFR_UP.V1_UP	EGFR_UP.V1_UP	1.58798e-05	-11.0505	75	21	0.038961	539	5159	393224,140817,557972,100151597,550580,572313,403033,100149858,570907,30236,573024,564953,100003785,393939,550505,492647,553051,449990,449818,415100,321449	snapc1b,cebpd,nt5c2b,slc7a11,sqrdl,fndc3ba,cyr61,samd4a,rab27a,cx43,lpp,spag1a,si:ch211-212c13.10,atf3,capn2l,angptl4,fermt2,phlda1,zgc:103530,nfkb2,ctgfa	0.00327216
msigdb	LI_WILMS_TUMOR_VS_FETAL_KIDNEY_2_DN	LI_WILMS_TUMOR_VS_FETAL_KIDNEY_2_DN	1.66138e-05	-11.0053	25	11	0.0204082	539	5159	368323,30119,100332594,100034753,114407,30369,556380,100334431,30739,386966,403045	si:ch211-204c21.1,frzb,tgfbr3,rargb,angpt1,fzd7a,ddr2a,col5a1,tgfbr2,erbb2,egf	0.00335983
msigdb	GO_ANGIOGENESIS	GO_ANGIOGENESIS	1.66801e-05	-11.0013	123	29	0.0538033	539	5159	557123,791518,565429,321449,567941,431720,794479,436966,492647,325557,566945,101101687,403045,386787,562442,566878,323695,567131,561682,563920,114407,30766,562569,567667,568518,30739,403033,114421,100332730	prkd1,hmox1a,hspg2,ctgfa,e2f7,nr4a1,col8a2,zgc:91818,angptl4,anxa2a,mmp14b,angpt2a,egf,itga5,col8a1b,sfrp2,cav1,calcrlb,nfatc4,dll4,angpt1,tal1,plcd3b,slc12a7b,lrp5,tgfbr2,cyr61,angptl3,srpx2	0.00335983
msigdb	CROONQUIST_STROMAL_STIMULATION_UP	CROONQUIST_STROMAL_STIMULATION_UP	1.73114e-05	-10.9641	21	10	0.0185529	539	5159	336471,566796,321449,415209,321357,405860,337298,394198,406340,559066	col1a2,lama4,ctgfa,tpm2,sparc,igfbp7,sulf1,fosab,dusp1,myofl	0.00344824
msigdb	PID_INTEGRIN1_PATHWAY	PID_INTEGRIN1_PATHWAY	1.78828e-05	-10.9317	34	13	0.0241187	539	5159	386787,503893,286832,100332562,554268,336471,100334431,337158,569971,566796,567771,337767,445280	itga5,itga6a,lamc1,col7a1,col4a6,col1a2,col5a1,col1a1a,lama1,lama4,col6a2,lamb2,cd81b	0.0035229
msigdb	HALLMARK_HYPOXIA	HALLMARK_HYPOXIA	2.10171e-05	-10.7702	82	22	0.0408163	539	5159	394198,406340,791518,794932,321449,565379,140747,492647,561082,114432,325557,323695,84702,572733,387365,393939,393542,794841,541513,100334431,393871,403033	fosab,dusp1,hmox1a,dtna,ctgfa,phkg1a,cxcr4a,angptl4,ptrfb,btg1,anxa2a,cav1,cp,pgam2,gpc3,atf3,selenbp1,plin2,srpx,col5a1,csrp2,cyr61	0.00409537
msigdb	GO_CILIARY_PLASM	GO_CILIARY_PLASM	2.21073e-05	-10.7196	30	12	0.0222635	539	5159	568590,567632,100148286,573382,553213,100334351,556023,555705,431757,561115,799229,794361	ccdc40,dnali1,rsph4a,mns1,ift140,dnah3,dnah2,dnai1.2,spag6,si:dkey-208b23.5,armc4,wdr34	0.00426147
msigdb	VECCHI_GASTRIC_CANCER_ADVANCED_VS_EARLY_UP	VECCHI_GASTRIC_CANCER_ADVANCED_VS_EARLY_UP	2.29348e-05	-10.6829	71	20	0.0371058	539	5159	321937,445077,556380,337298,368323,393707,562442,566878,100036767,553621,445074,336471,30742,101101687,324309,406431,571904,568008,321357,100144408	frmd6,fkbp14,ddr2a,sulf1,si:ch211-204c21.1,bcl6a,col8a1b,sfrp2,plod2,nxn,cmtm3,col1a2,bmpr1ba,angpt2a,fstl1b,prrx1a,gpc6a,wwtr1,sparc,prelp	0.00436952
msigdb	GO_UROGENITAL_SYSTEM_DEVELOPMENT	GO_UROGENITAL_SYSTEM_DEVELOPMENT	2.31553e-05	-10.6733	125	29	0.0538033	539	5159	100034753,114407,797729,436923,387365,503761,503893,337298,406247,555578,335269,393543,553213,100005587,403019,568288,30225,767737,336346,30602,568008,334724,30123,30641,245949,101101687,337767,30537,324818	rargb,angpt1,pygo1,crlf1a,gpc3,bmp6,itga6a,sulf1,gdf11,rxraa,itgb4,ilk,ift140,aldh9a1a.1,irx1a,plce1,smo,foxj1a,sox4a,sox11a,wwtr1,anxa1a,wnt4a,smad5,vangl2,angpt2a,lamb2,emx2,ctsh	0.00436952
msigdb	PILON_KLF1_TARGETS_UP	PILON_KLF1_TARGETS_UP	2.34572e-05	-10.6603	164	35	0.0649351	539	5159	334017,567771,100320658,100332559,431722,100003785,368323,100332594,561820,100002893,324215,336471,101885019,100002060,553051,404612,30369,561160,114421,436823,337158,387365,324381,573024,560785,393853,554122,324309,563421,494101,558924,559942,571904,791518,321357	pla1a,col6a2,loxl4,c2cd2,sntb1,si:ch211-212c13.10,si:ch211-204c21.1,tgfbr3,ptar1,slc39a8,igf2b,col1a2,vopp1,masp1,fermt2,ralbp1,fzd7a,abcc9,angptl3,pir,col1a1a,gpc3,fkbp10b,lpp,wwc1,slc30a1a,pon3.1,fstl1b,amot,bmp2k,abca1a,ogfrl1,gpc6a,hmox1a,sparc	0.00438039
msigdb	MODULE_223	MODULE_223	2.68946e-05	-10.5236	50	16	0.0296846	539	5159	569226,796604,541344,445506,393707,368323,393871,403033,114425,30757,565579,386966,445280,324215,403045,114432	irak1,il2rga,prdx1,emp2,bcl6a,si:ch211-204c21.1,csrp2,cyr61,zeb1b,mhc1uba,tspan3a,erbb2,cd81b,igf2b,egf,btg1	0.00497051
msigdb	GO_CILIARY_PART	GO_CILIARY_PART	2.71838e-05	-10.5129	126	29	0.0538033	539	5159	406827,450050,100334351,403009,566120,556023,436658,572194,567242,30225,570250,100003444,568590,100006257,793087,799229,794361,431757,561115,445486,555705,553213,553313,568152,573382,100148286,402794,567632,544651	nedd1,dhrs3b,dnah3,ezra,grk7a,dnah2,ift74,tmem67,cnga3a,smo,cc2d2a,rsph1,ccdc40,cetn2,rgs9b,armc4,wdr34,spag6,si:dkey-208b23.5,ak1,dnai1.2,ift140,dzip1l,agbl2,mns1,rsph4a,enkur,dnali1,kif7	0.00497269
msigdb	GO_REGULATION_OF_TRANSCRIPTION_FROM_RNA_POLYMERASE_II_PROMOTER	GO_REGULATION_OF_TRANSCRIPTION_FROM_RNA_POLYMERASE_II_PROMOTER	3.41155e-05	-10.2858	563	88	0.163265	539	5159	30641,767737,432371,394198,791518,30692,393954,567941,30397,560840,406246,559076,571549,568518,561158,562317,30766,797729,337298,503893,30500,795398,436658,100333113,403009,405852,798565,751677,30225,402908,559520,338237,321979,378723,325609,393543,393650,30523,321756,393707,795613,564279,100332594,415099,324309,796135,100329385,415133,60632,394083,30602,556665,557123,100333254,406471,415100,4030…	smad5,foxj1a,prdm5,fosab,hmox1a,ebf2,znf143b,e2f7,pou3f2b,pkn1a,sox21b,klf11b,kank2,lrp5,e4f1,fadd,tal1,pygo1,sulf1,itga6a,otx1b,ybx1,ift74,lyl1,ezra,gatad2ab,ryr1a,batf3,smo,e2f5,LOC559520,rreb1a,safb,sox2,atf1,ilk,irf7,tcf7l1a,tgif1,bcl6a,trps1,tnip2,tgfbr3,rela,fstl1b,sirt7,egln1a,mafk,wnt3a,slc33a1,sox11a,nfia,prkd1,nfatc2a,tnfrsf1a,nfkb2,rfx4,elp4,zeb1b,pax6a,nfatc4,rargb,adrb2a,bmp6,pex2,gp…	0.00617765
msigdb	GSE21546_WT_VS_ELK1_KO_DP_THYMOCYTES_UP	GSE21546_WT_VS_ELK1_KO_DP_THYMOCYTES_UP	3.5781e-05	-10.2381	73	20	0.0371058	539	5159	568726,100002010,336471,565760,100330817,100535802,394198,445242,568590,30225,563719,58065,393650,100331581,556540,571403,114407,368620,562317,100330952	adcy7,abcc1,col1a2,pex11a,stk32a,vwa3a,fosab,hnmt,ccdc40,smo,foxo4,notch2,irf7,si:dkey-44g17.6,fam129bb,znf395a,angpt1,abcc4,fadd,mid1	0.00641447
msigdb	KEGG_ECM_RECEPTOR_INTERACTION	KEGG_ECM_RECEPTOR_INTERACTION	3.73782e-05	-10.1944	46	15	0.0278293	539	5159	337158,100334431,563556,336471,337767,567771,335269,566796,569971,286832,565429,503893,386787,554268,556752	col1a1a,col5a1,itgb5,col1a2,lamb2,col6a2,itgb4,lama4,lama1,lamc1,hspg2,itga6a,itga5,col4a6,itgb8	0.00660983
msigdb	GO_POSITIVE_REGULATION_OF_OSSIFICATION	GO_POSITIVE_REGULATION_OF_OSSIFICATION	3.79319e-05	-10.1797	41	14	0.025974	539	5159	30236,30554,30641,403033,30123,556380,393543,30742,503761,30602,565838,566878,557123,100535437	cx43,pla2g4aa,smad5,cyr61,wnt4a,ddr2a,ilk,bmpr1ba,bmp6,sox11a,adrb2a,sfrp2,prkd1,ano6	0.00660983
msigdb	GO_REGULATION_OF_VASCULATURE_DEVELOPMENT	GO_REGULATION_OF_VASCULATURE_DEVELOPMENT	3.86487e-05	-10.161	85	22	0.0408163	539	5159	30739,563719,100332730,114421,566878,386787,337298,445506,563920,565838,324818,114432,492647,563421,100329385,386966,101101687,30123,321357,393611,791518,557123	tgfbr2,foxo4,srpx2,angptl3,sfrp2,itga5,sulf1,emp2,dll4,adrb2a,ctsh,btg1,angptl4,amot,egln1a,erbb2,angpt2a,wnt4a,sparc,c6,hmox1a,prkd1	0.00660983
msigdb	ZWANG_CLASS_3_TRANSIENTLY_INDUCED_BY_EGF	ZWANG_CLASS_3_TRANSIENTLY_INDUCED_BY_EGF	3.86487e-05	-10.161	85	22	0.0408163	539	5159	140817,550570,567674,560566,321937,561280,406533,58122,321756,393939,327060,100535437,560785,449990,415133,403009,553051,431720,572194,394198,406340,415100	cebpd,itprip,lats2,gem,frmd6,zfp36l1a,csnk1db,mcl1a,tgif1,atf3,wee1,ano6,wwc1,phlda1,mafk,ezra,fermt2,nr4a1,tmem67,fosab,dusp1,nfkb2	0.00660983
msigdb	BOQUEST_STEM_CELL_UP	BOQUEST_STEM_CELL_UP	3.87144e-05	-10.1593	97	24	0.0445269	539	5159	445242,393611,100151112,558942,100144408,336471,568726,562784,560546,406431,791580,552960,114407,563867,445125,387365,556380,337158,541513,100334431,58065,558224,30554,567771	hnmt,c6,mxra5a,colec12,prelp,col1a2,adcy7,mxra8a,slc2a10,prrx1a,hspb8,cybrd1,angpt1,pcolcea,pltp,gpc3,ddr2a,col1a1a,srpx,col5a1,notch2,ecm2,pla2g4aa,col6a2	0.00660983
msigdb	HALLMARK_UV_RESPONSE_DN	HALLMARK_UV_RESPONSE_DN	4.15465e-05	-10.0887	68	19	0.0352505	539	5159	406340,569980,336471,100002010,325557,386966,368323,286832,100332594,323695,337158,556762,58065,30739,403033,30236,555578,799627,393165	dusp1,bckdhb,col1a2,abcc1,anxa2a,erbb2,si:ch211-204c21.1,lamc1,tgfbr3,cav1,col1a1a,add3a,notch2,tgfbr2,cyr61,cx43,rxraa,ptpn21,pdlim5b	0.00702646
msigdb	GO_RESPONSE_TO_GROWTH_FACTOR	GO_RESPONSE_TO_GROWTH_FACTOR	4.25129e-05	-10.0657	182	37	0.0686456	539	5159	30123,553051,30742,336471,403050,30369,798565,431720,321449,768248,378723,798441,30739,563556,567154,321756,323695,84037,100332594,324309,415099,30641,101101687,386966,393136,567021,394083,321357,394198,557123,393347,337158,566459,323490,563920,503761,406533	wnt4a,fermt2,bmpr1ba,col1a2,pard3,fzd7a,ryr1a,nr4a1,ctgfa,fas,sox2,mstnb,tgfbr2,itgb5,sox6,tgif1,cav1,twsg1a,tgfbr3,fstl1b,rela,smad5,angpt2a,erbb2,cpne3,ern2,slc33a1,sparc,fosab,prkd1,fgfrl1a,col1a1a,myo1cb,ptbp1a,dll4,bmp6,csnk1db	0.0071227
msigdb	ONDER_CDH1_TARGETS_2_UP	ONDER_CDH1_TARGETS_2_UP	4.35576e-05	-10.0414	110	26	0.0482375	539	5159	791518,406340,415209,321357,321449,560325,494041,336471,553051,406431,552960,368323,405860,100332594,562442,100036767,563867,406344,100334431,558800,571549,556380,337158,100001751,114425,567771	hmox1a,dusp1,tpm2,sparc,ctgfa,lrig1,slc7a2,col1a2,fermt2,prrx1a,cybrd1,si:ch211-204c21.1,igfbp7,tgfbr3,col8a1b,plod2,pcolcea,tram2,col5a1,synm,kank2,ddr2a,col1a1a,sned1,zeb1b,col6a2	0.00723016
msigdb	KEGG_FOCAL_ADHESION	KEGG_FOCAL_ADHESION	4.69627e-05	-9.96616	86	22	0.0408163	539	5159	795752,336471,100037387,566796,403045,337767,447930,386966,569971,286832,386787,503893,554268,550505,556752,323695,100334431,337158,393543,563556,567771,335269	arhgap5,col1a2,parvg,lama4,egf,lamb2,mylpfb,erbb2,lama1,lamc1,itga5,itga6a,col4a6,capn2l,itgb8,cav1,col5a1,col1a1a,ilk,itgb5,col6a2,itgb4	0.00772386
msigdb	GU_PDEF_TARGETS_UP	GU_PDEF_TARGETS_UP	4.74138e-05	-9.9566	32	12	0.0222635	539	5159	386787,503893,286832,321449,30369,554268,100334431,337158,568288,114425,337767,567771	itga5,itga6a,lamc1,ctgfa,fzd7a,col4a6,col5a1,col1a1a,plce1,zeb1b,lamb2,col6a2	0.00772715
msigdb	GO_CELL_PROJECTION_ORGANIZATION	GO_CELL_PROJECTION_ORGANIZATION	5.30875e-05	-9.84357	343	59	0.109462	539	5159	245949,386966,337767,550629,60632,767737,572194,100334576,334628,568590,321928,100003444,403016,561115,504040,431757,799229,553313,30567,553213,58075,553778,30646,406533,368620,393368,327060,100148286,445506,573382,100535437,503893,100003558,564953,100333657,100124652,565740,30742,325179,436658,30227,403009,570250,100144408,403050,402908,568008,373105,415209,100536636,558224,30236,555578,768248,5…	vangl2,erbb2,lamb2,tekt2,wnt3a,foxj1a,tmem67,iqub,boc,ccdc40,phgdh,rsph1,rfx4,si:dkey-208b23.5,ak7b,spag6,armc4,dzip1l,pax6a,ift140,fgd,rab23,gfap,csnk1db,abcc4,zmynd10,wee1,rsph4a,emp2,mns1,ano6,itga6a,ablim1a,spag1a,plxnb2b,pard6b,dynlt1,bmpr1ba,inppl1a,ift74,ntn1a,ezra,cc2d2a,prelp,pard3,e2f5,wwtr1,rab13,tpm2,stx2b,ecm2,cx43,rxraa,fas,cdc14ab,ilk,dnai1.2,prex2,sec24b	0.00857386
msigdb	GO_EMBRYO_DEVELOPMENT_ENDING_IN_BIRTH_OR_EGG_HATCHING	GO_EMBRYO_DEVELOPMENT_ENDING_IN_BIRTH_OR_EGG_HATCHING	5.41532e-05	-9.82369	233	44	0.0816327	539	5159	566945,100333657,406431,30225,570250,30369,336346,415209,403033,678603,768248,555578,30236,562569,567154,30739,544655,777750,334633,566878,245949,393853,558524,100329385,563421,60632,30602,393611,30338,321928,567941,368436,567674,114425,30567,553213,561280,337158,100034753,550505,114407,337298,503589,100003679	mmp14b,plxnb2b,prrx1a,smo,cc2d2a,fzd7a,sox4a,tpm2,cyr61,st14a,fas,rxraa,cx43,plcd3b,sox6,tgfbr2,nbn,ece1,sec24b,sfrp2,vangl2,slc30a1a,mgat1b,egln1a,amot,wnt3a,sox11a,c6,hoxb2a,phgdh,e2f7,celsr1a,lats2,zeb1b,pax6a,ift140,zfp36l1a,col1a1a,rargb,capn2l,angpt1,sulf1,gna12a,keap1b	0.00866789
msigdb	GO_RNA_POLYMERASE_II_TRANSCRIPTION_FACTOR_ACTIVITY_SEQUENCE_SPECIFIC_DNA_BINDING	GO_RNA_POLYMERASE_II_TRANSCRIPTION_FACTOR_ACTIVITY_SEQUENCE_SPECIFIC_DNA_BINDING	5.57373e-05	-9.79486	205	40	0.0742115	539	5159	114425,406246,559076,30567,30766,100034753,561158,561682,30500,415133,415099,556665,30602,432371,767737,567941,30397,403016,100333254,30692,415100,394198,325609,555578,378723,140817,563719,393650,321756,394080,393939,795613,393707,557714,795398,100333113,336346,751677,431720,559520	zeb1b,sox21b,klf11b,pax6a,tal1,rargb,e4f1,nfatc4,otx1b,mafk,rela,nfia,sox11a,prdm5,foxj1a,e2f7,pou3f2b,rfx4,nfatc2a,ebf2,nfkb2,fosab,atf1,rxraa,sox2,cebpd,foxo4,irf7,tgif1,six6a,atf3,trps1,bcl6a,pparab,ybx1,lyl1,sox4a,batf3,nr4a1,LOC559520	0.0088425
msigdb	GO_PROTEINACEOUS_EXTRACELLULAR_MATRIX	GO_PROTEINACEOUS_EXTRACELLULAR_MATRIX	5.77779e-05	-9.7589	144	31	0.0575139	539	5159	337158,100334431,403033,558224,567771,503893,286832,562442,100332594,554268,387365,492647,336471,30227,447905,60632,100536479,569971,30123,325557,337767,566796,100216326,571904,565429,321357,321449,794479,368419,100332562,100144408	col1a1a,col5a1,cyr61,ecm2,col6a2,itga6a,lamc1,col8a1b,tgfbr3,col4a6,gpc3,angptl4,col1a2,ntn1a,entpd2a.1,wnt3a,podn,lama1,wnt4a,anxa2a,lamb2,lama4,frem1a,gpc6a,hspg2,sparc,ctgfa,col8a2,ccdc80,col7a1,prelp	0.00908583
msigdb	GO_CELL_SURFACE	GO_CELL_SURFACE	5.92325e-05	-9.73404	241	45	0.0834879	539	5159	556752,796604,445506,337298,503893,100535437,114421,100332730,436890,751109,436966,563030,406471,557239,334724,321357,558477,560840,325557,449818,563421,562784,558924,60632,323695,777750,386787,100332594,100151597,768248,335269,563556,562569,30739,58065,541513,30757,30369,30123,100333657,337132,140747,58023,553051,447905	itgb8,il2rga,emp2,sulf1,itga6a,ano6,angptl3,srpx2,tspan33a,epor,zgc:91818,iqgap2,tnfrsf1a,antxr2a,anxa1a,sparc,f2r,pkn1a,anxa2a,zgc:103530,amot,mxra8a,abca1a,wnt3a,cav1,ece1,itga5,tgfbr3,slc7a11,fas,itgb4,itgb5,plcd3b,tgfbr2,notch2,srpx,mhc1uba,fzd7a,wnt4a,plxnb2b,anxa5b,cxcr4a,fzd9b,fermt2,entpd2a.1	0.00923357
msigdb	GO_REGULATION_OF_ANATOMICAL_STRUCTURE_MORPHOGENESIS	GO_REGULATION_OF_ANATOMICAL_STRUCTURE_MORPHOGENESIS	6.27897e-05	-9.67572	383	64	0.118738	539	5159	393707,368323,393543,100334431,337401,338237,337838,30225,403009,553051,30250,100333657,368752,337298,393885,406533,553213,58075,337158,114421,393165,571904,791518,30397,560840,368436,767737,492647,386787,334633,566878,406276,563719,30739,555578,568008,100330777,415209,30369,114432,324818,30227,566739,30123,503589,561682,565838,573382,387365,445506,563920,431730,100332730,557123,393611,100333254,…	bcl6a,si:ch211-204c21.1,ilk,col5a1,ehd2b,rreb1a,gng5,smo,ezra,fermt2,sema3d,plxnb2b,vat1,sulf1,zgc:56064,csnk1db,ift140,fgd,col1a1a,angptl3,pdlim5b,gpc6a,hmox1a,pou3f2b,pkn1a,celsr1a,foxj1a,angptl4,itga5,sec24b,sfrp2,s100a10b,foxo4,tgfbr2,rxraa,wwtr1,tbc1d2b,tpm2,fzd7a,btg1,ctsh,ntn1a,fes,wnt4a,gna12a,nfatc4,adrb2a,mns1,gpc3,emp2,dll4,cdc42ep4a,srpx2,prkd1,c6,nfatc2a,anxa1a,sparc,amot,wnt3a,vangl…	0.00970372
msigdb	TURASHVILI_BREAST_DUCTAL_CARCINOMA_VS_DUCTAL_NORMAL_DN	TURASHVILI_BREAST_DUCTAL_CARCINOMA_VS_DUCTAL_NORMAL_DN	6.86902e-05	-9.5859	59	17	0.0315399	539	5159	334724,266799,572649,394198,406340,571658,327396,387365,84702,393939,100330952,556752,558800,503960,570907,799627,335269	anxa1a,gatm,bbox1,fosab,dusp1,atp10d,rrad,gpc3,cp,atf3,mid1,itgb8,synm,fam189a2,rab27a,ptpn21,itgb4	0.0105249
msigdb	SASSON_RESPONSE_TO_GONADOTROPHINS_DN	SASSON_RESPONSE_TO_GONADOTROPHINS_DN	7.03166e-05	-9.5625	38	13	0.0241187	539	5159	450050,449994,560566,406801,563556,393543,403009,568726,100141364,100003558,368323,557123,415209	dhrs3b,pawr,gem,acp5a,itgb5,ilk,ezra,adcy7,zgc:172180,ablim1a,si:ch211-204c21.1,prkd1,tpm2	0.0106828
msigdb	GO_LOCOMOTION	GO_LOCOMOTION	7.19022e-05	-9.5402	377	63	0.116883	539	5159	368436,560840,30397,334724,568590,100333254,571904,334628,767737,556023,550629,100334351,60632,563421,337767,30537,245949,386966,101101687,560785,503893,100535437,114407,445125,445506,568518,337158,30567,100332730,321449,553274,570613,373105,404612,30225,431720,30227,30250,403009,140747,30742,114432,336471,445280,565740,100333657,566739,566945,286832,798079,100332594,386787,445074,323695,559138,5…	celsr1a,pkn1a,pou3f2b,anxa1a,ccdc40,nfatc2a,gpc6a,boc,foxj1a,dnah2,tekt2,dnah3,wnt3a,amot,lamb2,emx2,vangl2,erbb2,angpt2a,wwc1,itga6a,ano6,angpt1,pltp,emp2,lrp5,col1a1a,pax6a,srpx2,ctgfa,ccdc141,sord,rab13,ralbp1,smo,nr4a1,ntn1a,sema3d,ezra,cxcr4a,bmpr1ba,btg1,col1a2,cd81b,dynlt1,plxnb2b,fes,mmp14b,lamc1,plp2,tgfbr3,itga5,cmtm3,cav1,cmtm7,dnai1.2,col5a1,itgb5,ilk,cx43,itgb4,cyr61,slc7a11	0.0108319
msigdb	MODULE_44	MODULE_44	7.47957e-05	-9.50075	107	25	0.0463822	539	5159	796604,323695,323607,553639,794256,503893,100003558,368323,393707,565776,567771,406801,794841,541513,30739,387531,100006678,336346,100330777,565429,406361,324309,450050,140747,336471	il2rga,cav1,tmx1,gmpr,si:ch211-236d3.4,itga6a,ablim1a,si:ch211-204c21.1,bcl6a,slc6a2,col6a2,acp5a,plin2,srpx,tgfbr2,cpvl,sh3bp1,sox4a,tbc1d2b,hspg2,dok1b,fstl1b,dhrs3b,cxcr4a,col1a2	0.0111739
msigdb	MODULE_47	MODULE_47	7.8046e-05	-9.45821	101	24	0.0445269	539	5159	558942,100144408,406640,415209,321449,321357,558477,100151112,445242,568008,336471,561082,140747,445125,563867,405860,30119,368323,114425,567771,30236,556380,337158,563556	colec12,prelp,tmem47,tpm2,ctgfa,sparc,f2r,mxra5a,hnmt,wwtr1,col1a2,ptrfb,cxcr4a,pltp,pcolcea,igfbp7,frzb,si:ch211-204c21.1,zeb1b,col6a2,cx43,ddr2a,col1a1a,itgb5	0.0115631
msigdb	HALLMARK_TNFA_SIGNALING_VIA_NFKB	HALLMARK_TNFA_SIGNALING_VIA_NFKB	8.20586e-05	-9.40808	77	20	0.0371058	539	5159	415099,449990,558924,114432,492762,431720,415100,394198,406340,393165,560566,403033,140817,566269,321756,393939,58122,556770,564279,393707	rela,phlda1,abca1a,btg1,trip10a,nr4a1,nfkb2,fosab,dusp1,pdlim5b,gem,cyr61,cebpd,zbtb10,tgif1,atf3,mcl1a,gpr183a,tnip2,bcl6a	0.0120579
msigdb	GO_POSITIVE_REGULATION_OF_CELL_ADHESION	GO_POSITIVE_REGULATION_OF_CELL_ADHESION	8.32338e-05	-9.39386	114	26	0.0482375	539	5159	324215,100330741,449994,386966,30123,60632,436658,368419,334724,415209,338237,558224,403033,378723,30739,563019,393543,406276,445506,114407,562317,323695,562442,566878,386787,503893	igf2b,ccdc88b,pawr,erbb2,wnt4a,wnt3a,ift74,ccdc80,anxa1a,tpm2,rreb1a,ecm2,cyr61,sox2,tgfbr2,itpkb,ilk,s100a10b,emp2,angpt1,fadd,cav1,col8a1b,sfrp2,itga5,itga6a	0.0120904
msigdb	GO_POSITIVE_REGULATION_OF_DEVELOPMENTAL_PROCESS	GO_POSITIVE_REGULATION_OF_DEVELOPMENTAL_PROCESS	8.36284e-05	-9.38913	402	66	0.122449	539	5159	30554,114421,100000131,337158,568518,562317,30766,30119,30641,492647,767737,334628,791518,394198,30397,378723,325609,393543,337401,368323,393707,566945,100333657,140747,403009,30225,338237,114425,503869,100332730,30567,556380,563019,751109,30646,565838,573382,503761,100535437,101101687,415099,563421,60632,30602,393611,557123,100333254,334724,100329528,403033,30236,406276,567154,30739,386787,56687…	pla2g4aa,angptl3,amigo3,col1a1a,lrp5,fadd,tal1,frzb,smad5,angptl4,foxj1a,boc,hmox1a,fosab,pou3f2b,sox2,atf1,ilk,ehd2b,si:ch211-204c21.1,bcl6a,mmp14b,plxnb2b,cxcr4a,ezra,smo,rreb1a,zeb1b,btc,srpx2,pax6a,ddr2a,itpkb,epor,gfap,adrb2a,mns1,bmp6,ano6,angpt2a,rela,amot,wnt3a,sox11a,c6,prkd1,nfatc2a,anxa1a,cdkn2a/b,cyr61,cx43,s100a10b,sox6,tgfbr2,itga5,sfrp2,fes,wnt4a,egf,bmpr1ba,btg1,ctsh,ntn1a,pard3,w…	0.0120904
msigdb	CERVERA_SDHB_TARGETS_2	CERVERA_SDHB_TARGETS_2	8.54377e-05	-9.36772	49	15	0.0278293	539	5159	321224,327320,553527,406340,406420,405860,100003785,100332562,569131,436872,324818,394184,403033,30236,406431	hkdc1,f5,mlf1,dusp1,wls,igfbp7,si:ch211-212c13.10,col7a1,mettl7a,sult1st6,ctsh,sh3bgrl,cyr61,cx43,prrx1a	0.0122531
msigdb	GO_INTEGRIN_BINDING	GO_INTEGRIN_BINDING	9.19509e-05	-9.29426	44	14	0.025974	539	5159	386787,503893,321449,566878,30646,445506,393543,100334431,100332187,566945,558224,403033,114421,337767	itga5,itga6a,ctgfa,sfrp2,gfap,emp2,ilk,col5a1,s1pr3,mmp14b,ecm2,cyr61,angptl3,lamb2	0.0130826
msigdb	TURASHVILI_BREAST_LOBULAR_CARCINOMA_VS_DUCTAL_NORMAL_UP	TURASHVILI_BREAST_LOBULAR_CARCINOMA_VS_DUCTAL_NORMAL_UP	9.46261e-05	-9.26558	34	12	0.0222635	539	5159	562442,566878,321357,337298,100151112,406431,114425,447809,337158,100334431,140747,336471	col8a1b,sfrp2,sparc,sulf1,mxra5a,prrx1a,zeb1b,tagapb,col1a1a,col5a1,cxcr4a,col1a2	0.0132822
msigdb	GO_CELL_MATRIX_ADHESION	GO_CELL_MATRIX_ADHESION	9.55771e-05	-9.25558	39	13	0.0241187	539	5159	100037387,393543,563556,553051,100001751,558224,100216326,114421,335269,503893,321449,556752,445506	parvg,ilk,itgb5,fermt2,sned1,ecm2,frem1a,angptl3,itgb4,itga6a,ctgfa,itgb8,emp2	0.0132822
msigdb	MODULE_121	MODULE_121	9.55771e-05	-9.25558	39	13	0.0241187	539	5159	565579,393707,368323,796604,541344,114432,393871,403033,386966,445280,324215,403045,114425	tspan3a,bcl6a,si:ch211-204c21.1,il2rga,prdx1,btg1,csrp2,cyr61,erbb2,cd81b,igf2b,egf,zeb1b	0.0132822
msigdb	GO_REGULATION_OF_OSSIFICATION	GO_REGULATION_OF_OSSIFICATION	9.77814e-05	-9.23278	72	19	0.0352505	539	5159	100535437,566878,565838,84037,503761,393543,556380,568518,403033,30554,30236,557123,30602,30369,30742,494101,30123,450050,30641	ano6,sfrp2,adrb2a,twsg1a,bmp6,ilk,ddr2a,lrp5,cyr61,pla2g4aa,cx43,prkd1,sox11a,fzd7a,bmpr1ba,bmp2k,wnt4a,dhrs3b,smad5	0.0133709
msigdb	NABA_SECRETED_FACTORS	NABA_SECRETED_FACTORS	9.77814e-05	-9.23278	72	19	0.0352505	539	5159	503869,114421,406247,798441,406276,503761,30275,114407,436923,30119,566878,403045,324215,101101687,544656,30123,324309,60632,492647	btc,angptl3,gdf11,mstnb,s100a10b,bmp6,inhbb,angpt1,crlf1a,frzb,sfrp2,egf,igf2b,angpt2a,angptl1a,wnt4a,fstl1b,wnt3a,angptl4	0.0133709
msigdb	MARTINEZ_TP53_TARGETS_UP	MARTINEZ_TP53_TARGETS_UP	9.84528e-05	-9.22593	203	39	0.0723562	539	5159	30236,555578,140615,403033,393200,556762,30739,541344,393939,84037,798354,100332594,324215,406404,83908,30227,325179,321466,336346,100144408,431720,572649,565579,406340,570907,393165,503869,327060,445506,84702,796604,445121,503589,30641,570225,30602,569156,394198,30338	cx43,rxraa,fads2,cyr61,wdr45,add3a,tgfbr2,prdx1,atf3,twsg1a,ropn1l,tgfbr3,igf2b,ak3,ucp1,ntn1a,inppl1a,hnrnpaba,sox4a,prelp,nr4a1,bbox1,tspan3a,dusp1,rab27a,pdlim5b,btc,wee1,emp2,cp,il2rga,hadh,gna12a,smad5,dhx40,sox11a,hipk3b,fosab,hoxb2a	0.0133709
msigdb	WINTER_HYPOXIA_METAGENE	WINTER_HYPOXIA_METAGENE	0.000108782	-9.12617	103	24	0.0445269	539	5159	794841,100334431,100036767,84702,386787,415099,325557,406404,101101687,557714,324215,403045,337132,449818,492647,114432,140747,431720,751677,795752,415100,394198,791518,334724	plin2,col5a1,plod2,cp,itga5,rela,anxa2a,ak3,angpt2a,pparab,igf2b,egf,anxa5b,zgc:103530,angptl4,btg1,cxcr4a,nr4a1,batf3,arhgap5,nfkb2,fosab,hmox1a,anxa1a	0.0143552
msigdb	GO_CARDIAC_SEPTUM_MORPHOGENESIS	GO_CARDIAC_SEPTUM_MORPHOGENESIS	0.000108808	-9.12593	25	10	0.0185529	539	5159	403033,450050,393347,245949,100329385,58065,30225,336346,30369,30602	cyr61,dhrs3b,fgfrl1a,vangl2,egln1a,notch2,smo,sox4a,fzd7a,sox11a	0.0143552
msigdb	GO_CELL_SUBSTRATE_ADHESION	GO_CELL_SUBSTRATE_ADHESION	0.00010885	-9.12554	61	17	0.0315399	539	5159	556752,114407,445506,503893,386787,286832,558224,393347,100001751,335269,114421,563556,393543,321449,100216326,100037387,553051	itgb8,angpt1,emp2,itga6a,itga5,lamc1,ecm2,fgfrl1a,sned1,itgb4,angptl3,itgb5,ilk,ctgfa,frem1a,parvg,fermt2	0.0143552
msigdb	SMID_BREAST_CANCER_BASAL_UP	SMID_BREAST_CANCER_BASAL_UP	0.000108903	-9.12505	211	40	0.0742115	539	5159	100330952,431722,100036767,436923,393871,572313,100329528,794841,30523,406276,100144408,556186,568008,572649,100000577,321449,449990,566945,795398,58023,553778,556752,553621,114407,84702,794256,554012,503893,559990,30554,30567,563019,558800,30602,494479,321928,449818,327512,492647,559942	mid1,sntb1,plod2,crlf1a,csrp2,fndc3ba,cdkn2a/b,plin2,tcf7l1a,s100a10b,prelp,nt5dc2,wwtr1,bbox1,ppp1r14bb,ctgfa,phlda1,mmp14b,ybx1,fzd9b,rab23,itgb8,nxn,angpt1,cp,si:ch211-236d3.4,pcdh1g26,itga6a,mlc1,pla2g4aa,pax6a,itpkb,synm,sox11a,perp,phgdh,zgc:103530,psat1,angptl4,ogfrl1	0.0143552
msigdb	ELVIDGE_HYPOXIA_UP	ELVIDGE_HYPOXIA_UP	0.000115703	-9.06448	67	18	0.0333952	539	5159	794932,406340,394198,100329385,449990,492647,561082,140747,393939,323695,777750,571403,30236,100149858,403033,393871,541513,794841	dtna,dusp1,fosab,egln1a,phlda1,angptl4,ptrfb,cxcr4a,atf3,cav1,ece1,znf395a,cx43,samd4a,cyr61,csrp2,srpx,plin2	0.0151402
msigdb	GO_HEART_MORPHOGENESIS	GO_HEART_MORPHOGENESIS	0.000117536	-9.04877	91	22	0.0408163	539	5159	100329385,450050,245949,60632,336346,30369,30602,798565,30225,415209,568590,555578,30236,403033,393347,100334431,58065,393543,563920,566878,334633,100332594	egln1a,dhrs3b,vangl2,wnt3a,sox4a,fzd7a,sox11a,ryr1a,smo,tpm2,ccdc40,rxraa,cx43,cyr61,fgfrl1a,col5a1,notch2,ilk,dll4,sfrp2,sec24b,tgfbr3	0.0152685
msigdb	BERTUCCI_MEDULLARY_VS_DUCTAL_BREAST_CANCER_DN	BERTUCCI_MEDULLARY_VS_DUCTAL_BREAST_CANCER_DN	0.000119596	-9.03139	73	19	0.0352505	539	5159	562784,553051,561082,445280,324309,565429,494479,334628,571549,556380,563556,57969,415184,100332730,799627,559276,562442,550505,323695	mxra8a,fermt2,ptrfb,cd81b,fstl1b,hspg2,perp,boc,kank2,ddr2a,itgb5,copz2,msrb3,srpx2,ptpn21,ahnak,col8a1b,capn2l,cav1	0.0154245
msigdb	GO_WNT_PROTEIN_BINDING	GO_WNT_PROTEIN_BINDING	0.000139255	-8.8792	17	8	0.0148423	539	5159	403045,568518,58023,30225,30369,30119,566878,406420	egf,lrp5,fzd9b,smo,fzd7a,frzb,sfrp2,wls	0.0177052
msigdb	GNF2_PTX3	GNF2_PTX3	0.000139255	-8.8792	17	8	0.0148423	539	5159	321449,286832,100036767,337158,100334431,541513,336471,324309	ctgfa,lamc1,plod2,col1a1a,col5a1,srpx,col1a2,fstl1b	0.0177052
msigdb	GSE24142_EARLY_THYMIC_PROGENITOR_VS_DN2_THYMOCYTE_ADULT_UP	GSE24142_EARLY_THYMIC_PROGENITOR_VS_DN2_THYMOCYTE_ADULT_UP	0.0001424	-8.85687	68	18	0.0333952	539	5159	30766,564953,445121,777750,393707,100330077,556540,560566,100000135,30739,336346,432371,557239,334724,563030,445280,566739,558924	tal1,spag1a,hadh,ece1,bcl6a,rufy1,fam129bb,gem,appl2,tgfbr2,sox4a,prdm5,antxr2a,anxa1a,iqgap2,cd81b,fes,abca1a	0.0179774
msigdb	MARTINEZ_RB1_TARGETS_UP	MARTINEZ_RB1_TARGETS_UP	0.000144034	-8.84546	228	42	0.0779221	539	5159	447799,30338,569156,30641,796604,100034753,327060,445506,84702,503589,327396,445121,560785,570907,393165,503869,337158,431720,336346,100144408,394043,406340,406404,324215,325179,100002060,321466,30227,83908,84037,563867,798354,100332594,140615,403033,393200,567771,555578,30236,406276,556762,30739	nhsl1b,hoxb2a,hipk3b,smad5,il2rga,rargb,wee1,emp2,cp,gna12a,rrad,hadh,wwc1,rab27a,pdlim5b,btc,col1a1a,nr4a1,sox4a,prelp,ephx1,dusp1,ak3,igf2b,inppl1a,masp1,hnrnpaba,ntn1a,ucp1,twsg1a,pcolcea,ropn1l,tgfbr3,fads2,cyr61,wdr45,col6a2,rxraa,cx43,s100a10b,add3a,tgfbr2	0.0180566
msigdb	ESC_V6.5_UP_EARLY.V1_DN	ESC_V6.5_UP_EARLY.V1_DN	0.000145846	-8.83296	80	20	0.0371058	539	5159	321449,334724,368419,30227,561082,336471,324215,337132,569971,325557,405860,563867,30275,550505,323695,559138,337158,561280,403033,559276	ctgfa,anxa1a,ccdc80,ntn1a,ptrfb,col1a2,igf2b,anxa5b,lama1,anxa2a,igfbp7,pcolcea,inhbb,capn2l,cav1,cmtm7,col1a1a,zfp36l1a,cyr61,ahnak	0.0181568
msigdb	GO_BIOLOGICAL_ADHESION	GO_BIOLOGICAL_ADHESION	0.000151413	-8.7955	325	55	0.102041	539	5159	321449,336346,100332562,30227,553051,403009,325179,100037387,445280,566796,569971,30123,562442,286832,405860,386787,554268,541513,100334431,563556,393543,335269,567771,768248,403033,100151597,558224,368436,334724,494479,795752,406640,334628,794479,60632,337767,100216326,573024,503893,563920,114407,554012,445506,556752,562317,556380,563019,561280,100000131,570907,100005106,100332730,114421,393347,…	ctgfa,sox4a,col7a1,ntn1a,fermt2,ezra,inppl1a,parvg,cd81b,lama4,lama1,wnt4a,col8a1b,lamc1,igfbp7,itga5,col4a6,srpx,col5a1,itgb5,ilk,itgb4,col6a2,fas,cyr61,slc7a11,ecm2,celsr1a,anxa1a,perp,arhgap5,tmem47,boc,col8a2,wnt3a,lamb2,frem1a,lpp,itga6a,dll4,angpt1,pcdh1g26,emp2,itgb8,fadd,ddr2a,itpkb,zfp36l1a,amigo3,rab27a,plekha7b,srpx2,angptl3,fgfrl1a,sned1	0.0187198
msigdb	CHICAS_RB1_TARGETS_SENESCENT	CHICAS_RB1_TARGETS_SENESCENT	0.000154177	-8.77741	200	38	0.0705009	539	5159	30641,100151112,321928,30602,550236,560325,571549,114425,560566,570907,570063,573024,566063,445121,445125,445506,327060,406431,552960,449994,100002893,449990,567774,568008,431776,30369,100332562,494041,497395,556762,30757,567771,393366,794361,321756,563867,406342,58122	smad5,mxra5a,phgdh,sox11a,cdca7a,lrig1,kank2,zeb1b,gem,rab27a,wdr76,lpp,kdelc2,hadh,pltp,emp2,wee1,prrx1a,cybrd1,pawr,slc39a8,phlda1,ergic1,wwtr1,snx7,fzd7a,col7a1,slc7a2,spata18,add3a,mhc1uba,col6a2,rasl12,wdr34,tgif1,pcolcea,tcirg1b,mcl1a	0.018931
msigdb	BOQUEST_STEM_CELL_CULTURED_VS_FRESH_UP	BOQUEST_STEM_CELL_CULTURED_VS_FRESH_UP	0.000155343	-8.76988	172	34	0.0630798	539	5159	558800,559076,560566,100332730,393165,337298,327396,30119,368620,445125,387365,445506,492647,327512,557123,393611,566269,541513,558224,100151597,393366,407983,100332594,100003785,393939,436923,393542,569131,449990,559520,406340,336346,558942,100144408	synm,klf11b,gem,srpx2,pdlim5b,sulf1,rrad,frzb,abcc4,pltp,gpc3,emp2,angptl4,psat1,prkd1,c6,zbtb10,srpx,ecm2,slc7a11,rasl12,tp53bp2a,tgfbr3,si:ch211-212c13.10,atf3,crlf1a,selenbp1,mettl7a,phlda1,LOC559520,dusp1,sox4a,colec12,prelp	0.0189444
msigdb	GO_ACTIN_FILAMENT	GO_ACTIN_FILAMENT	0.000160492	-8.73727	26	10	0.0185529	539	5159	563030,415209,100003679,402814,100331581,449994,563421,403009,566459,553051	iqgap2,tpm2,keap1b,myo3a,si:dkey-44g17.6,pawr,amot,ezra,myo1cb,fermt2	0.0194401
msigdb	DAVICIONI_TARGETS_OF_PAX_FOXO1_FUSIONS_UP	DAVICIONI_TARGETS_OF_PAX_FOXO1_FUSIONS_UP	0.000164037	-8.71542	112	25	0.0463822	539	5159	563019,100334431,406344,30523,406276,567771,571403,403033,337298,321756,387365,323695,570138,559066,140747,406431,552960,100330817,554122,266799,100000577,406340,406640,402908,30369	itpkb,col5a1,tram2,tcf7l1a,s100a10b,col6a2,znf395a,cyr61,sulf1,tgif1,gpc3,cav1,kcnn3,myofl,cxcr4a,prrx1a,cybrd1,stk32a,pon3.1,gatm,ppp1r14bb,dusp1,tmem47,e2f5,fzd7a	0.0197362
msigdb	BAELDE_DIABETIC_NEPHROPATHY_DN	BAELDE_DIABETIC_NEPHROPATHY_DN	0.000167479	-8.69465	152	31	0.0575139	539	5159	560325,403050,795752,565579,563030,406340,558477,321449,334724,100333657,449994,553051,562784,58122,100036767,554268,550505,337298,405860,100332594,403033,140817,558224,30236,393165,565969,563556,568288,556762,544655,406344	lrig1,pard3,arhgap5,tspan3a,iqgap2,dusp1,f2r,ctgfa,anxa1a,plxnb2b,pawr,fermt2,mxra8a,mcl1a,plod2,col4a6,capn2l,sulf1,igfbp7,tgfbr3,cyr61,cebpd,ecm2,cx43,pdlim5b,cdc14ab,itgb5,plce1,add3a,nbn,tram2	0.0199517
msigdb	GO_BONE_MORPHOGENESIS	GO_BONE_MORPHOGENESIS	0.00017028	-8.67807	41	13	0.0241187	539	5159	503761,553778,100034753,566878,100216326,406801,566945,450050,30739,568518,337158,325179,30742	bmp6,rab23,rargb,sfrp2,frem1a,acp5a,mmp14b,dhrs3b,tgfbr2,lrp5,col1a1a,inppl1a,bmpr1ba	0.0199517
msigdb	GO_MOTILE_CILIUM	GO_MOTILE_CILIUM	0.00017028	-8.67807	41	13	0.0241187	539	5159	334724,798354,100003444,402794,570613,573382,100148286,100334576,550629,445486,436658,431757,561115	anxa1a,ropn1l,rsph1,enkur,sord,mns1,rsph4a,iqub,tekt2,ak1,ift74,spag6,si:dkey-208b23.5	0.0199517
msigdb	GO_CARDIAC_VENTRICLE_DEVELOPMENT	GO_CARDIAC_VENTRICLE_DEVELOPMENT	0.00017028	-8.67807	41	13	0.0241187	539	5159	100329385,555578,393347,245949,403033,100332594,566878,415209,30602,30369,336346,563920,798565	egln1a,rxraa,fgfrl1a,vangl2,cyr61,tgfbr3,sfrp2,tpm2,sox11a,fzd7a,sox4a,dll4,ryr1a	0.0199517
msigdb	GO_TRANSMEMBRANE_RECEPTOR_PROTEIN_SERINE_THREONINE_KINASE_SIGNALING_PATHWAY	GO_TRANSMEMBRANE_RECEPTOR_PROTEIN_SERINE_THREONINE_KINASE_SIGNALING_PATHWAY	0.000174352	-8.65443	69	18	0.0333952	539	5159	503761,30275,84037,569226,100332594,798441,406247,30739,563556,403050,394083,798565,394198,30641,324309,553051,336471,30742	bmp6,inhbb,twsg1a,irak1,tgfbr3,mstnb,gdf11,tgfbr2,itgb5,pard3,slc33a1,ryr1a,fosab,smad5,fstl1b,fermt2,col1a2,bmpr1ba	0.0201453
msigdb	GO_CELLULAR_COMPONENT_ASSEMBLY_INVOLVED_IN_MORPHOGENESIS	GO_CELLULAR_COMPONENT_ASSEMBLY_INVOLVED_IN_MORPHOGENESIS	0.000175182	-8.64969	106	24	0.0445269	539	5159	100003558,564953,553778,406533,368620,393368,100148286,565969,553313,553213,393543,555705,561115,799229,568590,100003444,415209,403016,570250,767737,572194,436658,550629,245949	ablim1a,spag1a,rab23,csnk1db,abcc4,zmynd10,rsph4a,cdc14ab,dzip1l,ift140,ilk,dnai1.2,si:dkey-208b23.5,armc4,ccdc40,rsph1,tpm2,rfx4,cc2d2a,foxj1a,tmem67,ift74,tekt2,vangl2	0.0201453
msigdb	GO_POSITIVE_REGULATION_OF_OSTEOBLAST_DIFFERENTIATION	GO_POSITIVE_REGULATION_OF_OSTEOBLAST_DIFFERENTIATION	0.000175666	-8.64692	31	11	0.0204082	539	5159	503761,30602,557123,566878,30641,30123,403033,30236,393543,30742,556380	bmp6,sox11a,prkd1,sfrp2,smad5,wnt4a,cyr61,cx43,ilk,bmpr1ba,ddr2a	0.0201453
msigdb	PETROVA_ENDOTHELIUM_LYMPHATIC_VS_BLOOD_DN	PETROVA_ENDOTHELIUM_LYMPHATIC_VS_BLOOD_DN	0.000176427	-8.6426	75	19	0.0352505	539	5159	100036767,503761,445125,794256,777750,386787,562442,30554,100332730,563556,541513,406344,570613,791518,415209,566945,140747,336471,100333113	plod2,bmp6,pltp,si:ch211-236d3.4,ece1,itga5,col8a1b,pla2g4aa,srpx2,itgb5,srpx,tram2,sord,hmox1a,tpm2,mmp14b,cxcr4a,col1a2,lyl1	0.0201453
msigdb	GO_AXONEME_PART	GO_AXONEME_PART	0.000183949	-8.60085	10	6	0.0111317	539	5159	555705,567632,556023,100334351,561115,100148286	dnai1.2,dnali1,dnah2,dnah3,si:dkey-208b23.5,rsph4a	0.0207399
msigdb	GO_AXONEMAL_DYNEIN_COMPLEX_ASSEMBLY	GO_AXONEMAL_DYNEIN_COMPLEX_ASSEMBLY	0.000183949	-8.60085	10	6	0.0111317	539	5159	550629,555705,564953,568590,393368,799229	tekt2,dnai1.2,spag1a,ccdc40,zmynd10,armc4	0.0207399
msigdb	GO_SKELETAL_SYSTEM_DEVELOPMENT	GO_SKELETAL_SYSTEM_DEVELOPMENT	0.000191204	-8.56217	202	38	0.0705009	539	5159	336471,325179,30742,324215,406431,566945,450050,321449,100144408,336346,30739,567154,406801,406247,403033,566878,795613,541344,100216326,30641,325557,321357,30338,30602,386969,568518,337158,553213,114425,393347,30119,337298,100535437,503761,30766,556752,553778,100034753	col1a2,inppl1a,bmpr1ba,igf2b,prrx1a,mmp14b,dhrs3b,ctgfa,prelp,sox4a,tgfbr2,sox6,acp5a,gdf11,cyr61,sfrp2,trps1,prdx1,frem1a,smad5,anxa2a,sparc,hoxb2a,sox11a,phex,lrp5,col1a1a,ift140,zeb1b,fgfrl1a,frzb,sulf1,ano6,bmp6,tal1,itgb8,rab23,rargb	0.0214232
msigdb	GO_REGULATION_OF_CELL_ACTIVATION	GO_REGULATION_OF_CELL_ACTIVATION	0.00019679	-8.53338	133	28	0.0519481	539	5159	100333254,791518,560840,321449,334724,494041,767737,30602,60632,566739,386966,566945,100330741,449994,445280,324215,564279,393707,556770,565838,323695,562317,563019,30739,368326,100329528,114425,768248	nfatc2a,hmox1a,pkn1a,ctgfa,anxa1a,slc7a2,foxj1a,sox11a,wnt3a,fes,erbb2,mmp14b,ccdc88b,pawr,cd81b,igf2b,tnip2,bcl6a,gpr183a,adrb2a,cav1,fadd,itpkb,tgfbr2,il13ra2,cdkn2a/b,zeb1b,fas	0.0217547
msigdb	GO_CARDIAC_CHAMBER_DEVELOPMENT	GO_CARDIAC_CHAMBER_DEVELOPMENT	0.000197024	-8.53219	58	16	0.0296846	539	5159	100332594,566878,563920,58065,393347,403033,555578,415209,30225,798565,30369,30602,336346,245949,450050,100329385	tgfbr3,sfrp2,dll4,notch2,fgfrl1a,cyr61,rxraa,tpm2,smo,ryr1a,fzd7a,sox11a,sox4a,vangl2,dhrs3b,egln1a	0.0217547
msigdb	NAGASHIMA_EGF_SIGNALING_UP	NAGASHIMA_EGF_SIGNALING_UP	0.000197803	-8.52824	22	9	0.0166976	539	5159	58122,431720,393939,406340,394198,321449,403033,449990,560566	mcl1a,nr4a1,atf3,dusp1,fosab,ctgfa,cyr61,phlda1,gem	0.0217547
msigdb	BLALOCK_ALZHEIMERS_DISEASE_INCIPIENT_UP	BLALOCK_ALZHEIMERS_DISEASE_INCIPIENT_UP	0.000203847	-8.49814	120	26	0.0482375	539	5159	566796,100333657,571658,568726,558924,436658,393136,794479,558477,568008,793087,30236,556762,563556,566269,431730,565969,553639,114407,58122,100036767,796604,100332594,286832,564953,503893	lama4,plxnb2b,atp10d,adcy7,abca1a,ift74,cpne3,col8a2,f2r,wwtr1,rgs9b,cx43,add3a,itgb5,zbtb10,cdc42ep4a,cdc14ab,gmpr,angpt1,mcl1a,plod2,il2rga,tgfbr3,lamc1,spag1a,itga6a	0.0222827
msigdb	CHIANG_LIVER_CANCER_SUBCLASS_CTNNB1_DN	CHIANG_LIVER_CANCER_SUBCLASS_CTNNB1_DN	0.000207425	-8.48074	64	17	0.0315399	539	5159	494041,368419,100151112,449818,336471,445074,445125,84702,337298,560785,556770,570907,406801,560566,337158,541513,100334431	slc7a2,ccdc80,mxra5a,zgc:103530,col1a2,cmtm3,pltp,cp,sulf1,wwc1,gpr183a,rab27a,acp5a,gem,col1a1a,srpx,col5a1	0.0225051
msigdb	GSE40273_XBP1_KO_VS_WT_TREG_DN	GSE40273_XBP1_KO_VS_WT_TREG_DN	0.000212851	-8.45492	76	19	0.0352505	539	5159	559276,334017,768248,562569,378456,100332187,327060,100537435,100333657,325557,449994,445280,100330741,368752,100001171,101885019,100141364,100333254,541365	ahnak,pla1a,fas,plcd3b,sbf2,s1pr3,wee1,gan,plxnb2b,anxa2a,pawr,cd81b,ccdc88b,vat1,LOC100001171,vopp1,zgc:172180,nfatc2a,zdhhc2	0.0225051
msigdb	GSE9509_LPS_VS_LPS_AND_IL10_STIM_IL10_KO_MACROPHAGE_20MIN_UP	GSE9509_LPS_VS_LPS_AND_IL10_STIM_IL10_KO_MACROPHAGE_20MIN_UP	0.000212851	-8.45492	76	19	0.0352505	539	5159	561082,449818,556064,560546,321449,373105,100333254,568008,791159,556665,100001628,100334431,337401,100003558,30766,553639,114407,100036767,58122	ptrfb,zgc:103530,c1ql1,slc2a10,ctgfa,rab13,nfatc2a,wwtr1,galns,nfia,glb1l,col5a1,ehd2b,ablim1a,tal1,gmpr,angpt1,plod2,mcl1a	0.0225051
msigdb	PID_INTEGRIN4_PATHWAY	PID_INTEGRIN4_PATHWAY	0.000214669	-8.44641	7	5	0.00927644	539	5159	335269,337767,569971,286832,503893	itgb4,lamb2,lama1,lamc1,itga6a	0.0225051
msigdb	ZIRN_TRETINOIN_RESPONSE_UP	ZIRN_TRETINOIN_RESPONSE_UP	0.000214669	-8.44641	7	5	0.00927644	539	5159	100034753,450050,30766,566796,321449	rargb,dhrs3b,tal1,lama4,ctgfa	0.0225051
msigdb	VALK_AML_CLUSTER_11	VALK_AML_CLUSTER_11	0.000214669	-8.44641	7	5	0.00927644	539	5159	100150512,562676,321357,368323,503893	si:ch211-262n1.4,myo5c,sparc,si:ch211-204c21.1,itga6a	0.0225051
msigdb	GO_CORECEPTOR_ACTIVITY	GO_CORECEPTOR_ACTIVITY	0.000214669	-8.44641	7	5	0.00927644	539	5159	100332594,568518,571904,140747,436966	tgfbr3,lrp5,gpc6a,cxcr4a,zgc:91818	0.0225051
msigdb	GO_MORPHOGENESIS_OF_AN_EPITHELIAL_SHEET	GO_MORPHOGENESIS_OF_AN_EPITHELIAL_SHEET	0.000227934	-8.38645	18	8	0.0148423	539	5159	403033,245949,100334431,393848,563920,30602,30338,386787	cyr61,vangl2,col5a1,arhgap12b,dll4,sox11a,hoxb2a,itga5	0.0237569
msigdb	GO_WNT_ACTIVATED_RECEPTOR_ACTIVITY	GO_WNT_ACTIVATED_RECEPTOR_ACTIVITY	0.000232764	-8.36549	14	7	0.012987	539	5159	403045,30369,30225,566878,568518,30119,58023	egf,fzd7a,smo,sfrp2,lrp5,frzb,fzd9b	0.02412
msigdb	GO_REGULATORY_REGION_NUCLEIC_ACID_BINDING	GO_REGULATORY_REGION_NUCLEIC_ACID_BINDING	0.000235001	-8.35592	255	45	0.0834879	539	5159	30500,30766,561158,561682,100034753,449647,30567,114425,571403,559076,403016,30397,567941,394198,30692,100333254,415100,432371,30602,556665,767737,415133,30641,415099,393707,795613,560775,393939,321756,393650,567154,30523,325609,555578,140817,378723,321979,338237,559520,336346,405852,751677,100333113,795398,557714	otx1b,tal1,e4f1,nfatc4,rargb,taf1b,pax6a,zeb1b,znf395a,klf11b,rfx4,pou3f2b,e2f7,fosab,ebf2,nfatc2a,nfkb2,prdm5,sox11a,nfia,foxj1a,mafk,smad5,rela,bcl6a,trps1,sall3a,atf3,tgif1,irf7,sox6,tcf7l1a,atf1,rxraa,cebpd,sox2,safb,rreb1a,LOC559520,sox4a,gatad2ab,batf3,lyl1,ybx1,pparab	0.0242118
msigdb	SASSON_RESPONSE_TO_FORSKOLIN_DN	SASSON_RESPONSE_TO_FORSKOLIN_DN	0.000238265	-8.34213	37	12	0.0222635	539	5159	563556,393543,568726,450050,449994,406801,560566,100003558,557123,368323,415209,100141364	itgb5,ilk,adcy7,dhrs3b,pawr,acp5a,gem,ablim1a,prkd1,si:ch211-204c21.1,tpm2,zgc:172180	0.0244079
msigdb	GO_GASTRULATION	GO_GASTRULATION	0.000244776	-8.31517	59	16	0.0296846	539	5159	245949,566945,60632,563421,100332562,406420,406340,335269,378723,30739,568518,563556,30766,84037,562442,386787	vangl2,mmp14b,wnt3a,amot,col7a1,wls,dusp1,itgb4,sox2,tgfbr2,lrp5,itgb5,tal1,twsg1a,col8a1b,itga5	0.0247038
msigdb	GO_CELLULAR_RESPONSE_TO_ORGANIC_SUBSTANCE	GO_CELLULAR_RESPONSE_TO_ORGANIC_SUBSTANCE	0.00024478	-8.31515	610	90	0.166976	539	5159	567154,30757,30739,563719,555578,798079,323695,100330952,567131,100036767,84037,406342,393939,30275,30742,447905,83908,324818,30123,557714,445280,449994,321449,431720,403050,572540,558942,336346,30369,323490,751109,566459,114425,100034753,569226,563920,100538001,503761,60632,415099,100536479,324309,101101687,386966,406471,557123,321357,334724,394083,563556,393650,798441,768248,100331581,564279,56…	sox6,mhc1uba,tgfbr2,foxo4,rxraa,plp2,cav1,mid1,calcrlb,plod2,twsg1a,tcirg1b,atf3,inhbb,bmpr1ba,entpd2a.1,ucp1,ctsh,wnt4a,pparab,cd81b,pawr,ctgfa,nr4a1,pard3,blm,colec12,sox4a,fzd7a,ptbp1a,epor,myo1cb,zeb1b,rargb,irak1,dll4,gpr75,bmp6,wnt3a,rela,podn,fstl1b,angpt2a,erbb2,tnfrsf1a,prkd1,sparc,anxa1a,slc33a1,itgb5,irf7,mstnb,fas,si:dkey-44g17.6,tnip2,stxbp4,tgfbr3,acadvl,tgif1,cxcr4a,col1a2,fermt2,e…	0.0247038
msigdb	GO_SEQUENCE_SPECIFIC_DNA_BINDING	GO_SEQUENCE_SPECIFIC_DNA_BINDING	0.000245288	-8.31308	308	52	0.096475	539	5159	415133,30537,571508,30641,415099,403016,30397,567941,394198,30338,30692,100333254,415100,432371,30602,556665,767737,30567,449647,571403,30500,30766,561158,561682,100034753,100333113,321466,795398,557714,406431,321979,338237,559520,336346,405852,431720,751677,563719,403019,393650,393224,567154,30523,325609,555578,140817,378723,393707,795613,560775,321756,393939	mafk,emx2,hmbox1a,smad5,rela,rfx4,pou3f2b,e2f7,fosab,hoxb2a,ebf2,nfatc2a,nfkb2,prdm5,sox11a,nfia,foxj1a,pax6a,taf1b,znf395a,otx1b,tal1,e4f1,nfatc4,rargb,lyl1,hnrnpaba,ybx1,pparab,prrx1a,safb,rreb1a,LOC559520,sox4a,gatad2ab,nr4a1,batf3,foxo4,irx1a,irf7,snapc1b,sox6,tcf7l1a,atf1,rxraa,cebpd,sox2,bcl6a,trps1,sall3a,tgif1,atf3	0.0247038
msigdb	GO_BONE_DEVELOPMENT	GO_BONE_DEVELOPMENT	0.000255697	-8.27152	77	19	0.0352505	539	5159	406801,337158,568518,30739,503761,30766,553778,100034753,566878,100535437,337298,100216326,450050,325557,30641,566945,30742,325179,321357	acp5a,col1a1a,lrp5,tgfbr2,bmp6,tal1,rab23,rargb,sfrp2,ano6,sulf1,frem1a,dhrs3b,anxa2a,smad5,mmp14b,bmpr1ba,inppl1a,sparc	0.0254575
msigdb	GSE8868_SPLEEN_VS_INTESTINE_CD11B_POS_CD11C_NEG_DC_DN	GSE8868_SPLEEN_VS_INTESTINE_CD11B_POS_CD11C_NEG_DC_DN	0.000255697	-8.27152	77	19	0.0352505	539	5159	140615,406801,503960,794841,436890,30757,751109,337158,445486,567019,327060,445074,321756,386787,402814,100002893,445048,321466,100333254	fads2,acp5a,fam189a2,plin2,tspan33a,mhc1uba,epor,col1a1a,ak1,ptpmt1,wee1,cmtm3,tgif1,itga5,myo3a,slc39a8,dnal1,hnrnpaba,nfatc2a	0.0254575
msigdb	GSE43955_TGFB_IL6_VS_TGFB_IL6_IL23_TH17_ACT_CD4_TCELL_52H_DN	GSE43955_TGFB_IL6_VS_TGFB_IL6_IL23_TH17_ACT_CD4_TCELL_52H_DN	0.000257531	-8.26437	71	18	0.0333952	539	5159	566945,30641,324309,449990,337132,795398,494101,324818,767737,556665,406340,100150512,321449,393650,100005587,431730,553621,386787	mmp14b,smad5,fstl1b,phlda1,anxa5b,ybx1,bmp2k,ctsh,foxj1a,nfia,dusp1,si:ch211-262n1.4,ctgfa,irf7,aldh9a1a.1,cdc42ep4a,nxn,itga5	0.0254575
msigdb	GO_CELLULAR_COMPONENT_MORPHOGENESIS	GO_CELLULAR_COMPONENT_MORPHOGENESIS	0.000259831	-8.25548	347	57	0.105751	539	5159	100333657,30123,100124652,565740,30742,436658,321466,30227,553051,403009,570250,30225,100144408,403050,568008,415209,678603,558224,30236,567154,565969,393543,555705,557288,393707,286832,100332594,334633,386966,245949,337767,550629,60632,767737,572194,100334576,334628,568590,100003444,403016,561115,567674,393347,799229,553313,30567,553213,321937,553778,368620,406533,393368,327060,30766,100148286,1…	plxnb2b,wnt4a,pard6b,dynlt1,bmpr1ba,ift74,hnrnpaba,ntn1a,fermt2,ezra,cc2d2a,smo,prelp,pard3,wwtr1,tpm2,st14a,ecm2,cx43,sox6,cdc14ab,ilk,dnai1.2,prex2,bcl6a,lamc1,tgfbr3,sec24b,erbb2,vangl2,lamb2,tekt2,wnt3a,foxj1a,tmem67,iqub,boc,ccdc40,rsph1,rfx4,si:dkey-208b23.5,lats2,fgfrl1a,armc4,dzip1l,pax6a,ift140,frmd6,rab23,abcc4,csnk1db,zmynd10,wee1,tal1,rsph4a,ablim1a,spag1a	0.0254575
msigdb	LABBE_WNT3A_TARGETS_UP	LABBE_WNT3A_TARGETS_UP	0.000259872	-8.25532	48	14	0.025974	539	5159	796604,323695,321449,321928,393611,415100,799627,566945,140817,403033,140615,568726,556762,406276	il2rga,cav1,ctgfa,phgdh,c6,nfkb2,ptpn21,mmp14b,cebpd,cyr61,fads2,adcy7,add3a,s100a10b	0.0254575
msigdb	MARTINEZ_RB1_AND_TP53_TARGETS_UP	MARTINEZ_RB1_AND_TP53_TARGETS_UP	0.00026183	-8.24781	205	38	0.0705009	539	5159	30739,556762,406276,555578,30236,393200,403033,140615,100332594,798354,393939,541344,84037,83908,321466,325179,324215,406404,406340,572649,565579,336346,100144408,431720,503869,393165,570907,445121,503589,445506,84702,327060,796604,570225,30641,569156,394198,30338	tgfbr2,add3a,s100a10b,rxraa,cx43,wdr45,cyr61,fads2,tgfbr3,ropn1l,atf3,prdx1,twsg1a,ucp1,hnrnpaba,inppl1a,igf2b,ak3,dusp1,bbox1,tspan3a,sox4a,prelp,nr4a1,btc,pdlim5b,rab27a,hadh,gna12a,emp2,cp,wee1,il2rga,dhx40,smad5,hipk3b,fosab,hoxb2a	0.02551
msigdb	CHANDRAN_METASTASIS_DN	CHANDRAN_METASTASIS_DN	0.000275305	-8.19763	109	24	0.0445269	539	5159	567632,327396,393939,794256,556752,556380,393366,378723,557239,321449,406340,394198,100151112,563030,334628,556665,794479,431720,553692,552960,406431,791580,386966,100536479	dnali1,rrad,atf3,si:ch211-236d3.4,itgb8,ddr2a,rasl12,sox2,antxr2a,ctgfa,dusp1,fosab,mxra5a,iqgap2,boc,nfia,col8a2,nr4a1,dph3,cybrd1,prrx1a,hspb8,erbb2,podn	0.0266778
msigdb	IWANAGA_CARCINOGENESIS_BY_KRAS_UP	IWANAGA_CARCINOGENESIS_BY_KRAS_UP	0.000285922	-8.15979	54	15	0.0278293	539	5159	30537,30236,558224,678603,564424,378723,324818,30739,568726,445168,570268,555520,450022,569156,445242	emx2,cx43,ecm2,st14a,soat1,sox2,ctsh,tgfbr2,adcy7,sptlc3,osgin2,ipo8,ctsz,hipk3b,hnmt	0.0275576
msigdb	PID_A6B1_A6B4_INTEGRIN_PATHWAY	PID_A6B1_A6B4_INTEGRIN_PATHWAY	0.00029524	-8.12772	23	9	0.0166976	539	5159	337767,335269,555578,566796,403045,569971,386966,286832,503893	lamb2,itgb4,rxraa,lama4,egf,lama1,erbb2,lamc1,itga6a	0.0283036
msigdb	ESC_J1_UP_LATE.V1_UP	ESC_J1_UP_LATE.V1_UP	0.000305893	-8.09227	78	19	0.0352505	539	5159	321224,406420,321449,563421,324818,100333657,569971,449990,100002893,324215,368323,30119,100332594,406207,393939,387365,403033,799627,100331581	hkdc1,wls,ctgfa,amot,ctsh,plxnb2b,lama1,phlda1,slc39a8,igf2b,si:ch211-204c21.1,frzb,tgfbr3,mtp,atf3,gpc3,cyr61,ptpn21,si:dkey-44g17.6	0.0291689
msigdb	CUI_TCF21_TARGETS_2_UP	CUI_TCF21_TARGETS_2_UP	0.000309812	-8.07955	164	32	0.0593692	539	5159	567771,30236,794361,556762,541513,572540,556186,494041,368419,100000577,556064,30470,566796,30123,100141327,573382,445125,561682,324381,564424,337158,503960,436890,556665,30602,334628,794479,550236,368436,571904,321928,327512	col6a2,cx43,wdr34,add3a,srpx,blm,nt5dc2,slc7a2,ccdc80,ppp1r14bb,c1ql1,epb41l4a,lama4,wnt4a,igdcc4,mns1,pltp,nfatc4,fkbp10b,soat1,col1a1a,fam189a2,tspan33a,nfia,sox11a,boc,col8a2,cdca7a,celsr1a,gpc6a,phgdh,psat1	0.0291694
msigdb	GSE37605_C57BL6_VS_NOD_FOXP3_FUSION_GFP_TREG_DN	GSE37605_C57BL6_VS_NOD_FOXP3_FUSION_GFP_TREG_DN	0.000310045	-8.07879	66	17	0.0315399	539	5159	550236,431720,394198,406340,415209,450050,100333657,101101687,325179,84702,393939,794240,140615,140817,563556,568518,561280	cdca7a,nr4a1,fosab,dusp1,tpm2,dhrs3b,plxnb2b,angpt2a,inppl1a,cp,atf3,kcne4,fads2,cebpd,itgb5,lrp5,zfp36l1a	0.0291694
msigdb	GSE2405_0H_VS_1.5H_A_PHAGOCYTOPHILUM_STIM_NEUTROPHIL_UP	GSE2405_0H_VS_1.5H_A_PHAGOCYTOPHILUM_STIM_NEUTROPHIL_UP	0.00031078	-8.07642	72	18	0.0333952	539	5159	100320658,406276,337401,574006,555578,100331581,445121,570138,445074,553621,336471,553808,373105,565429,751677,100331248,368419,100144408	loxl4,s100a10b,ehd2b,ompa,rxraa,si:dkey-44g17.6,hadh,kcnn3,cmtm3,nxn,col1a2,ankrd45,rab13,hspg2,batf3,rab3il1,ccdc80,prelp	0.0291694
msigdb	GO_POSITIVE_REGULATION_OF_TRANSMEMBRANE_RECEPTOR_PROTEIN_SERINE_THREONINE_KINASE_SIGNALING_PATHWAY	GO_POSITIVE_REGULATION_OF_TRANSMEMBRANE_RECEPTOR_PROTEIN_SERINE_THREONINE_KINASE_SIGNALING_PATHWAY	0.00031578	-8.06047	38	12	0.0222635	539	5159	798441,406247,403033,393543,30602,387365,30275,503761,84037,100332594,337298,368323	mstnb,gdf11,cyr61,ilk,sox11a,gpc3,inhbb,bmp6,twsg1a,tgfbr3,sulf1,si:ch211-204c21.1	0.0291803
msigdb	KOBAYASHI_EGFR_SIGNALING_24HR_UP	KOBAYASHI_EGFR_SIGNALING_24HR_UP	0.00031578	-8.06047	38	12	0.0222635	539	5159	324818,393650,406801,140817,393200,791518,393707,550507,394043,393542,336346,569131	ctsh,irf7,acp5a,cebpd,wdr45,hmox1a,bcl6a,bdh2,ephx1,selenbp1,sox4a,mettl7a	0.0291803
msigdb	GO_REGULATION_OF_B_CELL_ACTIVATION	GO_REGULATION_OF_B_CELL_ACTIVATION	0.00031578	-8.06047	38	12	0.0222635	539	5159	767737,564279,100333254,393707,560840,556770,100329528,566945,449994,445280,768248,60632	foxj1a,tnip2,nfatc2a,bcl6a,pkn1a,gpr183a,cdkn2a/b,mmp14b,pawr,cd81b,fas,wnt3a	0.0291803
msigdb	KAYO_CALORIE_RESTRICTION_MUSCLE_UP	KAYO_CALORIE_RESTRICTION_MUSCLE_UP	0.000326779	-8.02623	28	10	0.0185529	539	5159	337158,30739,336471,768248,368752,321979,565429,393707,565379,556752	col1a1a,tgfbr2,col1a2,fas,vat1,safb,hspg2,bcl6a,phkg1a,itgb8	0.0300419
msigdb	GO_BRANCHING_MORPHOGENESIS_OF_AN_EPITHELIAL_TUBE	GO_BRANCHING_MORPHOGENESIS_OF_AN_EPITHELIAL_TUBE	0.000329646	-8.01749	49	14	0.025974	539	5159	368436,566878,450022,561682,563920,387365,393543,568518,324818,30739,30123,566945,245949,403045	celsr1a,sfrp2,ctsz,nfatc4,dll4,gpc3,ilk,lrp5,ctsh,tgfbr2,wnt4a,mmp14b,vangl2,egf	0.0301508
msigdb	GO_POSITIVE_REGULATION_OF_CELL_COMMUNICATION	GO_POSITIVE_REGULATION_OF_CELL_COMMUNICATION	0.000332161	-8.00989	517	78	0.144712	539	5159	140747,619201,324215,406361,559520,30225,436889,58065,393543,393650,768248,378723,798441,406247,100332594,407983,564279,368323,544651,560840,100150512,791518,567021,337158,337298,114407,562317,406533,324818,30742,449994,406431,445280,403045,30123,406420,321449,336346,568288,541513,30236,403033,100329528,566878,556770,777750,386787,436923,445074,393939,30275,323695,100330952,58122,84037,60632,3941…	cxcr4a,disp1,igf2b,dok1b,LOC559520,smo,peli2,notch2,ilk,irf7,fas,sox2,mstnb,gdf11,tgfbr3,tp53bp2a,tnip2,si:ch211-204c21.1,kif7,pkn1a,si:ch211-262n1.4,hmox1a,ern2,col1a1a,sulf1,angpt1,fadd,csnk1db,ctsh,bmpr1ba,pawr,prrx1a,cd81b,egf,wnt4a,wls,ctgfa,sox4a,plce1,srpx,cx43,cyr61,cdkn2a/b,sfrp2,gpr183a,ece1,itga5,crlf1a,cmtm3,atf3,inhbb,cav1,mid1,mcl1a,twsg1a,wnt3a,sh3bgrl,rela,vangl2,erbb2,card9,f2r,t…	0.0302266
msigdb	MODULE_75	MODULE_75	0.00034346	-7.97644	104	23	0.0426716	539	5159	393707,368323,556770,796604,445506,436923,393650,30757,403033,393871,768248,114425,560566,393611,321449,100141364,394043,140747,114432,386966,324215,403045,445280	bcl6a,si:ch211-204c21.1,gpr183a,il2rga,emp2,crlf1a,irf7,mhc1uba,cyr61,csrp2,fas,zeb1b,gem,c6,ctgfa,zgc:172180,ephx1,cxcr4a,btg1,erbb2,igf2b,egf,cd81b	0.0309611
msigdb	GO_PATTERN_SPECIFICATION_PROCESS	GO_PATTERN_SPECIFICATION_PROCESS	0.000343686	-7.97578	179	34	0.0630798	539	5159	568590,30338,368436,403016,767737,60632,245949,30641,30537,30500,100034753,561682,563920,573382,387365,553213,30567,568518,799229,114425,406420,30225,570250,30742,436658,619201,403045,566878,100330952,555705,403019,30739,406247,30236	ccdc40,hoxb2a,celsr1a,rfx4,foxj1a,wnt3a,vangl2,smad5,emx2,otx1b,rargb,nfatc4,dll4,mns1,gpc3,ift140,pax6a,lrp5,armc4,zeb1b,wls,smo,cc2d2a,bmpr1ba,ift74,disp1,egf,sfrp2,mid1,dnai1.2,irx1a,tgfbr2,gdf11,cx43	0.0309611
msigdb	GO_ACTIN_FILAMENT_BUNDLE	GO_ACTIN_FILAMENT_BUNDLE	0.000358057	-7.93482	19	8	0.0148423	539	5159	245949,393543,563421,566459,553051,567097,100003558,415209	vangl2,ilk,amot,myo1cb,fermt2,fhl3a,ablim1a,tpm2	0.0320945
msigdb	GO_POSITIVE_REGULATION_OF_MULTICELLULAR_ORGANISMAL_PROCESS	GO_POSITIVE_REGULATION_OF_MULTICELLULAR_ORGANISMAL_PROCESS	0.000362864	-7.92148	478	73	0.135436	539	5159	798565,30225,338237,100333657,566945,403009,140747,368323,393707,325609,393650,393543,767737,30397,791518,394198,30641,492647,114407,30766,562317,337298,114421,30554,337158,100000131,403050,415209,321449,568008,100330741,449994,403045,30123,566739,30227,436749,324818,114432,30742,30275,323695,566878,777750,386787,30236,403033,30739,567154,30602,558477,321357,796425,334724,415100,557123,393611,415…	ryr1a,smo,rreb1a,plxnb2b,mmp14b,ezra,cxcr4a,si:ch211-204c21.1,bcl6a,atf1,irf7,ilk,foxj1a,pou3f2b,hmox1a,fosab,smad5,angptl4,angpt1,tal1,fadd,sulf1,angptl3,pla2g4aa,col1a1a,amigo3,pard3,tpm2,ctgfa,wwtr1,ccdc88b,pawr,egf,wnt4a,fes,ntn1a,polr3h,ctsh,btg1,bmpr1ba,inhbb,cav1,sfrp2,ece1,itga5,cx43,cyr61,tgfbr2,sox6,sox11a,f2r,sparc,card9,anxa1a,nfkb2,prkd1,c6,rela,angpt2a,wnt3a,amot,bmp6,adrb2a,irak1,n…	0.0323635
msigdb	MODULE_200	MODULE_200	0.000369083	-7.90449	11	6	0.0111317	539	5159	556380,30567,324215,565838,406361,386966	ddr2a,pax6a,igf2b,adrb2a,dok1b,erbb2	0.0327552
msigdb	HALLMARK_P53_PATHWAY	HALLMARK_P53_PATHWAY	0.000392038	-7.84415	92	21	0.038961	539	5159	114432,100333657,445280,494479,394198,791518,558477,394043,406276,445486,561280,678603,100151597,100329528,555578,335269,768248,327396,569226,30275,393939	btg1,plxnb2b,cd81b,perp,fosab,hmox1a,f2r,ephx1,s100a10b,ak1,zfp36l1a,st14a,slc7a11,cdkn2a/b,rxraa,itgb4,fas,rrad,irak1,inhbb,atf3	0.034621
msigdb	ONGUSAHA_TP53_TARGETS	ONGUSAHA_TP53_TARGETS	0.000397411	-7.83054	15	7	0.012987	539	5159	494479,324818,445486,393871,768248,445125,394043	perp,ctsh,ak1,csrp2,fas,pltp,ephx1	0.0347531
msigdb	MCDOWELL_ACUTE_LUNG_INJURY_UP	MCDOWELL_ACUTE_LUNG_INJURY_UP	0.000397411	-7.83054	15	7	0.012987	539	5159	492647,406340,394198,415209,403033,431720,58122	angptl4,dusp1,fosab,tpm2,cyr61,nr4a1,mcl1a	0.0347531
msigdb	MCBRYAN_PUBERTAL_BREAST_3_4WK_UP	MCBRYAN_PUBERTAL_BREAST_3_4WK_UP	0.000432566	-7.74578	80	19	0.0352505	539	5159	568518,678603,403033,140615,100332730,30236,795613,560785,562442,30275,321756,553639,566945,449990,100002893,791580,494479,30369,751707	lrp5,st14a,cyr61,fads2,srpx2,cx43,trps1,wwc1,col8a1b,inhbb,tgif1,gmpr,mmp14b,phlda1,slc39a8,hspb8,perp,fzd7a,acsf2	0.0376437
msigdb	GO_INTEGRIN_MEDIATED_SIGNALING_PATHWAY	GO_INTEGRIN_MEDIATED_SIGNALING_PATHWAY	0.000443308	-7.72125	34	11	0.0204082	539	5159	335269,114421,563556,393543,553051,556752,503893,557123,368323,386787,321449	itgb4,angptl3,itgb5,ilk,fermt2,itgb8,itga6a,prkd1,si:ch211-204c21.1,itga5,ctgfa	0.0382312
msigdb	LEE_BMP2_TARGETS_UP	LEE_BMP2_TARGETS_UP	0.000443581	-7.72063	300	50	0.0927644	539	5159	563496,100000135,571403,503960,571549,561280,556752,445506,794256,84702,445125,100331020,449818,558924,562784,560325,567021,436966,556665,327320,140817,393200,678603,415184,335269,567771,563556,100334431,793308,30275,799954,569131,795613,100002893,406404,100333657,368752,114432,324818,403009,100332562,368419,436889,494041,171474,394043,100144408,373105,100000577,406420	zfand3,appl2,znf395a,fam189a2,kank2,zfp36l1a,itgb8,emp2,si:ch211-236d3.4,cp,pltp,chdh,zgc:103530,abca1a,mxra8a,lrig1,ern2,zgc:91818,nfia,f5,cebpd,wdr45,st14a,msrb3,itgb4,col6a2,itgb5,col5a1,aebp1,inhbb,ddah2,mettl7a,trps1,slc39a8,ak3,plxnb2b,vat1,btg1,ctsh,ezra,col7a1,ccdc80,peli2,slc7a2,il17rd,ephx1,prelp,rab13,ppp1r14bb,wls	0.0382312
msigdb	GSE17974_0H_VS_24H_IN_VITRO_ACT_CD4_TCELL_UP	GSE17974_0H_VS_24H_IN_VITRO_ACT_CD4_TCELL_UP	0.000454028	-7.69735	68	17	0.0315399	539	5159	566739,436889,336346,394198,406340,553274,334724,563496,550570,567154,566269,565969,563019,558800,321756,503893,795613	fes,peli2,sox4a,fosab,dusp1,ccdc141,anxa1a,zfand3,itprip,sox6,zbtb10,cdc14ab,itpkb,synm,tgif1,itga6a,trps1	0.0389443
msigdb	MODULE_123	MODULE_123	0.000486285	-7.62872	87	20	0.0371058	539	5159	30567,393224,559076,100329528,503589,393707,556770,565838,561682,394080,321756,393939,140747,58023,557714,449994,393954,415100,394198,336346	pax6a,snapc1b,klf11b,cdkn2a/b,gna12a,bcl6a,gpr183a,adrb2a,nfatc4,six6a,tgif1,atf3,cxcr4a,fzd9b,pparab,pawr,znf143b,nfkb2,fosab,sox4a	0.0415125
msigdb	LIM_MAMMARY_STEM_CELL_UP	LIM_MAMMARY_STEM_CELL_UP	0.000503442	-7.59404	197	36	0.0667904	539	5159	558800,553313,560566,558421,393347,337298,503893,387365,553621,100536479,321357,30602,406640,100334431,541513,30523,768248,415184,30236,393366,335269,393871,100332594,567916,286832,563867,436923,323695,553051,100151323,406431,569971,565429,321449,100332562,171474	synm,dzip1l,gem,efcab1,fgfrl1a,sulf1,itga6a,gpc3,nxn,podn,sparc,sox11a,tmem47,col5a1,srpx,tcf7l1a,fas,msrb3,cx43,rasl12,itgb4,csrp2,tgfbr3,stxbp4,lamc1,pcolcea,crlf1a,cav1,fermt2,lca5,prrx1a,lama1,hspg2,ctgfa,col7a1,il17rd	0.0427735
msigdb	GO_TRANSCRIPTION_FACTOR_ACTIVITY_RNA_POLYMERASE_II_CORE_PROMOTER_PROXIMAL_REGION_SEQUENCE_SPECIFIC_BINDING	GO_TRANSCRIPTION_FACTOR_ACTIVITY_RNA_POLYMERASE_II_CORE_PROMOTER_PROXIMAL_REGION_SEQUENCE_SPECIFIC_BINDING	0.00050665	-7.58769	120	25	0.0463822	539	5159	378723,140817,30567,393650,561682,393939,321756,30500,415099,557714,795398,751677,431720,767737,556665,336346,432371,30602,415100,100333254,30692,394198,559520,30397,403016	sox2,cebpd,pax6a,irf7,nfatc4,atf3,tgif1,otx1b,rela,pparab,ybx1,batf3,nr4a1,foxj1a,nfia,sox4a,prdm5,sox11a,nfkb2,nfatc2a,ebf2,fosab,LOC559520,pou3f2b,rfx4	0.042843
msigdb	GO_SULFUR_COMPOUND_BINDING	GO_SULFUR_COMPOUND_BINDING	0.000511436	-7.57829	81	19	0.0352505	539	5159	798441,558224,393347,403033,564424,114421,100334431,394156,573723,387365,563867,100332594,324309,368419,798565,100144408,571904,321449,569104	mstnb,ecm2,fgfrl1a,cyr61,soat1,angptl3,col5a1,acadl,acadvl,gpc3,pcolcea,tgfbr3,fstl1b,ccdc80,ryr1a,prelp,gpc6a,ctgfa,acoxl	0.0428435
msigdb	GSE24142_EARLY_THYMIC_PROGENITOR_VS_DN2_THYMOCYTE_UP	GSE24142_EARLY_THYMIC_PROGENITOR_VS_DN2_THYMOCYTE_UP	0.000511436	-7.57829	81	19	0.0352505	539	5159	100000135,30554,559276,560566,556540,30739,562490,30766,566739,100333657,445280,568726,559942,100002010,336346,777758,563030,557239,334724	appl2,pla2g4aa,ahnak,gem,fam129bb,tgfbr2,swap70b,tal1,fes,plxnb2b,cd81b,adcy7,ogfrl1,abcc1,sox4a,hps3,iqgap2,antxr2a,anxa1a	0.0428435
msigdb	GO_REGULATION_OF_OSTEOBLAST_DIFFERENTIATION	GO_REGULATION_OF_OSTEOBLAST_DIFFERENTIATION	0.000518178	-7.56519	51	14	0.025974	539	5159	566878,557123,30369,30602,503761,84037,568518,556380,30742,393543,30236,403033,30123,30641	sfrp2,prkd1,fzd7a,sox11a,bmp6,twsg1a,lrp5,ddr2a,bmpr1ba,ilk,cx43,cyr61,wnt4a,smad5	0.0432048
msigdb	GO_IMMUNE_SYSTEM_PROCESS	GO_IMMUNE_SYSTEM_PROCESS	0.000523153	-7.55564	549	81	0.150278	539	5159	30123,566739,325179,436749,58023,324818,100141364,558942,336346,561160,100151597,406801,567154,30757,30739,323695,100330952,84037,559138,541344,386787,566878,334633,556770,415099,101101687,60632,406471,100333254,415100,553527,557123,393611,796425,334724,570907,114425,563019,566459,569226,563920,445506,503761,387365,100535437,447930,140747,100002060,336471,100333113,751677,494041,569261,100000577,…	wnt4a,fes,inppl1a,polr3h,fzd9b,ctsh,zgc:172180,colec12,sox4a,abcc9,slc7a11,acp5a,sox6,mhc1uba,tgfbr2,cav1,mid1,twsg1a,cmtm7,prdx1,itga5,sfrp2,sec24b,gpr183a,rela,angpt2a,wnt3a,tnfrsf1a,nfatc2a,nfkb2,mlf1,prkd1,c6,card9,anxa1a,rab27a,zeb1b,itpkb,myo1cb,irak1,dll4,emp2,bmp6,gpc3,ano6,mylpfb,cxcr4a,masp1,col1a2,lyl1,batf3,slc7a2,pkhd1l1,ppp1r14bb,wdr78,fas,itgb5,irf7,notch2,nbn,tnip2,bcl6a,tgfbr3,an…	0.0432048
msigdb	GO_FILAMENTOUS_ACTIN	GO_FILAMENTOUS_ACTIN	0.000523279	-7.5554	8	5	0.00927644	539	5159	402814,566459,415209,553051,563030	myo3a,myo1cb,tpm2,fermt2,iqgap2	0.0432048
msigdb	GO_POSITIVE_REGULATION_OF_GENE_EXPRESSION	GO_POSITIVE_REGULATION_OF_GENE_EXPRESSION	0.000525389	-7.55137	582	85	0.157699	539	5159	767737,567021,100150512,30397,567941,394198,30692,30641,30766,797729,562317,556752,30500,503893,337158,568518,402908,30225,321979,338237,795398,403009,100333113,436658,368323,795613,564279,100149858,325609,798441,378723,393543,393650,30602,556665,403016,558477,393611,557123,100333254,406471,415100,415133,571508,386966,415099,796135,60632,503761,563920,561682,100034753,565838,569226,114425,570907,…	foxj1a,ern2,si:ch211-262n1.4,pou3f2b,e2f7,fosab,ebf2,smad5,tal1,pygo1,fadd,itgb8,otx1b,itga6a,col1a1a,lrp5,e2f5,smo,safb,rreb1a,ybx1,ezra,lyl1,ift74,si:ch211-204c21.1,trps1,tnip2,samd4a,atf1,mstnb,sox2,ilk,irf7,sox11a,nfia,rfx4,f2r,c6,prkd1,nfatc2a,tnfrsf1a,nfkb2,mafk,hmbox1a,erbb2,rela,sirt7,wnt3a,bmp6,dll4,nfatc4,rargb,adrb2a,irak1,zeb1b,rab27a,myo1cb,ddr2a,pax6a,taf1b,fzd7a,sox4a,blm,nr4a1,ctg…	0.0432048
msigdb	GO_REGULATION_OF_TRANSMEMBRANE_RECEPTOR_PROTEIN_SERINE_THREONINE_KINASE_SIGNALING_PATHWAY	GO_REGULATION_OF_TRANSMEMBRANE_RECEPTOR_PROTEIN_SERINE_THREONINE_KINASE_SIGNALING_PATHWAY	0.000531863	-7.53912	75	18	0.0333952	539	5159	114425,403033,406247,798441,30739,393543,387365,503761,30275,323695,84037,566878,100332594,368323,337298,30369,30602,568008	zeb1b,cyr61,gdf11,mstnb,tgfbr2,ilk,gpc3,bmp6,inhbb,cav1,twsg1a,sfrp2,tgfbr3,si:ch211-204c21.1,sulf1,fzd7a,sox11a,wwtr1	0.0435375
msigdb	GO_REGULATION_OF_WOUND_HEALING	GO_REGULATION_OF_WOUND_HEALING	0.000535932	-7.5315	40	12	0.0222635	539	5159	325557,30123,100536636,30236,337132,30739,323695,565838,100535437,338237,558477,334724	anxa2a,wnt4a,stx2b,cx43,anxa5b,tgfbr2,cav1,adrb2a,ano6,rreb1a,f2r,anxa1a	0.0436358
msigdb	GO_REGULATION_OF_B_CELL_PROLIFERATION	GO_REGULATION_OF_B_CELL_PROLIFERATION	0.000542801	-7.51877	20	8	0.0148423	539	5159	556770,560840,393707,100333254,449994,445280,100329528,60632	gpr183a,pkn1a,bcl6a,nfatc2a,pawr,cd81b,cdkn2a/b,wnt3a	0.0436358
msigdb	DIRMEIER_LMP1_RESPONSE_LATE_UP	DIRMEIER_LMP1_RESPONSE_LATE_UP	0.000542801	-7.51877	20	8	0.0148423	539	5159	562490,492762,406533,100150512,415100,791518,544655,101885019	swap70b,trip10a,csnk1db,si:ch211-262n1.4,nfkb2,hmox1a,nbn,vopp1	0.0436358
msigdb	GO_ACTOMYOSIN	GO_ACTOMYOSIN	0.000542801	-7.51877	20	8	0.0148423	539	5159	415209,567097,100003558,553051,566459,563421,393543,245949	tpm2,fhl3a,ablim1a,fermt2,myo1cb,amot,ilk,vangl2	0.0436358
msigdb	GSE24634_IL4_VS_CTRL_TREATED_NAIVE_CD4_TCELL_DAY10_DN	GSE24634_IL4_VS_CTRL_TREATED_NAIVE_CD4_TCELL_DAY10_DN	0.00054546	-7.51388	69	17	0.0315399	539	5159	450050,393853,565740,561082,559942,794479,30369,563030,321928,550580,30554,560566,393650,436823,559066,406342,327396	dhrs3b,slc30a1a,dynlt1,ptrfb,ogfrl1,col8a2,fzd7a,iqgap2,phgdh,sqrdl,pla2g4aa,gem,irf7,pir,myofl,tcirg1b,rrad	0.0436539
msigdb	TURASHVILI_BREAST_LOBULAR_CARCINOMA_VS_LOBULAR_NORMAL_DN	TURASHVILI_BREAST_LOBULAR_CARCINOMA_VS_LOBULAR_NORMAL_DN	0.000586656	-7.44107	35	11	0.0204082	539	5159	406431,447809,140747,336471,337158,541513,100334431,796731,100151112,562442,566878	prrx1a,tagapb,cxcr4a,col1a2,col1a1a,srpx,col5a1,slc25a43,mxra5a,col8a1b,sfrp2	0.0467421
msigdb	GSE20366_TREG_VS_NAIVE_CD4_TCELL_UP	GSE20366_TREG_VS_NAIVE_CD4_TCELL_UP	0.000602456	-7.4145	82	19	0.0352505	539	5159	503893,407983,562490,84037,556752,559138,565969,321937,504040,393871,100331581,553797,406420,570250,394043,30227,100331020,445280,100151323	itga6a,tp53bp2a,swap70b,twsg1a,itgb8,cmtm7,cdc14ab,frmd6,ak7b,csrp2,si:dkey-44g17.6,wdr78,wls,cc2d2a,ephx1,ntn1a,chdh,cd81b,lca5	0.0477886
msigdb	GO_TRANSCRIPTIONAL_ACTIVATOR_ACTIVITY_RNA_POLYMERASE_II_TRANSCRIPTION_REGULATORY_REGION_SEQUENCE_SPECIFIC_BINDING	GO_TRANSCRIPTIONAL_ACTIVATOR_ACTIVITY_RNA_POLYMERASE_II_TRANSCRIPTION_REGULATORY_REGION_SEQUENCE_SPECIFIC_BINDING	0.000608305	-7.40483	108	23	0.0426716	539	5159	795398,415133,557714,415099,30602,556665,336346,767737,431720,403016,30397,394198,415100,100333254,30692,325609,140817,378723,30567,393939,394080,30500,795613	ybx1,mafk,pparab,rela,sox11a,nfia,sox4a,foxj1a,nr4a1,rfx4,pou3f2b,fosab,nfkb2,nfatc2a,ebf2,atf1,cebpd,sox2,pax6a,atf3,six6a,otx1b,trps1	0.04804
msigdb	CORDENONSI_YAP_CONSERVED_SIGNATURE	CORDENONSI_YAP_CONSERVED_SIGNATURE	0.000616819	-7.39094	30	10	0.0185529	539	5159	368323,321928,406340,565579,100150512,321449,445506,563556,403033,324309	si:ch211-204c21.1,phgdh,dusp1,tspan3a,si:ch211-262n1.4,ctgfa,emp2,itgb5,cyr61,fstl1b	0.048287
msigdb	REACTOME_COLLAGEN_FORMATION	REACTOME_COLLAGEN_FORMATION	0.000616819	-7.39094	30	10	0.0185529	539	5159	562442,554268,563867,100332562,100036767,794479,100334431,337158,336471,567771	col8a1b,col4a6,pcolcea,col7a1,plod2,col8a2,col5a1,col1a1a,col1a2,col6a2	0.048287
msigdb	GO_POSITIVE_REGULATION_OF_BIOSYNTHETIC_PROCESS	GO_POSITIVE_REGULATION_OF_BIOSYNTHETIC_PROCESS	0.000626088	-7.37602	610	88	0.163265	539	5159	567154,563719,100329528,140817,403033,555578,777750,566878,567131,393939,394080,799954,321466,30742,30123,403045,449994,557714,445280,406431,568008,321449,431720,30369,336346,572540,30567,556380,564424,114425,570907,561682,569226,565838,100034753,503761,60632,386966,415099,796135,415133,571508,557123,100333254,406471,415100,334724,403016,558477,436966,30602,556665,393543,393650,798441,378723,1001…	sox6,foxo4,cdkn2a/b,cebpd,cyr61,rxraa,ece1,sfrp2,calcrlb,atf3,six6a,ddah2,hnrnpaba,bmpr1ba,wnt4a,egf,pawr,pparab,cd81b,prrx1a,wwtr1,ctgfa,nr4a1,fzd7a,sox4a,blm,pax6a,ddr2a,soat1,zeb1b,rab27a,nfatc4,irak1,adrb2a,rargb,bmp6,wnt3a,erbb2,rela,sirt7,mafk,hmbox1a,prkd1,nfatc2a,tnfrsf1a,nfkb2,anxa1a,rfx4,f2r,zgc:91818,sox11a,nfia,ilk,irf7,mstnb,sox2,samd4a,atf1,si:ch211-204c21.1,tnip2,trps1,ift74,adcy7,…	0.048748
msigdb	GSE5542_UNTREATED_VS_IFNG_TREATED_EPITHELIAL_CELLS_24H_UP	GSE5542_UNTREATED_VS_IFNG_TREATED_EPITHELIAL_CELLS_24H_UP	0.000630866	-7.36842	76	18	0.0333952	539	5159	559276,768248,555578,566459,573723,550505,406342,327060,556770,100332594,325557,570771,403009,100001532,560325,100001421,100333254,558477	ahnak,fas,rxraa,myo1cb,acadvl,capn2l,tcirg1b,wee1,gpr183a,tgfbr3,anxa2a,kif1c,ezra,plcb3,lrig1,snx33,nfatc2a,f2r	0.048748
msigdb	GSE17721_LPS_VS_PAM3CSK4_8H_BMDC_UP	GSE17721_LPS_VS_PAM3CSK4_8H_BMDC_UP	0.000630866	-7.36842	76	18	0.0333952	539	5159	58122,562490,393848,393939,393889,550505,777750,563496,100536636,393169,566749,30757,405852,100332843,406340,373105,563030,415133	mcl1a,swap70b,arhgap12b,atf3,rbm17,capn2l,ece1,zfand3,stx2b,mob1ba,smc5,mhc1uba,gatad2ab,mthfs,dusp1,rab13,iqgap2,mafk	0.048748
reactome	R-DRE-1474244	Extracellular matrix organization	3.88068e-07	-14.7621	114	30	0.101351	296	2926	321357,386787,566945,554268,323465,286832,566697,100330801,337767,566796,100536858,560145,794479,336471,100334431,565429,100321011,337158,563867,30037,569971,563556,100036767,100332562,562442,550505,503893,335269,567771,556380	sparc,itga5,mmp14b,col4a6,vcanb,lamc1,p3h2,cd44b,lamb2,lama4,mfap5,col27a1b,col8a2,col1a2,col5a1,hspg2,si:ch211-165e15.1,col1a1a,pcolcea,tnc,lama1,itgb5,plod2,col7a1,col8a1b,capn2l,itga6a,itgb4,col6a2,ddr2a	0.000533206
reactome	R-DRE-2022090	Assembly of collagen fibrils and other multimeric structures	9.83719e-06	-11.5293	29	12	0.0405405	296	2926	100332562,562442,567771,335269,503893,560145,336471,794479,100334431,554268,100321011,337158	col7a1,col8a1b,col6a2,itgb4,itga6a,col27a1b,col1a2,col8a2,col5a1,col4a6,si:ch211-165e15.1,col1a1a	0.00675815
reactome	R-DRE-1474290	Collagen formation	1.73058e-05	-10.9645	45	15	0.0506757	296	2926	566697,100036767,100332562,562442,503893,567771,335269,560145,794479,336471,100334431,554268,100321011,337158,563867	p3h2,plod2,col7a1,col8a1b,itga6a,col6a2,itgb4,col27a1b,col8a2,col1a2,col5a1,col4a6,si:ch211-165e15.1,col1a1a,pcolcea	0.00792603
reactome	R-DRE-3000157	Laminin interactions	0.000101476	-9.19569	13	7	0.0236486	296	2926	565429,335269,566796,503893,337767,569971,286832	hspg2,itgb4,lama4,itga6a,lamb2,lama1,lamc1	0.034857
kegg	dre04512	ECM-receptor interaction	5.80008e-07	-14.3602	47	17	0.0837438	203	2101	554268,563556,565429,100330801,566796,569971,286832,336471,567771,503893,556752,30037,337158,335269,337767,386787,286831	col4a6,itgb5,hspg2,cd44b,lama4,lama1,lamc1,col1a2,col6a2,itga6a,itgb8,tnc,col1a1a,itgb4,lamb2,itga5,lamb4	0.000187052
kegg	ko04512	ECM-receptor interaction	5.80008e-07	-14.3602	47	17	0.0837438	203	2101	503893,556752,30037,336471,567771,286831,337158,335269,337767,386787,566796,100330801,554268,563556,565429,569971,286832	itga6a,itgb8,tnc,col1a2,col6a2,lamb4,col1a1a,itgb4,lamb2,itga5,lama4,cd44b,col4a6,itgb5,hspg2,lama1,lamc1	0.000187052
kegg	ko04510	Focal adhesion	1.55016e-06	-13.3772	102	26	0.128079	203	2101	286831,403045,335269,550505,337767,386787,337158,100037387,556752,30037,447930,503893,336471,567771,386966,286832,399546,569971,570772,795752,566796,323695,393543,563556,550487,554268	lamb4,egf,itgb4,capn2l,lamb2,itga5,col1a1a,parvg,itgb8,tnc,mylpfb,itga6a,col1a2,col6a2,erbb2,lamc1,pxna,lama1,bcl2a,arhgap5,lama4,cav1,ilk,itgb5,vaspb,col4a6	0.000249963
kegg	dre04510	Focal adhesion	1.55016e-06	-13.3772	102	26	0.128079	203	2101	503893,100037387,556752,447930,30037,336471,567771,386966,403045,286831,337158,335269,550505,337767,386787,566796,323695,393543,795752,554268,563556,550487,569971,570772,286832,399546	itga6a,parvg,itgb8,mylpfb,tnc,col1a2,col6a2,erbb2,egf,lamb4,col1a1a,itgb4,capn2l,lamb2,itga5,lama4,cav1,ilk,arhgap5,col4a6,itgb5,vaspb,lama1,bcl2a,lamc1,pxna	0.000249963

## Sheet: J_Green
Source	TermID	Term	Enrichment	logP	Genes in Term	Target Genes in Term	Fraction of Targets in Term	Total Target Genes	Total Genes	Entrez Gene IDs	Gene Symbols	FDRAdjustedP
msigdb	GSE37605_FOXP3_FUSION_GFP_VS_IRES_GFP_TREG_C57BL6_DN	GSE37605_FOXP3_FUSION_GFP_VS_IRES_GFP_TREG_C57BL6_DN	4.91116e-06	-12.224	68	13	0.058296	223	5159	565104,777760,393891,793937,30138,564300,83496,386629,100004703,100332617,100330496,334278,561007	lifrb,gas1b,fbxo32,agtrap,dld,lrrc58b,bambia,tob1a,sb:cb829,nbeal1,qser1,arhgef10,pdk4	0.0474517
msigdb	GO_CELLULAR_RESPONSE_TO_UV	GO_CELLULAR_RESPONSE_TO_UV	6.1487e-06	-11.9993	25	8	0.0358744	223	5159	550277,568021,492763,797132,335821,327322,678520,556456	rhbdd1,tp53inp1,casp9,sirt1,aqp1a.1,ercc4,polh,pold1	0.0474517
msigdb	MTOR_UP.N4.V1_DN	MTOR_UP.N4.V1_DN	7.94082e-06	-11.7435	51	11	0.0493274	223	5159	100150224,556012,368359,100535304,678520,567335,553303,554137,492349,568779,445400	si:zfos-1425h8.1,pcmtd2,txnipa,epm2a,polh,maml1,cep135,hbp1,fbxl4,zbtb20,slc35d1a	0.0474517

## Sheet: C_Greenyellow
Source	TermID	Term	Enrichment	logP	Genes in Term	Target Genes in Term	Fraction of Targets in Term	Total Target Genes	Total Genes	Entrez Gene IDs	Gene Symbols	FDRAdjustedP
reactome	R-DRE-5621575	CD209 (DC-SIGN) signaling	6.36724e-06	-11.9643	9	4	0.0869565	46	2926	565756,565612,557109,266749	nfkb1,ep300b,raf1b,pak2a	0.00874859
reactome	R-DRE-72163	mRNA Splicing - Major Pathway	4.69298e-05	-9.96686	64	7	0.152174	46	2926	572211,445089,494133,321556,192311,192328,572785	srsf7b,prpf38a,srsf6b,hnrnph1l,srrt,u2af1,sf1	0.0322408
reactome	R-DRE-72172	mRNA Splicing	7.68242e-05	-9.47399	69	7	0.152174	46	2926	572785,321556,192311,192328,494133,572211,445089	sf1,hnrnph1l,srrt,u2af1,srsf6b,srsf7b,prpf38a	0.0330855
reactome	R-DRE-5621481	C-type lectin receptors (CLRs)	9.63188e-05	-9.24785	31	5	0.108696	46	2926	793897,266749,557109,565612,565756	psme4a,pak2a,raf1b,ep300b,nfkb1	0.0330855

## Sheet: H_Grey
Source	TermID	Term	Enrichment	logP	Genes in Term	Target Genes in Term	Fraction of Targets in Term	Total Target Genes	Total Genes	Entrez Gene IDs	Gene Symbols	FDRAdjustedP
biological_process	GO:0009058	biosynthetic process	4.23893e-06	-12.3712	803	124	0.228361	543	5061	767714,30349,317745,100037314,553955,550396,436838,393306,553283,559564,566821,568846,552997,393256,406565,386614,100149182,58141,30466,100007749,796456,100384895,568888,541435,337010,415159,436949,557486,436760,415234,559001,568219,641323,100333576,393686,30379,794079,100034627,406686,492466,393761,337514,559053,335539,791592,393257,567970,393867,561450,493634,560297,100142645,323645,560951,4066…	ncl,hoxd3a,impdh2,zgc:162183,zbtb24,mppe1,pigh,med18,pcxa,eif2ak3,ablim3,si:ch211-160f23.5,fdps,taf8,rps2,pdcb,ict1,gart,ascl1a,gphnb,pold2,ugt2b1,fut11,acss1,rpl7a,rpl37,bcat2,hdac5,rpl35a,med22,fasn,si:ch73-139e5.4,tamm41,mcm8,rpl8,hoxc5a,pdcd11,atg16l2,rps11,glt8d1,rdh8b,mpx,casz1,rpl23a,ccbl1,polr3d,setd1ba,ampd1,plag1,arnt,pgm5,mrpl22,pdcl,xylt1,msmo1,flad1,rpl39,mrpl27,rps27.2,rpl13,lcmt2,r…	0.0121329
biological_process	GO:0034641	cellular nitrogen compound metabolic process	5.49889e-06	-12.111	937	140	0.257827	543	5061	559564,317745,553955,393306,767714,30349,568260,323426,796456,327011,436837,30466,559653,393256,100034627,555828,373130,100333576,393686,286777,794079,30379,415234,337010,415159,569462,569291,557486,334455,323645,100142645,445492,393257,567970,559053,335539,566565,664750,335916,337810,619255,405759,100170827,394178,563810,100005300,541414,195819,192320,378961,557254,550234,572070,100001692,777638…	eif2ak3,impdh2,zbtb24,med18,ncl,hoxd3a,toe1,mphosph10,pold2,snrpd3l,gtf2h3,ascl1a,skiv2l,taf8,atg16l2,pusl1,dffb,mcm8,rpl8,ddx54,pdcd11,hoxc5a,med22,rpl7a,rpl37,pnkp,alkbh2,hdac5,exd2,pdcl,mrpl22,flad1,polr3d,setd1ba,casz1,rpl23a,mars2,ppox,jun,rps27a,zgc:114181,nr5a1b,vars2,htatsf1,oraov1,lcmt2,xrcc3,rpl36a,pole2,rpl13,nob1,exosc2,si:ch73-170l17.1,nr0b1,ctc1,pars2,dhx32b,ptcd2,dis3l,rbm25b,stra1…	0.0121329
biological_process	GO:0006807	nitrogen compound metabolic process	7.001e-06	-11.8695	1007	148	0.27256	543	5061	334455,445492,560951,100142645,323645,393257,567970,335539,559053,555828,100034627,373130,566675,100333576,286777,30379,794079,393686,415234,337010,415159,569462,557486,569291,436949,323426,568260,327011,796456,541388,30466,436837,559653,100333321,393256,559564,553955,317745,393306,767714,30349,192325,792029,445097,792921,447856,492496,30296,751679,327336,100332714,100004133,550241,30339,450000,4…	exd2,flad1,xylt1,mrpl22,pdcl,polr3d,setd1ba,rpl23a,casz1,pusl1,atg16l2,dffb,suox,mcm8,ddx54,hoxc5a,pdcd11,rpl8,med22,rpl7a,rpl37,pnkp,hdac5,alkbh2,bcat2,mphosph10,toe1,snrpd3l,pold2,dbt,ascl1a,gtf2h3,skiv2l,prodha,taf8,eif2ak3,zbtb24,impdh2,med18,ncl,hoxd3a,ncbp2,asf1bb,gmppb,odf2a,utp3,nr2e3,foxo3b,elp6,rbm25b,stra13,ddb2,rrp7a,hoxb3a,amt,cnot1,ercc5,nob1,exosc2,nr0b1,ctc1,si:ch73-170l17.1,mtr,p…	0.0121329
biological_process	GO:0008152	metabolic process	7.85044e-06	-11.7549	2137	277	0.510129	543	5061	326954,327336,554230,553513,798402,798259,550241,100147863,450000,30339,567444,100000160,567764,403070,553553,192325,447856,406567,565434,100150119,751679,566565,100333665,553981,445288,335916,100148912,100144552,100170827,394155,563810,100005300,195819,192320,557254,414331,777721,550234,447859,100001692,777638,406329,405854,560362,393761,337514,373130,767759,393686,794079,569462,449790,337010,56…	tecrb,rbm25b,kdr,idi1,rhbdf1a,si:ch1073-179p4.3,rrp7a,ttll10,amt,hoxb3a,irak3,fgfr4,blk,rgn,cfd,ncbp2,utp3,fggy,usp8,si:cabz01007802.1,elp6,mars2,gbe1a,sptlc1,acads,jun,aadac,rnf139,vars2,gys1,oraov1,lcmt2,rpl36a,pole2,nob1,cyp51,wdsub1,exosc2,etfdh,nr0b1,ctc1,dhps,fahd2a,dis3l,rdh8b,mpx,dffb,zgc:153704,rpl8,pdcd11,pnkp,cyp2k16,rpl7a,alkbh2,bcat2,hdac5,mrpl22,xylt1,polr3d,casz1,eif2ak3,ca6,galk1,…	0.0121329
biological_process	GO:1901360	organic cyclic compound metabolic process	2.33122e-05	-10.6665	830	124	0.228361	543	5061	327462,325494,368360,504054,445136,560362,558937,550275,378847,393776,558427,336518,550234,777638,100001692,100002302,572070,557254,414331,334081,767713,541414,100005300,541421,192320,394178,100170827,405759,563810,30343,566565,560815,335916,664750,494054,557245,30296,751679,553453,492781,406383,405896,492496,792029,192325,445097,447856,692256,570205,30339,553496,393538,541502,553807,448949,55024…	hsd3b7,pars2,lbr,edc3,rpp21,dis3l,dhx32b,ptcd2,mtr,cox4i2,thrab,polr3e,exosc2,ctc1,nr0b1,mri1,si:ch73-170l17.1,nob1,cyp51,rnf168,tsen2,xrcc3,lcmt2,pop5,pole2,htatsf1,vars2,nr5a1b,oraov1,hoxb8a,mars2,zgc:162967,jun,ppox,tm7sf2,foxp4,foxo3b,elp6,samhd1,mvda,cmpk,sp9,nr2e3,asf1bb,ncbp2,gmppb,utp3,pold3,isy1,hoxb3a,top1l,polr1c,ercc5,gtpbp3,cnot1,rrp7a,eprs,supt5h,stra13,ahcy,ddb2,rbm25b,zgc:103586,s…	0.0288231
cellular_component	GO:1990904	ribonucleoprotein complex	0.000126017	-8.97909	193	39	0.0716912	544	4882	436760,550241,558937,327336,100142645,378961,406686,324754,378453,751729,792921,323426,415168,447856,406565,405881,195819,337010,504054,114420,570205,393936,100149182,448949,445136,393686,327011,394178,415159,393738,337810,794079,492764,336727,553709,795846,335539,436798,557254	rpl35a,rrp7a,dhx32b,rbm25b,mrpl22,rpl13,rps11,gemin4,hnrnpa1b,hnrnpa3,odf2a,mphosph10,rpl39,utp3,rps2,mrpl38,rpl36a,rpl7a,edc3,rps9,isy1,cd2bp2,ict1,cnot1,rpp21,rpl8,snrpd3l,htatsf1,rpl37,rps27.2,rps27a,pdcd11,rbm41,rpl6,mrpl27,mrps34,rpl23a,rpp38,nob1	0.0343633
cellular_component	GO:0030529	intracellular ribonucleoprotein complex	0.000126017	-8.97909	193	39	0.0716912	544	4882	415168,323426,378453,751729,792921,324754,378961,406686,100142645,327336,558937,550241,436760,337010,504054,405881,195819,406565,447856,327011,415159,394178,393686,448949,445136,100149182,570205,393936,114420,557254,335539,436798,553709,795846,336727,492764,794079,337810,393738	rpl39,mphosph10,hnrnpa1b,hnrnpa3,odf2a,gemin4,rpl13,rps11,mrpl22,rbm25b,dhx32b,rrp7a,rpl35a,rpl7a,edc3,mrpl38,rpl36a,rps2,utp3,snrpd3l,rpl37,htatsf1,rpl8,cnot1,rpp21,ict1,isy1,cd2bp2,rps9,nob1,rpl23a,rpp38,mrpl27,mrps34,rpl6,rbm41,pdcd11,rps27a,rps27.2	0.0343633
cellular_component	GO:0022626	cytosolic ribosome	0.000136851	-8.89662	38	13	0.0238971	544	4882	335539,195819,415159,415168,337010,393686,406565,436760,114420,336727,406686,378961,393738	rpl23a,rpl36a,rpl37,rpl39,rpl7a,rpl8,rps2,rpl35a,rps9,rpl6,rps11,rpl13,rps27.2	0.0343633
cellular_component	GO:0005840	ribosome	0.000143025	-8.85249	81	21	0.0386029	544	4882	335539,405881,195819,553709,795846,337010,406565,336727,794079,393738,337810,792921,415159,415168,393686,436760,114420,100149182,378961,406686,100142645	rpl23a,mrpl38,rpl36a,mrpl27,mrps34,rpl7a,rps2,rpl6,pdcd11,rps27.2,rps27a,odf2a,rpl37,rpl39,rpl8,rpl35a,rps9,ict1,rpl13,rps11,mrpl22	0.0343633
cellular_component	GO:0015934	large ribosomal subunit	0.000176403	-8.64274	34	12	0.0220588	544	4882	553709,195819,335539,337010,393686,415159,415168,436760,100142645,100149182,378961,336727	mrpl27,rpl36a,rpl23a,rpl7a,rpl8,rpl37,rpl39,rpl35a,mrpl22,ict1,rpl13,rpl6	0.0343633
msigdb	REACTOME_SRP_DEPENDENT_COTRANSLATIONAL_PROTEIN_TARGETING_TO_MEMBRANE	REACTOME_SRP_DEPENDENT_COTRANSLATIONAL_PROTEIN_TARGETING_TO_MEMBRANE	8.49308e-07	-13.9788	34	15	0.0265018	566	5159	336727,195819,436845,337810,406686,406565,337010,393686,393738,378961,436760,415168,114420,791986,415159	rpl6,rpl36a,srprb,rps27a,rps11,rps2,rpl7a,rpl8,rps27.2,rpl13,rpl35a,rpl39,rps9,sec61b,rpl37	0.0152255
msigdb	GO_NUCLEIC_ACID_PHOSPHODIESTER_BOND_HYDROLYSIS	GO_NUCLEIC_ACID_PHOSPHODIESTER_BOND_HYDROLYSIS	1.90468e-06	-13.1712	79	24	0.0424028	566	5159	373130,192325,393115,436798,767713,568260,553568,569462,100004133,562399,550234,692256,448949,796456,560362,557254,100538036,337810,334455,504054,445136,541421,641484,436837	dffb,ncbp2,apex2,rpp38,tsen2,toe1,abt1,pnkp,ddb2,enpp1,exosc2,pold3,cnot1,pold2,dis3l,nob1,exd3,rps27a,exd2,edc3,rpp21,pop5,hmgb2a,gtf2h3	0.0170726
msigdb	REACTOME_PEPTIDE_CHAIN_ELONGATION	REACTOME_PEPTIDE_CHAIN_ELONGATION	5.95029e-06	-12.0321	30	13	0.0229682	566	5159	415168,114420,415159,393686,378961,393738,436760,337810,406686,406565,337010,336727,195819	rpl39,rps9,rpl37,rpl8,rpl13,rps27.2,rpl35a,rps27a,rps11,rps2,rpl7a,rpl6,rpl36a	0.0355569
msigdb	KEGG_RIBOSOME	KEGG_RIBOSOME	9.23307e-06	-11.5927	31	13	0.0229682	566	5159	195819,336727,406565,337010,337810,406686,436760,393686,393738,378961,415159,114420,415168	rpl36a,rpl6,rps2,rpl7a,rps27a,rps11,rpl35a,rpl8,rps27.2,rpl13,rpl37,rps9,rpl39	0.0355998
msigdb	REACTOME_NONSENSE_MEDIATED_DECAY_ENHANCED_BY_THE_EXON_JUNCTION_COMPLEX	REACTOME_NONSENSE_MEDIATED_DECAY_ENHANCED_BY_THE_EXON_JUNCTION_COMPLEX	1.19149e-05	-11.3377	36	14	0.024735	566	5159	415159,415168,114420,192325,436760,393686,378961,393738,406565,337010,337810,406686,195819,336727	rpl37,rpl39,rps9,ncbp2,rpl35a,rpl8,rpl13,rps27.2,rps2,rpl7a,rps27a,rps11,rpl36a,rpl6	0.0355998
msigdb	GO_ESTABLISHMENT_OF_PROTEIN_LOCALIZATION_TO_ENDOPLASMIC_RETICULUM	GO_ESTABLISHMENT_OF_PROTEIN_LOCALIZATION_TO_ENDOPLASMIC_RETICULUM	1.19149e-05	-11.3377	36	14	0.024735	566	5159	406565,337010,337810,406686,195819,436845,336727,415159,415168,114420,436760,393686,393738,378961	rps2,rpl7a,rps27a,rps11,rpl36a,srprb,rpl6,rpl37,rpl39,rps9,rpl35a,rpl8,rps27.2,rpl13	0.0355998
reactome	R-DRE-975956	Nonsense Mediated Decay (NMD) independent of the Exon Junction Complex (EJC)	1.47815e-05	-11.1221	36	14	0.0425532	329	2926	195819,406686,406565,192325,393686,336727,337810,378961,415168,415159,114420,335539,436760,337010	rpl36a,rps11,rps2,ncbp2,rpl8,rpl6,rps27a,rpl13,rpl39,rpl37,rps9,rpl23a,rpl35a,rpl7a	0.00946172
reactome	R-DRE-8868773	rRNA processing in the nucleus and cytosol	2.7545e-05	-10.4997	73	21	0.0638298	329	2926	447856,550234,550241,335539,114420,337010,436760,378961,393686,436798,195819,794079,415168,445136,415159,336727,557254,323426,337810,406565,406686	utp3,exosc2,rrp7a,rpl23a,rps9,rpl7a,rpl35a,rpl13,rpl8,rpp38,rpl36a,pdcd11,rpl39,rpp21,rpl37,rpl6,nob1,mphosph10,rps27a,rps2,rps11	0.00946172
reactome	R-DRE-72312	rRNA processing	2.7545e-05	-10.4997	73	21	0.0638298	329	2926	406565,406686,337810,557254,323426,336727,415159,415168,445136,794079,436798,195819,393686,378961,337010,436760,447856,550241,550234,114420,335539	rps2,rps11,rps27a,nob1,mphosph10,rpl6,rpl37,rpl39,rpp21,pdcd11,rpp38,rpl36a,rpl8,rpl13,rpl7a,rpl35a,utp3,rrp7a,exosc2,rps9,rpl23a	0.00946172
reactome	R-DRE-6791226	Major pathway of rRNA processing in the nucleolus and cytosol	2.7545e-05	-10.4997	73	21	0.0638298	329	2926	445136,415168,415159,794079,406565,406686,336727,557254,337810,323426,378961,335539,114420,447856,550234,550241,436760,337010,195819,436798,393686	rpp21,rpl39,rpl37,pdcd11,rps2,rps11,rpl6,nob1,rps27a,mphosph10,rpl13,rpl23a,rps9,utp3,exosc2,rrp7a,rpl35a,rpl7a,rpl36a,rpp38,rpl8	0.00946172
reactome	R-DRE-1799339	SRP-dependent cotranslational protein targeting to membrane	3.72999e-05	-10.1965	34	13	0.0395137	329	2926	336727,393686,337810,195819,406565,406686,335539,114420,337010,436760,378961,415168,415159	rpl6,rpl8,rps27a,rpl36a,rps2,rps11,rpl23a,rps9,rpl7a,rpl35a,rpl13,rpl39,rpl37	0.01025
reactome	R-DRE-927802	Nonsense-Mediated Decay (NMD)	5.92007e-05	-9.73458	40	14	0.0425532	329	2926	337810,336727,393686,192325,406686,406565,195819,337010,436760,335539,114420,415159,415168,378961	rps27a,rpl6,rpl8,ncbp2,rps11,rps2,rpl36a,rpl7a,rpl35a,rpl23a,rps9,rpl37,rpl39,rpl13	0.0116203
reactome	R-DRE-975957	Nonsense Mediated Decay (NMD) enhanced by the Exon Junction Complex (EJC)	5.92007e-05	-9.73458	40	14	0.0425532	329	2926	415159,415168,378961,337010,436760,335539,114420,192325,406686,406565,195819,337810,336727,393686	rpl37,rpl39,rpl13,rpl7a,rpl35a,rpl23a,rps9,ncbp2,rps11,rps2,rpl36a,rps27a,rpl6,rpl8	0.0116203
reactome	R-DRE-191273	Cholesterol biosynthesis	0.000140138	-8.87288	20	9	0.0273556	329	2926	406662,492781,552997,368360,553513,799528,414331,30643,494054	msmo1,mvda,fdps,lbr,idi1,sqlea,cyp51,acat2,tm7sf2	0.0240687
reactome	R-DRE-72689	Formation of a pool of free 40S subunits	0.000192894	-8.55337	39	13	0.0395137	329	2926	114420,335539,436760,337010,378961,415168,415159,393686,336727,337810,195819,406565,406686	rps9,rpl23a,rpl35a,rpl7a,rpl13,rpl39,rpl37,rpl8,rpl6,rps27a,rpl36a,rps2,rps11	0.0294484
reactome	R-DRE-72706	GTP hydrolysis and joining of the 60S ribosomal subunit	0.000339153	-7.98906	41	13	0.0395137	329	2926	406565,406686,195819,337810,393686,336727,415159,378961,415168,436760,337010,335539,114420	rps2,rps11,rpl36a,rps27a,rpl8,rpl6,rpl37,rpl13,rpl39,rpl35a,rpl7a,rpl23a,rps9	0.0465997
kegg	dre_M00177	Ribosome, eukaryotes	1.13447e-05	-11.3868	35	14	0.0583333	240	2101	406686,415168,393738,337810,336727,415159,114420,406565,378961,393686,195819,335539,436760,337010	rps11,rpl39,rps27.2,rps27a,rpl6,rpl37,rps9,rps2,rpl13,rpl8,rpl36a,rpl23a,rpl35a,rpl7a	0.00365867
kegg	M00177	Ribosome, eukaryotes	1.13447e-05	-11.3868	35	14	0.0583333	240	2101	406565,378961,415159,114420,335539,436760,337010,393686,195819,337810,406686,415168,393738,336727	rps2,rpl13,rpl37,rps9,rpl23a,rpl35a,rpl7a,rpl8,rpl36a,rps27a,rps11,rpl39,rps27.2,rpl6	0.00365867
kegg	dre03010	Ribosome	0.000153587	-8.78124	53	16	0.0666667	240	2101	553709,406565,114420,335539,393686,406686,393738,415168,378961,415159,100142645,436760,337010,195819,337810,336727	mrpl27,rps2,rps9,rpl23a,rpl8,rps11,rps27.2,rpl39,rpl13,rpl37,mrpl22,rpl35a,rpl7a,rpl36a,rps27a,rpl6	0.0247659
kegg	ko03010	Ribosome	0.000153587	-8.78124	53	16	0.0666667	240	2101	335539,393686,553709,406565,114420,406686,393738,415168,337010,436760,195819,378961,415159,100142645,336727,337810	rpl23a,rpl8,mrpl27,rps2,rps9,rps11,rps27.2,rpl39,rpl7a,rpl35a,rpl36a,rpl13,rpl37,mrpl22,rpl6,rps27a	0.0247659

## Sheet: I_Magenta
Source	TermID	Term	Enrichment	logP	Genes in Term	Target Genes in Term	Fraction of Targets in Term	Total Target Genes	Total Genes	Entrez Gene IDs	Gene Symbols	FDRAdjustedP
biological_process	GO:0006955	immune response	9.85673e-09	-18.4351	83	13	0.12381	105	5061	403126,326022,568153,796938,101885596,403127,445318,554157,57923,405769,368878,58113,335573	tlr3,si:ch73-158p21.3,fpr1,si:ch211-147j13.3,hck,tlr1,nrros,ctss2.1,pycard,syk,si:busm1-266f07.2,cd74a,ptpn6	5.32803e-05
biological_process	GO:0002376	immune system process	1.72372e-08	-17.8762	245	21	0.2	105	5061	368878,436895,405788,335573,567504,57923,405769,568153,796938,335158,445318,554157,406598,403126,58022,58113,30177,101885596,403127,100134935,326022	si:busm1-266f07.2,irf8,runx2b,ptpn6,ifit12,pycard,syk,fpr1,si:ch211-147j13.3,wasb,nrros,ctss2.1,pik3cg,tlr3,casp8,cd74a,ikzf1,hck,tlr1,csf3r,si:ch73-158p21.3	5.32803e-05
biological_process	GO:0006952	defense response	6.53469e-07	-14.241	81	11	0.104762	105	5061	246226,568153,101885596,403127,335407,445318,403126,335573,567504,57923,405769	ptgs1,fpr1,hck,tlr1,mpeg1.1,nrros,tlr3,ptpn6,ifit12,pycard,syk	0.00134658
biological_process	GO:0045087	innate immune response	1.43707e-05	-11.1503	40	7	0.0666667	105	5061	445318,335573,403127,101885596,403126,405769,57923	nrros,ptpn6,tlr1,hck,tlr3,syk,pycard	0.0210638
biological_process	GO:0006954	inflammatory response	1.70364e-05	-10.9802	41	7	0.0666667	105	5061	405769,403126,57923,403127,445318,246226,568153	syk,tlr3,pycard,tlr1,nrros,ptgs1,fpr1	0.0210638
msigdb	MODULE_84	MODULE_84	8.25767e-24	-53.1509	159	31	0.31	100	5159	100333685,336597,554157,101885596,450018,791524,368704,30177,393342,567204,393814,327284,394015,101882585,337376,403127,402933,563348,100003547,436895,100134935,792084,557797,368878,393386,557935,562473,445376,565637,561954,100499203	cd302,capgb,ctss2.1,hck,samsn1b,grna,ctsc,ikzf1,zgc:64051,alox5a,plek,lgals9l3,def6a,si:dkey-32n7.4,alox5ap,tlr1,rgl1,gpnmb,arhgap15,irf8,csf3r,slco2b1,itgb2,si:busm1-266f07.2,cybb,zmp:0000001082,ncf2,st6gal1,fgl2a,sash3,ptprea	1.48035e-19
msigdb	MCLACHLAN_DENTAL_CARIES_UP	MCLACHLAN_DENTAL_CARIES_UP	2.49546e-23	-52.045	70	23	0.23	100	5159	393814,567204,321046,335474,100329767,796938,336597,101885596,554157,368704,450018,393342,557797,393386,368878,562473,100537036,561954,565637,337376,563348,793825,436895	plek,alox5a,c3a.1,arpc1b,cabz01093075.1,si:ch211-147j13.3,capgb,hck,ctss2.1,ctsc,samsn1b,zgc:64051,itgb2,cybb,si:busm1-266f07.2,ncf2,cytip,sash3,fgl2a,alox5ap,gpnmb,igflr1,irf8	2.23681e-19
msigdb	MODULE_45	MODULE_45	5.74391e-23	-51.2113	184	32	0.32	100	5159	559103,100134935,403127,100499203,393386,393416,796938,246226,554157,336597,100333685,101885596,359834,393814,567204,405769,337376,790934,445376,565637,561954,557797,562473,557935,393342,335573,791524,558453,30177,368704,327284,101882585	inpp5d,csf3r,tlr1,ptprea,cybb,arhgap4a,si:ch211-147j13.3,ptgs1,ctss2.1,capgb,cd302,hck,tgfb1a,plek,alox5a,syk,alox5ap,mapkapk3,st6gal1,fgl2a,sash3,itgb2,ncf2,zmp:0000001082,zgc:64051,ptpn6,grna,rasgrp4,ikzf1,ctsc,lgals9l3,si:dkey-32n7.4	3.43237e-19
msigdb	CHEN_METABOLIC_SYNDROM_NETWORK	CHEN_METABOLIC_SYNDROM_NETWORK	9.92958e-19	-41.4536	449	41	0.41	100	5159	566506,393416,450018,554157,336597,100170801,405769,335474,393814,335407,100134935,572477,559103,436895,100000303,100003547,563348,337179,565345,402933,100499203,100002256,100537036,393386,565801,393342,791524,335573,406339,792084,792197,556894,449806,337376,562022,393607,336613,562473,557935,557797,556951	gnsa,arhgap4a,samsn1b,ctss2.1,capgb,rgs19,syk,arpc1b,plek,mpeg1.1,csf3r,wdfy4,inpp5d,irf8,plxdc2,arhgap15,gpnmb,mmp2,myo1f,rgl1,ptprea,pik3ap1,cytip,cybb,gmip,zgc:64051,grna,ptpn6,hk2,slco2b1,bgnb,tfec,fbln5,alox5ap,olfml3b,apbb1ip,cyfip1,ncf2,zmp:0000001082,itgb2,zgc:172352	4.45019e-15
msigdb	GO_POSITIVE_REGULATION_OF_IMMUNE_RESPONSE	GO_POSITIVE_REGULATION_OF_IMMUNE_RESPONSE	1.16888e-16	-36.6853	161	25	0.25	100	5159	101882585,100329767,327284,359834,403126,405769,321046,335474,558453,335573,796938,101885596,554157,561954,336613,100002256,30648,368878,557797,556951,559103,58022,337179,790934,403127	si:dkey-32n7.4,cabz01093075.1,lgals9l3,tgfb1a,tlr3,syk,c3a.1,arpc1b,rasgrp4,ptpn6,si:ch211-147j13.3,hck,ctss2.1,sash3,cyfip1,pik3ap1,psme1,si:busm1-266f07.2,itgb2,zgc:172352,inpp5d,casp8,mmp2,mapkapk3,tlr1	4.19091e-13
msigdb	GO_REGULATION_OF_IMMUNE_RESPONSE	GO_REGULATION_OF_IMMUNE_RESPONSE	1.24334e-15	-34.321	233	28	0.28	100	5159	101882585,359834,327284,100329767,335474,405769,321046,403126,450018,558453,101885596,554157,335573,796938,561954,336613,30648,557935,100002256,556951,557797,368878,768180,58022,559103,337179,790934,403127	si:dkey-32n7.4,tgfb1a,lgals9l3,cabz01093075.1,arpc1b,syk,c3a.1,tlr3,samsn1b,rasgrp4,hck,ctss2.1,ptpn6,si:ch211-147j13.3,sash3,cyfip1,psme1,zmp:0000001082,pik3ap1,zgc:172352,itgb2,si:busm1-266f07.2,pros1,casp8,inpp5d,mmp2,mapkapk3,tlr1	3.71489e-12
msigdb	GO_IMMUNE_SYSTEM_PROCESS	GO_IMMUNE_SYSTEM_PROCESS	9.61777e-15	-32.2752	549	40	0.4	100	5159	359834,504036,405769,321046,335474,393814,333941,562991,796938,554157,101885596,100002256,393386,768180,100134935,559103,436895,58022,100003537,403127,101882585,100329767,327284,403126,792928,368704,558453,30177,335573,393607,336613,445376,562473,30648,557935,368878,557797,556951,567504,790934	tgfb1a,ly75,syk,c3a.1,arpc1b,plek,zfp36l2,rbm47,si:ch211-147j13.3,ctss2.1,hck,pik3ap1,cybb,pros1,csf3r,inpp5d,irf8,casp8,ciita,tlr1,si:dkey-32n7.4,cabz01093075.1,lgals9l3,tlr3,tgfbr1b,ctsc,rasgrp4,ikzf1,ptpn6,apbb1ip,cyfip1,st6gal1,ncf2,psme1,zmp:0000001082,si:busm1-266f07.2,itgb2,zgc:172352,ifit12,mapkapk3	2.46311e-11
msigdb	GSE22886_NAIVE_CD8_TCELL_VS_MONOCYTE_DN	GSE22886_NAIVE_CD8_TCELL_VS_MONOCYTE_DN	1.15383e-14	-32.0931	61	16	0.16	100	5159	393386,562473,335231,100499203,565637,436895,100134935,567204,405769,246226,336597,554157,101885596,791524,566506,641486	cybb,ncf2,fbp1a,ptprea,fgl2a,irf8,csf3r,alox5a,syk,ptgs1,capgb,ctss2.1,hck,grna,gnsa,mfsd1	2.58559e-11
msigdb	GSE22886_NAIVE_CD4_TCELL_VS_MONOCYTE_DN	GSE22886_NAIVE_CD4_TCELL_VS_MONOCYTE_DN	1.39351e-14	-31.9044	73	17	0.17	100	5159	100134935,436895,565637,100499203,335231,562473,393386,641486,566506,791524,554157,336597,101885596,246226,101882585,405769,567204	csf3r,irf8,fgl2a,ptprea,fbp1a,ncf2,cybb,mfsd1,gnsa,grna,ctss2.1,capgb,hck,ptgs1,si:dkey-32n7.4,syk,alox5a	2.77572e-11
msigdb	GSE9988_ANTI_TREM1_VS_VEHICLE_TREATED_MONOCYTES_DN	GSE9988_ANTI_TREM1_VS_VEHICLE_TREATED_MONOCYTES_DN	4.502e-14	-30.7317	66	16	0.16	100	5159	100170801,100329767,335474,405769,333941,556726,323588,791524,101885596,561954,100537036,100002256,393386,335407,403127,565345	rgs19,cabz01093075.1,arpc1b,syk,zfp36l2,ctnnd1,pik3r5,grna,hck,sash3,cytip,pik3ap1,cybb,mpeg1.1,tlr1,myo1f	8.07074e-11
msigdb	GO_ACTIVATION_OF_IMMUNE_RESPONSE	GO_ACTIVATION_OF_IMMUNE_RESPONSE	5.85513e-14	-30.4689	121	20	0.2	100	5159	556951,368878,557797,30648,100002256,336613,403127,790934,58022,559103,335474,405769,403126,321046,327284,101882585,554157,101885596,796938,335573	zgc:172352,si:busm1-266f07.2,itgb2,psme1,pik3ap1,cyfip1,tlr1,mapkapk3,casp8,inpp5d,arpc1b,syk,tlr3,c3a.1,lgals9l3,si:dkey-32n7.4,ctss2.1,hck,si:ch211-147j13.3,ptpn6	9.54227e-11
msigdb	WALLACE_PROSTATE_CANCER_RACE_UP	WALLACE_PROSTATE_CANCER_RACE_UP	1.11128e-13	-29.8281	82	17	0.17	100	5159	556951,557797,557935,100537036,565637,337376,100003547,436895,556894,393814,554157,571365,796938,558453,450018,368704,393342	zgc:172352,itgb2,zmp:0000001082,cytip,fgl2a,alox5ap,arhgap15,irf8,tfec,plek,ctss2.1,gstm.2,si:ch211-147j13.3,rasgrp4,samsn1b,ctsc,zgc:64051	1.66016e-10
msigdb	GNF2_CASP1	GNF2_CASP1	1.31885e-13	-29.6568	39	13	0.13	100	5159	368348,565345,554157,101885596,100333685,641486,565801,562473,335474,393386,557797,101882585,565637	cmtm6,myo1f,ctss2.1,hck,cd302,mfsd1,gmip,ncf2,arpc1b,cybb,itgb2,si:dkey-32n7.4,fgl2a	1.8187e-10
msigdb	GSE24634_TREG_VS_TCONV_POST_DAY10_IL4_CONVERSION_DN	GSE24634_TREG_VS_TCONV_POST_DAY10_IL4_CONVERSION_DN	2.48752e-13	-29.0223	73	16	0.16	100	5159	405769,792928,562991,101882585,560778,368704,791524,101885596,336597,557797,565637,335231,336613,402933,403127,556894	syk,tgfbr1b,rbm47,si:dkey-32n7.4,naga,ctsc,grna,hck,capgb,itgb2,fgl2a,fbp1a,cyfip1,rgl1,tlr1,tfec	3.18527e-10
msigdb	MODULE_46	MODULE_46	3.15886e-13	-28.7834	101	18	0.18	100	5159	393386,557797,567504,562473,445376,100003537,403127,436895,100134935,333941,321046,100329767,796938,336597,554157,368704,791524,393342	cybb,itgb2,ifit12,ncf2,st6gal1,ciita,tlr1,irf8,csf3r,zfp36l2,c3a.1,cabz01093075.1,si:ch211-147j13.3,capgb,ctss2.1,ctsc,grna,zgc:64051	3.77526e-10
[truncated: 638 more rows]

## Sheet: E_Pink
Source	TermID	Term	Enrichment	logP	Genes in Term	Target Genes in Term	Fraction of Targets in Term	Total Target Genes	Total Genes	Entrez Gene IDs	Gene Symbols	FDRAdjustedP
[truncated: 47 more rows]

## Sheet: D_Purple
Source	TermID	Term	Enrichment	logP	Genes in Term	Target Genes in Term	Fraction of Targets in Term	Total Target Genes	Total Genes	Entrez Gene IDs	Gene Symbols	FDRAdjustedP

[truncated: 3 more sheets: B_Red, A_Turquoise, F_Yellow]
