# Supplementary material for: Accelerated brain aging towards transcriptional inversion in a zebrafish model of the K115fs mutation of human PSEN2
Source: PLoS One. 2020 Jan 24;15(1):e0227258. doi: 10.1371/journal.pone.0227258 (PMC6980398; doi:10.1371/journal.pone.0227258)
Supplement: S12 Table — (XLSX) [file pone.0227258.s013.xlsx]

## Sheet: redModule
Motif Name	Consensus	Log P-value	# of Target Sequences with Motif(of 210)	% of Target Sequences with Motif	# of Background Sequences with Motif(of 4370)	% of Background Sequences with Motif	PValue	Bonferroni	FDR
SpiB(ETS)/OCILY3-SPIB-ChIP-Seq(GSE56857)/Homer	AAAGRGGAAGTG	-11.36	43	0.2048	444	0.1016	1.16524e-05	0.00424147	0.00287333
ELF3(ETS)/PDAC-ELF3-ChIP-Seq(GSE64557)/Homer	ANCAGGAAGT	-10.44	82	0.3905	1128.5	0.2583	2.92392e-05	0.0106431	0.00287333
IRF3(IRF)/BMDM-Irf3-ChIP-Seq(GSE67343)/Homer	AGTTTCAKTTTC	-10.34	71	0.3381	932.3	0.2134	3.23143e-05	0.0117624	0.00287333
ELF5(ETS)/T47D-ELF5-ChIP-Seq(GSE30407)/Homer	ACVAGGAAGT	-10.26	86	0.4095	1208	0.2765	3.50057e-05	0.0127421	0.00287333
IRF8(IRF)/BMDM-IRF8-ChIP-Seq(GSE77884)/Homer	GRAASTGAAAST	-10.14	59	0.281	729.5	0.1669	3.94688e-05	0.0143666	0.00287333
ISRE(IRF)/ThioMac-LPS-Expression(GSE23622)/Homer	AGTTTCASTTTC	-9.548	22	0.1048	174.2	0.0399	7.13438e-05	0.0259691	0.00432819
