# Supplementary material for: Accelerated brain aging towards transcriptional inversion in a zebrafish model of the K115fs mutation of human PSEN2
Source: PLoS One. 2020 Jan 24;15(1):e0227258. doi: 10.1371/journal.pone.0227258 (PMC6980398; doi:10.1371/journal.pone.0227258)
Supplement: S13 Table — (XLSX) [file pone.0227258.s014.xlsx]

## Sheet: AllModules
Module	Number of Genes	Zsummary.pres	Zdensity.pres	Zconnectivity.pres	Z.propVarExplained.pres	Z.meanSignAwareKME.pres	Z.meanSignAwareCorDat.pres	Z.meanAdj.pres	Z.meanMAR.pres	Z.cor.kIM	Z.cor.kME	Z.cor.kMEall	Z.cor.cor	Z.cor.MAR
A	89	1.424	2.05293	0.795071	3.41659	0.68927	-0.543867	5.01918	4.07208	0.795071	-0.596514	2.27527	1.43756	0.331705
B	106	-0.313259	0.443931	-1.07045	1.63484	-0.746978	-0.881143	2.07918	1.41953	-1.68293	-1.07045	1.12156	1.47891	-2.12571
C	440	-0.569542	-0.1224	-1.01668	-3.52737	2.83019	4.22942	-3.07499	-3.77453	-1.80606	-1.01668	-0.334778	1.06343	-1.70342
D	273	2.15742	2.39509	1.91975	0.37239	4.13118	4.86184	0.658993	1.1413	2.31382	-0.333452	11.6797	1.91975	2.60151
E	132	0.528195	1.32655	-0.270157	-1.79299	3.99406	6.63597	-1.34096	-1.6009	-0.270157	-0.418136	11.0502	1.72351	0.165321
F	89	0.531839	1.87974	-0.816064	-1.87422	4.72717	8.64182	-0.967682	-1.61906	-0.816064	-0.867431	23.0267	1.41251	-1.77551
G	334	3.83403	6.39414	1.27393	-2.55287	11.7488	37.0423	1.0395	-0.459586	1.27393	0.585608	8.03279	11.1369	-0.289748
H	79	3.7155	6.34895	1.08206	2.00366	5.60833	9.19502	7.08958	3.66527	1.08206	-0.205847	15.2622	1.47165	1.21665
I	306	0.594099	-1.01022	2.19842	-1.30244	-1.0885	1.54283	-0.931942	-0.118527	2.69064	-0.630745	-0.173225	2.19842	3.00263
J	1178	4.90833	7.37599	2.44067	8.23078	0.621007	12.2822	6.52119	4.87828	-6.55305	2.44067	10.1264	13.682	-3.77442
K	126	0.366421	0.933262	-0.200419	0.687748	0.404955	1.17878	3.53139	3.12752	-0.200419	-1.16629	0.468961	2.29741	-0.805413
L	267	0.981359	0.659809	1.30291	1.34999	-0.315023	-0.0303717	1.45962	1.05341	0.322194	1.30291	-0.493829	5.42131	0.568287
M	714	-0.227795	-1.56173	1.10614	-3.64586	-0.756053	3.93821	-2.36742	-2.67202	1.10614	0.623208	-0.644827	6.46034	0.980315
N	243	0.218077	1.55202	-1.11586	0.167071	2.07388	4.06376	1.03015	-0.0116262	-1.44198	-1.11586	12.9268	1.56849	-1.31454
O	532	-0.991449	-2.42689	0.443994	-5.79297	-0.95333	5.92084	-3.90045	-4.39367	0.388123	0.443994	7.13026	3.33148	0.0516615
P	85	-0.680019	-0.641075	-0.718963	-3.44074	1.74767	1.17085	-2.453	-2.44109	-3.14906	1.50601	1.13905	-0.718963	-3.00711
Q	126	1.33193	3.09105	-0.427189	2.95728	3.01277	3.91451	3.16932	2.41435	-0.427189	1.74577	19.9175	-3.04513	-0.453241
R	149	0.845278	1.17035	0.520206	0.0661003	1.50481	8.11013	0.835885	-0.71624	-0.253419	0.520206	18.3376	2.93463	-0.372463
S	217	2.22191	3.09592	1.34789	-3.18964	7.2715	17.7348	-1.07966	-2.20013	1.34789	-0.0126404	28.1404	3.86758	0.91251
T	220	1.16073	2.29339	0.0280643	-2.43071	5.87283	12.1595	-1.28604	-1.68631	-0.693546	0.0280643	21.8596	1.54647	0.28234
U	117	0.265601	0.554876	-0.0236738	-0.0631477	-0.00780718	3.09921	1.11756	0.842116	-1.21264	-0.0236738	18.9437	1.41984	-1.26895
V	818	0.384769	-0.729233	1.49877	-1.36639	-1.42345	2.64041	-0.092072	-0.390251	-0.392716	1.49877	4.48066	8.50553	-0.77981
W	136	1.46629	1.3943	1.53829	3.26828	-0.80793	0.256084	2.53252	1.75466	-1.61046	1.5947	10.7613	1.53829	-2.06343
X	342	6.86418	9.70879	4.01957	7.36416	6.84615	12.0534	14.7685	9.22414	2.24846	4.01957	21.1195	9.81872	1.05784
Random	1000	0.644855	1.95216	-0.662453	1.82854	0.644255	12.4284	2.07579	2.5337	-3.36646	-0.662453	-0.35558	14.126	-3.15322

## Sheet: PreservedModules
Colour	Module	inGroups	Pvalue	Bonferroni	FDR	fracOfEffectiveClassSize	expectedFracOfEffectiveClassSize	enrichmentRatio	classSize	effectiveClassSize	fracOfEffectiveSetSize	effectiveSetSize	shortDataSetName	overlapGenes
darkturquoise	H	Zeisel CA1 Pyramidal Neurons	0.000692762	0.149637	0.0299273	5	0.166667	0.024604	6.77397	50	30	0.0684932	73	Zeisel CA1 Pyramidal Neurons	393126|394146|559634|317747|554488
green	X	Zeisel Interneuron	2.97744e-06	0.000643128	0.000321564	14	0.0921053	0.0219077	4.20425	226	152	0.215385	65	Zeisel Interneuron	553266|30657|404209|30568|324416|567289|568933|100003330|30281|393890|406627|559270|560561|405896
green	X	Zeisel CA1 Pyramidal Neurons	1.26141e-05	0.00272464	0.000908215	14	0.0921053	0.024604	3.74351	226	152	0.191781	73	Zeisel CA1 Pyramidal Neurons	548607|393930|564324|30161|405829|100150814|60658|553610|368250|100149497|557645|100000374|556369|100002370
midnightblue	E	Zeisel Astrocyte	0.000384943	0.0831477	0.0207869	6	0.101695	0.016852	6.03458	93	59	0.12	50	Zeisel Astrocyte	573723|557567|393539|394155|322347|494053
red	G	Zeisel Microglia	6.37584e-08	1.37718e-05	1.37718e-05	15	0.12605	0.0239299	5.26749	210	119	0.211268	71	Zeisel Microglia	100000085|393386|450028|30177|436895|557797|336073|565345|566671|100037387|561747|541324|368564|447809|100037357

## Sheet: FunctionalEnr-Table3
Module	Number of Genes	Z-Summary for Preservation in Human Network	Functional Enrichment	Cell Type Enrichment	Promoter Motif Enrichment	Name
A	89	1.424
B	106	-0.313259	Wnt Signaling Pathway, AP-2 Transcription Factor Family
C	440	-0.569542	Zinc Finger C2H2
D	273	2.15742	Microtubule Motor Activity
E	132	0.528195	Oxidative Phosphorylation, Fatty Acid Beta-Oxidation	Astrocyte (2.078693e-02)
F	89	0.531839	Transmembrane Receptor Protein Tyrosine Kinase Activity, Regulation of ERK1 and ERK2 Cascade
G	334	3.83403	Immune Response	Microglia (FDR 1.377181e-05)	ETS Transcription Factor Family (ELF3, ELF5, SpiB), Interferon Regulatory Factors (IRF3, IRF8, ISRE)	Immune-Microglia
H	79	3.7155	Regulation of Synaptic Plasticity, Synaptic Signaling	CA1 Pyramidal Neuron (FDR 2.992731e-02)		Synaptic-Neuron
I	306	0.594099
J	1178	4.90833
K	126	0.366421	Glycinergic Synaptic Transmission, Developmental Transcription Factors bound by Suz12
L	267	0.981359	Circadian Clock, Beta-Catenin Binding
M	714	-0.227795	Mitochondrial Respiratory Chain
N	243	0.218077
O	532	-0.991449	DNA Repair, Cytoplasmic Part
P	85	-0.680019	Visual Perception, Phototransduction
Q	126	1.33193
R	149	0.845278	Glycosylphosphatidylinositol (GPI)-anchor biosynthesis
S	217	2.22191	Extracellular Matrix
T	220	1.16073	ECM-Receptor Interaction, Muscle Structure Development
U	117	0.265601
V	818	0.384769	Translation, Ribosome, Nonsense Mediated Decay
W	136	1.46629				Gprotein-Neuron
X	342	6.86418	G-Protein Coupled Receptor Activity, Synaptic Signaling	CA1 Pyramidal Neuron (FDR 9.082146e-04)
Random	1000	0.644855
